# Supplementary material for: Transcriptomic analysis at organ and time scale reveals gene regulatory networks controlling the sulfate starvation response of Solanum lycopersicum
Source: BMC Plant Biol. 2020 Aug 24;20:385. doi: 10.1186/s12870-020-02590-2 (PMC7444261; doi:10.1186/s12870-020-02590-2)
Supplement: Supplementary file 2 — Additional file 2: Table S1. Normalized RNA-seq data in transcripts per million (TPM) scale. Table S2. Differentially expressed genes between sulfate-starved and control tomato plants at 2, 3 and 4 weeks after sowing. Differential expression analysis was performed in roots and leaves using the sleuth R package (q-value< 0.05 and absolute log2 FC > 1). Table S3. List of genes validated by qPCR indicating whether the sulfate regulation was previously reported in Arabidopsis. Table S4. List of Arabidopsis and tomato sulfate-responsive orthologous genes. Table S5. Enriched GO terms for orthologous sulfate-responsive genes in Arabidopsis, tomato, or shared in both species. Table S6. Genes exclusively regulated by sulfate and time in roots. Multifactorial analysis was performed using the sleuth R package (q-value< 0.05 and log2 FC > 1 in at least one level of each factor). Table S7. Genes exclusively regulated by sulfate and time in leaves. Multifactorial analysis was performed using the sleuth R package (q-value< 0.05 and log2 FC > 1 in at least one level of each factor). Table S8. Enriched GO terms for genes of root clusters. Only significant GO terms (adjusted p-value < 0.05) within the category of biological process are included in this table. Table S9. Enriched GO terms for genes of leaf clusters. Only significant GO terms (adjusted p-value < 0.05) within the category of biological process are included in this table. Table S10. List of TF-target interactions and nodes annotation of the root regulatory network. Table S11. Summary of the transcription factors of root and leaf gene regulatory networks. Table S12. List of TF-target interactions and nodes annotation of the leaf regulatory network. Table S13. Enriched GO terms for target genes of the TFs Myb (Solyc11g071300), TCP21 (Solyc03g006800) and EIL3 (Solyc01g006650). Table S14. List of predicted targets for SLIM1 (AT1G73730) TF and EIL3 (Solyc01g006650) according to PlantRegMap derived from literature, high-through [file 12870_2020_2590_MOESM2_ESM.zip › Table S1.xlsx]

## Sheet: roots
ID	description	control_2weeks_replicate1	control_2weeks_replicate2	control_2weeks_replicate3	control_3weeks_replicate1	control_3weeks_replicate2	control_3weeks_replicate3	control_4weeks_replicate1	control_4weeks_replicate2	control_4weeks_replicate3	sulfate_2weeks_replicate1	sulfate_2weeks_replicate2	sulfate_2weeks_replicate3	sulfate_3weeks_replicate1	sulfate_3weeks_replicate2	sulfate_3weeks_replicate3	sulfate_4weeks_replicate1	sulfate_4weeks_replicate2	sulfate_4weeks_replicate3
Solyc00g005000.3.1	Eukaryotic aspartyl protease family protein (AHRD V3.3 *** AT3G20015.1)	44.8624	45.6203	38.0358	59.5174	44.2615	48.6201	84.7992	97.2431	54.9281	28.2896	50.2649	39.5163	70.6391	75.6663	54.7639	63.7321	67.7825	57.0777
Solyc00g005040.3.1	Potassium channel (AHRD V3.3 *-* D0EM91_9ROSI)	0.526519	0.7482	0.807609	0.932175	0.39136	0.0891035	0.966381	0.882938	0.818606	1.00319	0.201494	0.912837	1.59129	0.983778	1.70738	2.10572	2.74431	2.79993
Solyc00g005050.3.1	UPF0664 stress-induced protein C29B12.11c (AHRD V3.3 *** A0A151ST26_CAJCA)	56.7523	56.7022	60.0792	88.8279	64.5076	71.6839	73.164	84.1895	84.0847	84.749	92.1957	84.1098	83.5718	93.0414	87.7399	94.5811	91.5007	79.66
Solyc00g005060.1.1	LOW QUALITY:Cyclin/Brf1-like TBP-binding protein (AHRD V3.3 --* AT2G01280.3)	0	0	0	0	0	0	0	0	0	0	0	0	0	0	0	0	0	0
Solyc00g005080.2.1	LOW QUALITY:Protein Ycf2 (AHRD V3.3 *-* YCF2_SOLLC)	0	0	0	0	0	0	0	0	0	0	0	0	0	0	0	0	0	0
Solyc00g005084.1.1	UDP-Glycosyltransferase superfamily protein (AHRD V3.3 --* AT5G17040.1)	0	0	0	0	0	0	0	0	0	0	0	0	0	0	0	0	0	0
Solyc00g005090.1.1	LOW QUALITY:DYNAMIN-like 1B (AHRD V3.3 --* AT3G61760.3)	0	0	0	0	0	0	0	0	0	0	0	0	0	0	0	0	0	0
Solyc00g005092.1.1	Serine/threonine phosphatase-like protein (AHRD V3.3 --* D5K8R0_9ASTR)	0	0	0	0	0	0	0	0	0	0	0	0	0	0	0	0	0	0
Solyc00g005094.1.1	Glucose-6-phosphate 1-dehydrogenase 3, chloroplastic (AHRD V3.3 --* G6PD3_ARATH)	1.86333	1.8509	0.994002	1.21618	0	0	1.17374	2.72972	11.0706	6.91161	1.14207	2.29202	0	1.05515	6.60348	6.64972	2.64474	6.46333
Solyc00g005096.1.1	RWP-RK domain-containing protein (AHRD V3.3 *-* AT1G18790.1)	0	0.0867333	0.186316	0.22796	0	0.0473321	0.0366675	0	0	0	0.0713563	0.250609	0	0	0	0.0519343	0	0
Solyc00g005280.1.1	LOW QUALITY:Retrotransposon protein, putative, unclassified (AHRD V3.3 --* Q2RAW3_ORYSJ)	0	0	0	0	0	0	0	0	0	0	0	0	0	0	0	0	0	0
Solyc00g005283.1.1	Phytoene desaturase (AHRD V3.3 --* I0AXU6_NARTA)	0	0	0	0	0	0	0	0	0	0	0	0	0	0	0	0	0	0
Solyc00g005285.1.1	O-methyltransferase (AHRD V3.3 *-* F6M2M1_VITPS)	0	0	0.124026	0	0	0	0	0	0	0.143732	0.285002	0.142993	0	0	0	0	0	0
Solyc00g005287.1.1	3-oxoacyl-[acyl-carrier-protein] synthase (AHRD V3.3 *-* W9S6R3_9ROSA)	0	0	0	0	0	0	0	0	0	0	0	0	0	0.260987	0.816675	0	0	0
Solyc00g005430.1.1	UBX domain-containing protein (AHRD V3.3 --* AT1G14570.4)	0	0	0	0	0	0	0	0	0	0	0	0	0	0	0	0	0	0
Solyc00g005440.2.1	40S ribosomal protein S9, putative (AHRD V3.3 *** Q60CZ2_SOLDE)	0	0	0	0	0	0	0.597042	0	0	0	0	0.303633	0	0.281236	0	0	0	0
Solyc00g005445.1.1	Cyclopropane-fatty-acyl-phospholipid synthase (AHRD V3.3 --* AT3G23470.3)	0	0.169193	0	0	0	0	0	0	0	0	0	0	0	0	0	0	0	0
Solyc00g005450.1.1	LOW QUALITY:Cysteine-rich repeat secretory protein 38 (AHRD V3.3 --* CRR38_ARATH)	0	0	0	0	0	0	0	0	0	0	0	0	0	0	0	0	0	0
Solyc00g005460.2.1	40S ribosomal protein S9, putative (AHRD V3.3 *-* Q60CZ2_SOLDE)	0	0	0	0	0	0	0	0	0	0	0	0	0	0	0	0	0	0
Solyc00g005470.2.1	40S ribosomal protein S9, putative (AHRD V3.3 *-* Q60CZ2_SOLDE)	0	0	0	0	0	0	0	0	0	0	0	0	0	0	0	0	0	0
Solyc00g005480.1.1	LOW QUALITY:SUMO-conjugating enzyme SCE1 (AHRD V3.3 *-* A0A1D1XHL9_9ARAE)	0	0	0	0	0	0	0	0	0	0	0	0	0	0	0	0	0	0
Solyc00g005840.3.1	Thioredoxin, putative (AHRD V3.3 *** B9RK57_RICCO)	4.4753	4.31276	3.45634	5.75477	6.21955	5.97442	6.18509	5.28408	44.9008	5.16173	6.38666	4.64221	8.16448	10.4773	9.74487	13.1702	8.62743	10.1945
Solyc00g005850.2.1	LOW QUALITY:Protein TIC 214 (AHRD V3.3 --* TI214_EPIVI)	0	0	0	0	0	0	0	0	0	0	0	0	0	0	0	0	0	0
Solyc00g005890.3.1	Leucine-rich repeat (LRR) family protein (AHRD V3.3 --* AT3G19020.2)	0	0	0	0	0.0488675	0.122048	0	0	0	0	0	0.138473	0	0	0	0	0	0
Solyc00g005900.2.1	Oxygen-evolving enhancer protein 1 (AHRD V3.3 *-* A0A0A0KI32_CUCSA)	0	0	0	0	0	0	0	0	0	0	0	0	0	0	0	0	0	0
Solyc00g005903.1.1	G2484-1 protein (AHRD V3.3 --* AT4G17330.3)	0	0	0	0	0	0	0	0	0	0	0	0	0	0	0	0	0	0
Solyc00g005907.1.1	50S ribosomal protein L16 (AHRD V3.3 --* AT2G28815.1)	0	0	0	0	0	0	0	0	0	0	0.0192553	0	0.0170666	0	0	0	0	0
Solyc00g006020.1.1	LOW QUALITY:Zinc knuckle (CCHC-type) family protein (AHRD V3.3 --* AT2G07760.1)	0	0	0	0	0	0	0	0	0	0	0	0	0	0	0	0	0	0
Solyc00g006090.1.1	LOW QUALITY:DUF4283 domain protein (AHRD V3.3 *-* A0A072V5W6_MEDTR)	0	0	0	0	0	0	0	0	0	0	0	0	0	0	0	0	0	0
Solyc00g006170.1.1	LOW QUALITY:DUF4283 domain protein (AHRD V3.3 --* A0A072TZU8_MEDTR)	0	0	0	0	0	0	0	0	0	0	0	0	0	0	0	0	0	0
Solyc00g006480.1.1	Glycosyltransferase (AHRD V3.3 *** A0A061FMN2_THECC)	0	0	0	0	0	0	0	0	0	0.102405	0.101528	0	0	0	0	0	0	0
Solyc00g006483.1.1	BED zinc finger,hAT family dimerization domain, putative (AHRD V3.3 *-* A0A061FD65_THECC)	0	0	0	0	0	0	0	0	0	0	0	0	0	0	0	0	0	0
Solyc00g006487.1.1	BED zinc finger,hAT family dimerization domain, putative (AHRD V3.3 *-* A0A061FD65_THECC)	0	0	0	0	0	0	0	0	0	0	0	0	0	0	0	0	0	0
Solyc00g006490.3.1	SIT4 phosphatase-associated family protein (AHRD V3.3 *** B9HQ89_POPTR)	18.3057	17.8182	18.0794	20.7961	20.7904	21.3391	21.2924	20.1701	22.0092	18.6638	18.4356	18.5678	20.9793	18.3582	20.2286	24.13	23.9253	23.5581
Solyc00g006500.1.1	LOW QUALITY:HEAT repeat-containing protein (AHRD V3.3 --* AT1G67140.3)	0	0	0	0	0	0	0	0	0	0	0	0	0	0	0	0	0	0
Solyc00g006510.1.1	LOW QUALITY:myb domain protein 65 (AHRD V3.3 --* AT3G11440.2)	0	0	0	0	0	0	0	0	0	0	0	0	0	0	0	0	0	0
Solyc00g006520.1.1	LOW QUALITY:RING/U-box superfamily protein (AHRD V3.3 --* AT5G15790.5)	0	0	0	0	0	0	0	0	0	0	0	0	0	0	0	0	0	0
Solyc00g006530.1.1	LOW QUALITY:Calmodulin-binding protein (AHRD V3.3 --* AT4G31000.1)	0	0	0	0	0	0	0	0	0	0	0	0	0	0	0	0	0	0
Solyc00g006540.1.1	LOW QUALITY:DNA ligase (AHRD V3.3 --* K4CCL3_SOLLC)	0	0	0	0	0	0	0	0	0	0	0	0	0	0	0	0	0	0
Solyc00g006550.1.1	LOW QUALITY:Glycosyltransferase (AHRD V3.3 *-* K4BCT5_SOLLC)	0	0	0	0	0	0	0	0	0	0	0	0	0	0	0	0	0	0
Solyc00g006560.1.1	Glycosyltransferase (AHRD V3.3 *** M1AQK5_SOLTU)	0.072014	0.0357668	0.153665	0	0	0	0	0	0	0	0.0441386	0.044291	0	0	0	0	0	0
Solyc00g006590.2.1	Pre-mRNA-splicing factor 3 (AHRD V3.3 --* AT1G28060.3)	0	0	0	0	0	0	0	0	0.029741	0	0	0	0	0	0	0	0	0
Solyc00g006650.1.1	NAD(P)H-quinone oxidoreductase subunit H, chloroplastic (AHRD V3.3 --* A0A0S2GKA4_WOOUN)	0	0	0	0	0	0	0	0	0	0	0	0	0	0	0	0	0	0
Solyc00g006655.1.1	ABC transporter A family member 7 (AHRD V3.3 --* N1R5R8_AEGTA)	0	0	0	0	0	0	0	0	0	0.207887	0	0	0	0	0	0	0	0
Solyc00g006660.1.1	SAUR-like auxin-responsive protein family (AHRD V3.3 --* AT4G09530.1)	0	0	0	0	0	0	0	0	0	0	0	0	0	0	0	0	0	0
Solyc00g006680.2.1	LOW QUALITY:Senescence-associated protein (AHRD V3.3 *-* A0A072THV8_MEDTR)	1.21922	1.21109	0	1.59154	7.93885	1.98275	1.53601	1.78612	2.06964	3.01495	4.48369	0	9.27276	6.90407	2.88054	60.9149	19.0357	15.2248
Solyc00g006683.1.1	Tubulin alpha chain (AHRD V3.3 --* TBA_DAUCA)	0	0	0	0	0	0	0	0	0	0	0	0	0	0	0	0	0	0
Solyc00g006800.3.1	transaldolase	666.592	684.67	601.246	406.856	720.374	541.298	471.997	476.101	307.992	464.042	496.882	489.42	580.127	576.01	628.345	621.361	589.796	493.393
Solyc00g006805.1.1	AMP-dependent synthetase and ligase family protein (AHRD V3.3 --* AT4G05160.1)	2.01433	1.64978	1.53886	2.87155	2.43744	1.04055	0.498537	0.287639	4.41823	0.45308	0.907648	1.95622	0.880564	1.23881	2.09589	0.943672	1.53942	1.40141
Solyc00g006810.3.1	FKBP-like peptidyl-prolyl cis-trans isomerase family protein (AHRD V3.3 *** AT5G13410.1)	6.04093	6.25216	6.29074	8.26345	6.45376	7.41213	6.74466	7.57794	32.6057	6.21684	6.16359	6.54083	9.11808	9.25866	10.8111	11.1665	11.9115	13.1497
Solyc00g006820.3.1	Major facilitator superfamily protein (AHRD V3.3 *** A0A097PNX1_SOLLC)	1.60368	1.38292	1.31614	1.35726	2.45564	2.12077	0.821465	1.21339	13.4318	1.96104	2.91636	0.693673	2.48913	1.73639	3.22678	3.36468	3.6019	2.68965
Solyc00g006830.3.1	no exine formation 1 (AHRD V3.3 *** AT5G13390.1)	19.1931	18.6475	18.5302	18.2152	17.8382	20.9251	21.9195	22.0792	13.5055	12.8795	18.2112	14.1375	18.4025	19.461	22.7697	33.1863	27.6057	24.425
Solyc00g006840.3.1	LOW QUALITY:Heat shock protein 70 (Hsp 70) family protein (AHRD V3.3 --* AT1G79920.4)	0	0	0	0	0	0	0	0	0	0	0	0	0	0	0	0	0	0
Solyc00g006850.2.1	LOW QUALITY:Chalcone synthase 1 (AHRD V3.3 --* CHS1_TRISU)	0	0	0	0	0	0	0	0	0	0	0	0	0	0	0	0	0	0
Solyc00g006860.2.1	LOW QUALITY:Transcription initiation factor IIB (AHRD V3.3 --* A0A0B2S5L0_GLYSO)	0	0	0	0	0	0	0	0	0	0	0	0	0	0	0	0	0	0
Solyc00g006867.1.1	DNA repair (Rad51) family protein (AHRD V3.3 --* AT2G28560.6)	0	0.0963226	0.103457	0.253163	0.252563	0	0	0	0	0.119895	0.237737	0	0	0.219643	0.4582	0.173028	0.688172	0
Solyc00g006870.1.1	LOW QUALITY:histone acetyltransferase of the GNAT family 2 (AHRD V3.3 --* AT5G56740.2)	0	0	0	0	0	0	0	0	0	0	0	0	0	0	0	0	0	0
Solyc00g006880.1.1	LOW QUALITY:Defective in meristem silencing protein (AHRD V3.3 --* A0A072VBA8_MEDTR)	0	0	0	0	0	0	0	0	0	0	0	0	0	0	0	0	0	0
Solyc00g006890.1.1	LOW QUALITY:defective in meristem silencing 3 (AHRD V3.3 *-* AT3G49250.1)	0	0	0	0	0	0	0	0	0	0	0	0	0	0	0	0	0	0
Solyc00g006900.1.1	LOW QUALITY:Phosphate transporter PHO1 like 3 (AHRD V3.3 --* A0A0B2RL68_GLYSO)	0	0	0	0	0	0	0	0	0	1.86381	0	0	0	0	0	0	0	0
Solyc00g006903.1.1	Photosystem I P700 chlorophyll a apoprotein A2 (AHRD V3.3 --* PSAB_CHAVU)	0	0	0	0	0	0	0	0	0	0	0	0	0	0	0.0441165	0	0	0
Solyc00g006907.1.1	DNA-BINDING TRANSCRIPTION FACTOR 2 (AHRD V3.3 --* AT3G18380.2)	0	0	0	0	0	0	0	0	0	0	0	0	0	0	0	0	0	0
Solyc00g007010.3.1	Phosphoinositide phosphatase family protein (AHRD V3.3 *** AT5G66020.1)	22.7311	22.4206	23.6035	30.1112	27.3733	32.5179	23.2766	23.9266	17.8947	23.1014	25.0605	25.4422	27.0958	26.9939	26.739	27.5732	26.4285	27.4995
Solyc00g007020.1.1	LOW QUALITY:Tetratricopeptide repeat 5 (AHRD V3.3 *-* A0A0B0NMW4_GOSAR)	0	0	0	0	0	0	0	0	0	0	0	0	0	0	0	0	0	0
Solyc00g007030.2.1	Glutathione S-transferase (AHRD V3.3 *** A0A096XCA4_BETPN)	0	0	0	0	0	0	0	0	0	0	0	0	0.0416072	0	0.0452378	0	0.0543541	0
Solyc00g007040.2.1	Glutathione S-transferase family protein (AHRD V3.3 *** AT5G02790.1)	0	0	0	0	0	0	0	0	0	0	0	0	0	0	0	0	0	0
Solyc00g007050.1.1	LOW QUALITY:no exine formation 1 (AHRD V3.3 --* AT5G13390.2)	0	0	0	0	0	0	0	0	0	0	0	0	0	0	0	0	0	0
Solyc00g007060.3.1	Kinase family protein (AHRD V3.3 *** U5GGQ9_POPTR)	40.5227	39.6163	39.8884	43.6151	45.1797	47.2251	45.1813	48.8502	36.4742	46.1988	46.6693	42.8916	56.2163	54.8971	57.6782	48.9009	47.5489	52.1492
Solyc00g007070.3.1	Heterogeneous nuclear ribonucleoprotein, putative (AHRD V3.3 *** B9S6U9_RICCO)	70.4941	67.3496	70.14	61.6465	64.3982	63.1729	70.8021	69.2635	73.3561	74.9324	66.4102	69.0726	71.6069	68.9786	67.5026	73.1879	76.7776	73.8333
Solyc00g007080.3.1	tail-anchored protein insertion receptor WRB-like protein (AHRD V3.3 *** AT4G16444.1)	2.80829	2.46411	3.19593	2.19952	2.19431	1.9029	1.76898	1.57705	1.43013	2.83566	2.18025	2.64836	1.16962	1.16618	0.939941	0	0.332164	0.584466
Solyc00g007090.3.1	GPI-GlcNAc transferase complex, PIG-H component (AHRD V3.3 *** A2Q4W7_MEDTR)	17.9866	19.6692	19.4179	16.3032	19.9483	18.6614	18.6928	21.1111	25.187	16.3659	17.2071	16.0847	18.8465	18.8593	17.2755	16.3807	18.6358	14.0702
Solyc00g007100.3.1	Kinase family protein (AHRD V3.3 *** B9H679_POPTR)	25.3077	24.3384	23.7403	28.8826	24.0572	26.91	24.5783	28.1358	18.8683	24.6783	25.6087	24.5642	26.4505	25.1058	27.213	23.4568	22.2833	21.4052
Solyc00g007110.3.1	Calcium-binding EF-hand (AHRD V3.3 *-* A0A103XCL1_CYNCS)	5.56041	5.0212	5.16662	5.25246	5.02936	5.91877	4.40688	4.42836	2.40261	5.56252	5.13069	5.43443	5.16262	4.33946	4.72934	4.16715	3.97481	3.74526
Solyc00g007120.3.1	Calcium-binding EF-hand (AHRD V3.3 *** A0A103XCL1_CYNCS)	16.2148	14.6328	15.1454	16.8533	17.1719	19.1799	16.1496	16.5383	10.6464	17.8733	14.495	16.9911	13.5953	13.3225	15.4863	13.7569	14.8944	12.2464
Solyc00g007130.3.1	Amino acid transporter, putative (AHRD V3.3 *** B9S6V9_RICCO)	0.146863	0.0729416	0.117517	0.287567	0.143442	0.119417	0.0925107	0.430298	0.4986	0.136188	0.225037	0.180651	0.239349	0.873219	0.910818	1.3758	1.19859	1.3245
Solyc00g007150.3.1	LOW QUALITY:WAT1-related protein (AHRD V3.3 --* R0HAL8_9BRAS)	7.72668	6.05932	8.38828	6.01635	5.29595	3.08625	4.26942	4.96461	2.99139	3.18449	6.31442	3.00137	4.5657	4.75918	4.32357	10.4009	11.3517	7.14707
Solyc00g007160.2.1	Retrovirus-related Pol polyprotein from transposon TNT 1-94 (AHRD V3.3 *-* A0A151SHE2_CAJCA)	0.457604	0.354977	0.476588	0.437334	0.448064	0.217933	0.281382	0.588961	0.189569	0.452123	0.27379	0.302209	0.412537	0.430019	0.474919	0.597806	0.723698	0.49583
Solyc00g007170.1.1	Leucine-rich receptor-like protein kinase family protein (AHRD V3.3 --* AT5G46330.2)	0	0	0	0	0	0	0	0	0	0	0	0	0	0	0	0	0	0
Solyc00g007180.1.1	Gibberellin 3-beta-hydroxylase 2 (AHRD V3.3 *** Q941N2_SOLTU)	0	0	0	0	0	0	0	0	0	0	0	0	0	0	0	0	0	0
Solyc00g007190.3.1	Phosphatase 2C family protein (AHRD V3.3 *-* U5G7W2_POPTR)	0.778839	0.309458	0.83095	0.305004	0.608561	0.506632	0.294361	0.570486	0	1.25187	1.14567	0.287407	0.507723	0.617445	0.552027	0.138973	0.331636	0.216125
Solyc00g007195.1.1	Protein phosphatase 2C family protein (AHRD V3.3 *** AT3G51470.2)	0.664798	0.283013	0.405302	0.433906	0.371038	0.926677	0.478589	0.626083	1.04789	1.11554	0.640304	0.759335	0.36115	0.752909	0.673138	0.254195	0.471794	0.329426
Solyc00g007200.3.1	MLO-like protein (AHRD V3.3 *** A0A0V0IJD9_SOLCH)	20.8521	21.5	20.8444	20.6184	19.5597	20.5327	19.7928	22.7934	12.6191	17.4242	21.0151	17.4383	19.5971	17.6784	19.3556	15.0996	16.5569	15.7874
Solyc00g007220.3.1	RING/U-box superfamily protein (AHRD V3.3 *** AT1G20823.1)	1.87443	1.86193	1.39989	2.07981	1.95283	2.21	1.59398	1.85354	2.86367	1.10086	1.14887	1.55633	2.39296	2.33515	2.87855	3.09382	2.79352	2.1456
Solyc00g007225.1.1	LOW QUALITY:BED zinc finger,hAT family dimerization domain, putative (AHRD V3.3 *-* A0A061FD65_THECC)	0	0	0	0	0	0	0	0	0	0	0	0	0	0	0	0	0	0
Solyc00g007260.3.1	Ulp1 protease family protein, putative (AHRD V3.3 *-* Q6L4B6_SOLDE)	9.68268	10.6839	10.8889	11.5806	10.4966	9.87341	7.68176	8.08917	11.3722	15.2723	12.8638	14.3568	10.9751	12.0626	11.6855	11.3004	12.2946	13.6524
Solyc00g007270.3.1	Eukaryotic translation initiation factor 6 (AHRD V3.3 *** M1C4H3_SOLTU)	266	271.139	262.082	227.125	273.272	265.3	325.574	337.869	326.56	218.159	233.836	213.699	301.659	288.812	301.869	380.291	348.785	347.51
Solyc00g007300.3.1	Leucine-rich repeat-containing protein, putative (AHRD V3.3 *** B9T2K7_RICCO)	7.07729	7.10785	5.66311	9.09546	8.09513	11.6876	6.76602	8.78526	9.96715	7.68576	7.96541	11.4982	6.05629	6.11787	5.88189	6.06277	7.3339	6.45225
Solyc00g007305.1.1	Ubiquitin-like-specific protease ESD4-like protein (AHRD V3.3 *-* A0A072V5F5_MEDTR)	0	0	0	0	0	0	0	0	0	0	0	0	0	0	0	0	0	0
Solyc00g007320.1.1	LOW QUALITY:Methyl-CpG-binding domain-containing protein 8 (AHRD V3.3 --* A0A199UGF7_ANACO)	0	0	0	0	0	0	0	0	0	0	0	0	0	0	0	0	0	0
Solyc00g007330.2.1	LOW QUALITY:Zinc finger transcription factor 1	0	0	0	0	0	0	0	0	0	0	0	0	0	0	0	0	0	0
Solyc00g007340.2.1	LOW QUALITY:Ubiquitin-conjugating enzyme E2-23 kDa (AHRD V3.3 --* UBC4_WHEAT)	0	0	0	0	0	0	0	0	0	0	0	0	0	0	0	0	0	0
Solyc00g007450.1.1	LOW QUALITY:Zinc finger transcription factor 2	0	0	0	0	0	0	0.102395	0	0	0	0.0996323	0	0.264922	0.0920493	0	0	0	0.11277
Solyc00g007550.1.1	LOW QUALITY:formin-like protein (DUF1421) (AHRD V3.3 --* AT4G28300.1)	0	0	0	0	0	0	0	0	0	0	0	0	0	0	0	0	0	0
Solyc00g007555.1.1	Serine/threonine protein phosphatase 7 long form isogeny (AHRD V3.3 *** A0A151RA30_CAJCA)	0	0	0	0	0	0	0	0	0	0	0	0	0	0	0	0	0	0
Solyc00g007560.2.1	Serine/threonine protein phosphatase 7 long form isogeny (AHRD V3.3 *** A0A151S6S1_CAJCA)	0	0	0	0	0	0	0	0	0	0	0	0	0	0	0	0	0	0
Solyc00g007570.2.1	LOW QUALITY:Pectin lyase-like superfamily protein (AHRD V3.3 *-* AT1G02460.1)	0	0	0	0	0	0	0	0	0	0	0	0	0	0	0	0	0	0
Solyc00g007600.2.1	Meiotic recombination protein DMC1-like protein (AHRD V3.3 *-* W9RXM4_9ROSA)	0.0247193	0.0229719	0.123367	0.120753	0	0.0752173	0.0582698	0.0338789	0	0.0571874	0.0566975	0.199126	0.100506	0.0523823	0.0273189	0.0412654	0.0328243	0.160435
Solyc00g007910.1.1	LOW QUALITY:Disease resistance protein (TIR-NBS-LRR class) family (AHRD V3.3 --* AT5G41750.2)	0	0	0	0	0	0	0	0	0	0	0	0	0	0	0	0	0	0
Solyc00g007920.1.1	organic cation/carnitine transporter 3 (AHRD V3.3 --* AT1G16390.1)	0	0	0	0	0	0	0	0	0	0	0	0	0	0	0	0	0	0
Solyc00g007925.1.1	VEFS-Box of polycomb protein (AHRD V3.3 --* AT5G51230.1)	0	0	0	0	0	0	0	0	0	0	0	0	0	0	0	0	0	0
Solyc00g007930.1.1	NADH-ubiquinone oxidoreductase chain 5 (AHRD V3.3 --* NU5M_ARATH)	0	0	0	0	0	0	0	0	0	0	0	0	0	0	0	0	0	0
Solyc00g007950.1.1	minichromosome instability 12 (mis12)-like protein (AHRD V3.3 --* AT5G35520.1)	0	0	0	0	0	0	0	0	0	0	0	0	0	0	0	0	0	0
Solyc00g007960.1.1	SET domain-containing protein (AHRD V3.3 --* AT3G55080.1)	0	0	0	0	0	0	0	0	0	0	0	0	0	0	0	0	0	0
Solyc00g007970.1.1	DNA replication licensing factor MCM3 homolog 1 (AHRD V3.3 --* MCM31_MAIZE)	0	0	0	0	0	0	0	0	0	0	0	0	0	0	0	0	0	0
Solyc00g007980.1.1	sigma factor A (AHRD V3.3 --* AT1G64860.1)	0	0	0	0	0	0	0	0	0	0	0	0	0	0	0	0	0	0
Solyc00g007990.1.1	LOW QUALITY:Trans-resveratrol di-O-methyltransferase (AHRD V3.3 --* ROMT_VITVI)	0	0	0	0	0	0	0	0	0	0	0	0	0	0	0	0	0	0
Solyc00g008000.1.1	LOW QUALITY:NIMA-related serine/threonine kinase 1 (AHRD V3.3 --* AT1G54510.4)	0	0	0	0	0	0	0	0	0	0	0	0	0	0	0	0	0	0
Solyc00g008010.1.1	LOW QUALITY:calcium-dependent protein kinase 23 (AHRD V3.3 --* AT4G04740.7)	0	0	0	0	0	0	0	0	0	0	0	0	0	0	0	0	0	0
Solyc00g008020.1.1	LOW QUALITY:50S ribosomal protein L22, chloroplastic (AHRD V3.3 --* RK22_CYCTA)	0	0	0	0	0	0	0	0	0	0	0	0	0	0	0	0	0	0
Solyc00g008030.1.1	LOW QUALITY:SWIM zinc finger family protein / mitogen-activated protein kinase kinase kinase (MAPKKK)-like protein (AHRD V3.3 --* AT5G11620.2)	0	0	0	0	0	0	0	0	0	0	0	0	0	0	0	0	0	0
Solyc00g008040.1.1	LOW QUALITY:alpha/beta-Hydrolases superfamily protein (AHRD V3.3 --* AT4G25770.2)	0	0	0	0	0	0	0	0	0	0	0	0	0	0	0	0	0	0
Solyc00g008050.1.1	LOW QUALITY:HEAT repeat-containing protein (AHRD V3.3 --* AT5G16210.1)	0	0	0	0	0	0	0	0	0	0	0	0	0	0	0	0	0	0
Solyc00g008055.1.1	syntaxin of plants 112 (AHRD V3.3 --* AT2G18260.2)	0	0	0	0	0	0	0	0	0	0	0	0	0	0	0	0	0	0
Solyc00g008060.1.1	LOW QUALITY:C2H2 type zinc finger transcription factor family (AHRD V3.3 --* AT1G49900.1)	0	0	0	0	0	0	0	0	0	0	0	0	0	0	0	0	0	0
Solyc00g008070.2.1	LOW QUALITY:Concanavalin A-like lectin protein kinase family protein (AHRD V3.3 --* AT2G43700.5)	0	0	0	0	0	0	0	0	0	0	0	0	0	0	0	0	0	0
Solyc00g008080.1.1	LOW QUALITY:nitrate transmembrane transporter (AHRD V3.3 --* AT5G50200.3)	0	0	0	0	0	0	0	0	0	0	0	0	0	0	0	0	0	0
Solyc00g008090.2.1	DNA (cytosine-5)-methyltransferase 1A (AHRD V3.3 --* DNM1A_ORYSJ)	0	0	0	0	0	0	0	0	0	0	0	0	0	0	0	0	0	0
Solyc00g008100.1.1	spectrin beta chain%2C brain (AHRD V3.3 --* AT5G22450.3)	0	0	0	0	0	0	0	0	0	0	0	0	0	0	0	0	0	0
Solyc00g008110.1.1	spectrin beta chain, brain (AHRD V3.3 --* AT5G22450.3)	0	0	0	0	0	0	0	0	0	0	0	0	0	0	0	0	0	0
Solyc00g008120.1.1	Transducin/WD40 repeat-like superfamily protein (AHRD V3.3 --* AT3G50390.1)	0	0	0	0	0	0	0	0	0	0	0	0	0	0	0	0	0	0
Solyc00g008130.1.1	LOW QUALITY:Fibronectin type III domain-containing protein (AHRD V3.3 --* AT3G24440.2)	0	0	0	0	0	0	0	0	0	0	0	0	0	0	0	0	0	0
Solyc00g008140.1.1	LOW QUALITY:Serine/threonine-protein kinase PBS1 (AHRD V3.3 --* A0A061DWS7_THECC)	0	0	0	0	0	0	0	0	0	0	0	0	0	0	0	0	0	0
Solyc00g008150.1.1	LOW QUALITY:Leucine-rich repeat protein kinase family protein isoform 1 (AHRD V3.3 --* A0A061GB47_THECC)	0	0	0	0	0	0	0	0	0	0	0	0	0	0	0	0	0	0
Solyc00g008160.1.1	LOW QUALITY:Ubiquitin carboxyl-terminal hydrolase-related protein (AHRD V3.3 --* AT5G61950.1)	0	0	0	0	0	0	0	0	0	0	0	0	0	0	0	0	0	0
Solyc00g008165.1.1	Membrane bound O-acyl transferase, MBOAT (AHRD V3.3 --* A0A090LYA1_OSTTA)	0	0	0	0	0	0	0.0634784	0	0	0	0.0617656	0	0	0	0	0	0	0
Solyc00g008260.2.1	LOW QUALITY:Unknown protein (AHRD V3.3 )	0	0	0	0	0	0	0	0	0	0	0	0	0	0	0	0	0	0
Solyc00g008265.1.1	4'-phosphopantetheinyl transferase superfamily (AHRD V3.3 --* AT3G11470.8)	0	0	0	0	0	0	0	0	0	0	0	0	0	0	0	0	0	0
Solyc00g008270.1.1	LOW QUALITY:Regulator of chromosome condensation (RCC1) family with FYVE zinc finger domain-containing protein (AHRD V3.3 --* AT5G19420.2)	0	0	0	0	0	0	0	0	0	0	0	0	0	0	0	0	0	0
Solyc00g008570.2.1	SPA1-related 2 (AHRD V3.3 --* AT4G11110.1)	0	0	0	0	0	0	0	0	0	0	0	0	0	0	0	0	0	0
Solyc00g008580.1.1	UDP-glucosyl transferase 73B5 (AHRD V3.3 --* AT2G15480.2)	0	0	0	0	0	0	0	0	0	0	0	0	0	0	0	0	0	0
Solyc00g008680.3.1	Calcium-binding EF hand family protein (AHRD V3.3 *** AT5G08580.2)	151.928	152.622	155.486	156.942	157.245	171.251	125.861	139.321	115.358	205.523	167.143	205.104	135.577	127.542	123.462	103.2	107.956	124.949
Solyc00g008800.2.1	LOW QUALITY:B-box type zinc finger protein with CCT domain-containing protein (AHRD V3.3 --* AT5G48250.1)	0	0	0	0	0	0	0	0	0	0	0	0	0	0	0	0	0	0
Solyc00g008910.1.1	Ubiquitin fusion degradation UFD1 family protein (AHRD V3.3 --* AT4G38930.4)	0	0	0	0	0	0	0	0	0	0	0	0	0	0	0	0	0	0
Solyc00g008915.1.1	ADP,ATP carrier protein 3, mitochondrial (AHRD V3.3 --* ADT3_ARATH)	0.0285849	0	0.0457462	0	0	0	0.0226397	0	0	0	0	0	0.0155287	0	0	0	0	0
Solyc00g009020.3.1	MALE GAMETOPHYTE DEFECTIVE 1 (AHRD V3.3 *** AT2G21870.1)	514.143	536.308	518.555	452.989	484.248	501.387	415.197	409.8	370.774	451.578	438.809	480.157	296.422	269.855	258.854	182.334	217.763	211.084
Solyc00g009030.2.1	Sugar transporter protein 8	0.144827	0.251756	0.231775	0.14179	0	0.117762	0.273685	0.0530415	0.184383	0	0.177533	0.0890732	0.0786768	0.0410054	0.213855	0.0646058	0.0513903	0.100472
Solyc00g009040.3.1	Polyadenylate-binding protein (AHRD V3.3 *** M1CCI5_SOLTU)	0.116826	0.154729	0.180039	0.169446	0.101427	0.168877	0.359774	0.190162	0.154243	0.080248	0.0636485	0.159671	0.169241	0.161712	0.0460022	0.0463244	0.0552726	0.144083
Solyc00g009050.2.1	UPF0544 protein C5orf45 isogeny (AHRD V3.3 *** A0A151T4T7_CAJCA)	1.91439	2.20478	1.77607	1.08652	2.0595	1.35359	0.943747	1.09742	1.03613	2.33269	1.9386	3.44692	0.904337	1.06835	0.786599	0.841614	0.866356	0.808401
Solyc00g009060.3.1	Hypoxanthine-guanine phosphoribosyltransferase (AHRD V3.3 *** AT1G71750.1)	31.1182	28.7718	30.1619	33.9113	35.9114	37.2766	43.3164	41.6186	46.1025	35.5553	32.6112	28.0246	35.0928	40.6705	38.1549	39.4137	54.0269	31.6109
Solyc00g009070.1.1	LOW QUALITY:Transmembrane protein, putative (AHRD V3.3 *** G7ZYN0_MEDTR)	7.50171	7.45168	5.11344	12.5127	8.68386	12.1996	8.40076	7.02123	6.72083	11.0788	12.5166	11.5345	6.56575	6.13598	4.4309	3.71827	3.84498	2.89124
Solyc00g009080.3.1	Late embryogenesis abundant protein, putative (AHRD V3.3 *** A0A072VQC9_MEDTR)	42.737	44.1501	45.1405	46.6759	46.1942	47.7239	47.9187	43.1997	33.855	71.1594	66.5334	79.0293	39.3138	35.1716	35.3398	31.7743	32.1494	29.6484
Solyc00g009090.3.1	LRR receptor-like kinase (AHRD V3.3 *** A0A072VNN3_MEDTR)	6.37066	7.4135	7.44558	6.36074	7.21775	6.90683	5.38392	4.54377	1.92951	7.03796	8.72749	7.30524	4.73892	5.778	4.43422	5.48725	7.05371	4.18118
Solyc00g009100.3.1	30S ribosomal protein S1 (AHRD V3.3 *** A0A072VPA0_MEDTR)	4.99964	5.38599	6.38597	5.20888	5.53277	4.73333	5.50026	6.49903	18.1293	5.83342	5.75468	5.48582	6.80924	6.24712	7.54205	7.83221	8.56219	9.4446
Solyc00g009110.3.1	inositol-1,4,5-triphosphate-5-phosphatase 2	52.5228	50.496	48.2416	54.6468	44.5971	46.8428	30.3569	31.4284	36.9449	55.1377	54.6654	55.2912	55.8835	44.9715	46.4881	39.9449	39.5913	48.9629
Solyc00g009120.3.1	Short-chain dehydrogenase/reductase family protein (AHRD V3.3 *** D7LXC9_ARALL)	68.8763	68.3367	65.452	69.1925	64.697	50.5979	46.2394	38.0295	83.7571	92.6523	74.057	76.7588	96.6609	78.9903	77.8063	56.3633	63.9536	78.1195
Solyc00g009140.3.1	NAD(P)-binding Rossmann-fold superfamily protein (AHRD V3.3 *** AT4G09750.1)	14.5304	13.4046	11.1083	14.5177	15.7433	14.2184	15.4108	16.2831	36.611	11.5962	11.2808	12.2383	19.4477	17.2606	21.7235	15.6166	14.5528	16.8492
Solyc00g009141.1.1	Microsomal signal peptidase 25 kDa subunit (AHRD V3.3 *-* G7KBX4_MEDTR)	71.367	62.4384	67.0633	49.2527	59.4858	68.5394	57.2431	73.3851	47.0139	29.3802	42.512	35.9439	43.0875	37.549	37.4588	28.076	28.03	29.1826
Solyc00g009142.1.1	zein-binding protein (Protein of unknown function, DUF593) (AHRD V3.3 --* AT3G54740.8)	0	0	0	0	0	0	0	0	0	0	0	0	0	0	0	0	0	0
Solyc00g009143.1.1	Glycosyltransferase (AHRD V3.3 --* D8TBD0_SELML)	0	0	0	0	0	0	0	0	0	0	0	0	0	0	0	0	0	0
Solyc00g009144.1.1	Glutamate receptor (AHRD V3.3 --* D7LTV3_ARALL)	0	0	0	0	0	0	0	0	0	0	0	0	0	0	0	0	0	0
Solyc00g009145.1.1	4'-phosphopantetheinyl transferase superfamily (AHRD V3.3 -** AT3G11470.9)	0	0	0	0	0	0	0	0	0	0	0	0	0	0	0	0	0	0
Solyc00g009146.1.1	Protein phosphatase 2C family protein (AHRD V3.3 --* AT2G46920.4)	0	0	0.0229149	0	0	0.0349282	0	0	0	0	0	0	0.0233356	0	0.0253718	0	0	0.0298001
Solyc00g009148.1.1	O-glucosyltransferase rumi-like protein (DUF821) (AHRD V3.3 --* AT1G07220.1)	0	0	0	0	0	0	0	0	0	0	0	0	0	0	0	0	0	0
Solyc00g009540.1.1	PIF1 helicase (AHRD V3.3 *** G7J5Q6_MEDTR)	0	0	0	0	0	0	0	0	0	0	0	0	0	0	0	0	0	0
Solyc00g009650.1.1	LOW QUALITY:SGNH hydrolase-type esterase superfamily protein (AHRD V3.3 --* AT3G11210.1)	0	0	0	0	0	0	0	0	0	0	0	0	0	0	0	0	0	0
Solyc00g009760.2.1	LOW QUALITY:Senescence-associated protein (AHRD V3.3 *-* A0A072THZ1_MEDTR)	138.027	169.187	145.764	61.9533	140.07	89.284	157.439	132.061	97.4869	59.8113	155.692	37.9982	579.727	197.826	205.018	3018.4	1158.62	324.573
Solyc00g009765.1.1	Acetolactate synthase (AHRD V3.3 --* A0A0D6A5Q0_ECHCG)	0	0	0	0	0	0	0	0	0	0	0	0	0	0	0	0	0	0
Solyc00g010410.1.1	LOW QUALITY:SNARE-like superfamily protein (AHRD V3.3 --* AT4G10170.2)	0	0	0	0	0	0	0	0	0	0	0	0	0	0	0	0	0	0
Solyc00g010420.1.1	LOW QUALITY:Serinc-domain containing serine and sphingolipid biosynthesis protein (AHRD V3.3 --* AT2G33205.6)	0	0	0	0	0	0	0	0	0	0	0	0	0	0	0	0	0	0
Solyc00g010520.1.1	LOW QUALITY:Calmodulin binding protein-like protein (AHRD V3.3 --* AT5G62570.4)	0	0	0	0	0	0	0	0	0	0	0	0	0	0	0	0	0	0
Solyc00g010525.1.1	Tetratricopeptide repeat (TPR)-like superfamily protein (AHRD V3.3 --* AT5G46400.3)	1.70598	1.791	2.02343	0.672794	2.81616	0.784646	1.25759	2.30454	1.25331	0.440598	1.70443	0.398964	7.61676	4.37065	3.30617	26.5161	12.798	3.84344
Solyc00g010530.1.1	protein FLOWERING locus D-like protein (AHRD V3.3 --* AT3G10390.4)	0	0	0	0	0	0	0	0	0	0	0	0	0	0	0	0	0	0
Solyc00g010750.2.1	Guanylate-binding family protein (AHRD V3.3 *-* AT5G46070.1)	0	0	0	0	0	0.0277038	0	0	0	0	0.0208472	0.020803	0	0	0	0	0.0239515	0
Solyc00g010755.1.1	D-alanine-D-alanine ligase (AHRD V3.3 *-* G7KW01_MEDTR)	0	0	0	0	0	0	0	0	0	0	0	0	0	0	0	0	0	0
Solyc00g010760.1.1	LOW QUALITY:DNA helicase homolog, putative (AHRD V3.3 *-* Q1EPC6_MUSAC)	0	0	0	0	0	0	0	0	0	0	0	0	0	0	0	0	0	0
Solyc00g010780.1.1	LOW QUALITY:F-box and associated interaction domains-containing protein (AHRD V3.3 --* AT2G18780.1)	0	0	0	0	0	0	0	0	0	0	0	0	0	0	0	0	0	0
Solyc00g010930.1.1	LOW QUALITY:Peroxidase superfamily protein (AHRD V3.3 --* AT4G36430.1)	0	0	0	0	0	0	0	0	0	0	0	0	0	0	0	0	0	0
Solyc00g011150.1.1	LOW QUALITY:photosystem II stability/assembly factor, chloroplast (HCF136) (AHRD V3.3 --* AT5G23120.2)	2.00795	0	0	0	0	0	0	0	0	0	0	0	2.18163	2.27407	2.37199	3.5829	2.85	2.78598
Solyc00g011160.2.1	Glucan endo-1,3-beta-glucosidase, basic vacuolar isoform (AHRD V3.3 --* E13B_HEVBR)	0.440173	1.31171	0	0	0	0	0	0	0	0.544241	2.15832	0.541442	1.43474	0.498512	1.03996	10.2106	6.24764	0
Solyc00g011170.1.1	LOW QUALITY:Senescence-associated protein, putative (AHRD V3.3 *-* A0A072TJH8_MEDTR)	0	0	0	0	0	0	0	0	0	0	0	0	0	0	0	0	0	0
Solyc00g011175.1.1	thiazole biosynthetic enzyme, chloroplast (ARA6) (THI1) (THI4) (AHRD V3.3 --* AT5G54770.1)	0.0247165	0	0	0	0	0	0	0	0	0	0	0	0	0	0	0	0	0
Solyc00g011670.1.1	LOW QUALITY:NAC-like, activated by AP3/PI (AHRD V3.3 --* AT1G69490.1)	0	0	0	0	0	0	0	0	0	0	0	0	0	0	0	0	0	0
Solyc00g011673.1.1	ABC transporter G family member 5 (AHRD V3.3 --* AB5G_ORYSJ)	0	0	0	0	0	0	0.0580123	0	0	0	0	0	0	0	0	0	0	0
Solyc00g011677.1.1	histone-lysine N-methyltransferase SUVR5 (AHRD V3.3 --* AT2G23740.6)	0	0	0	0	0	0	0	0	0	0	0	0	0	0.125256	0.130602	0.256914	0.43819	0.0826268
Solyc00g011870.1.1	LOW QUALITY:Protein phosphatase 2C family protein (AHRD V3.3 *-* AT4G31860.1)	0	0	0	0	0	0	0	0	0	0	0	0	0	0	0	0	0	0
Solyc00g011880.3.1	Protein AIG2-like protein (AHRD V3.3 *** A0A0B0P003_GOSAR)	19.3518	20.0432	19.8912	21.4876	21.1293	17.0786	15.0888	17.2864	17.827	22.9058	20.1059	23.0057	17.2436	16.1034	15.8907	10.6329	11.2213	14.2437
Solyc00g011890.3.1	L-arabinokinase (AHRD V3.3 *** ARAK_ARATH)	17.8263	17.3736	19.1652	14.8201	17.4274	16.3979	19.9018	21.7929	20.2862	17.1618	18.3576	14.1794	23.8586	19.6673	23.7053	28.2546	25.9557	31.3143
Solyc00g011895.1.1	Lectin-B (AHRD V3.3 --* LECB_PHYAM)	0	0	0	0	0	0	0	0	0	0	0	0	0	0	0	0	0	0
Solyc00g012430.1.1	LOW QUALITY:alpha/beta-Hydrolases superfamily protein (AHRD V3.3 --* AT5G27320.1)	0	0	0	0	0	0	0	0	0	0	0	0	0	0	0	0	0	0
Solyc00g012435.1.1	spectrin beta chain, brain (AHRD V3.3 --* AT5G22450.3)	0	0	0	0	0	0	0	0	0	0	0	0	0	0	0	0	0	0
Solyc00g012440.1.1	Senescence-associated protein (AHRD V3.3 *-* A0A072THH1_MEDTR)	52.5211	43.6183	47.3084	28.3793	58.0256	33.6048	48.8121	45.4082	38.7313	34.5984	74.6728	24.8886	164.644	65.8204	66.3661	1120.38	402.08	126.033
Solyc00g012540.1.1	LOW QUALITY:Zinc finger transcription factor 3	0	0	0	0	0	0	0	0.062791	0	0	0	0	0.0465691	0	0	0	0	0
Solyc00g012640.1.1	LOW QUALITY:DNA (Cytosine-5)-methyltransferase DRM1/2 (AHRD V3.3 *** G7IVR5_MEDTR)	0	0	0	0	0	0	0	0	0	0	0	0	0	0	0	0	0	0
Solyc00g012650.1.1	LOW QUALITY:5-methyltetrahydropteroyltriglutamate--homocysteine methyltransferase 2 (AHRD V3.3 --* METE2_ARATH)	0	0	0	0	0	0	0	0	0	0	0	0	0	0	0	0	0	0
Solyc00g012660.1.1	LOW QUALITY:F-box protein (AHRD V3.3 *** G7IVR9_MEDTR)	0	0	0	0	0	0	0	0	0	0	0	0	0	0	0	0	0	0
Solyc00g012670.2.1	LOW QUALITY:5'adenylylphosphosulfate reductase 2 (AHRD V3.3 --* AT1G62180.2)	0	0	0	0	0	0	0	0	0	0	0	0	0	0	0	0	0	0
Solyc00g012680.1.1	LOW QUALITY:D111/G-patch Zinc finger, C2H2-type (AHRD V3.3 *-* Q2HRQ8_MEDTR)	0	0	0	0	0	0	0	0	0	0	0	0	0	0	0	0	0	0
Solyc00g012690.1.1	LOW QUALITY:Ovarian tumour, otubain (AHRD V3.3 *** Q1SL15_MEDTR)	0	0	0	0	0	0	0	0	0	0	0	0	0	0	0	0	0	0
Solyc00g012700.2.1	LOW QUALITY:FAR1 DNA-binding domain protein (AHRD V3.3 *** G7JKD1_MEDTR)	0	0	0	0	0	0	0	0	0	0	0	0	0	0	0	0	0	0
Solyc00g012702.1.1	S-acyltransferase (AHRD V3.3 --* A0A0Q3JEE4_BRADI)	0	0	0	0	0	0	0	0	0	0	0	0	0	0	0	0	0	0
Solyc00g012704.1.1	Pex2/Pex12 N-terminal domain-containing protein / zinc finger (C3HC4-type RING finger) family protein (AHRD V3.3 --* AT1G79810.2)	0	0	0	0.012986	0	0	0	0	0	0	0	0	0	0	0	0	0	0
Solyc00g012706.1.1	mediator of RNA polymerase II transcription subunit (AHRD V3.3 --* AT1G23230.3)	0	0	0	0	0	0	0	0	0	0	0	0	0	0	0	0	0	0
Solyc00g012708.1.1	RNA polymerase beta chain (AHRD V3.3 --* A1XKF3_9MAGN)	0	0	0	0	0	0	0	0	0	0	0	0	0	0	0	0	0	0
Solyc00g013110.1.1	LOW QUALITY:Glutathione S-transferase U4 (AHRD V3.3 --* GSTU4_ARATH)	1.15177	0.572044	1.84325	0	0	0	0	0	0	0	0.705939	0.708377	0	0	0	0	0.817388	1.59806
Solyc00g013120.3.1	LOW protein: NADH-ubiquinone oxidoreductase chain-like protein (AHRD V3.3 *-* ATMG01330.1)	0.469169	0.93208	0.75084	0	0	0	0.295536	0	0.796417	0.290046	1.15025	0.288554	0.764625	0.265676	1.10846	1.25575	0.33296	3.25481
Solyc00g013130.3.1	NADH dehydrogenase subunit 2 (AHRD V3.3 *-* A0A1B4ZAZ9_IPONI)	0.0663993	0.197869	0.260302	0	0.172941	0.107981	0	0.0972728	0	0	0	0	0.432856	0.150399	0.156875	0.355442	0.0942445	0.184255
Solyc00g013133.1.1	Caffeoyl-CoA O-methyltransferase (AHRD V3.3 --* CAMT_MESCR)	4.50251	1.13133	3.02304	3.64513	3.68927	3.66992	5.5292	4.90124	8.29218	7.12039	2.74033	4.95864	6.12825	3.91327	4.59323	8.12201	21.844	12.6179
Solyc00g013137.1.1	NADH dehydrogenase subunit 2 (AHRD V3.3 *-* D5I397_CITLA)	0.728848	0.790977	0	0.475711	0.474583	1.18528	0.229556	0.266935	0.927919	0.225292	1.34017	0	0.593918	1.03181	1.50673	3.90159	2.069	1.26408
Solyc00g013140.2.1	NADH-ubiquinone oxidoreductase chain 5 (AHRD V3.3 *** NU5M_WHEAT)	0.364578	0.427992	0.282889	0.129794	0.172649	0.107799	0.375796	0.436987	0.618874	0.286856	0.162514	0.489224	0.648185	0.150145	0.46983	4.25808	1.17606	0.689788
Solyc00g013150.1.1	LOW QUALITY:U-box domain-containing protein kinase family protein (AHRD V3.3 --* AT5G61550.4)	0.412374	0.409624	0	0	0	0.670621	0	0	0	0	0	0.507248	0	0	0.487139	4.41495	2.34123	0
Solyc00g013155.1.1	Cytochrome c oxidase subunit 2 (AHRD V3.3 *-* F8K8N5_BRANA)	1.37115	0.583715	0.208984	0	0	0.63709	0.246772	0.573909	0.997513	1.93751	0.960456	0.240943	1.48975	1.1092	1.85113	5.24276	1.66813	2.17421
Solyc00g013160.2.1	NADH dehydrogenase subunit 4 (AHRD V3.3 *-* A0A142D7X4_ORYMI)	0.647531	0.643212	0.690856	0.422636	0.421634	0.877535	2.03944	0.790509	1.46558	0.266874	1.71982	0.663755	1.52434	1.58893	0.76493	5.00686	3.36996	2.39583
Solyc00g013170.1.1	LOW QUALITY:myosin family protein with Dil (AHRD V3.3 --* AT5G20490.2)	0	1.8594	0	4.88702	0	0	2.35825	0	3.17753	0	0	0	4.06758	0	4.42252	30.061	7.97062	5.19439
Solyc00g013180.1.1	NADH-ubiquinone oxidoreductase chain 4 (AHRD V3.3 *-* A0A142I0Y7_NICSY)	0.235998	0.117212	0.377682	0	0	0.191895	0	0	0	0	0.289294	0	0.769232	0.267276	0.696962	1.47387	0.669931	0.327442
Solyc00g013181.1.1	S-adenosyl-L-methionine-dependent methyltransferases superfamily protein (AHRD V3.3 --* AT1G08125.3)	0.559651	1.11184	0.298548	0.730556	0	0	0	0	0	0.345984	1.02906	1.37682	0.608059	1.26765	0	0.998621	0.397173	1.16476
Solyc00g013183.1.1	50S ribosomal protein L5, chloroplastic (AHRD V3.3 --* RK5_ZYGCR)	0	0	0	0	0	0	0	0	0	0	0	0	0	0	0	0	0	0
Solyc00g013184.1.1	ubiquinone biosynthesis COQ9-like protein (AHRD V3.3 --* AT1G19140.1)	0	0	0	0	0	0	0	0	0	0	0	0	0	0	0	0	0	0
Solyc00g013185.1.1	EXS (ERD1/XPR1/SYG1) family protein (AHRD V3.3 --* AT2G32295.2)	0	0	0	0	0	0	0	0	0	0	0	0	0	0	0	0	0	0
Solyc00g013186.1.1	Homogentisate phytyltransferase 1, chloroplastic (AHRD V3.3 --* HPT1_ARATH)	0	0	0	0	0	0	0	0	0	0	0	0	0	0	0	0	0	0
Solyc00g013188.1.1	Disease resistance protein (TIR-NBS-LRR class) family (AHRD V3.3 --* AT3G44400.5)	0	0	0	0	0	0	0	0	0	0	0	0	0	0	0	0	0	0
Solyc00g014170.1.1	LOW QUALITY:D111/G-patch domain-containing protein (AHRD V3.3 --* AT4G34140.9)	0	0	0	0	0	0	0	0	0	0	0	0	0	0	0	0	0	0
Solyc00g014180.1.1	Unknown protein (AHRD V3.3 )	0	0	0	0	0	0	0	0	0	0	0	0	0	0	0	0	0	0
Solyc00g014190.1.1	Phospholipase D alpha 1 (AHRD V3.3 --* PLDA1_CYNCA)	0	0	0	0	0	0	0	0	0	0	0	0	0	0	0	0	0	0
Solyc00g014290.1.1	LOW QUALITY:Disease resistance protein (TIR-NBS-LRR class) family (AHRD V3.3 --* AT5G49140.1)	0	0	0	0	0	0	0	0	0	0	0	0	0	0	0	0	0	0
Solyc00g014390.1.1	LOW QUALITY:F-box family protein (AHRD V3.3 *-* AT3G06240.1)	0	0	0	0	0	0	0	0	0	0	0	0	0	0	0	0	0	0
Solyc00g014395.1.1	Pentatricopeptide repeat (PPR) superfamily protein (AHRD V3.3 --* AT3G14730.1)	0.0471144	0.0234001	0	0.030751	0	0	0	0.172552	0.119965	0	0	0	0.0255948	0.0266794	0.0278282	0	0	0
Solyc00g014790.2.1	LOW QUALITY:P-loop nucleoside triphosphate hydrolase superfamily protein (AHRD V3.3 --* AT5G37165.1)	0	0.0599604	0.0644018	0	0.0786097	0.0981649	0	0	0	0	0.0739951	0.0742505	0	0.0683634	0	0	0	0.167505
Solyc00g014800.1.1	Zinc finger family protein (AHRD V3.3 *-* B9GFF8_POPTR)	0.401115	0.39844	0.142651	0	0	0.217437	0.505336	0	0	0.165316	0	0.164466	0.14527	0.605704	0.315892	0.477157	0.379551	0.185513
Solyc00g014810.1.1	LOW QUALITY:hypoxia-responsive family protein / zinc finger (C3HC4-type RING finger) family protein (AHRD V3.3 --* AT3G48030.2)	0	0	0	0	0	0	0	0	0	0	0	0	0	0	0	0	0	0
Solyc00g014820.2.1	LOW QUALITY:Pentatricopeptide repeat (PPR) superfamily protein (AHRD V3.3 --* AT5G65560.3)	0.234584	0.23302	0.25028	0.102074	0.305495	0	0.394048	0.229106	0.398209	0	0.287562	0.0961848	0.254875	0.354234	0.0923718	0.69764	0.33296	0.108494
Solyc00g014830.3.1	NADH dehydrogenase subunit 7 (AHRD V3.3 *** A0A0C5B9X5_9SOLA)	0.174579	0.104049	0.103688	0.0911568	0.104402	0.0567817	0.20543	0.039148	0.17781	0.259025	0.196546	0.257693	0.580684	0.211852	0.0824924	1.43296	0.324762	0.38756
Solyc00g014840.1.1	LOW QUALITY:Basic-leucine zipper (bZIP) transcription factor family protein (AHRD V3.3 --* AT2G31370.7)	0.54791	0	0	0	0	0.445518	0	0.401335	0	0.338725	0.335824	0.336983	1.48826	0.620529	0.323624	1.95534	0	0.760214
Solyc00g014850.1.1	LOW QUALITY:Transcription factor jumonji (jmj) family protein / zinc finger (C5HC2 type) family protein (AHRD V3.3 --* AT1G08620.4)	0.693373	0.344375	0.739766	0	0	0.563797	0	0	0	0	0	0.852895	1.13002	0.392636	0.409542	1.85585	0	0
Solyc00g014860.1.1	LOW QUALITY:Pectin lyase-like superfamily protein (AHRD V3.3 --* AT3G61490.5)	0	0	0	0	0	0	0	0	0	0	0	0	0	0	0	0	0	0
Solyc00g014960.1.1	LOW QUALITY:F-box and associated interaction domain protein (AHRD V3.3 *** G8A1M6_MEDTR)	0	0	0	0	0	0	0	0	0	0	0	0	0	0	0	0	0	0
Solyc00g014970.1.1	LOW QUALITY:PIF1-like helicase (AHRD V3.3 *** G7JXT1_MEDTR)	0	0	0	0	0	0	0	0	0	0	0	0	0	0	0	0	0	0
Solyc00g014980.1.1	LOW QUALITY:F-box protein interaction domain protein (AHRD V3.3 *** G7IVR2_MEDTR)	0	0	0	0	0	0	0	0	0	0	0	0	0	0	0	0	0	0
Solyc00g014990.2.1	LOW QUALITY:cyclic nucleotide-gated channel 16 (AHRD V3.3 --* AT3G48010.1)	0	0	0	0	0	0	0	0	0	0	0	0	0	0	0	0	0	0
Solyc00g014995.1.1	LOW QUALITY:UPF0496 plant-like protein (AHRD V3.3 *** G8A1M2_MEDTR)	0	0	0	0	0	0	0	0	0	0	0	0	0	0	0	0	0	0
Solyc00g015000.1.1	LOW QUALITY:DNA (Cytosine-5-)-methyltransferase (AHRD V3.3 *-* A0A0K9NUB4_ZOSMR)	0	0	0	0	0	0	0	0	0	0	0	0	0	0	0	0	0	0
Solyc00g015600.1.1	LOW QUALITY:Ethylene receptor 3 (AHRD V3.3 --* ETR3_ORYSJ)	0	0	0	0	0	0	0	0	0	0	0	0	0	0	0	0	0	0
Solyc00g015720.1.1	LOW QUALITY:transferring glycosyl group transferase (DUF604) (AHRD V3.3 *** AT5G41460.1)	0	0	0	0	0	0	0	0	0	0	0	0	0	0	0	0	0	0
Solyc00g015730.2.1	LOW QUALITY:Zinc finger family protein (AHRD V3.3 *-* D7LKF9_ARALL)	0	0	0	0	0	0	0	0	0	0	0	0	0	0	0	0	0	0
Solyc00g015733.1.1	Aldo/keto reductase family protein (AHRD V3.3 *** D7LKP7_ARALL)	0.742395	0	0	0	0	0	0	0	0	0	0	0	0.310234	0	0	0	0	0
Solyc00g015735.1.1	Bifunctional dihydrofolate reductase-thymidylate synthase (AHRD V3.3 --* DRTS_SOYBN)	0	0	0	0	0	0	0	0	0	0	0	0	0	0	0	0	0	0
Solyc00g015737.1.1	serine/threonine-protein kinase NEK5 (AHRD V3.3 --* AT3G44200.2)	0	0	0	0.0193123	0	0	0	0	0	0	0	0	0	0	0	0	0	0
Solyc00g016470.1.1	LOW QUALITY:Transmembrane protein, putative (AHRD V3.3 *-* G7IIE5_MEDTR)	0	0	0	0	0	0	0	0	0	0	0	0	0	0	0	0	0	0
Solyc00g016480.1.1	LOW QUALITY:Zinc finger MYM-type protein 1 (AHRD V3.3 *-* A0A0B2QVQ7_GLYSO)	0	0	0	0	0	0	0	0	0	0	0	0	0	0	0	0	0	0
Solyc00g016490.1.1	LOW QUALITY:F-box protein interaction domain protein (AHRD V3.3 *-* G7IVQ0_MEDTR)	0	0	0	0	0	0	0	0	0	0	0	0	0	0	0	0	0	0
Solyc00g016590.2.1	LOW QUALITY:alpha/beta-Hydrolases superfamily protein (AHRD V3.3 --* AT3G61680.3)	0	0	0	0	0	0	0	0	0	0	0	0	0	0	0	0	0	0
Solyc00g016790.1.1	LOW QUALITY:xylose isomerase family protein (AHRD V3.3 --* AT5G57655.2)	0	0	0	0	0	0	0	0	0	0	0	0	0	0	0	0	0	0
Solyc00g016900.1.1	LOW QUALITY:Peptidase family C54 protein (AHRD V3.3 --* AT3G59950.5)	0	0	0	0	0	0	0	0	0	0	0	0	0	0	0	0	0	0
Solyc00g016910.1.1	LOW QUALITY:DNA damage-inducible protein 1 (AHRD V3.3 --* F4JC86_ARATH)	0	0	0	0	0	0	0	0	0	0	0	0	0	0	0	0	0	0
Solyc00g016915.1.1	ABC transporter C family member 5 (AHRD V3.3 --* AB5C_ARATH)	0	0	0	0	0	0	0	0	0	0	0	0	0	0	0	0	0	0
Solyc00g017210.2.1	Actin (AHRD V3.3 *** ACT_GOSHI)	0.670385	0	0	0	0	0	0	0	0	0	0	0	0.364185	0	0	0	0	0
Solyc00g017220.2.1	Phantastica-like MYB protein (AHRD V3.3 *** Q84NB7_ESCCA)	0.262923	0	0	0	0	0	0	0	0	0	0	0	0	0	0	0	0	0
Solyc00g017230.1.1	Expansin (AHRD V3.3 *** A4GWU6_LITCN)	0	0	0	0	0	0	0	0	0	0	0	0	0	0	0	0	0	0
Solyc00g017235.1.1	Maturase K (AHRD V3.3 --* MATK_PICEN)	0	0	0	0	0	0	0	0	0	0	0	0	0	0	0	0	0	0
Solyc00g017540.2.1	Signal recognition particle subunit SRP72 (AHRD V3.3 *-* K4D938_SOLLC)	0	0	0	0	0	0	0	0	0	0	0	0	0	0	0	0	0	0
Solyc00g017550.2.1	Signal recognition particle subunit SRP72 (AHRD V3.3 *-* K4D938_SOLLC)	0	0	0	0	0	0	0	0	0	0	0	0	0	0	0	0	0	0
Solyc00g017760.1.1	LOW QUALITY:Chalcone synthase B (AHRD V3.3 --* CHSB_IPOTR)	0	0	0	0	0	0	0	0	0	0	0	0	0	0	0	0	0	0
Solyc00g017860.1.1	LOW QUALITY:FAD/NAD(P)-binding oxidoreductase family protein (AHRD V3.3 *-* AT5G39940.1)	0	0	0	0	0	0	0	0	0	0	0	0	0	0	0	0	0	0
Solyc00g017870.1.1	LOW QUALITY:translocon at the outer envelope membrane of chloroplasts 159 (AHRD V3.3 --* AT4G02510.4)	0	0	0	0	0	0	0	0	0	0	0	0	0	0	0	0	0	0
Solyc00g017880.1.1	LOW QUALITY:DNA mismatch repair protein (AHRD V3.3 *-* Q6DQL7_PETHY)	0	0	0	0	0	0	0	0	0	0	0	0	0	0	0	0	0	0
Solyc00g017890.1.1	LOW QUALITY:Bestrophin/UPF0187 (AHRD V3.3 *** Q014B6_OSTTA)	0	0	0	0	0	0	0	0	0	0	0	0	0	0	0	0	0	0
Solyc00g017900.1.1	LOW QUALITY:TRNA/rRNA methyltransferase family protein (AHRD V3.3 *-* A0A061EEZ7_THECC)	0	0	0	0	0	0	0	0	0	0	0	0	0	0	0	0	0	0
Solyc00g017910.1.1	LOW QUALITY:NAD kinase (AHRD V3.3 *-* F2Z9R4_NICBE)	0	0	0	0	0	0	0	0	0	0	0	0	0	0	0	0	0	0
Solyc00g017920.1.1	LOW QUALITY:Fructose-bisphosphate aldolase, class II (AHRD V3.3 *** C1EA20_MICCC)	0	0	0	0	0	0	0	0	0	0	0	0	0	0	0	0	0	0
Solyc00g017930.1.1	LOW QUALITY:Acetyl-coenzyme A carboxylase carboxyl transferase subunit beta, chloroplastic (AHRD V3.3 *-* A0A097KLR9_9CHLO)	0	0	0	0	0	0	0	0	0	0	0	0	0	0	0	0	0	0
Solyc00g017933.1.1	Concanavalin A-like lectin protein kinase family protein (AHRD V3.3 --* AT3G45430.3)	0	0	0	0	0	0	0	0	0	0	0	0	0	0	0	0	0	0
Solyc00g017937.1.1	cytochrome P450, family 705, subfamily A, polypeptide 23 (AHRD V3.3 --* AT3G20140.1)	0	0	0	0	0	0	0	0	0	0	0	0	0	0	0	0	0	0
Solyc00g018760.1.1	LOW QUALITY:Eukaryotic translation initiation factor 4B1 (AHRD V3.3 --* IF4B1_WHEAT)	0	0	0	0	0	0	0	0	0	0	0	0	0	0	0	0	0	0
Solyc00g018770.1.1	LOW QUALITY:F-box and associated interaction domain protein (AHRD V3.3 *** G7IVQ3_MEDTR)	0	0	0	0	0	0	0	0	0	0	0	0	0	0	0	0	0	0
Solyc00g018970.1.1	LOW QUALITY:CYCLIN B2-4 (AHRD V3.3 --* AT1G76310.4)	0	0	0	0	0	0	0	0	0	0	0	0	0	0	0	0	0	0
Solyc00g019610.1.1	LOW QUALITY:cellulose synthase A2 (AHRD V3.3 --* AT4G39350.1)	0	0	0	0	0	0	0	0	0	0	0	0	0	0	0	0	0	0
Solyc00g019620.2.1	LOW QUALITY:Carboxyl-terminal-processing protease (AHRD V3.3 --* A0A0B2PB29_GLYSO)	0	0	0	0	0	0	0	0	0	0	0	0	0	0	0	0	0	0
Solyc00g019630.2.1	LOW QUALITY:F-box/RNI-like superfamily protein (AHRD V3.3 --* AT1G13570.3)	0	0	0	0	0	0	0	0	0	0	0	0	0	0	0	0	0	0
Solyc00g019730.2.1	Cytochrome c oxidase subunit 3 (AHRD V3.3 *** COX3_HELAN)	0	0.494674	0.35421	0.433381	0.216177	0.269954	1.04565	0	0	0	0.610459	0.612567	1.2625	0.563998	0.196094	4.44302	1.17806	0.460638
Solyc00g019740.1.1	ATPase subunit 8 (AHRD V3.3 *** A0A0K1ZF72_SOLCA)	2.85553	1.43067	1.22932	1.12807	1.68808	1.59534	0.907251	1.05498	1.71142	2.84928	2.29521	3.18895	3.75566	1.46805	2.04169	10.0229	4.90626	2.77398
Solyc00g019750.1.1	LOW QUALITY:transmembrane protein, putative (DUF247) (AHRD V3.3 --* AT2G28580.6)	9.3594	3.71879	0	0	0	0	0	0	0	2.31444	0	0	4.06758	2.11997	0	13.3605	10.6275	2.59719
Solyc00g019950.1.1	NADH dehydrogenase subunit 9 (AHRD V3.3 *** ATMG00070.1)	0.209495	0.104049	0.111756	0.136735	0	0	0.131964	0	0	0	0.38521	0.257693	0.227616	0.122204	0.123739	0.560723	0.743373	0.436005
Solyc00g019970.2.1	LOW QUALITY:protein kinase family protein (AHRD V3.3 --* AT4G12020.9)	0.550219	0.32793	0.35222	0.143649	0.214962	0.089479	0.138636	0.0806053	0.2802	0.0680305	0.60703	0.338403	0.597811	0.311572	0.25999	0.883612	0.39048	0.45805
Solyc00g019980.2.1	LOW QUALITY:FAM91 carboxy-terminus protein (AHRD V3.3 --* AT1G35220.5)	0.350826	0.406568	0.561449	0.152654	0.304583	0.0950881	0.22099	0.256974	1.38957	0.578361	0.358379	0.359616	0.4447	0.662206	0.34536	0.939002	0.58094	0.730146
Solyc00g019990.1.1	LOW QUALITY:Leucine-rich repeat receptor-like protein kinase family protein (AHRD V3.3 --* AT2G33170.2)	4.86885	1.61213	0	0	2.11354	2.63931	2.04464	0	2.75497	0	3.97894	1.99634	0	0	0	0	0	0
Solyc00g020000.1.1	LOW QUALITY:Mitogen-activated protein kinase (AHRD V3.3 --* A0A0E0HQW2_ORYNI)	0	0	0	0	0	0	0	0	0	0	0	0	0	0	0	0	0	0
Solyc00g020010.1.1	LOW QUALITY:Kinesin-like calmodulin-binding protein (AHRD V3.3 --* A0A199VU23_ANACO)	0	2.42218	0	0	1.58777	0	0	0	0	0	0	0	0	0	1.44027	0	5.19154	0
Solyc00g020020.2.1	LOW QUALITY:DEAD-box ATP-dependent RNA helicase 49 (AHRD V3.3 --* RH49_ARATH)	0.534213	0.825455	0.759942	0.23245	1.39139	0.386115	0.673016	0.43478	0.201518	0.880686	0.654856	1.02218	0.709402	0.268896	0.560948	0.95323	0.421245	0.823565
Solyc00g020030.1.1	LOW QUALITY:TBP-associated factor 2 (AHRD V3.3 --* AT1G73960.3)	0	0	0	0	0	0	0	0	0	0	0	0	0	0	0	0	0	0
Solyc00g020040.1.1	Cytochrome c biogenesis B (AHRD V3.3 *** A0A0C5ARM5_HYONI)	0.649832	0.184428	0.0990445	0	0.120895	0	0	0	0	0	0	0.228382	0.403452	0.420548	0.109664	0.496944	0.131764	0.772824
Solyc00g020440.1.1	LOW QUALITY:NAC 014 (AHRD V3.3 --* AT1G33060.1)	0	0	0	0	0	0	0	0	0	0	0	0	0	0	0	0	0	0
Solyc00g020540.2.1	Aminotransferase-like protein (AHRD V3.3 *-* Q6EQM2_ORYSJ)	0.0284087	0.0141096	0	0	0	0	0	0	0	0.0175626	0.0522365	0	0.015433	0	0.0335593	0	0	0.0197082
Solyc00g020545.1.1	Ferric reductase oxidase (AHRD V3.3 *-* V9HYU8_MANES)	44.9434	42.6159	69.1082	147.791	101.656	112.821	34.7808	32.1845	13.1462	25.2806	52.2729	12.9938	5.70338	2.45876	4.70821	1.04075	0.689879	1.30381
Solyc00g020940.1.1	LOW QUALITY:Cyclin T1 (AHRD V3.3 --* G7ITD0_MEDTR)	0	0	0	0	0	0	0	0	0	0	0	0	0	0	0	0	0	0
Solyc00g020960.1.1	LOW QUALITY:like SEX4 1 (AHRD V3.3 --* AT3G01510.3)	0	0	0	0	0	0	0	0	0	0	0	0	0	0	0	0	0	0
Solyc00g020970.1.1	LOW QUALITY:RING/U-box superfamily protein (AHRD V3.3 *-* AT5G45290.2)	0	0	0	0	0	0	0	0	0	0	0	0	0	0	0	0	0	0
Solyc00g020980.1.1	LOW QUALITY:Sec14p-like phosphatidylinositol transfer family protein (AHRD V3.3 --* AT1G55840.2)	0	0	0	0	0	0	0	0	0	0	0	0	0	0	0	0	0	0
Solyc00g020990.2.1	LOW QUALITY:ADP-ribosylation factor (AHRD V3.3 *-* A0A0A7MAM0_9SPER)	0	0	0	0	0	0	0	0	0	0	0	0	0	0	0	0	0	0
Solyc00g021490.2.1	LOW QUALITY:Delta toxin fusion protein (AHRD V3.3 --* B2RFI1_MAIZE)	0	0	0	0	0	0	0	0	0	0	0	0	0	0	0	0	0	0
Solyc00g021500.2.1	LOW QUALITY:Terpene cyclase/mutase family member (AHRD V3.3 --* D7SRW0_VITVI)	0	0	0	0	0	0	0	0	0	0	0	0	0	0	0	0	0	0
Solyc00g021510.2.1	LOW QUALITY:Sodium/hydrogen exchanger, putative, expressed (AHRD V3.3 *-* D8L9T1_WHEAT)	0	0	0	0	0	0	0	0	0	0	0	0	0	0	0	0	0	0
Solyc00g021520.1.1	LOW QUALITY:GTP-binding protein, HflX (AHRD V3.3 *** AT5G57960.1)	0	0	0	0	0	0	0	0	0	0	0	0	0	0	0	0	0	0
Solyc00g021530.2.1	LOW QUALITY:manganese-dependent ADP-ribose/CDP-alcohol diphosphatase-like protein (AHRD V3.3 --* AT4G24730.2)	0	0	0	0	0	0	0	0	0	0	0	0	0	0	0	0	0	0
Solyc00g021630.1.1	NADH-ubiquinone oxidoreductase chain 6 (AHRD V3.3 *** A0A075VXD0_CAPAN)	0.1722	0.256578	0.0918611	1.23633	0.112127	0.14002	0.108471	0.126134	0	0.745195	0.844357	0.741363	0.467738	0.780094	0.406842	0.307268	0.488829	0.358387
Solyc00g021640.3.1	Ribosomal protein S4 (AHRD V3.3 *** A0A142I0Z6_NICSY)	0.400773	0.19905	0.249427	0.217984	0.347947	0.162939	0.0841509	0.0978533	0.226772	0.0825877	0.163761	0.246489	0.217719	0.0756485	0.0789058	1.01309	0.474035	0.185355
Solyc00g021650.1.1	LOW QUALITY:Tetratricopeptide repeat (TPR)-like superfamily protein (AHRD V3.3 --* AT5G09950.3)	0	2.25925	0	0	0	0	0	0	0	0	0	1.39884	0	0	0	0	1.61411	0
Solyc00g021655.1.1	glycine-tRNA ligase (AHRD V3.3 --* AT3G48110.1)	0	0	0	0	0	0	0	0	0	0	0	0	0	0	0	0	0	0
Solyc00g022070.1.1	beta glucosidase 8 (AHRD V3.3 --* AT3G62750.4)	0	0	0	0	0	0	0	0	0	0	0	0	0	0	0	0	0	0
Solyc00g022080.1.1	30S ribosomal protein S4, chloroplastic (AHRD V3.3 --* RR4_EQUHY)	0	0	0	0	0	0	0	0	0	0	0	0	0	0	0	0	0	0
Solyc00g022090.2.1	Formyltetrahydrofolate deformylase 1, mitochondrial (AHRD V3.3 --* PURU1_ARATH)	8.16224	4.82756	6.0442	7.02007	6.70869	6.33504	5.19061	4.30701	6.61265	6.94527	5.77114	8.82684	5.75599	3.83131	3.994	4.72144	6.25939	6.52672
Solyc00g022100.1.1	Ribosomal protein L10 (AHRD V3.3 *** E0D3E6_SOLLC)	0.697075	0.969396	0.297486	0	0.181558	0.226723	0.526916	0.408476	0.473316	0.172376	0.341799	0.514469	1.36326	0.157893	0.658765	2.73644	2.37456	1.16061
Solyc00g022103.1.1	Transducin family protein / WD-40 repeat family protein (AHRD V3.3 --* AT5G43930.4)	0.391756	0.194572	0.417968	0.767084	0.510177	0.955636	0	0	0	0.726566	0.240114	0.722829	2.12821	1.1092	0.231391	2.44662	1.94615	0.543553
Solyc00g022107.1.1	Ribosomal protein L2 (AHRD V3.3 *** A0A142I0Z9_NICSY)	1.03292	0.58145	0.867984	0	0.570485	0.101772	0.682874	0	0.106231	0.773765	0.460282	0.384893	1.01991	0.668933	0.931724	4.50706	1.68767	0.607807
Solyc00g022920.2.1	LOW QUALITY:Phosphoribosylaminoimidazole carboxylase like protein (AHRD V3.3 *-* Q84TI2_ARATH)	0	0	0	0	0	0	0	0	0	0	0	0	0	0	0	0	0	0
Solyc00g023020.2.1	LOW QUALITY:Phosphoribosylaminoimidazole carboxylase like protein (AHRD V3.3 *-* Q84TI2_ARATH)	0.244848	0	0	0	0	0	0	0	0	0	0	0	0	0	0	0	0	0
Solyc00g023030.1.1	Fatty acid hydroxylase superfamily (AHRD V3.3 *-* AT2G37700.4)	0.154235	0	0	0	0	0	0	0	0	0	0	0	0.167575	0	0	0	0	0
Solyc00g023040.1.1	Fatty acid hydroxylase superfamily (AHRD V3.3 *** AT2G37700.2)	0	0	0	0	0	0	0	0	0	0	0	0	0	0	0	0	0	0
Solyc00g023050.2.1	Fatty acid hydroxylase superfamily (AHRD V3.3 *-* AT2G37700.2)	0.323765	0	0	0	0	0	0	0	0	0	0	0	0	0	0	0	0	0
Solyc00g023250.2.1	NAD(P)-binding Rossmann-fold superfamily protein (AHRD V3.3 *** AT2G37540.1)	0	0	0	0	0	0	0	0	0	0	0	0	0.162459	0	0	0	0	0
Solyc00g023260.1.1	ADP-ribosylation factor GTPase-activating protein AGD7 (AHRD V3.3 *** AGD7_ARATH)	1.16773	0	0	0	0	0	0	0	0	0	0	0	1.35059	0	0	0	0	0
Solyc00g023270.2.1	LOW QUALITY:Origin recognition complex subunit 2 (AHRD V3.3 *-* F4IQY6_ARATH)	0	0	0	0	0	0	0	0	0	0	0	0	0	0	0	0	0	0
Solyc00g023470.1.1	Pectinesterase (AHRD V3.3 *** M1DCA6_SOLTU)	0	0	0	0	0	0	0	0	0	0	0	0	0	0	0	0	0	0
Solyc00g023570.1.1	GDSL-like Lipase/Acylhydrolase superfamily protein (AHRD V3.3 --* AT1G75920.2)	1.49525	3.26762	3.50965	2.34224	0.389448	0.486329	0.376752	0.876198	0.50764	8.50433	2.19952	3.67852	0.324917	0.338686	1.41308	0	0	0.414926
Solyc00g023580.1.1	Thioredoxin superfamily protein (AHRD V3.3 --* AT1G07700.4)	0	0	0	0	0	0	0	0	0	0	0	0	0	0	0	0	0	0
Solyc00g023590.2.1	LOW QUALITY:Pectin lyase-like superfamily protein (AHRD V3.3 --* AT1G78400.1)	0.0456061	0.0453019	0	0	0	0.0741665	0	0	0	0	0	0.0560985	0.0495508	0	0.0538746	0	0.194194	0
Solyc00g023600.2.1	LOW QUALITY:SERINE CARBOXYPEPTIDASE-LIKE 49 (AHRD V3.3 --* AT3G10410.1)	0	0	0	0	0	0	0	0	0	0	0	0	0	0	0	0	0	0
Solyc00g023700.2.1	Transcription elongation factor SPT5 (AHRD V3.3 --* M4C8W3_BRARP)	0	0.0977747	0	0.25698	0	0.160073	0	0	0	0	0.12066	0	0.42778	0	0	0	0	0
Solyc00g023710.1.1	LOW QUALITY:Maturase K (AHRD V3.3 --* MATK_OPUQU)	0	0	0	0	0	0	0	0	0	0	0.0954727	0	0	0	0	0	0	0
Solyc00g024010.1.1	LOW QUALITY:ATP binding protein (AHRD V3.3 --* AT3G24430.1)	0	0	0	0	0	0	0	0	0	0	0	0	0	0	0	0	0	0
Solyc00g024020.1.1	LOW QUALITY:Hydroxymethylglutaryl-CoA lyase (AHRD V3.3 *** A0A061RBW9_9CHLO)	0	0	0	0	0	0	0	0	0	0	0	0	0	0	0	0	0	0
Solyc00g024030.1.1	LOW QUALITY:2-oxoglutarate (2OG) and Fe(II)-dependent oxygenase superfamily protein (AHRD V3.3 --* AT1G52790.1)	0	0	0	0	0	0	0	0	0	0	0	0	0	0	0	0	0	0
Solyc00g024040.1.1	LOW QUALITY:P-loop containing nucleoside triphosphate hydrolases superfamily protein (AHRD V3.3 --* AT1G04730.1)	0	0	0	0	0	0	0	0	0	0	0	0	0	0	0	0	0	0
Solyc00g024050.1.1	LOW QUALITY:Oxidoreductase, putative (AHRD V3.3 *-* B9RUK8_RICCO)	0	0	0	0	0	0	0	0	0	0	0	0	0	0	0	0	0	0
Solyc00g024150.3.1	Transcriptional coactivator/pterin dehydratase (AHRD V3.3 *** AT5G51110.1)	13.1241	13.0365	15.4181	17.3885	13.1865	12.7898	18.268	19.5864	201.755	16.5308	16.811	14.511	25.1006	28.0569	30.3683	24.7337	25.0463	29.8716
Solyc00g024160.2.1	LOW QUALITY:SBP (S-ribonuclease binding protein) family protein (AHRD V3.3 *** AT4G17680.1)	0.312904	0.18649	0.133536	0.245075	0.0814979	0.61063	0.236523	0.366715	0.318694	0.619012	0.230141	0.384893	0.475957	0.212625	0.295708	0.111667	0.355299	0
Solyc00g024370.1.1	LOW QUALITY:P-loop containing nucleoside triphosphate hydrolases superfamily protein (AHRD V3.3 --* AT1G33960.1)	0	0	0	0	0	0	0	0	0	0	0	0	0	0	0	0	0	0
Solyc00g024570.2.1	LOW QUALITY:F-box protein, putative (AHRD V3.3 *-* A2Q1T0_MEDTR)	0	0	0	0	0	0	0	0	0	0	0	0	0	0	0	0	0	0
Solyc00g024670.1.1	Core-2/I-branching beta-1,6-N-acetylglucosaminyltransferase family protein (AHRD V3.3 *** AT2G37585.1)	0.163915	0	0	0	0	0	0	0	0	0	0	0	0.133569	0	0	0	0	0
Solyc00g024680.2.1	Dof zinc finger protein (AHRD V3.3 *-* W9S882_9ROSA)	0	0	0	0	0	0	0	0	0	0	0	0	0	0	0	0	0	0
Solyc00g024690.1.1	Dof zinc finger protein DOF2.4 (AHRD V3.3 *-* DOF24_ARATH)	0	0	0	0	0	0	0	0	0	0	0	0	0	0	0	0	0	0
Solyc00g025290.1.1	Alpha-1,4 glucan phosphorylase L-2 isozyme (AHRD V3.3 *-* W9S278_9ROSA)	1.91035	0.597134	0.860024	1.24658	0.533286	1.2888	2.0636	0.604933	1.17682	2.86913	0.506188	1.00743	1.32505	1.38314	1.12874	3.49491	2.86355	2.84087
Solyc00g025300.1.1	LOW QUALITY:transmembrane protein (AHRD V3.3 *-* AT2G07674.2)	0	0	0	0	0	0	0	0	0	0	0	0	0	0	0	0	0	0
Solyc00g025400.2.1	LOW QUALITY:basic helix-loop-helix (bHLH) DNA-binding superfamily protein (AHRD V3.3 --* AT2G42280.3)	2.32652	1.93826	1.84162	0.685771	1.75923	1.22048	0.378195	0.439777	2.67532	2.69098	2.02395	2.58483	0.733865	1.10495	0.975212	0.937403	0.958695	0.728903
Solyc00g025500.2.1	LOW QUALITY:Pyruvate dehydrogenase, putative (AHRD V3.3 *-* B9TCQ9_RICCO)	0	0	0	0	0	0	0	0	0	0	0	0	0	0	0	0	0	0
Solyc00g025510.1.1	LOW QUALITY:D-3-phosphoglycerate dehydrogenase (AHRD V3.3 --* A0A059Q0F4_9POAL)	0	0	0	0	0	0	0	0	0	0	0	0	0	0	0	0	0	0
Solyc00g025520.1.1	LOW QUALITY:U-box domain-containing protein 39 (AHRD V3.3 --* PUB39_ARATH)	0	0	0	0	0	0	0	0	0	0	0	0	0	0	0	0	0	0
Solyc00g025530.1.1	LOW QUALITY:Class II aldolase/adducin family protein (AHRD V3.3 *** K8F961_9CHLO)	0	0	0	0	0	0	0	0	0.113871	0	0	0	0	0	0	0	0	0
Solyc00g025540.2.1	LOW QUALITY:HTH-type transcriptional regulator trpI, putative (AHRD V3.3 *** B9TFN5_RICCO)	0	0	0	0	0	0	0	0	0	0	0	0	0	0	0	0	0	0
Solyc00g025650.2.1	LOW QUALITY:Retrovirus-related Pol polyprotein from transposon TNT 1-94 (AHRD V3.3 *-* A0A151UET3_CAJCA)	0	0	0	0	0	0	0	0	0	0	0	0	0	0	0	0	0	0
Solyc00g025660.1.1	LOW QUALITY:Isoflavone 4'-O-methyltransferase (AHRD V3.3 --* I4OMT_GLYEC)	0	0	0	0	0	0	0	0	0	0	0	0	0	0	0	0	0	0
Solyc00g026160.3.1	Ferric reductase oxidase (AHRD V3.3 *** V9HYU8_MANES)	226.278	231.971	327.466	1254.36	709.592	864.402	422.426	380.274	294.522	199.748	245.048	101.697	32.9485	23.0475	20.0234	12.4461	15.7551	13.8403
Solyc00g026165.1.1	exocyst complex component sec3A (AHRD V3.3 --* AT1G47550.2)	0	0	0	0	0.383592	0.239508	0.185543	0	0.250003	0	0	0	0.160016	0.166796	0.173978	0	0.209039	0
Solyc00g026860.1.1	LOW QUALITY:Delta 1-pyrroline-5-carboxylate synthetase (AHRD V3.3 *-* E1APE9_TOBAC)	0	0	0	0	0	0	0	0	0	0	0	0	0	0	0	0	0	0
Solyc00g026870.1.1	50S ribosomal protein L27 (AHRD V3.3 *-* K7W1Y2_MAIZE)	0	0	0	0	0	0	0	0	0	0	0	0	0	0	0	0	0	0
Solyc00g026875.1.1	LOW QUALITY:50S ribosomal protein L21, chloroplastic (AHRD V3.3 *** RK21_CHAGL)	0	0	0	0	0	0	0	0	0	0	0	0	0	0	0	0	0	0
Solyc00g026890.1.1	LOW QUALITY:nitrilase 3 (AHRD V3.3 --* AT3G44320.1)	0	0	0	0	0	0	0	0	0	0	0	0	0	0	0	0	0	0
Solyc00g026900.1.1	LOW QUALITY:zinc finger (C3HC4-type RING finger) family protein (AHRD V3.3 --* AT1G18660.4)	0	0	0	0	0	0	0	0	0	0	0	0	0	0	0	0	0	0
Solyc00g026903.1.1	LOW QUALITY:Reverse transcriptase/HNH endonuclease (AHRD V3.3 *** Q6EI10_9CHLO)	0	0	0	0	0	0	0	0	0	0	0	0	0	0	0	0	0	0
Solyc00g026905.1.1	Ulp1 protease family, C-terminal catalytic domain containing protein (AHRD V3.3 *-* Q60D46_SOLDE)	0	0	0	0	0	0	0	0	0	0	0	0	0	0.0876834	0	0	0	0
Solyc00g026907.1.1	Ulp1 protease family, C-terminal catalytic domain containing protein (AHRD V3.3 *-* Q60D46_SOLDE)	0	0	0	0	0	0	0	0	0	0	0	0	0	0	0	0	0	0
Solyc00g027640.1.1	LOW QUALITY:glucose-induced degradation-like protein (AHRD V3.3 *** AT2G37680.2)	0.165998	0	0	0	0	0	0	0	0	0	0	0	0.360713	0	0	0	0	0
Solyc00g027650.1.1	LOW QUALITY:far-red elongated hypocotyl 1 (AHRD V3.3 *** AT2G37678.1)	0.477751	0	0	0	0	0	0	0	0	0	0	0	0.103815	0	0	0	0	0
Solyc00g027660.2.1	LOW QUALITY:Transducin/WD40 repeat-like superfamily protein (AHRD V3.3 *-* AT2G37670.2)	0	0	0	0	0	0	0	0	0	0	0	0	0.0776718	0	0	0	0	0
Solyc00g027670.2.1	LOW QUALITY:WD-40 repeat family protein (AHRD V3.3 *-* D7LKF0_ARALL)	0	0	0	0	0	0	0	0	0	0	0	0	0	0	0	0	0	0
Solyc00g027770.3.1	Pectinesterase (AHRD V3.3 *** A0A0V0I597_SOLCH)	31.2284	32.9937	33.4537	29.0275	34.1002	33.2629	42.2947	40.8229	38.4823	28.4705	27.9769	26.0682	37.4166	37.9925	41.4037	52.2231	48.1205	45.2725
Solyc00g027970.1.1	LOW QUALITY:alpha/beta-Hydrolases superfamily protein (AHRD V3.3 *** AT1G32190.1)	0.0955502	0	0	0	0	0	0	0	0	0	0	0	0.311445	0	0	0	0	0
Solyc00g027980.1.1	LOW QUALITY:alpha/beta-Hydrolases superfamily protein (AHRD V3.3 *** AT1G32190.1)	0.106455	0	0	0	0	0	0	0	0	0	0	0	0.231327	0	0	0	0	0
Solyc00g027990.1.1	LOW QUALITY:cellulose synthase-like D6 (AHRD V3.3 *-* AT1G32180.2)	0	0	0	0	0	0	0	0	0	0	0	0	0	0	0	0	0	0
Solyc00g028090.2.1	LOW QUALITY:F-box/RNI-like/FBD-like domains-containing protein (AHRD V3.3 --* AT5G38590.3)	0	0	0	0	0	0	0	0	0	0	0	0	0	0	0	0	0	0
Solyc00g028100.1.1	LOW QUALITY:Transducin family protein / WD-40 repeat family protein (AHRD V3.3 --* AT3G26480.2)	0	0	0	0	0	0	0	0	0	0	0	0	0	0	0	0	0	0
Solyc00g028110.2.1	LOW QUALITY:Type VI secretion system Vgr family protein (AHRD V3.3 *-* A0A072TEL1_MEDTR),Pfam:PF05954	0	0	0	0	0	0	0	0	0	0	0	0	0	0	0	0	0	0
Solyc00g028120.1.1	LOW QUALITY:Sterile alpha motif (SAM) domain-containing protein (AHRD V3.3 --* AT3G11890.5)	0	0	0	0	0	0	0	0	0	0	0	0	0	0	0	0	0	0
Solyc00g028420.1.1	LOW QUALITY:Uracil-DNA glycosylase (AHRD V3.3 --* D8TEC9_SELML)	0	0	0	0	0	0	0	0	0	0	0	0	0	0	0	0	0	0
Solyc00g028520.2.1	LOW QUALITY:Furostanol glycoside 26-O-beta-glucosidase (AHRD V3.3 --* F26G_CHESP)	0	0	0	0	0	0	0	0	0	0	0	0	0	0	0	0	0	0
Solyc00g028530.2.1	LOW QUALITY:recA DNA recombination family protein (AHRD V3.3 --* AT2G19490.1)	0	0	0	0	0	0	0	0	0	0	0	0	0	0	0	0	0	0
Solyc00g028540.2.1	LOW QUALITY:4-coumarate--CoA ligase (AHRD V3.3 *** 4CL_PINTA)	0	0	0	0	0	0	0	0	0	0	0	0	0	0	0	0	0	0
Solyc00g028550.2.1	LOW QUALITY:transcription factor jumonji (jmjC) domain-containing protein (AHRD V3.3 --* AT1G63490.4)	0	0	0	0	0	0	0	0	0	0	0	0	0	0	0	0.0482093	0	0
Solyc00g028560.1.1	LOW QUALITY:Protein bugT, putative (AHRD V3.3 *** B9TJE0_RICCO)	0	0	0	0	0	0	0	0	0	0	0	0	0	0	0	0	0	0
Solyc00g028760.1.1	LOW QUALITY:Leucine-rich repeat (LRR) family protein (AHRD V3.3 --* AT4G29240.2)	0	0.191225	0	0	0	0	0	0	0.490178	0	0	0.118399	0	0	0	0	0	0
Solyc00g028960.1.1	Glutaredoxin family protein (AHRD V3.3 *** D7LTB3_ARALL)	0	0	0	0	0	0	0	0	0	0	0.42498	1.27934	0	0	0	0	0	0
Solyc00g029060.1.1	LOW QUALITY:Pectin lyase-like superfamily protein (AHRD V3.3 --* AT4G20050.7)	0	0	0	0	0	0	0	0	0	0	0	0	0	0	0	0	0	0
Solyc00g029070.2.1	LOW QUALITY:multidrug resistance-associated protein 6 (AHRD V3.3 --* AT3G21250.6)	0	0	0	0	0	0	0	0	0	0	0	0	0	0	0	0	0	0
Solyc00g029080.1.1	LOW QUALITY:DNA replication helicase (AHRD V3.3 *** AT1G08840.2)	0	0	0	0	0	0	0	0	0	0	0	0	0	0	0	0	0	0
Solyc00g029090.1.1	LOW QUALITY:Adenylyl-sulfate kinase 3 (AHRD V3.3 --* APK3_ARATH)	0	0	0	0	0	0	0	0	0	0	0	0	0	0	0	0	0	0
Solyc00g029190.3.1	S-adenosyl-L-methionine-dependent methyltransferases superfamily protein, putative (AHRD V3.3 *** A0A061E9R4_THECC)	0	0	0	0	0	0	0	0	0.141406	0	0.033676	0.0333533	0	0	0	0.0505017	0	0
Solyc00g029290.1.1	LOW QUALITY:High mobility group protein (AHRD V3.3 *-* A8HXE1_CHLRE)	0	0	0	0	0	0	0	0	0	0	0	0	0	0	0	0	0	0
Solyc00g029300.2.1	LOW QUALITY:vacuolar sorting-associated protein (DUF946) (AHRD V3.3 *-* AT3G01880.1)	0	0	0	0	0	0	0	0	0	0	0	0	0	0	0	0	0	0
Solyc00g029500.1.1	1,2-dihydroxy-3-keto-5-methylthiopentene dioxygenase 1 (AHRD V3.3 --* MTND1_ORYSI)	0	0	0	0	0	0	0	0	0	0	3.64042	0	0	0	3.50817	0	0	8.24093
Solyc00g030000.1.1	LOW QUALITY:Cellulose synthase (AHRD V3.3 *** A0A118J5T2_CYNCS)	0	0	0	0	0	0	0	0	0	0	0	0	0	0	0	0	0	0
Solyc00g030100.1.1	LOW QUALITY:Mitogen activated protein kinase kinase kinase-like protein (AHRD V3.3 --* AT2G42640.4)	0	0	0	0	0	0	0	0	0	0	0	0	0	0	0	0	0	0
Solyc00g030105.1.1	LOW QUALITY:Outer membrane porin protein 32, putative (AHRD V3.3 *** B9T9V6_RICCO)	0	0	0	0	0	0	0	0	0	0	0	0	0	0	0	0	0	0
Solyc00g030110.2.1	LOW QUALITY:Integrase-type DNA-binding superfamily protein (AHRD V3.3 --* AT4G18450.1)	0	0	0	0	0	0	0	0	0	0	0	0	0	0	0	0	0	0
Solyc00g030210.2.1	LOW QUALITY:Peptidoglycan synthase ftsI homolog (AHRD V3.3 *** FTSI_MESVI)	0	0	0	0	0	0	0	0	0	0	0	0	0	0	0	0	0	0
Solyc00g030215.1.1	Two-component response regulator ARR17 (AHRD V3.3 --* ARR17_ARATH)	0	0	0	0	0	0	0	0	0	0	0	0	0	0	0	0	0	0
Solyc00g030510.3.1	Pectin lyase-like superfamily protein (AHRD V3.3 *** AT3G07820.1)	0	0	0	0	0	0	0	0	0	0	0	0	0	0	0	0	0	0
Solyc00g030520.3.1	Endoplasmic reticulum vesicle transporter protein (AHRD V3.3 *-* AT3G22290.2)	17.8581	19.0392	19.452	24.532	20.4558	19.4624	10.8368	11.7795	18.252	14.1036	16.1604	15.9862	13.5108	13.9775	14.5793	6.8402	7.82972	11.1565
Solyc00g030820.1.1	LOW QUALITY:Maturase K (AHRD V3.3 --* U5YV62_9POAL)	0	0.277959	0	0	0	1.82026	0.352532	0	0	0	0.34302	0	1.21612	0	0.330559	0	0.794347	0.776505
Solyc00g031020.2.1	LOW QUALITY:Translation elongation factor EF1A/initiation factor IF2gamma family protein (AHRD V3.3 --* AT5G10630.4)	0	0	0	0	0	0	0	0	0	0	0	0	0	0	0	0	0	0
Solyc00g031030.1.1	LOW QUALITY:2-oxoglutarate (2OG) and Fe(II)-dependent oxygenase superfamily protein (AHRD V3.3 *** AT3G46490.1)	0	0	0	0	0	0	0	0	0	0	0	0	0	0	0	0	0	0
Solyc00g031040.1.1	LOW QUALITY:Adenosine deaminase (AHRD V3.3 *** I0YU69_COCSC)	0	0	0	0	0	0	0	0	0	0	0	0	0	0	0	0.2038	0	0
Solyc00g031050.1.1	LOW QUALITY:Major facilitator superfamily protein (AHRD V3.3 *** A5YMH6_MAIZE)	0	0	0	0	0	0	0	0	0	0	0	0	0	0	0	0	0	0
Solyc00g031060.2.1	LOW QUALITY:Glucose-6-phosphate isomerase 1, chloroplastic (AHRD V3.3 --* A0A199W8U0_ANACO)	0	0	0	0	0	0	0	0	0	0	0	0	0	0	0	0	0	0
Solyc00g031360.2.1	LOW QUALITY:methylenetetrahydrofolate reductase 1 (AHRD V3.3 --* AT3G59970.3)	0	0	0	0	0	0	0	0	0	0	0	0	0	0	0	0	0	0
Solyc00g031370.2.1	LOW QUALITY:HTH-type transcriptional regulator trpI, putative (AHRD V3.3 *** B9TFN5_RICCO)	0	0	0	0	0	0	0	0	0	0	0	0	0	0	0	0	0	0
Solyc00g031380.2.1	LOW QUALITY:ATP synthase subunit beta, chloroplastic (AHRD V3.3 --* ATPB_PEA)	0	0	0	0	0	0	0	0	0	0	0	0	0	0	0	0	0	0
Solyc00g031383.1.1	LOW QUALITY:Protein bugT, putative (AHRD V3.3 *** B9TJE0_RICCO)	0	0	0	0	0	0	0	0	0	0	0	0	0	0	0	0	0	0
Solyc00g031387.1.1	LOW QUALITY:HAT helix, U3 small nucleolar RNA-associated protein 6 (AHRD V3.3 --* A0A061GH63_THECC)	0	0	0	0	0	0	0	0	0	0	0	0	0	0	0	0	0	0
Solyc00g031390.1.1	LOW QUALITY:Retrovirus-related Pol polyprotein from transposon 17.6 (AHRD V3.3 --* A0A151UGJ7_CAJCA)	0	0	0	0	0	0	0	0	0	0	0	0	0	0	0	0	0	0
Solyc00g031490.1.1	LOW QUALITY:MEI2-like protein 5 (AHRD V3.3 --* AT1G29400.3)	0	0	0	0	0	0	0	0	0	0	0	0	0	0	0	0	0	0
Solyc00g031500.1.1	LOW QUALITY:plant intracellular ras group-related LRR 4 (AHRD V3.3 --* AT4G35470.1)	0	0	0	0	0	0	0	0	0	0	0	0	0	0	0	0	0	0
Solyc00g031700.2.1	NAD(P)-linked oxidoreductase superfamily protein (AHRD V3.3 *** AT1G60710.1)	0	0	0	0	0	0	0	0	0	0	0	0	0	0	0	0	0	0
Solyc00g031710.2.1	LOW QUALITY:serine carboxypeptidase-like 31 (AHRD V3.3 --* AT1G11080.2)	0	0	0	0	0	0	0	0	0	0	0	0	0	0	0	0	0	0
Solyc00g031720.2.1	LOW QUALITY:Kinesin-like protein KIN-5C (AHRD V3.3 --* KN5C_ARATH)	0	0	0	0	0	0	0	0	0	0	0	0	0	0	0	0	0	0
Solyc00g031730.1.1	LOW QUALITY:Copper-transporting atpase p-type, putative (AHRD V3.3 *** B9TAV9_RICCO)	0	0	0	0	0	0	0	0.0908084	0	0	0	0	0	0	0	0	0	0
Solyc00g032030.2.1	LOW QUALITY:E3 ubiquitin-protein ligase (AHRD V3.3 *-* K4BFX6_SOLLC)	0	0	0	0	0	0	0	0	0	0	0	0	0	0	0	0	0	0
Solyc00g032035.1.1	UBQ, helicase-c and DEAD-like helicase domain-containing protein (AHRD V3.3 --* AT5G08110.3)	0	0	0	0	0	0	0	0	0	0	0	0	0	0	0	0	0	0
Solyc00g032940.1.1	Ubiquitin-like-specific protease ESD4 (AHRD V3.3 --* ESD4_ARATH)	0	0	0	0	0	0	0	0	0	0	0	0	0	0	0	0	0	0
Solyc00g032943.1.1	glutamate receptor 3.6 (AHRD V3.3 --* AT3G51480.4)	0	0	0	0	0	0	0	0	0	0	0	0	0	0	0	0	0	0
Solyc00g032947.1.1	Salicylic acid carboxyl methyltransferase (AHRD V3.3 *-* A0A125QZJ1_9ROSI)	0	0	0	0.365278	0	0	0	0.819871	0	0	0	0	0	0	0	0	0	0
Solyc00g033860.2.1	LOW QUALITY:pfkB-like carbohydrate kinase family protein (AHRD V3.3 --* AT5G43910.3)	0	0	0	0	0	0	0	0	0	0	0	0	0	0	0	0	0	0
Solyc00g033870.2.1	LOW QUALITY:Mannose-binding lectin superfamily protein (AHRD V3.3 --* AT1G52000.2)	0	0	0	0	0	0	0	0	0	0	0	0	0	0	0	0	0	0
Solyc00g033880.1.1	LOW QUALITY:Sulfotransferase (AHRD V3.3 --* A0A178UG65_ARATH)	0	0	0	0	0	0	0	0	0	0	0	0	0	0	0	0	0	0
Solyc00g033885.1.1	LOW QUALITY:alpha/beta-Hydrolases superfamily protein (AHRD V3.3 *** AT2G39400.1)	0	0	0	0	0	0	0	0	0	0	0	0	0	0	0	0	0	0
Solyc00g033890.1.1	LOW QUALITY:vacuolar sorting receptor 4 (AHRD V3.3 --* AT2G14720.2)	0	0	0	0	0	0	0	0	0	0	0	0	0	0	0	0	0	0
Solyc00g033990.2.1	LOW QUALITY:Acyl-CoA N-acyltransferases (NAT) superfamily protein (AHRD V3.3 --* AT2G23060.1)	0	0	0	0	0	0	0	0	0	0	0	0	0	0	0	0	0	0
Solyc00g034000.2.1	LOW QUALITY:MFS general substrate transporter (AHRD V3.3 *** I0YU29_COCSC)	0	0	0	0	0	0	0	0	0	0	0	0	0	0	0	0	0	0
Solyc00g034010.2.1	LOW QUALITY:ATP synthase subunit a, chloroplastic (AHRD V3.3 --* ATPI_CICAR)	0	0	0	0	0	0	0	0	0	0	0	0	0	0	0	0	0	0
Solyc00g034810.2.1	Calcineurin B-like protein (AHRD V3.3 *** V5R720_9ROSA)	0	0	0	0	0	0	0	0	0	0	0	0	0	0.195453	0	0	0	0
Solyc00g035010.1.1	LOW QUALITY:30S ribosomal protein S4, chloroplastic (AHRD V3.3 --* RR4_OSTTA)	0	0	0	0	0	0	0	0	0	0	0	0	0	0	0	0	0	0
Solyc00g035020.1.1	LOW QUALITY:Leucine-rich repeat protein kinase family protein (AHRD V3.3 --* AT1G14390.1)	0	0	0	0	0	0	0	0	0	0	0	0	0	0	0	0	0	0
Solyc00g036320.2.1	ARID/BRIGHT DNA-binding domain-containing protein (AHRD V3.3 *-* AT1G76510.4)	0.353996	0	0	0	0	0	0.148658	0	0	0.43769	0	0	0	0	0	0	0	0
Solyc00g036520.1.1	LOW QUALITY:RNA-binding (RRM/RBD/RNP motifs) family protein (AHRD V3.3 --* AT3G10845.1)	0	0	0.116426	0	0	0	0.274955	0	0	0	0	0.26846	0	0	0	0	0	0
Solyc00g036530.1.1	LOW QUALITY:P-loop containing nucleoside triphosphate hydrolases superfamily protein (AHRD V3.3 --* AT2G28290.6)	0	0	0	0	0	0	0	0	0	0	0	0	0	0	0	0	0	0
Solyc00g036740.1.1	LOW QUALITY:Cytochrome b559 subunit alpha (AHRD V3.3 --* PSBE_CHLVU)	0	0	0	0	0	0	0	0	0	0	0	0	0	0	0	0	0	0
Solyc00g036750.1.1	LOW QUALITY:1-phosphatidylinositol-4-phosphate 5-kinase 3 (AHRD V3.3 --* AT2G26420.3)	0.260291	0.26574	0.491276	0.15784	0.590115	0.310859	0	0.459994	0.0873861	0.1273	0.0631048	1.09157	0.57699	0.578326	2.95566	0.986522	1.20904	0.627366
Solyc00g036760.2.1	LOW QUALITY:SITE-1 protease (AHRD V3.3 --* AT5G19660.3)	0	0	0	0	0	0	0	0	0	0	0	0	0	0	0	0	0	0
Solyc00g036960.1.1	LOW QUALITY:high mobility group A (AHRD V3.3 --* AT1G14900.1)	0	0	0	0	0	0	0	0	0	0	0	0	0	0	0	0	0	0
Solyc00g036962.1.1	kinase with adenine nucleotide alpha hydrolases-like domain-containing protein (AHRD V3.3 --* AT1G16760.2)	0	0	0	0	0	0	0	0	0	0	0	0	0	0	0	0	0	0
Solyc00g036964.1.1	Alpha crystallin/Hsp20 domain-containing protein (AHRD V3.3 --* A0A124SDU1_CYNCS)	0	0	0	0	0	0	0	0	0	0	0	0	0	0	0	0	0	0
Solyc00g036968.1.1	PLATZ transcription factor family protein (AHRD V3.3 *** A0A061EE86_THECC)	0	0	0.0362505	0	0	0	0.0325772	0	0.0877899	0.0319721	0	0	0	0	0	0	0	0
Solyc00g039290.2.1	PLATZ transcription factor family protein (AHRD V3.3 *** A0A061EE86_THECC)	0.122233	0	0	0.0265933	0	0.03313	0	0.0298445	0	0	0	0	0	0	0	0.0727026	0	0
Solyc00g039990.2.1	LOW QUALITY:CCA tRNA nucleotidyltransferase (AHRD V3.3 *-* W9SEV9_9ROSA)	0	0	0	0	0	0	0	0	0	0	0	0	0	0	0	0	0	0
Solyc00g040290.2.1	HXXXD-type acyl-transferase family protein (AHRD V3.3 *** AT1G32910.1)	0	0	0	0	0.168375	0	0.353614	1.39506	0.90354	0	0	0	0.254523	0.418291	0.819192	2.29399	1.02548	1.50983
Solyc00g040390.2.1	HXXXD-type acyl-transferase family protein (AHRD V3.3 *** AT1G32910.1)	0	0	0	0.143308	0	0	0.232347	0.0729167	0.367976	0	0	0	0	0	0.119693	0.106936	0.37749	0.873716
Solyc00g040490.1.1	LOW QUALITY:Serine/Threonine-kinase (AHRD V3.3 --* AT1G64340.2)	0	0	0	0	0	0	0	0	0	0	0	0	0.250377	0	0	0	0	0
Solyc00g041090.2.1	LOW QUALITY:Vacuolar-processing enzyme (AHRD V3.3 *-* VPE_SOYBN)	0	0	0	0	0	0	0	0	0	0	0	0	0	0	0	0	0	0
Solyc00g041190.1.1	Acyl carrier protein (AHRD V3.3 *** A0A0B2Q441_GLYSO)	0	0	0	0	0	0	0	0	0	0	0	0	0	0	0	0	0	0
Solyc00g041200.2.1	LOW QUALITY:MATE efflux family protein (AHRD V3.3 --* AT1G15160.1)	0	0	0	0	0	0	0	0	0	0	0	0	0	0	0	0	0	0
Solyc00g041210.2.1	LOW QUALITY:Disease resistance protein (TIR-NBS-LRR class) family (AHRD V3.3 --* AT1G63750.3)	0	0	0	0	0	0	0	0	0	0	0	0	0	0	0	0	0	0
Solyc00g041215.1.1	LOW QUALITY:non-intrinsic ABC protein 9 (AHRD V3.3 --* AT5G02270.1)	0	0	0	0	0	0	0	0	0	0	0	0	0	0	0	0	0	0
Solyc00g041220.2.1	LOW QUALITY:P-loop containing nucleoside triphosphate hydrolases superfamily protein (AHRD V3.3 --* AT1G73860.2)	0	0	0	0	0	0	0	0	0	0	0	0	0	0	0	0	0	0
Solyc00g042120.2.1	LOW QUALITY:alpha/beta-Hydrolases superfamily protein (AHRD V3.3 --* AT4G34310.9)	0	0	0	0	0	0	0	0	0	0	0	0	0	0	0	0	0	0
Solyc00g042130.2.1	ATP synthase subunit alpha (AHRD V3.3 *** A0A076E9A2_CHLSO)	0	0	0	0	0	0	0	0	0	0	0	0	0	0	0	0	0	0
Solyc00g042140.1.1	ATP synthase subunit beta, chloroplastic (AHRD V3.3 *-* ATPB_ACUOB)	0	0	0	0	0	0	0	0	0	0	0	0	0.0426494	0	0	0.140087	0	0.108928
Solyc00g042640.1.1	LOW QUALITY:Helicase-like protein (AHRD V3.3 *-* Q9AYF0_ORYSJ)	0	0	0.0406972	0	0	0	0.0469474	0	0	0	0	0.0233925	0	0	0.0213109	0	0	0
Solyc00g042840.1.1	LOW QUALITY:F-box family protein (AHRD V3.3 *** B9H429_POPTR)	1.87943	1.94987	2.58445	1.25394	1.90364	1.83384	1.63112	1.34606	0.99255	2.58197	1.48471	2.46594	0.816796	0.473005	0.789394	0.894288	1.30415	0.811273
Solyc00g042850.2.1	GDSL esterase/lipase family (AHRD V3.3 *-* A0A151SCS9_CAJCA)	0	0	0	0.0751014	0	0.150969	0	0	0	0	0	0.219674	0.100863	0	0	0	0	0
Solyc00g042854.1.1	Cytochrome P450 family protein (AHRD V3.3 *** B9HFW5_POPTR)	0	0	0	0	0	0	0	0	0	0	0	0	0	0	0	0	0	0
Solyc00g042858.1.1	Glycosyltransferase (AHRD V3.3 *-* B6EWX4_LYCBA)	0	0	0	0	0	0	0	0	0	0	0	0	0	0	0	0	0	0
Solyc00g044350.3.1	EPIDERMAL PATTERNING FACTOR-like protein (AHRD V3.3 *** AT5G10310.2),Pfam:PF17181	0	0.104328	0.112056	0.274203	0.273553	0	0.132318	0	11.5886	0	0.257495	0	0.228226	0.118949	0.12407	0.187409	0	0.437174
Solyc00g044550.1.1	LOW QUALITY:Ankyrin repeat family protein / BTB/POZ domain-containing protein (AHRD V3.3 --* AT4G26120.1)	0	0	0	0	0	0	0	0	0	0	0	0	0	0	0	0	0	0
Solyc00g044750.2.1	RNA-binding family protein (AHRD V3.3 *-* B9GTK9_POPTR)	0	0	0.0937148	0	0	0	0	0	0	0	0	0	0	0	0	0	0	0.121873
Solyc00g044755.1.1	Serine/threonine protein phosphatase 7 long form isogeny (AHRD V3.3 *** A0A151RHE4_CAJCA)	0	0	0	0	0	0	0	0	0	0	0	0	0	0	0	0	0	0
Solyc00g046580.1.1	Serine/threonine protein phosphatase 7 long form isogeny (AHRD V3.3 *** A0A151RHE4_CAJCA)	0	0	0	0	0	0	0	0	0	0	0	0	0	0	0	0	0	0
Solyc00g047180.1.1	LOW QUALITY:sucrose synthase 3 (AHRD V3.3 --* AT4G02280.1)	0	0	0	0	0	0	0	0	0	0	0	0	0	0	0	0	0	0
Solyc00g047190.1.1	LOW QUALITY:Light-independent protochlorophyllide reductase subunit B (AHRD V3.3 --* A0A0G2UFA3_SELUN)	0	0	0	0	0	0	0	0	0	0	0	0	0	0	0	0	0	0
Solyc00g047200.1.1	LOW QUALITY:cytochrome b (AHRD V3.3 *-* AT2G07727.1)	1.06221	0	0	0	0	1.72741	1.3382	1.5561	0	2.62668	0	1.30659	3.46226	4.81196	0	11.3722	6.03063	5.89517
Solyc00g047700.3.1	Nuclear RNA binding protein-like (AHRD V3.3 *** Q38M48_SOLTU)	384.275	416.166	412.078	246.742	411.669	378.175	449.369	391.503	337.215	424.118	316.287	381.551	280.832	267.482	277.048	277.037	312.945	248.78
Solyc00g048510.3.1	Phloem protein 2 (AHRD V3.3 *** D0R6I7_MALDO)	8.03179	3.62106	4.17361	4.1173	3.13285	1.97282	1.02822	0.797096	2.00253	5.68302	5.12224	4.7586	0.443376	0.392394	0	0	0.386141	0.453041
Solyc00g048515.1.1	TBP-ASSOCIATED FACTOR 6B (AHRD V3.3 --* AT1G54360.4)	0	0	0	0	0	0	0	0	0	0	0	0	0	0	0	0	0	0
Solyc00g049210.1.1	Cytochrome c biogenesis FN (AHRD V3.3 *** A0A0C5ART5_HYONI)	0.305264	0.202146	0	0	0.132513	0.110319	0.155693	0.0993782	0	0.125812	0.124735	0.125165	0.162562	0.153655	0.117831	0.756435	0.0962845	0.0345992
Solyc00g049220.1.1	LOW QUALITY:amino acid permease 7 (AHRD V3.3 --* AT5G23810.5)	0	0	0	0	0	0	0	0	0	0	0	0	0	0	0	0	8.54999	0
Solyc00g049520.2.1	LOW QUALITY:NAC domain protein 13 (AHRD V3.3 --* AT1G32870.2)	128.175	136.2	118.377	89.4074	59.7489	46.1784	67.2413	71.4498	89.486	73.3067	98.624	91.0409	62.5607	53.8965	51.5583	89.3733	61.202	38.8513
Solyc00g049920.2.1	NAD(P)-binding Rossmann-fold superfamily protein (AHRD V3.3 *** AT1G24360.1),Pfam:PF13561	0	0	0	0	0	0	0	0	0	0	0	0	0	0	0	0	0	0
Solyc00g050020.2.1	LOW QUALITY:DIS3-like exonuclease 2 (AHRD V3.3 --* M0ZK05_SOLTU)	0	0	0	0	0	0	0	0	0	0	0	0	0	0	0	0	0	0
Solyc00g050030.2.1	LOW QUALITY:Shikimate dehydrogenase, 3-dehydroquinate dehydratase (AHRD V3.3 *-* A0A0K9PLS3_ZOSMR)	0	0	0	0	0	0	0	0	0	0	0	0	0	0	0	0	0	0
Solyc00g050130.1.1	Glycosyltransferase (AHRD V3.3 *** K4C6W0_SOLLC)	20.4001	21.5989	14.9276	13.877	15.8534	12.4665	14.2589	18.2176	12.7103	15.359	17.3201	16.5878	14.4246	16.0804	14.0956	12.3098	12.9193	14.2145
Solyc00g050430.3.1	bHLH transcription factor 073	75.7112	46.8299	43.4137	13.2102	27.1217	14.6287	26.8124	34.3295	28.1052	44.9117	18.8575	82.2654	9.40165	6.42263	7.5077	4.71064	6.43011	4.38641
Solyc00g052430.3.1	Cytochrome c biogenesis FC (AHRD V3.3 *** A0A0C5B7H6_9SOLA)	0.0880351	0.290809	0.0617614	0.114919	0	0	0	0.128968	0.52304	0.0544244	0.210626	0.0799472	0	0.0498515	0.0944376	0.766749	0.124953	0.122147
Solyc00g052540.1.1	LOW QUALITY:RING/FYVE/PHD zinc finger superfamily protein (AHRD V3.3 --* AT3G02890.4)	0	0	0	0	0	0	0	0	0	0	0	0	0	0.363671	0	0	0	0
Solyc00g052545.1.1	Dynein light chain (AHRD V3.3 --* Q4W5W8_VICFA)	0	0	0	0	0	0	0	0	0	0	0	0	0	0	0	0	0	0
Solyc00g052940.3.1	WAT1-related protein (AHRD V3.3 *** A0A068UX44_COFCA)	4.02041	5.38671	2.89286	2.56305	2.25257	2.28075	1.47239	0.890313	3.01555	2.36986	4.4699	3.85279	3.80944	4.60621	2.87168	2.4191	2.25602	1.94589
Solyc00g053440.3.1	Bax inhibitor (AHRD V3.3 *** A0A0K1ETI6_TECGR)	15.0102	16.8135	18.6268	35.436	22.4589	25.449	23.6043	24.1728	27.1063	17.506	33.1462	24.2252	26.7183	31.1057	31.6905	31.5326	27.651	25.1098
Solyc00g053740.2.1	ARID/BRIGHT DNA-binding domain-containing protein (AHRD V3.3 *-* AT1G76510.4)	0	0	0	0	0	0	0	0	0	0	0	0	0	0	0	0	0	0
Solyc00g055940.1.1	LOW QUALITY:PEP1 receptor 1 (AHRD V3.3 --* AT1G73080.1)	0	0	0	0	0	0	0	0	0	0	0	0	0	0	0	0	0	0
Solyc00g055950.1.1	LOW QUALITY:Pseudo-response regulator (AHRD V3.3 *-* H7CGQ8_9POAL)	0	0	0	0	0	0	0	0	0	0	0	0	0	0	0	0	0	0
Solyc00g055960.1.1	LOW QUALITY:Ethylene receptor (AHRD V3.3 *-* A0A088SFQ6_DIACA)	0	0	0	0	0	0	0	0	0	0	0	0	0	0	0	0	0	0
Solyc00g055970.1.1	LOW QUALITY:oxophytodienoate-reductase 3 (AHRD V3.3 --* AT2G06050.3)	0	0	0	0	0	0	0	0	0	0	0	0	0	0	0	0	0	0
Solyc00g055980.2.1	LOW QUALITY:Strawberry notch protein 1 (AHRD V3.3 --* A0A061SP16_9CHLO)	0	0	0	0	0	0	0	0	0	0	0	0	0	0	0	0	0	0
Solyc00g055985.1.1	LOW QUALITY:CBS domain protein (DUF21) (AHRD V3.3 *-* AT4G33700.1)	0	0	0	0	0	0	0	0	0	0	0	0	0	0	0	0	0	0
Solyc00g056180.1.1	LOW QUALITY:beta glucosidase 9 (AHRD V3.3 --* AT4G27820.3)	0	0	0	0	0	0	0	0	0	0	0	0	0	0	0	0	0	0
Solyc00g056680.1.1	Alpha/beta-Hydrolases superfamily protein (AHRD V3.3 *** A0A061GB30_THECC)	0.609091	0.715034	0.649844	0.505968	0.865317	0.630337	0.941746	1.05453	0.657959	1.36926	0.984213	0.851389	1.7146	2.0381	2.09315	1.63026	1.68974	2.72737
Solyc00g057280.1.1	LOW QUALITY:B3 domain-containing protein (AHRD V3.3 *-* W9S5V1_9ROSA)	0	0	0	0	0	0	0	0	0	0	0	0	0	0	0	0	0	0
Solyc00g057880.3.1	DELLA protein SLR1 (AHRD V3.3 --* SLR1_ORYSI)	0.932852	1.03064	0.943026	0.730119	1.28652	1.8097	1.30502	1.22427	1.71552	0.469327	1.30731	0.809949	1.67839	1.84173	1.10757	3.47384	2.08036	1.51299
Solyc00g058480.2.1	Paired amphipathic helix protein Sin3 (AHRD V3.3 *-* A0A151TFV5_CAJCA)	0	0	0	0	0	0	0	0	0	0	0	0	0	0	0	0	0	0
Solyc00g058900.2.1	GDSL esterase/lipase (AHRD V3.3 *** A0A0B2SPC5_GLYSO)	0	0	0	0	0	0	0	0	0	0	0	0	0	0	0	0	0	0
Solyc00g059100.3.1	Transducin/WD40 repeat protein (AHRD V3.3 *-* G7KD13_MEDTR)	10.218	10.2301	11.7203	8.69889	10.2561	10.1803	10.4306	10.354	11.1063	8.98844	10.6937	10.83	9.17104	9.01078	7.91978	6.99035	8.8279	7.56492
Solyc00g059500.2.1	aminoalcoholphosphotransferase (AHRD V3.3 *-* AT3G25585.4)	11.3336	10.9985	11.3038	7.88086	11.6298	13.8639	12.41	12.0742	7.38175	10.6593	9.65337	10.8773	10.4552	11.4577	10.7164	15.5788	12.7792	11.1578
Solyc00g059505.1.1	Glycosyltransferase (AHRD V3.3 *-* K4AWL3_SOLLC)	0	0	0	0	0	0	0	0	0	0	0	0	0	0	0	0	0	0
Solyc00g060700.2.1	LOW QUALITY:kinase superfamily with octicosapeptide/Phox/Bem1p domain-containing protein (AHRD V3.3 --* AT3G46920.2)	0	0	0	0	0	0	0	0	0	0	0	0	0	0	0	0	0	0
Solyc00g060710.1.1	LOW QUALITY:S-adenosylmethionine decarboxylase proenzyme (AHRD V3.3 --* A0A059D881_EUCGR)	0	0	0	0	0	0	0	0	0	0	0	0	0	0	0	0	0	0
Solyc00g060810.3.1	Sn-1 protein (AHRD V3.3 *** Q42393_CAPAN)	0	0	0	0	0	0	0	0	0	0	0	0	0	0	0	0	0	0
Solyc00g063110.3.1	Non-specific lipid-transfer protein (AHRD V3.3 *** A0A1D1ZJR4_9ARAE)	2.90967	2.56251	2.46428	1.68375	1.71882	1.02442	3.2122	3.86708	2.44414	1.07557	1.02959	0.774855	0.977737	1.223	0.708702	1.9269	1.9585	0.707535
Solyc00g063510.1.1	LOW QUALITY:transcription factor jumonji (jmjC) domain-containing protein (AHRD V3.3 --* AT1G63490.4)	0	0	0	0	0	0	0	0	0	0	0	0	0	0	0	0	0	0
Solyc00g065510.2.1	LOW QUALITY:S-acyltransferase (AHRD V3.3 --* A0A078HYW8_BRANA)	0	0	0	0	0	0	0	0	0	0	0	0	0	0.0818595	0	0	0	0
Solyc00g065610.1.1	LOW QUALITY:P-loop containing nucleoside triphosphate hydrolases superfamily protein (AHRD V3.3 --* AT1G18410.4)	0	0	0	0	0	0	0	0	0	0	0	0	0	0	0	0	0	0
Solyc00g065620.1.1	LOW QUALITY:transcription regulator NOT2/NOT3/NOT5 family protein (AHRD V3.3 --* AT5G18230.4)	0	0	0	0	0	0	0	0	0	0	0	0	0	0	0	0	0	0
Solyc00g065630.2.1	SNW domain-containing 1 (AHRD V3.3 *** A0A0B0PGB0_GOSAR)	0	0	0	0	0	0	0	0	0	0	0	0	0	0	0	0	0	0
Solyc00g065930.1.1	LOW QUALITY:Signal transduction histidine kinase, hybrid-type, ethylene sensor (AHRD V3.3 --* AT3G23150.2)	0	0	0	0	0	0	0	0	0	0	0	0	0	0	0	0	0	0
Solyc00g065940.1.1	LOW QUALITY:Vacuolar iron transporter (VIT) family protein (AHRD V3.3 --* AT3G43660.1)	0	0	0	0	0	0	0	0	0	0	0	0	0	0	0	0	0	0
Solyc00g066140.1.1	LOW QUALITY:UPF0061 protein (AHRD V3.3 *** A0A199W512_ANACO)	0	0	0	0	0	0	0	0	0	0	0	0	0	0	0	0	0	0
Solyc00g066150.2.1	LOW QUALITY:Glycosyltransferase family 51 protein (AHRD V3.3 *-* C1MH80_MICPC)	0	0	0	0	0	0	0	0	0	0	0	0	0	0	0	0	0	0
Solyc00g066155.1.1	Serine/threonine protein phosphatase 7 long form isogeny (AHRD V3.3 *** A0A151R878_CAJCA)	0	0	0	0	0	0	0	0	0	0	0	0	0	0	0	0	0	0
Solyc00g066350.1.1	Serine/threonine protein phosphatase 7 long form isogeny (AHRD V3.3 *-* A0A151SA73_CAJCA)	0	0	0	0	0	0	0	0	0	0	0	0	0	0	0	0	0	0
Solyc00g068970.2.1	Senescence-associated protein (AHRD V3.3 *-* A0A072THH1_MEDTR)	349.792	394.028	349.886	169.829	396.064	229.189	407.58	389.339	252.526	174.107	431.907	128.401	1568.07	598.394	563.589	7780.94	3051.35	876.016
Solyc00g068980.2.1	LOW QUALITY:Superoxide dismutase [Cu-Zn] 1 (AHRD V3.3 --* SODC1_ORYSI)	0	0	0	0	0	0	0	0	0	0	0	0	0	0	0	0	0	0
Solyc00g068985.1.1	Zinc finger protein, putative (AHRD V3.3 --* A0A061G9A1_THECC)	0	0	0	0	0	0	0	0	0	0	0	0	0	0	0	0	0	0
Solyc00g069680.2.1	LOW QUALITY:cycling DOF factor 1 (AHRD V3.3 --* AT5G62430.1)	0	0	0	0	0	0	0	0	0	0	0	0	0	0	0	0	0	0
Solyc00g069880.2.1	LOW QUALITY:SET-domain containing protein lysine methyltransferase family protein (AHRD V3.3 --* AT5G43990.9)	0	0	0.0663441	0	0.0809804	0	0.0783404	0	0.105557	0	0	0.15298	0.135124	0	0	0	0	0
Solyc00g069883.1.1	senescence-associated family protein (AHRD V3.3 --* AT1G66330.2)	0	0	0	0	0	0	0	0	0	0	0	0	0	0	0	0	0	0
Solyc00g069887.1.1	LOW QUALITY:Reverse transcriptase-like protein (AHRD V3.3 *-* Q9LSE9_ARATH)	0	0	0	0	0	0	0	0	0	0	0	0	0	0	0	0	0	0
Solyc00g071180.3.1	multicystatin	0.888207	0.0938599	0.0201625	0.148014	0.0738317	0.153664	0.476165	0	1.66813	0.630882	0.486483	0.0929833	0.287457	0.0642081	0.0669729	0.337209	0.0804693	0.157324
Solyc00g071580.1.1	LOW QUALITY:G-type lectin S-receptor-like Serine/Threonine-kinase (AHRD V3.3 --* AT4G03230.8)	0	0	0	0	0	0	0	0	0	0	0	0	0	0	0	0	0	0
Solyc00g071590.1.1	LOW QUALITY:Ypt/Rab-GAP domain of gyp1p superfamily protein (AHRD V3.3 *-* AT3G02460.5)	0	0	0	0	0	0	0	0	0	0	0	0	0	0	0	0	0	0
Solyc00g071600.1.1	LOW QUALITY:vacuolar protein sorting-associated protein 20.2 (AHRD V3.3 --* AT5G09260.1)	0	0	0	0	0	0	0	0	0	0	0	0	0	0	0	0	0	0
Solyc00g072100.3.1	Retrovirus-related Pol polyprotein from transposon TNT 1-94 (AHRD V3.3 *-* A0A151S5P0_CAJCA)	4.93198	4.95476	4.72381	13.5346	7.07971	7.01802	10.2381	10.0988	13.2241	4.64281	8.45036	8.27272	6.51554	10.0288	4.23721	3.80019	5.40929	4.66569
Solyc00g072400.3.1	Peroxidase (AHRD V3.3 *** M1BV77_SOLTU)	309.044	377.773	305.656	90.8195	208.815	102.476	50.7662	49.6922	36.4764	306.66	192.022	257.346	61.7115	21.8613	32.3541	5.72532	5.24743	8.08559
Solyc00g072405.1.1	kinase family with ARM repeat domain-containing protein (AHRD V3.3 --* AT5G18700.1)	0	0	0	0	0	0	0	0	0	0	0	0	0	0	0	0	0	0
Solyc00g072800.3.1	B-block binding subunit of TFIIIC (AHRD V3.3 --* AT1G17450.3)	1.4476	1.79743	1.06181	1.41725	1.41388	1.32421	1.25381	0.53017	1.38223	2.01358	1.5527	0.66774	0.983006	0.614797	0.961904	2.26016	1.41258	0.753191
Solyc00g073900.1.1	LOW QUALITY:DNAJ heat shock N-terminal domain-containing protein (AHRD V3.3 --* AT5G27240.3)	0	0	0	0	0	0	0	0	0	0	0	0	0	0	0	0	0	0
Solyc00g073910.2.1	LOW QUALITY:Superoxide dismutase [Cu-Zn], chloroplastic (AHRD V3.3 --* SODCP_ZANAE)	0	0	0	0	0	0	0	0	0	0	0	0	0	0	0	0	0	0
Solyc00g074210.2.1	Mitochondrial import inner membrane translocase subunit tim16 (AHRD V3.3 *** A0A1D1XM35_9ARAE)	0.185227	0	0	0	0	0	0	0	0	0.11451	0	0	0.100624	0	0	0	0	0.1285
Solyc00g074810.1.1	LOW QUALITY:Protein smf, putative (AHRD V3.3 *** B9TNR1_RICCO)	0	0	0	0	0	0	0	0	0	0	0	0	0	0	0	0	0	0
Solyc00g074820.1.1	LOW QUALITY:Subtilisin-like serine protease (AHRD V3.3 --* G7KEU3_MEDTR)	0	0	0	0	0	0	0	0	0	0	0	0	0	0	0	0	0	0
Solyc00g074830.2.1	LOW QUALITY:ATP-binding-cassette transporter family protein (AHRD V3.3 *-* B9H1C6_POPTR)	0	0	0	0	0	0	0	0	0	0	0	0	0	0	0	0	0	0
Solyc00g075030.3.1	Retrovirus-related Pol polyprotein from transposon TNT 1-94 (AHRD V3.3 *-* A0A151T437_CAJCA)	0.122042	0	0.130208	0.0796557	0.138989	0	0.153752	0	0	0	0	0	0.132599	0.0691088	0	0	0	0.126833
Solyc00g075035.1.1	Pollen Ole e 1 allergen/extensin (AHRD V3.3 *-* A0A103YFY3_CYNCS)	344.062	343.852	311.036	373.185	232.489	351.181	165.555	197.75	24.9954	565.705	398.386	498.485	175.504	140.846	148.586	49.0617	47.4324	38.5647
Solyc00g076250.1.1	LOW QUALITY:E3 ubiquitin-protein ligase SINA-like 10 (AHRD V3.3 *-* A0A151R766_CAJCA)	0	0	0	0	0	0	0	0	0	0	0	0	0	0	0	0	0	0
Solyc00g080750.3.1	Plastid movement impaired protein (AHRD V3.3 *** A0A072VEV4_MEDTR)	0.503542	1.40052	0.752127	1.0517	0.459028	0.736994	0.697814	0.221302	4.61574	1.05841	1.35797	0.805208	0.328258	0.456224	0.237934	0.269551	0.428825	0.698654
Solyc00g082150.3.1	kinesin light chain I2I isoform	89.026	89.7484	89.2753	91.5187	89.7802	109.29	85.0623	95.7704	86.6434	90.4164	85.0931	89.3525	81.4153	87.6193	90.831	85.5335	83.7992	76.9063
Solyc00g084650.2.1	Pentatricopeptide repeat-containing protein (AHRD V3.3 *-* A0A172CPR6_POPTO)	0	0	0	0	0	0	0.0814047	0.0709774	0	0	0	0	0	0	0	0.04148	0	0.0387524
Solyc00g084750.3.1	Pentatricopeptide repeat-containing protein (AHRD V3.3 *-* A0A172CPR6_POPTO)	0	0	0	0	0	0	0	0	0	0	0	0	0	0	0	0	0	0
Solyc00g084760.1.1	Myb/SANT-like domain-containing protein (AHRD V3.3 --* A0A103XDK5_CYNCS)	0	0	0	0	0.104544	0	0	0.204958	0	0	0.0984074	0	0	0.181835	0	0.143245	0.113943	0.309352
Solyc00g084870.3.1	TCP transcription factor 19 (AHRD V3.3 *** G3BGV9_SOLLC)	0	0	0	0	0	0	0	0	0	0	0	0	0	0	0	0	0	0.135204
Solyc00g085070.3.1	Squalene monooxygenase (AHRD V3.3 *** ERG1_PANGI)	25.202	26.8499	26.9841	19.3789	31.6273	27.4871	24.8475	20.6415	60.3436	17.1308	15.6373	20.6203	22.8941	26.0074	25.8557	27.1821	20.7339	20.8113
Solyc00g085770.1.1	LOW QUALITY:Potassium channel AKT1 (AHRD V3.3 --* AKT1_ORYSI)	0	0	0	0	0	0	0	0	0	0	0	0	0	0	0	0	0	0
Solyc00g085780.2.1	LOW QUALITY:reticulata-like protein, putative (DUF3411) (AHRD V3.3 --* AT2G37860.2)	0	0	0	0	0	0	0	0	0	0	0	0	0	0	0	0	0	0
Solyc00g088080.1.1	Adenine phosphoribosyltransferase (AHRD V3.3 *** Q9LW89_HORVU)	0	0	0	0	0	0	0	0	0	0	0	0	0	0	0	0	0	0
Solyc00g088090.2.1	LOW QUALITY:Tetratricopeptide repeat (TPR)-like superfamily protein (AHRD V3.3 --* AT5G03560.4)	0	0	0	0	0	0	0	0	0	0	0	0	0	0	0	0	0	0
Solyc00g088190.1.1	LOW QUALITY:Phosphoribosylaminoimidazole carboxylase (AHRD V3.3 *** I0YRQ1_COCSC)	0	0	0	0	0	0	0	0	0	0	0	0	0	0	0	0	0	0
Solyc00g088200.1.1	LOW QUALITY:Disease resistance protein (CC-NBS-LRR class) family (AHRD V3.3 --* AT1G63350.4)	0	0	0	0	0	0	0	0	0	0	0	0	0	0	0	0	0	0
Solyc00g088210.2.1	LOW QUALITY:Phosphate transporter (AHRD V3.3 --* K0J4E5_WHEAT)	0	0	0	0	0	0	0	0	0	0	0	0	0	0	0	0	0	0
Solyc00g090110.1.1	LOW QUALITY:UDP-3-O-[3-hydroxymyristoyl] N-acetylglucosamine deacetylase (AHRD V3.3 *** A0A1D1XLN1_9ARAE)	0	0	0	0	0	0	0	0	0	0	0	0	0	0	0	0	0	0
Solyc00g090115.1.1	Organic cation/carnitine transporter 7-like protein (AHRD V3.3 --* A0A0B0P4G4_GOSAR)	0	0	0	0	0	0	0	0	0	0	0	0	0	0	0	0	0	0
Solyc00g090120.2.1	LOW QUALITY:40S ribosomal protein S14 (AHRD V3.3 --* RS14_TOBAC)	0	0	0	0	0	0	0	0	0	0	0	0	0	0	0	0	0	0
Solyc00g090130.2.1	LOW QUALITY:Protein translocase subunit SecA (AHRD V3.3 *-* D8TNW2_VOLCA)	0	0	0	0	0	0	0	0	0	0	0	0	0	0	0	0	0	0
Solyc00g090430.2.1	LOW QUALITY:DUF789 family protein (AHRD V3.3 *-* G7KKC4_MEDTR)	0	0	0	0	0	0	0	0	0	0	0	0	0	0	0	0	0	0
Solyc00g090630.2.1	LOW QUALITY:Transporter-related family protein (AHRD V3.3 --* A0A061SD71_9CHLO)	0	0	0	0	0	0	0	0	0	0	0	0	0	0	0	0	0	0
Solyc00g090640.1.1	LOW QUALITY:Organic cation/carnitine transporter-like protein (AHRD V3.3 --* G7JUE8_MEDTR)	0	0	0	0	0	0	0	0	0	0	0	0	0	0	0	0	0	0
Solyc00g090650.1.1	LOW QUALITY:Phosphate transporter family protein (AHRD V3.3 --* B9H5V9_POPTR)	0	0	0	0	0	0	0	0	0	0	0	0	0	0	0	0	0	0
Solyc00g090660.1.1	LOW QUALITY:Zein-alpha 19A2 (AHRD V3.3 --* ZEA3_MAIZE)	0	0	0	0	0	0	0	0	0	0	0	0	0	0	0	0	0	0
Solyc00g090860.2.1	LOW QUALITY:High affinity nitrate transporter protein (AHRD V3.3 *-* Q84MZ8_TOBAC)	50.5984	89.2617	50.9251	14.9056	45.4865	15.4175	11.8838	6.69812	5.52841	39.0277	32.6837	35.925	3.59663	0.590343	0.805844	1.00236	0.792081	0.266025
Solyc00g090870.3.1	SNF1-related protein kinase regulatory subunit beta-2 (AHRD V3.3 *** A0A151TNE8_CAJCA)	10.5808	10.7098	11.2887	15.5602	12.2966	16.3357	18.7294	18.5417	22.508	10.2671	10.2613	11.1204	12.1508	13.8033	12.6573	10.1569	10.7407	9.57025
Solyc00g091170.3.1	P-loop containing nucleoside triphosphate hydrolases superfamily protein (AHRD V3.3 *** A0A061DYZ4_THECC)	13.3312	12.3486	11.489	15.8719	12.1065	13.1231	11.2997	11.4622	13.0965	17.3594	18.7145	19.0809	12.1443	13.1838	12.3022	14.2531	11.2602	10.0616
Solyc00g092870.1.1	LOW QUALITY:Unknown protein (AHRD V3.3 )	0	0	0	0	0	0	0	0	0	0	0	0	0	0	0	0	0	0
Solyc00g092880.1.1	LOW QUALITY:Adenine nucleotide alpha hydrolases-like superfamily protein (AHRD V3.3 --* AT3G11930.2)	0	0	0	0	0	0	0	0	0	0	0	0	0	0	0	0	0	0
Solyc00g092890.1.1	LOW QUALITY:F-box and associated interaction domains-containing protein (AHRD V3.3 --* AT1G11270.3)	0	0	0	0	0	0	0	0	0	0	0	0	0	0	0	0	0	0
Solyc00g092900.2.1	LOW QUALITY:D-3-phosphoglycerate dehydrogenase (AHRD V3.3 --* AT1G17745.1)	0	0	0	0	0	0	0	0	0	0	0	0	0	0	0	0	0	0
Solyc00g093000.1.1	LOW QUALITY:Basic-leucine zipper (bZIP) transcription factor family protein (AHRD V3.3 --* AT1G58110.2)	0	0	0	0	0	0	0	0	0	0	0	0	0	0	0	0	0	0
Solyc00g093100.2.1	Protein DETOXIFICATION (AHRD V3.3 *-* A0A178WDK2_ARATH)	0	0	0	0	0	0	0	0	0	0	0	0	0	0	0	0	0	0
Solyc00g094010.2.1	LOW QUALITY:(+)-neomenthol dehydrogenase (AHRD V3.3 --* A0A151UCN5_CAJCA)	0	0	0	0	0	0	0	0	0	0	0	0	0	0	0	0	0	0
Solyc00g094020.2.1	LOW QUALITY:V-type proton ATPase catalytic subunit A (AHRD V3.3 --* VATA_ARATH)	0	0	0	0	0	0	0	0	0	0	0	0	0	0	0	0	0	0
Solyc00g094520.1.1	LOW QUALITY:NADH-ubiquinone oxidoreductase chain 6 (AHRD V3.3 *-* A0A151UEX6_CAJCA)	0	0	0	0	0	0	0	0	0	0	0	0	0	0	7.44407	5.62215	0	0
Solyc00g094530.1.1	LOW QUALITY:NADH-ubiquinone oxidoreductase chain 1 (AHRD V3.3 *-* NU1M_PETHY)	0.410216	0.20374	0	0	0	0	0	0	0	0.253601	0.251428	0.756889	0.445698	0.464585	0	1.09796	0	0
Solyc00g094540.1.1	Bestrophin-like protein (AHRD V3.3 --* AT3G61320.3)	1.1962	0.297056	0.638119	0	0	0	0.753503	0	0	0.739507	0	0	0.324917	0	0	1.06723	0.42446	0
Solyc00g094550.1.1	LOW QUALITY:U-box domain-containing protein 14 (AHRD V3.3 --* PUB14_ARATH)	1.06221	0	0	0	0	0	0	0	0	0	0	2.61317	0	2.40598	0	0	0	0
Solyc00g095450.1.1	LOW QUALITY:ankyrin repeat family protein (AHRD V3.3 *** AT5G12320.1)	0	0	0	0	0	0	0	0	0	0	0	0	0	0	0	0	0	0
Solyc00g095460.1.1	LOW QUALITY:Isoflavone reductase, putative (AHRD V3.3 -** B9RH60_RICCO)	0	0	0	0	0	0	0	0	0	0	0	0	0	0	0	0	0	0
Solyc00g095465.1.1	1-aminocyclopropane-1-carboxylate synthase (AHRD V3.3 *-* Q96580_SOLLC)	6.73497	5.85085	5.66162	7.69562	6.39338	6.14163	6.53962	4.60218	6.40097	5.38128	7.76957	6.24804	6.24844	4.79402	4.83779	4.44697	5.10602	5.05505
Solyc00g095860.1.1	1-aminocyclopropane-1-carboxylate synthase (AHRD V3.3 *** Q96579_SOLLC)	29.3429	27.3691	28.6118	56.3443	39.6144	47.2679	18.4695	23.6599	33.1478	42.2943	51.397	47.2941	36.2808	24.7713	26.672	23.9071	21.3863	22.9994
Solyc00g096060.2.1	LOW QUALITY:Apyrase (AHRD V3.3 *-* APY_SOLTU)	1.02588	0	0	1.23476	0	0	0	0.395479	0	2.39358	0	0.558484	0	0	0.00313792	0	3.44898	0
Solyc00g096460.2.1	translation initiation factor (AHRD V3.3 *-* AT1G44780.2)	32.5836	31.805	30.9457	21.6357	21.5844	24.8098	27.7619	16.831	20.4618	21.6572	19.1629	20.8508	23.7377	24.317	26.0315	25.8777	28.0695	19.8606
Solyc00g097260.1.1	LOW QUALITY:RING/U-box superfamily protein (AHRD V3.3 --* AT4G39140.5)	0	0	0	0	0	0	0	0	0	0	0	0	0	0	0	0	0	0
Solyc00g097960.2.1	Heavy metal transport/detoxification superfamily protein (AHRD V3.3 --* AT4G27590.1)	5.62628	5.38177	3.89066	6.52838	8.2768	4.06653	3.41281	4.7317	9.90438	4.8953	6.25829	6.53622	3.84889	3.53999	4.06165	4.27601	3.10556	3.0358
Solyc00g098560.3.1	GDSL esterase/lipase (AHRD V3.3 *** A0A199UQJ3_ANACO)	14.8156	13.9235	15.5513	16.108	10.1931	7.66327	7.79811	7.48832	8.88034	18.5159	19.9728	19.4032	9.63225	9.13588	9.67079	10.8311	7.14183	10.1397
Solyc00g099160.1.1	LOW QUALITY:At3g14060 (AHRD V3.3 -** Q9LVJ2_ARATH)	0	0	0	0	0.671285	0	0	0	0	0	0	0.31703	0	0	0	0.229946	0.182909	0.357601
Solyc00g099460.2.1	LOW QUALITY:Zinc finger (C3HC4-type RING finger) family protein (AHRD V3.3 --* AT3G54780.3)	0	0	0	0	0	0	0	0	0	0	0	0	0	0	0	0	0	0
Solyc00g099470.1.1	LOW QUALITY:O-Glycosyl hydrolases family 17 protein (AHRD V3.3 --* AT1G11820.1)	0	0	0	0	0	0	0	0	0	0	0	0	0	0	0	0	0	0
Solyc00g099570.2.1	LOW QUALITY:Protein farnesyltransferase/geranylgeranyltransferase type-1 subunit alpha (AHRD V3.3 --* FNTA_SOLLC)	0	0	0	0	0	0	0	0	0	0	0	0	0	0	0	0	0	0
Solyc00g099580.2.1	Homeobox-leucine zipper family protein (AHRD V3.3 *-* B9GU68_POPTR)	0	0	0	0.0576538	0	0	0	0	0.149946	0.0546085	0.0541407	0	0	0	0.0521739	0	0.125376	0
Solyc00g099880.2.1	LOW QUALITY:ABC2 homolog 11 (AHRD V3.3 --* AT5G61730.2)	0	0	0	0	0	0	0	0	0	0	0	0	0	0	0	0	0	0
Solyc00g100880.3.1	LURP-one-like protein (AHRD V3.3 *** AT1G53875.1)	0.547364	0.504877	0.25028	0.510369	0.61099	0.381491	0.295536	0.229106	0	0.48341	0.575123	0.288554	0.0424792	0	0	0	0	0
Solyc00g101700.1.1	LOW QUALITY:Protein kinase (AHRD V3.3 *-* A0A0K9PWT3_ZOSMR)	0	0	0	0	0	0	0	0	0	0	0	0	0	0	0	0	0	0
Solyc00g102400.3.1	NBS-LRR resistance protein-like protein	5.72465	4.46089	4.3742	8.32903	6.97824	7.49769	1.5787	4.09441	2.58136	7.43807	9.5441	6.58785	10.7454	10.4129	9.00295	8.51004	9.86104	9.264
Solyc00g104200.2.1	LOW QUALITY:P450 reductase 2 (AHRD V3.3 --* AT4G30210.2)	0	0	0	0	0	0	0	0	0	0	0	0	0	0	0	0	0	0
Solyc00g104210.1.1	LOW QUALITY:Late embryogenesis abundant 3 (LEA3) family protein (AHRD V3.3 --* AT1G02820.1)	0	0	0	0	0	0	0	0	0	0	0	0	0	0	0	0	0	0
Solyc00g104310.2.1	LOW QUALITY:Plant invertase/pectin methylesterase inhibitor superfamily protein (AHRD V3.3 --* AT3G62180.1)	0	0	0	0	0	0	0	0	0	0	0	0	0	0	0	0	0	0
Solyc00g104320.1.1	LOW QUALITY:Concanavalin A-like lectin protein kinase family protein (AHRD V3.3 --* AT2G43700.1)	0	0	0	0	0	0	0	0	0	0	0	0	0	0	0	0	0	0
Solyc00g104330.2.1	LOW QUALITY:pumilio 6 (AHRD V3.3 --* AT4G25880.5)	0	0	0	0	0	0	0	0	0	0	0	0	0	0	0	0	0	0
Solyc00g104333.1.1	ARID/BRIGHT DNA-binding domain-containing protein (AHRD V3.3 --* A0A0K9NHT4_ZOSMR)	0.29019	0	0	0	0	0	0	0.425118	0	0	0	0	0	0	0	0	0	0
Solyc00g104337.1.1	LOW QUALITY:Phenylalanyl-tRNA synthetase alpha chain, putative, expressed (AHRD V3.3 --* Q338I7_ORYSJ)	0	0	0	0	0	0	0	0	0	0	0	0	0	0	0	0	0	0
Solyc00g104630.2.1	LOW QUALITY:Xylulose kinase (AHRD V3.3 *** A0A087SM47_AUXPR)	0	0	0	0	0	0	0	0	0	0	0	0	0	0	0	0	0	0
Solyc00g104730.2.1	LOW QUALITY:Pectin lyase superfamily protein (AHRD V3.3 *-* A0A072TMF2_MEDTR)	0	0	0	0	0	0	0	0	0	0	0	0	0	0	0	0	0	0
Solyc00g104740.2.1	LOW QUALITY:myb-like HTH transcriptional regulator family protein (AHRD V3.3 --* AT3G13040.3)	0	0	0	0	0	0	0	0	0	0	0	0	0	0	0	0	0	0
Solyc00g104940.1.1	BAX inhibitor 1 (AHRD V3.3 *-* AT5G47120.1)	0.252655	1.72604	1.14214	0.431335	0	0.256891	0.39802	0.694245	0.268149	0.58594	0.449462	0.582927	0.343259	0.357805	0.373212	0.563738	0	0
Solyc00g106650.2.1	basic-leucine zipper (bZIP) transcription factor family protein (AHRD V3.3 *-* AT4G06598.2)	9.71336	12.3653	0	31.1633	12.4653	39.8309	0	3.08268	0	49.3461	5.64453	2.56758	20.4282	9.0543	9.5314	0	19.9758	16.468
Solyc00g107050.1.1	Nuclear transcription factor Y subunit C-4 (AHRD V3.3 *-* NFYC4_ARATH)	0	0	0	0	0	0	0	0	0	0	0	0	0	0	0	0	0	0
Solyc00g107055.1.1	Major facilitator superfamily protein (AHRD V3.3 --* AT2G20780.2)	32.8009	29.4736	29.6782	15.4325	19.0184	16.9639	27.8897	21.2245	17.7073	37.6897	21.1698	30.5099	36.5195	33.079	36.2832	44.6721	36.5212	32.4845
Solyc00g108550.1.1	LOW QUALITY:Homeodomain-like superfamily protein, putative isoform 1 (AHRD V3.3 *-* A0A061G387_THECC)	0	0	0	0	0	0	0	0	0	0	0.167327	0	0	0	0.322496	0	0	0
Solyc00g108555.1.1	Chaperone protein DNAj, putative (AHRD V3.3 *** B9SSK0_RICCO)	0	0	0	0	0	0	0	1.01577	0	1.28596	3.39984	0	3.76674	5.4969	4.9145	16.084	5.90488	6.73429
Solyc00g109450.1.1	LOW QUALITY:NAD(P)H-quinone oxidoreductase subunit I, chloroplastic (AHRD V3.3 --* NDHI_AETGR)	0	0	0	0	0	0	0	0	0	0	0	0	0	0	0	0	0	0
Solyc00g109850.2.1	LOW QUALITY:Unknown protein (AHRD V3.3 )	0	0	0	0	0	0	0	0	0	0	0	0	0	0	0	0	0	0
Solyc00g109860.2.1	Amidohydrolase family (AHRD V3.3 --* AT3G55850.6)	0	0	0	0	0	0	0	0	0	0	0	0	0	0	0	0	0	0
Solyc00g110060.1.1	LOW QUALITY:Alpha-galactosidase (AHRD V3.3 --* AGAL_CYATE)	0	0	0	0	0	0	0	0	0	0	0	0	0	0	0	0	0	0
Solyc00g110070.2.1	LOW QUALITY:beta-hexosaminidase 2 (AHRD V3.3 --* AT1G05590.3)	0	0	0	0	0	0	0	0	0	0	0	0	0	0	0	0	0	0
Solyc00g110370.1.1	LOW QUALITY:ZF-HD homeobox protein (AHRD V3.3 --* A0A0B2PG51_GLYSO)	0	0	0	0	0	0	0	0	0	0	0	0	0	0	0	0	0	0
Solyc00g110870.3.1	Leucine-rich repeat receptor-like protein kinase (AHRD V3.3 *** C0LGR2_ARATH)	40.7256	40.1241	37.7214	51.8134	48.0138	53.3259	42.6592	45.956	24.0255	39.5168	48.4526	46.9629	45.0101	49.5298	44.8177	42.1133	37.3751	35.6139
Solyc00g111170.2.1	LOW QUALITY:Signal recognition particle subunit SRP72 (AHRD V3.3 *-* K4D938_SOLLC)	0	0	0	0	0	0	0	0	0	0	0	0	0	0	0	0	0	0
Solyc00g111370.2.1	LOW QUALITY:Unknown protein (AHRD V3.3 )	0	0	0	0	0	0	0	0	0	0	0	0	0	0	0	0	0	0
Solyc00g111770.1.1	LOW QUALITY:Magnesium-chelatase subunit ChlH, chloroplastic (AHRD V3.3 --* CHLH_ORYSI)	0	0	0	0	0	0	0	0	0	0	0	0	0	0	0	0	0	0
Solyc00g111780.2.1	LOW QUALITY:Cysteine proteinases superfamily protein (AHRD V3.3 --* AT3G57810.4)	0	0	0	0	0	0	0	0	0	0	0	0	0	0	0	0	0	0
Solyc00g112190.2.1	LOW QUALITY:Longifolia protein (AHRD V3.3 --* A0A072UUU5_MEDTR)	0	0	0	0.149675	0.199093	0	0.0963014	0	0.0659666	0	0.0474676	0	0	0.0432857	0	0	0	0
Solyc00g112490.2.1	LOW QUALITY:Glycine dehydrogenase (decarboxylating), mitochondrial (AHRD V3.3 --* GCSP_SOLTU)	0	0	0	0	0	0	0	0	0	0	0	0	0	0	0	0	0	0
Solyc00g112500.2.1	LOW QUALITY:phosphatidylinositol phosphate kinase 10 (AHRD V3.3 --* AT4G01190.3)	0	0	0	0	0	0	0	0	0	0	0	0	0	0	0	0	0	0
Solyc00g112505.1.1	LOW QUALITY:SEC-C motif protein (AHRD V3.3 --* AT3G04950.1)	0	0	0	0	0	0	0	0	0	0	0	0	0	0.118631	0	0	0	0
Solyc00g112600.1.1	LOW QUALITY:Major facilitator superfamily protein (AHRD V3.3 *-* AT5G61520.1)	0	0	0	0	0	0	0	0	0	0	0	0	0	0	0	0	0	0
Solyc00g112700.2.1	LOW QUALITY:vacuolar protein sorting-associated protein, putative (DUF1162) (AHRD V3.3 --* AT5G24740.6)	0	0	0	0	0	0	0	0	0	0	0	0	0	0	0	0	0	0
Solyc00g112710.1.1	LOW QUALITY:serine carboxypeptidase-like 16 (AHRD V3.3 --* AT3G12220.3)	0	0	0	0	0	0	0	0	0	0	0	0	0	0	0	0	0	0
Solyc00g112810.2.1	LOW QUALITY:Pyrophosphate-energized vacuolar membrane proton pump (AHRD V3.3 *-* AVP_VIGRR)	0	0	0	0	0	0	0	0	0	0	0	0	0	0	0	0	0	0
Solyc00g112820.1.1	LOW QUALITY:NAC domain-containing protein (AHRD V3.3 --* I6XSF7_9CARY)	0	0	0	0	0	0	0	0	0	0	0	0	0	0	0	0	0	0
Solyc00g112930.3.1	Alpha-n-acetylglucosaminidase, putative (AHRD V3.3 *-* B9R8Y6_RICCO)	1.14493	1.19798	1.72325	1.7012	1.4174	1.1643	1.59751	1.40447	0.730089	1.22966	1.30137	1.19783	1.97356	1.9244	1.61215	2.10858	1.02949	1.70565
Solyc00g113730.1.1	LOW QUALITY:mitogen-activated protein kinase 12 (AHRD V3.3 --* AT2G46070.3)	0	0	0	0	0	0	0	0	0	0	0	0	0	0	0	0	0	0
Solyc00g113740.1.1	LOW QUALITY:C2 calcium/lipid-binding plant phosphoribosyltransferase family protein (AHRD V3.3 --* AT4G00700.2)	0	0	0	0	0	0	0	0	0	0	0	0	0	0	0	0	0	0
Solyc00g113750.2.1	LOW QUALITY:Homeodomain-like superfamily protein (AHRD V3.3 --* AT4G39160.3)	0	0	0	0	0	0	0	0	0	0	0	0	0	0	0	0	0	0
Solyc00g114550.1.1	UV-B-induced protein, chloroplastic (AHRD V3.3 *** A0A199W567_ANACO)	0.074337	0	0	0	0	0	0	0	0	0	0	0	0	0	0	0	0	0
Solyc00g117450.2.1	Lateral root primordium protein-related, putative (AHRD V3.3 *-* A0A061DFV6_THECC)	0	0	0.0922666	0.11289	0	0.140638	0	0	0.587204	0	0.212021	0.106377	0.375842	0	0.306478	0.308625	0.245494	0.359969
Solyc00g117650.1.1	LOW QUALITY:TBC1 domain family member 9 (AHRD V3.3 *-* A0A151R564_CAJCA)	0	0	0	0	0	0	0	0	0	0	0	0	0	0	0	0	0	0
Solyc00g117653.1.1	Glucose-6-phosphate isomerase, cytosolic 1 (AHRD V3.3 --* G6PI1_CLARO)	0	0	0	0.0990612	0.186957	0	0	0	0	0	0	0	0.0852813	0	0	0.330533	0.247673	0
Solyc00g117655.1.1	NADH-ubiquinone oxidoreductase chain 1 (AHRD V3.3 *-* NU1M_PETHY)	0	0	0.262873	0	0	0.844699	0	0	0	0.513716	0.30203	1.13288	0.387594	0	0	3.04048	0.202958	0.341857
Solyc00g117657.1.1	glutamate receptor 3.6 (AHRD V3.3 --* AT3G51480.4)	0	0	0	0	0	0	0	0	0	0	0	0	0	0	0	0	0	0
Solyc00g118680.2.1	LOW QUALITY:pentatricopeptide (PPR) repeat-containing protein (AHRD V3.3 --* AT1G68930.2)	0.433678	0	0.154232	0.566114	1.50606	0.679845	0.910599	0.635324	0	0.234805	0.708823	0.402227	1.34322	1.63719	0.512305	0.279675	0.496467	0
Solyc00g118690.1.1	NADH-ubiquinone oxidoreductase chain 1 (AHRD V3.3 *-* Q5MA12_TOBAC)	0	0	0	0	0	0	0	0	0	1.56073	0	0.776351	0.685738	2.14439	0	2.25239	2.68747	0.875702
Solyc00g120120.1.1	LOW QUALITY:DNA-directed RNA polymerase subunit beta (AHRD V3.3 --* RPOB_WHEAT)	0	0	0	0	0	0	0	0	0	0	0	0	0	0	0	0	0	0
Solyc00g120820.1.1	LOW QUALITY:PQ-loop repeat family protein / transmembrane family protein (AHRD V3.3 --* AT2G41050.5)	0	0	0	0	0	0	0	0	0	0	0	0	0	0	0	0	0	0
Solyc00g120830.1.1	LOW QUALITY:Xylose isomerase domain-containing protein (AHRD V3.3 *** I0Z1M9_COCSC)	0	0	0	0	0	0	0	0	0	0	0	0	0	0	0	0	0	0
Solyc00g120930.2.1	Calcium-binding EF-hand family protein (AHRD V3.3 *** AT1G32250.1)	0	0	0	0	0	0	0	0	0	0	0	0	0	0	0	0	0	0
Solyc00g121230.2.1	LOW QUALITY:SIN3-like 4 (AHRD V3.3 --* AT1G70060.2)	0	0	0	0	0	0	0	0	0	0	0	0	0	0	0	0	0	0
Solyc00g121235.1.1	LOW QUALITY:serine/threonine protein phosphatase 2A (AHRD V3.3 --* AT1G69960.1)	0	0	0	0	0	0	0	0	0	0	0	0	0	0	0	0	0	0
Solyc00g122530.1.1	LOW QUALITY:Vacuolar cation/proton exchanger 1a, putative (AHRD V3.3 --* A0A0A8YSL9_ARUDO)	0	0	0	0	0	0	0	0	0	0	0	0	0	0	0	0	0	0
Solyc00g123030.1.1	LOW QUALITY:phosphate transporter 4-1 (AHRD V3.3 --* AT2G29650.4)	0	0	0	0	0	0	0	0	0	0	0	0	0	0	0	0	0	0
Solyc00g123040.2.1	LOW QUALITY:GDSL-like Lipase/Acylhydrolase superfamily protein (AHRD V3.3 --* AT3G62280.2)	0	0	0	0	0	0	0	0	0	0	0	0	0	0	0	0	0	0
Solyc00g123240.1.1	Cellulose synthase (AHRD V3.3 --* A0A0B2R2Z8_GLYSO)	0	0	0	0	0	0	0	0	0	0	0	0	0	0	0	0	0	0
Solyc00g124840.2.1	LOW QUALITY:XH/XS domain-containing protein (AHRD V3.3 --* AT5G59390.5)	0	0	0	0	0	0	0	0	0	0	0	0	0	0	0	0	0	0
Solyc00g124850.1.1	LOW QUALITY:basic helix-loop-helix (bHLH) DNA-binding superfamily protein (AHRD V3.3 --* AT3G23210.2)	0	0	0	0	0	0	0	0	0	0	0	0	0	0	0	0	0	0
Solyc00g124860.2.1	LOW QUALITY:ATP-citrate lyase A-1 (AHRD V3.3 --* AT1G10670.4)	0	0	0	0	0	0	0	0	0	0	0	0	0	0	0	0	0	0
Solyc00g125260.2.1	LOW QUALITY:alpha/beta-Hydrolases superfamily protein (AHRD V3.3 *-* AT5G38520.2)	0	0	0	0	0	0	0	0	0	0	0	0	0	0	0	0	0	0
Solyc00g125270.2.1	LOW QUALITY:Class I glutamine amidotransferase-like superfamily protein (AHRD V3.3 --* AT3G02720.1)	0	0	0	0	0	0	0	0	0	0	0	0	0	0	0	0	0	0
Solyc00g125275.1.1	Ulp1 protease family, C-terminal catalytic domain containing protein (AHRD V3.3 *-* Q60D46_SOLDE)	0	0	0.0373186	0.182639	0	0	0	0.0512419	0.125833	0	0.300142	0.0430255	0.0774262	0.0792283	0	0.162127	0	0.0502936
Solyc00g125980.1.1	NADH-ubiquinone oxidoreductase chain 2 (AHRD V3.3 *-* NU2M_BETVU)	0	1.34615	0	0	0	0	0	0	0	0	0	0	0	0	0	1.17463e-05	0	0
Solyc00g125990.2.1	NADH dehydrogenase subunit 2 (AHRD V3.3 *-* A0A1C9I9Q6_9ROSI)	0.449618	0.5848	0.125674	0.648897	0.324009	0.325024	0.578616	0.515833	0.957408	0.181641	0.367265	0.240943	0.702613	0.665517	0.650682	2.28026	1.61779	0.693603
Solyc00g126000.1.1	NADH-ubiquinone oxidoreductase chain 2 (AHRD V3.3 *-* NU2M_BETVU)	0	0	0	0	0	0	0	0	0	0	0	0	0	0	0	0	0	0
Solyc00g126010.1.1	LOW protein: NADH-ubiquinone oxidoreductase chain-like protein (AHRD V3.3 *-* ATMG01330.1)	0	0	0	0	0	0	0	0	0	0	0	0	0	0	0	0	0	0
Solyc00g126420.2.1	LOW QUALITY:pentatricopeptide (PPR) domain protein 40 (AHRD V3.3 --* AT3G16890.2)	0	0	0	0	0	0	0	0	0	0	0	0	0	0	0	0	0	0
Solyc00g126430.1.1	LOW QUALITY:Xanthosine phosphorylase, putative (AHRD V3.3 *** B9TC98_RICCO)	0	0	0	0	0	0	0	0	0	0	0	0	0	0	0	0	0	0
Solyc00g126440.2.1	LOW QUALITY:Protein prenylyltransferase superfamily protein (AHRD V3.3 --* AT5G28220.1)	0	0	0	0	0	0	0	0	0	0	0	0	0	0	0	0	0	0
Solyc00g127540.2.1	LOW QUALITY:Unknown protein (AHRD V3.3 )	0	0	0	0	0	0	0	0	0	0	0	0	0	0	0	0	0	0
Solyc00g127545.1.1	plasma membrane intrinsic protein 2-4 (AHRD V3.3 --* AT5G60660.1)	0	0	0	0	0	0	0	0	0	0	0	0	0	0	0	0	0	0
Solyc00g127550.1.1	Ribonucleoside-diphosphate reductase (AHRD V3.3 *-* S8DVR8_9LAMI)	0	0	0	0	0	0	0	0	0	0	0	0	0	0	0	0	0	0
Solyc00g127560.2.1	Ribonucleoside-diphosphate reductase (AHRD V3.3 *** A0A0K9R3S5_SPIOL)	0	0	0	0	0	0	0	0	0	0	0	0	0	0	0	0	0	0
Solyc00g127660.3.1	cytochrome P450, family 71, subfamily B, polypeptide 20 (AHRD V3.3 --* AT3G26180.1)	41.7867	42.3963	42.8177	54.8775	47.1359	52.0644	41.0396	42.4182	40.7065	31.205	49.3612	39.0922	42.3043	50.9162	45.261	58.9196	53.9055	51.373
Solyc00g127670.2.1	membrane protein (AHRD V3.3 *** AT1G26180.1)	2.79167	2.57977	2.80693	3.98551	2.9927	2.96983	1.9979	2.87671	3.58084	2.76881	3.49231	3.61133	3.26423	3.66403	3.34376	3.34264	4.18153	3.01361
Solyc00g127870.3.1	Phosphatidylinositol N-acetylglucosaminyltransferase subunit P (AHRD V3.3 *** A0A0B2SS56_GLYSO)	37.1352	34.8028	33.5245	46.3447	41.6037	48.0662	40.5412	44.2388	34.339	35.8237	32.1581	39.2249	24.9558	25.221	24.1033	14.5632	20.7689	14.7212
Solyc00g128870.3.1	NUDIX hydrolase (AHRD V3.3 *** A0A118K334_CYNCS)	91.5629	89.0122	87.761	58.7873	80.6408	63.8959	83.3671	96.2687	83.8574	57.3866	67.8797	58.7873	68.7767	74.6837	76.8137	79.9483	87.4015	80.1781
Solyc00g128875.1.1	LOW QUALITY:sodium hydrogen exchanger 4 (AHRD V3.3 --* AT3G06370.1)	0	0	0	0	0	0	0	0	0	0	0	0	0	0	0	0	0	0
Solyc00g129670.2.1	LOW QUALITY:phosphoglucomutase, putative / glucose phosphomutase (AHRD V3.3 --* AT1G70820.2)	0	0	0	0	0	0	0	0	0	0	0	0	0	0	0	0	0	0
Solyc00g129680.2.1	LOW QUALITY:BnaC06g11600D protein (AHRD V3.3 --* A0A078F0T4_BRANA)	0	0	0	0	0	0	0	0	0	0	0	0	0	0	0	0	0	0
Solyc00g129685.1.1	LOW QUALITY:basic region/leucine zipper motif 27 (AHRD V3.3 --* AT2G17770.2)	0	0	0	0	0	0	0	0	0	0	0	0	0	0	0	0	0	0
Solyc00g129880.2.1	LOW QUALITY:Calcium-binding EF hand family protein (AHRD V3.3 --* AT1G21630.4)	0	0	0	0	0	0	0	0	0	0	0	0	0	0	0	0	0	0
Solyc00g129980.1.1	LOW QUALITY:Chalcone synthase (AHRD V3.3 --* CHSY_PUEML)	0	0	0	0	0	0	0	0	0	0	0	0	0	0	0	0	0	0
Solyc00g130180.2.1	LOW QUALITY:Photosystem I assembly protein Ycf3 (AHRD V3.3 --* YCF3_CUSGR)	0	0	0	0	0	0	0	0	0	0	0	0	0	0	0	0	0	0
Solyc00g130190.1.1	LOW QUALITY:nicotinate phosphoribosyltransferase 2 (AHRD V3.3 --* AT2G23420.2)	0	0	0	0	0	0	0	0	0	0	0	0	0	0	0	0	0	0
Solyc00g130290.1.1	LOW QUALITY:G-type lectin S-receptor-like serine/threonine-protein kinase LECRK4 (AHRD V3.3 --* LERK4_ORYSI)	0	0	0	0	0	0	0	0	0	0	0	0	0	0	0	0	0	0
Solyc00g130690.1.1	LOW QUALITY:Very-long-chain (3R)-3-hydroxyacyl-CoA dehydratase (AHRD V3.3 --* A0A0B0NJ37_GOSAR)	0	0	0	0	0	0	0	0	0	0	0	0	0	0	0	0	0	0
Solyc00g130700.2.1	LOW QUALITY:phospholipase D alpha 1 (AHRD V3.3 --* AT3G15730.1)	0	0	0	0	0	0	0	0	0	0	0	0	0	0	0	0	0	0
Solyc00g130800.2.1	LOW QUALITY:Metacaspase-2 (AHRD V3.3 --* A0A1D1YS62_9ARAE),Pfam:PF00656	0	0	0	0	0	0	0	0	0	0	0	0	0	0	0	0	0	0
Solyc00g130810.1.1	LOW QUALITY:Structural maintenance of chromosomes (SMC) family protein (AHRD V3.3 --* AT2G27170.4)	0	0	0	0	0	0	0	0	0	0	0	0	0	0	0	0	0	0
Solyc00g131610.2.1	Dirigent protein (AHRD V3.3 *** M1DVK6_SOLTU)	0.103639	0.308844	0.110574	0	0.134967	0.505627	0.130567	0.151828	0.175928	0.384426	0	0.764898	0	0.117375	0	0	0	0
Solyc00g133110.2.1	Transposon protein, putative, Mutator sub-class (AHRD V3.3 *-* Q7XE42_ORYSJ)	0.131039	0.205692	0.407157	0.284923	0.15653	0.141776	0.192314	0.143376	0.0930693	0.0941135	0.186999	0.0671403	0.212773	0.0991704	0.0773608	0.292446	0.170412	0.393637
Solyc00g133710.2.1	LOW QUALITY:calmodulin-binding transcription activator (AHRD V3.3 --* AT3G16940.3)	0	0	0	0	0	0	0	0	0	0	0	0	0	0	0	0	0	0
Solyc00g133720.2.1	Lon protease homolog, mitochondrial (AHRD V3.3 --* LONM_ORYSI)	0	0	0	0	0	0	0	0	0	0	0	0	0	0	0	0	0	0
Solyc00g134620.2.1	LOW QUALITY:HXXXD-type acyl-transferase family protein, putative (AHRD V3.3 *-* A0A061G9X2_THECC)	0	0	0.0701288	0.130766	0.11996	0	0.628537	0.891027	1.0816	0	0.0805752	0	0.427918	0.218282	0.300358	1.23744	1.19475	1.25986
Solyc00g134820.1.1	LOW QUALITY:ZIP metal ion transporter family (AHRD V3.3 --* AT3G08650.1)	0	0	0	0	0	0	0	0	0	0	0	0	0	0	0	0	0	0
Solyc00g134830.1.1	LOW QUALITY:Dephospho-CoA kinase, putative (AHRD V3.3 *-* B9TDH0_RICCO)	0	0	0	0	0	0	0	0	0	0	0	0	0	0	0	0	0	0
Solyc00g134840.1.1	LOW QUALITY:Delta 1-pyrroline-5-carboxylate synthase (AHRD V3.3 --* W8TLX0_CALPC)	0	0	0	0	0	0	0	0	0	0	0	0	0	0	0	0	0	0
Solyc00g135040.2.1	LOW QUALITY:alpha-1,3-mannosyl-glycoprotein beta-1,2-N-acetylglucosaminyltransferase (AHRD V3.3 --* AT4G38240.2)	0	0	0	0	0	0	0	0	0	0	0	0	0	0	0	0	0	0
Solyc00g135050.2.1	LOW QUALITY:HTH-type transcriptional regulator ptxR, putative (AHRD V3.3 *** B9TER2_RICCO)	0	0	0	0	0	0	0	0	0	0	0	0	0	0	0	0	0	0
Solyc00g135060.1.1	LOW QUALITY:Quinone-oxidoreductase-like protein (AHRD V3.3 *** A0A072U099_MEDTR)	0	0	0	0	0	0	0	0	0	0	0	0	0	0	0	0	0	0
Solyc00g135260.2.1	LOW QUALITY:HXXXD-type acyl-transferase family protein (AHRD V3.3 *** AT1G32910.1)	0	0.0612824	0	0.368326	0.219767	0.409419	0.466332	0.275725	0.29876	0	0	0.016615	0.429659	0.497845	0.471826	2.3263	0.818146	0.99417
Solyc00g136260.1.1	RING/U-box superfamily protein (AHRD V3.3 *** A0A061FKT7_THECC)	1.10874	2.01914	0.394309	4.58321	1.4439	3.30566	0.232804	0.812136	4.39156	2.51328	4.07741	2.72766	2.20852	1.67426	0.436587	3.29734	3.14741	2.56393
Solyc00g136560.3.1	Alkyl transferase (AHRD V3.3 *** K7X479_SOLLC)	0.189712	0.942236	0.809623	0.495292	0.247059	0.617037	0.597512	1.11169	26.2461	0.46913	0.813946	1.51683	1.33979	1.50399	1.23259	1.69258	0.942445	2.10578
Solyc00g136565.1.1	2-oxoglutarate-dependent dioxygenase-related family protein (AHRD V3.3 *** B9GL08_POPTR)	1.54696	2.99022	4.50531	4.52992	2.45016	2.17576	3.21305	3.30748	2.20013	2.43122	10.6169	10.0947	6.12307	10.1357	3.01278	1.11905	5.16283	2.39478
Solyc00g139760.2.1	LOW QUALITY:phospholipid:diacylglycerol acyltransferase (AHRD V3.3 --* AT5G13640.1)	0	0	0	0	0	0	0	0	0	0	0	0	0	0	0	0	0	0
Solyc00g140060.3.1	Tripeptidyl-peptidase 2 (AHRD V3.3 *-* W9SA17_9ROSA)	98.6416	103.734	102.543	88.7778	79.9301	103.47	87.5918	85.3865	40.3585	86.0343	68.7615	75.2904	75.1743	59.1359	69.5834	69.402	66.4539	64.5713
Solyc00g141360.1.1	LOW QUALITY:Disease resistance protein (AHRD V3.3 *-* Q9SBC3_SOLLC)	0.243041	0	0.0877436	0.321873	0.105702	0.404341	0.108119	0.11976	0.13544	0.903245	0.48903	0.392575	0.520132	0.184373	0	0	0	0
Solyc00g141560.2.1	Replication protein A 70 kDa DNA-binding subunit (AHRD V3.3 --* A0A151SPC9_CAJCA)	0	0	0	0	0.0758063	0	0	0	0	0	0	0	0	0	0	0	0	0
Solyc00g142160.1.1	Mitovirus RNA-dependent RNA polymerase (AHRD V3.3 --* ATMG01110.1)	0	0	0	0	0	0	0	0	0	0	0	0	0	0.372839	0	0	0	0
Solyc00g142170.3.1	Mitovirus RNA-dependent RNA polymerase (AHRD V3.3 *** ATMG01110.1)	0.638299	0.158511	0.0851258	0.208305	0	0.129754	0.301555	0.116886	0.541758	0.0986511	0.48903	0.0981438	0.346755	0.271087	0.565518	0.711848	0	0.442813
Solyc00g143770.2.1	ABC transporter family protein (AHRD V3.3 --* AT1G54350.1)	211.548	222.738	210.178	156.339	221.077	212.97	191.307	221.912	190.002	154.539	138.123	137.223	136.205	138.174	176.298	146.464	138.216	104.569
Solyc00g143777.1.1	serine/threonine-protein phosphatase 7 long form-like protein (AHRD V3.3 *-* AT1G48120.1)	0.000171471	0	0	0	0	0	0	0	0	0	0	0	0	0	0	0	0	0
Solyc00g144470.1.1	Serine/threonine protein phosphatase 7 long form isogeny (AHRD V3.3 *-* A0A151SE46_CAJCA)	0.0975659	0	0.0414586	0.0329467	0.0422285	0	0.0365955	0	0	0	0	0	0	0	0	0	0	0
Solyc00g145170.2.1	Proteinase inhibitor II (AHRD V3.3 *** Q3S493_SOLTU)	0	0.210588	0	0.197075	0.191889	0.96068	0.095931	0.139721	0	0	0	0	0	0	0	0	0	0
Solyc00g147570.3.1	villin 2 (AHRD V3.3 *-* AT2G41740.2)	0	0	0	0	0	0	0	0	0	0	0	0.160415	0	0	0	0	0	0
Solyc00g147577.1.1	Phosphate transporter PHO1-like protein (AHRD V3.3 *-* A0A0B0PBG6_GOSAR)	105.01	89.0713	77.0352	72.3399	52.7228	48.387	52.3345	65.3489	24.5336	171.733	106.495	183.519	83.8233	65.9161	61.8658	85.0433	75.3639	90.426
Solyc00g153680.1.1	Protein kinase (AHRD V3.3 *-* Q9FDV6_FAGSY)	0	0	0	0	0	0	0	0	0	0	0	0	0	0	0	0	0	0
Solyc00g153980.1.1	LOW QUALITY:jacalin-related lectin 22 (AHRD V3.3 --* AT2G39310.4)	0	0	0	0	0	0	0	0	0	0	0	0	0	0	5.10752	0	0	0
Solyc00g154480.2.1	Terpene synthase (AHRD V3.3 *** G5CV48_SOLLC)	0	0	0	0	0	0	0	0	0.466345	0	0	0	0	0	0	0	0	0
Solyc00g154980.1.1	Ethylene insensitive 3 family protein (AHRD V3.3 *** AT5G10120.1),Pfam:PF04873	0	0.112469	0.0604	0	0	0	0	0	0.0960995	0	0.208191	0	0	0	0	0	0	0
Solyc00g156980.3.1	Glucose-methanol-choline (GMC) oxidoreductase family protein (AHRD V3.3 *-* AT1G72970.2)	2.46775	1.53206	2.08435	2.81868	1.74076	2.84266	2.59079	2.10885	14.8361	0.889932	3.1511	2.02367	1.00545	0.465804	0.364396	0	0.145943	0.855989
Solyc00g157080.2.1	F-box and associated interaction domains-containing protein (AHRD V3.3 --* AT5G38810.2)	0	0	0	0	0	0	0	0	0.400607	0	0	0	0	0	0	0	0	0.062766
Solyc00g157083.1.1	Protein kinase family protein (AHRD V3.3 *-* F4KI00_ARATH)	0	0	0	0	0	0	0	0	0.346593	0	0	0	0	0.0830858	0	0	0	0
Solyc00g157087.1.1	Proteinase inhibitor II (AHRD V3.3 *-* B3F0C1_TOBAC)	0	0	0	0	0	0	0	0	0.487186	0	0	0	0	0	0	0	0	0
Solyc00g160780.2.1	LOW QUALITY:BnaA03g08910D protein (AHRD V3.3 --* A0A078DNF4_BRANA)	1.0242	0.961164	0.551775	0.930953	0.548209	2.20812	0.785249	0.833196	2.98254	0	0.941623	0.260395	0.332509	1.15994	0.222643	0	0	0
Solyc00g160785.1.1	PLAC8 family protein (AHRD V3.3 --* AT2G17780.9)	0	0	0	0	0	0	0	0	0	0	0	0	0.0483409	0	0	0	0	0
Solyc00g164580.1.1	LOW QUALITY:phospholipase-like protein (PEARLI 4) family protein (AHRD V3.3 --* AT2G20950.9)	0.116942	0.464649	0.3743	0.152654	0.456875	0	0	0	0	0.14459	0.143352	0.143847	0	0.132441	0.276288	0	0	0.162255
Solyc00g164680.2.1	ABC transporter G family member (AHRD V3.3 *-* A0A0K9NWI5_ZOSMR)	5.03811	4.50735	5.33403	6.63133	5.95554	5.90432	8.23955	8.62245	13.6567	7.62389	6.69573	5.57588	11.8364	12.0794	15.2585	21.9309	18.7253	16.5438
Solyc00g165190.1.1	LOW QUALITY:Pre-mRNA-processing-splicing factor (AHRD V3.3 --* AT1G80070.1)	0	0	0	0	0	0	0	0	0	0	0	0	0	0	0	0	0	0
Solyc00g165195.1.1	UDP-glucose pyrophosphorylase 2 (AHRD V3.3 --* AT5G17310.6)	0	0	0	0	0	0	0	0	0	0	0	0	0	0	0	0	0	0
Solyc00g167290.1.1	LOW QUALITY:Single-stranded-DNA-specific exonuclease recJ, putative (AHRD V3.3 *** B9TGS8_RICCO)	0	0	0	0	0	0	0	0	0	0	0	0	0	0	0	0	0	0
Solyc00g167300.2.1	LOW QUALITY:Auxin-responsive GH3 family protein (AHRD V3.3 *** AT4G37390.1)	0	0	0	0	0	0	0	0	0	0	0	0	0	0	0	0	0	0
Solyc00g167800.1.1	LOW QUALITY:NADPH-dependent codeinone reductase 1-1 (AHRD V3.3 --* COR11_PAPSO)	0	0	0	0	0	0	0	0	0	0	0	0	0	0	0	0	0	0
Solyc00g170200.1.1	LOW QUALITY:Sigma factor sigB regulation protein rsbQ (AHRD V3.3 *** A0A0B2Q4V2_GLYSO)	29.8582	21.8762	29.1448	12.4392	15.719	11.3643	7.20309	6.82487	11.8623	29.3244	40.7545	39.0718	7.59252	4.07704	3.00183	2.645	2.40451	2.64431
Solyc00g170210.3.1	SGNH hydrolase-type esterase superfamily protein (AHRD V3.3 --* AT5G37690.2)	7.65966	8.64763	8.06415	6.47496	7.51423	9.54812	9.98992	10.3808	8.64912	6.80047	7.61085	6.7655	8.65214	7.71947	7.17492	6.32202	7.85452	6.41402
Solyc00g170510.2.1	Pectinesterase (AHRD V3.3 *** K4BAQ1_SOLLC)	0	0	0	0	0	0	0	0	0	0	0	0	0	0	0	0	0	0
Solyc00g171710.2.1	F-box family protein (AHRD V3.3 *** B9GK04_POPTR)	0.0972904	0.0322138	0	0.0423336	0	0	0	0	0	0	0.0795079	0.0398912	0.0704704	0.0367283	0.0383098	0	0	0
Solyc00g171810.3.1	ATP synthase subunit a (AHRD V3.3 *** A0A075VV97_CAPAN)	0.184096	0.182868	0.20212	0.240315	0.0991066	0.179631	0.143494	0.215755	0	0.342042	0.58936	0.22645	0.11549	0.315184	0.13455	1.26416	1.54894	1.07995
Solyc00g172410.2.1	Nucleic acid-binding, OB-fold (AHRD V3.3 *** A0A103XXH6_CYNCS)	0.0434298	0	0	0.223705	0.0446349	0	0.129539	0.0502108	0	0.0423777	0	0	0.037239	0	0	0.183474	0	0.0951099
Solyc00g173430.2.1	LOW QUALITY:Poly(RC)-binding protein, putative (AHRD V3.3 *-* B9SPR0_RICCO)	0	0	0	0	0	0	0	0	0	0	0	0	0	0	0	0	0	0
Solyc00g174330.3.1	Pathogenesis-related protein 1 (AHRD V3.3 *-* Q75QH2_CAPCH)	0	0.129714	0	0	0.170059	0	0.660775	0	0.444073	0	0	0	0.14188	0	0.156988	3.0484	0.566932	2.23228
Solyc00g174340.2.1	Pathogenesis-related protein 1 (AHRD V3.3 *** Q75QH2_CAPCH)	5.94056	2.79099	13.0283	5.442	51.5402	5.87481	199.533	77.2661	133.646	14.2194	11.117	26.6617	12.7323	15.9097	8.72291	107.681	66.9838	32.5944
Solyc00g174345.1.1	Soluble starch synthase 1, chloroplastic/amyloplastic (AHRD V3.3 --* SSY1_ORYSJ)	0	0	0	0	0	0	0	0	0	0	0	0	0	0	0	0	0	0
Solyc00g178340.2.1	SlBCAT5	3.58428	4.49732	2.3616	7.09136	4.42208	5.41987	12.3708	14.584	3.736	4.97594	6.93748	3.01662	22.2727	20.8664	17.1594	19.2969	19.0108	27.5673
Solyc00g179240.2.1	MADS-box transcription factor (AHRD V3.3 *-* Q1EMR8_PLAMJ)	72.1451	53.1701	67.4542	108.354	102.54	99.6636	67.9235	65.3461	101.397	104.549	86.0606	111.645	45.9355	47.8821	34.8232	34.6057	25.3247	38.2102
Solyc00g180440.2.1	50S ribosomal protein L20, chloroplastic (AHRD V3.3 *** A0A0A1IRS6_9LAMI)	0	0.234424	0	0	0	0	0	0	0	0	0	0	0	0.267276	0	1.26332	0.334966	0
Solyc00g180840.2.1	Transposon Ty3-I Gag-Pol polyprotein (AHRD V3.3 *-* A0A151SX41_CAJCA)	0	0	0	0	0	0	0	0	0	0	0	0	0	0	0	0	0	0
Solyc00g181240.1.1	LOW QUALITY:Polygalacturonase inhibitor 1 (AHRD V3.3 --* PGIP1_ARATH)	0	0	0	0	0	0	0	0	0	0	0	0	0	0	0	0	0	0
Solyc00g181250.2.1	LOW QUALITY:P-loop containing nucleoside triphosphate hydrolases superfamily protein (AHRD V3.3 --* AT4G09940.2)	0.0658413	0.0654022	0	0	0	0	0	0	0	0.0814079	0	0	0	0	0.0777786	0.117485	0	0
Solyc00g183050.2.1	Vacuolar sorting-associated protein 27 (AHRD V3.3 *-* A0A0B0NUH7_GOSAR)	0	0	0	0	0	0	0	0	0	0	0	0	0	0	0	0	0	0
Solyc00g183055.1.1	LOW QUALITY:Unknown protein (AHRD V3.3 )	0	0	0	0	0	0	0	0	0	0	0	0	0	0	0	0	0	0
Solyc00g183550.2.1	LOW QUALITY:Heat shock protein DnaJ with tetratricopeptide repeat-containing protein (AHRD V3.3 --* AT2G41520.2)	0	0	0	0	0	0	0	0	0	0	0	0	0	0	0	0	0	0
Solyc00g183555.1.1	LOW QUALITY:DNA-directed RNA polymerase subunit beta'' (AHRD V3.3 --* RPOC2_ORYNI)	0	0	0	0	0	0	0	0	0	0	0	0	0	0	0	0	0	0
Solyc00g184350.3.1	nuclear pore complex protein-like protein (AHRD V3.3 *-* AT5G05680.1)	19.5211	20.9486	19.7601	19.3474	17.3458	19.5368	20.6188	20.5327	18.1398	20.5591	17.3679	19.8642	18.8459	18.8067	18.8198	19.8837	18.2567	19.5075
Solyc00g184357.1.1	histone-lysine N-methyltransferase SUVR5 (AHRD V3.3 --* AT2G23740.6)	0	0	0.0296319	0	0	0	0	0	0	0.0331765	0	0	0.0291535	0	0	0	0.0380851	0
Solyc00g185750.1.1	Dual specificity protein phosphatase, putative (AHRD V3.3 *** B9S842_RICCO)	0	0	0	0	0	0	0	0	0	0	0	0	0	0	0	0	0	0
Solyc00g185850.1.1	LOW QUALITY:Histone-lysine N-methyltransferase, H3 lysine-9 specific SUVH6 (AHRD V3.3 *-* A0A0B2S7H0_GLYSO)	0	0	0	0	0	0	0	0	0	0	0	0	0	0	0	0	0	0
Solyc00g187050.3.1	leucine aminopeptidase 2	0	0.117744	0.0316163	0	0	0.0482002	0	0.0434122	1.17133e-09	0.0366397	0	0	0.676132	0.16786	0.5601	0.634807	0	0.287871
Solyc00g188750.1.1	LOW QUALITY:ternary complex factor MIP1 leucine-zipper protein (Protein of unknown function, DUF547) (AHRD V3.3 --* AT2G39690.8)	0	0	0	0	0	0	0	0	0	0	0	0	0	0	0	0	0	0
Solyc00g188850.3.1	Protein O-glucosyltransferase 1 (AHRD V3.3 *** A0A0B2R562_GLYSO)	0	0	0	0	0	0	0	0	0	0	0	0	0	0	0	0	0	0
Solyc00g188853.1.1	Plant neutral invertase family protein (AHRD V3.3 --* AT3G06500.1)	0	0	0	0	0	0	0	0	0	0	0	0	0	0	0	0	0	0
Solyc00g188855.1.1	DNA-directed RNA polymerase subunit beta (AHRD V3.3 --* RPOB_CRUWA)	0	0	0	0	0	0	0	0	0	0	0	0	0	0	0	0	0	0
Solyc00g188857.1.1	Auxin response factor (AHRD V3.3 *-* E0AD21_SOLLC)	83.4377	85.8447	79.68	75.7827	80.1251	81.6048	80.8403	85.1908	57.3684	67.5467	77.5799	66.7782	90.6016	86.6308	103.881	106.121	110.376	104.232
Solyc00g195350.2.1	Serine/threonine protein phosphatase 7 long form isogeny (AHRD V3.3 *-* A0A151UID4_CAJCA)	0	0	0	0	0.622167	0	0	0	0	0	0	0	0	0	0	0	0	0
Solyc00g195360.1.1	serine/threonine-protein phosphatase 7 long form-like protein (AHRD V3.3 *-* AT1G48120.1)	3.53249	1.8961	1.56973	1.77679	1.31626	1.04171	1.55713	2.65695	2.11963	4.33246	2.14589	3.37354	1.35011	0.903454	1.15889	1.79723	1.76374	1.33545
Solyc00g198360.1.1	LOW QUALITY:Zinc finger transcription factor 4	0	0	0	0	0	0	7.33532e-09	0	0	0	2.00492e-08	0	0	7.71173e-08	0	0	0	0
Solyc00g201060.1.1	LOW QUALITY:NADH-ubiquinone oxidoreductase chain, putative (AHRD V3.3 *-* B9T8W8_RICCO)	0	0	0	0	0	0	0	0	0	0	0	0	0	0	0	0	0	0
Solyc00g201160.3.1	Serine/threonine-protein kinase (AHRD V3.3 *-* K4BUH3_SOLLC)	2.9085	2.67001	2.05532	3.36998	2.54146	2.76784	2.60492	2.98196	2.76112	3.78366	3.65542	2.98423	3.94586	3.89638	3.75822	6.09995	5.223	6.6062
Solyc00g201165.1.1	Ulp1 protease family, C-terminal catalytic domain containing protein (AHRD V3.3 *-* Q60D46_SOLDE)	0	0	0	0	0	0	0	0	0	0	0	0	0	0	0	0	0	0
Solyc00g202560.2.1	Beta-1,3 glucanase 3 (AHRD V3.3 *** A0A097I4Z9_MUSPR)	0	0	0	0	0	0	0	0	0	0	0	0	0	0	0	0	0	0
Solyc00g203660.2.1	Ribulose bisphosphate carboxylase large chain (AHRD V3.3 *-* RBL_SOLBU)	0.0898523	0.089253	0	0.117291	0.468052	0	0	0	0.457575	0.111096	0.220288	0.110524	0.390497	1.72994	0	1.1223	0	0.124668
Solyc00g207960.1.1	LOW QUALITY:ZF-HD homeobox protein (AHRD V3.3 --* A0A0B2PG51_GLYSO)	0	0	0.337071	0.206205	0	0.256891	0	0	0	0	0.586821	0.388618	0	0.178903	0	0	0	0
Solyc00g209460.2.1	GDSL esterase/lipase (AHRD V3.3 *-* A0A0B2QVH8_GLYSO)	0.990647	0.981526	0.859693	0.587804	0.464632	0.423197	1.66807	1.04535	0.125452	0.334053	0.331192	0.553892	0.489243	0.917955	0.638321	1.76767	1.40609	0.743179
Solyc00g210860.1.1	LOW QUALITY:disease resistance protein (TIR class) (AHRD V3.3 --* AT1G61100.1)	0	0	0	0	0	0	0	0	0	0	0	0	0.685738	0	0	1.12619	0	0
Solyc00g212260.2.1	Auxin-responsive GH3 family protein (AHRD V3.3 *** AT2G46370.4)	0	0	0	0	0	0	0	0	0	0	0.0300615	0	0	0	0	0	0	0
Solyc00g212265.1.1	cysteine-rich RLK (RECEPTOR-like protein kinase) 13 (AHRD V3.3 --* AT4G23210.1)	0	0	0	0.0663995	0	0	0	0	0.30023	0	0	0	0	0.116054	0.171445	0.473387	0.0274199	0.445266
Solyc00g213960.1.1	LOW QUALITY:ATP binding cassette subfamily B4 (AHRD V3.3 --* AT2G47000.6)	0	0	0	0	0	0	0	0	0	0	0	0	0	0	0	0	0	0
Solyc00g215560.2.1	glycosyl hydrolase family 10 protein / carbohydrate-binding domain-containing protein (AHRD V3.3 --* AT1G10050.3)	1.03201	0.761166	1.25212	1.05867	0.696521	0.548843	1.07586	0.580416	1.25102	1.38518	0.500681	1.67679	0.667616	0.739337	0.67185	1.00303	0.936297	1.38769
Solyc00g217560.1.1	Transcription factor, TCP (AHRD V3.3 *-* A0A103Y4W6_CYNCS)	2.02427	3.0753	3.17605	2.02069	0.684012	0.387289	0.450041	0	6.06391	1.86386	1.33397	0.831029	2.3214	0	0	0	0	0
Solyc00g217960.1.1	LOW QUALITY:RING/U-box superfamily protein (AHRD V3.3 *-* AT1G49200.1)	39.9751	37.1672	46.0618	40.0762	31.0271	29.3842	33.0373	24.5961	21.1717	42.902	26.0695	41.6979	16.3307	11.4089	18.1335	21.399	15.433	9.76177
Solyc00g218560.1.1	LOW QUALITY:T-box transcription factor, putative (DUF863) (AHRD V3.3 --* AT1G69360.1)	0	0	0	0	0	0	0	0	0	0	0	0	0	0	0	0	0	0
Solyc00g222060.1.1	LOW QUALITY:U-box domain-containing protein 28 (AHRD V3.3 --* PUB28_ARATH)	0	0	0	0	0	0	0	0	0	0	0	0	0	0	0	0	0	0
Solyc00g222063.1.1	Tetratricopeptide repeat (TPR)-like superfamily protein (AHRD V3.3 --* AT5G08490.8)	0	0	0	0	0	0	0	0	0	0	0	0	0	0	0	0	0	0
Solyc00g222067.1.1	MATH domain/coiled-coil protein (AHRD V3.3 --* AT3G58430.1)	0	0	0	0	0	0	0	0	0	0	0	0	0	0	0	0	0	0
Solyc00g226760.1.1	Sulfotransferase (AHRD V3.3 *** K4D8Q6_SOLLC)	0	0	0	0	0	0	0	0	0	0	0	0	0	0	0	0	0	0
Solyc00g227860.1.1	UDP-glycosyltransferase (AHRD V3.3 *** A0A165XS50_DAUCA)	1.48441	2.08355	1.82474	2.44321	1.30324	2.83385	1.99207	2.31644	5.86128	2.79295	2.84814	1.94501	1.40244	2.8141	2.78279	2.30325	3.34359	4.29828
Solyc00g227960.1.1	Sulfotransferase (AHRD V3.3 *** K4D8Q6_SOLLC)	0	0	0	0	0	0	0	0	0	0	0	0	0	0	0	0	0	0
Solyc00g230060.2.1	LOW QUALITY:Ribonuclease H protein (AHRD V3.3 --* A0A061DZ04_THECC)	2.26131	1.76055	2.86905	1.11692	2.06936	1.88841	1.15494	2.32787	10.4783	1.58688	1.57329	1.42837	1.66007	1.45355	2.3103	3.59878	3.3831	2.88312
Solyc00g230070.1.1	LOW QUALITY:Photosystem II CP43 reaction center protein (AHRD V3.3 *-* PSBC_CUSEX)	0	1.19655	1.28519	0	0	0	0.758786	0	4.08959	0	1.47663	0.740862	1.96317	0	0	5.37356	0.854872	2.50701
Solyc00g230080.1.1	LOW QUALITY:Photosystem II D2 protein (AHRD V3.3 *-* PSBD_PLETE)	0	0	0	0	0	0	0	0	0.420891	0	0	0.460058	0	0.423581	0	0	0.530856	1.03206
Solyc00g230280.1.1	LOW QUALITY:Polyprotein (AHRD V3.3 --* A0A151R5E0_CAJCA)	0	0	0	0	0	0	0	0	0	0	0	0	0	0	0	0	0	0
Solyc00g231680.2.1	(1-4)-beta-mannan endohydrolase	0	0.0672676	0.0361251	0	0.0440948	0	0	0	0.057477	0	0.0415063	0	0	0	0	0	0	0
Solyc00g231780.2.1	NAD(P)H-quinone oxidoreductase subunit I, chloroplastic (AHRD V3.3 *-* NDHI_NANDO)	0	0	0	0	0.386498	0	0	0	0.503794	0	0.363809	0	0	0.33612	0	0	0	0
Solyc00g233480.1.1	ABC transporter (AHRD V3.3 *-* H1A8M9_DIOKA)	24.3044	20.1737	34.6925	18.5433	19.0774	17.8674	23.349	26.1755	11.4916	21.6803	21.4946	15.4258	8.68164	8.16971	8.91479	4.33336	6.93085	4.92739
Solyc00g237680.2.1	Caffeic acid 3-O-methyltransferase (AHRD V3.3 --* COMT1_EUCGL)	0	0	0	0	0.045349	0	0	0	0	0	0	0	0	0	0	0	0	0
Solyc00g240580.2.1	LOW QUALITY:P-loop containing nucleoside triphosphate hydrolases superfamily protein (AHRD V3.3 --* AT5G37030.1)	0	0	0	0	0	0	0	0	0	0	0	0	0	0	0	0	0	0
Solyc00g244280.1.1	LOW QUALITY:PAS domain-containing protein tyrosine kinase family protein (AHRD V3.3 --* AT1G67890.4)	0	0	0	0	0	0	0	0	0	0	0	0	0	0	0	0	0	0
Solyc00g244290.1.1	LOW QUALITY:NADH dehydrogenase subunit 2 (AHRD V3.3 *-* A0A1C9I9Q6_9ROSI)	0.513259	1.32813	1.14121	0	0.174122	0	1.17912	0.783494	3.63145	0.165316	0.819502	0.784677	1.44345	0.75713	1.42152	6.6802	4.36484	1.85513
Solyc00g244300.1.1	LOW QUALITY:2-oxoglutarate (2OG) and Fe(II)-dependent oxygenase superfamily protein (AHRD V3.3 --* AT5G43660.5)	0.662749	0	1.41418	0	1.72617	1.07779	0	0	2.25004	0	0	0	1.44015	1.50118	1.56581	5.91292	0.940679	0.91955
Solyc00g244305.1.1	F-box protein (AHRD V3.3 *-* A0A0P0CKG2_CITMA)	0	0	0	0	0	0	0	0	0	0	0	0	0	0	0	0	0	0
Solyc00g245200.2.1	LOW QUALITY:Photosystem I P700 chlorophyll a apoprotein A1 (AHRD V3.3 *-* PSAA_TORCL)	0	0	0	0	0	0	0	0	0	0	0	0	0	0	0	0	0	0
Solyc00g247300.3.1	Cytochrome P450 family protein (AHRD V3.3 *** B9HFW6_POPTR)	8.43577	12.3014	8.89703	6.75575	8.78991	8.12121	6.78712	7.02509	7.95816	8.53141	11.2404	5.62647	4.99368	5.68818	3.52963	5.45381	6.47233	6.19381
Solyc00g247305.1.1	AT hook motif DNA-binding family protein (AHRD V3.3 *-* AT2G33620.4)	0.459808	0.681333	1.0383	1.46158	0.281137	0.598207	0.231711	0	0.780526	0.682221	0.862208	0.705508	0	0.416599	0.543172	0.164093	0.652632	1.14835
Solyc00g249200.2.1	Ulp1 protease family, C-terminal catalytic domain containing protein (AHRD V3.3 *-* Q60D46_SOLDE)	0	0	0	0	0	0	0	0	0	0	0	0	0	0	0	0	0	0
Solyc00g249205.1.1	tRNA-splicing endonuclease subunit (AHRD V3.3 --* AT3G02370.4)	0	0	0	0	0	0	0	0	0	0	0	0	0	0	0	0	0	0
Solyc00g249900.3.1	AP-2 complex subunit alpha-1 (AHRD V3.3 *-* AP2A1_ARATH)	22.0831	23.7947	24.3593	22.8008	27.7835	27.5937	20.119	24.3089	13.5543	16.9686	20.3409	21.1784	21.8922	18.934	24.5396	27.5127	26.9167	19.7341
Solyc00g249910.2.1	AP-2 complex subunit alpha (AHRD V3.3 *-* A0A151RV94_CAJCA)	0	0	0	0	0	0	0.598821	0	0	0	0	0	0	0	0	0	0	0
Solyc00g254110.1.1	LOW QUALITY:Resistance-nodulation-cell division superfamily (AHRD V3.3 --* A0A061RF58_9CHLO)	0	0	0	0	0	0	0	0	0	0	0	0	0	0	0	0	0	0
Solyc00g254910.1.1	Auxin-responsive GH3 family protein (AHRD V3.3 *-* AT2G46370.4)	0	0.0672753	0.0305131	0	0.019011	0	0	0	0	0	0.0107604	0	0	0.0265033	0.0302967	0	0	0
Solyc00g255510.1.1	LOW QUALITY:NAC domain-containing protein (AHRD V3.3 *-* A0A059ZXJ2_BOENI)	0	0	0	0	0	0	0	0	0	0	0	0	0	0	0	0	0	0
Solyc00g256710.2.1	LOW QUALITY:Tetratricopeptide repeat (TPR)-like superfamily protein (AHRD V3.3 --* AT4G10840.2)	100.095	129.489	75.8483	111.273	115.695	102.78	115.725	115.729	93.8666	68.0768	64.9175	51.9648	115.424	86.2867	106.988	81.4385	65.9674	92.9254
Solyc00g257110.3.1	Plasma membrane ATPase (AHRD V3.3 *** M1AUY5_SOLTU)	0.142026	0	0.0505097	0	0.0924792	0	0.0596429	0.416128	0.0803636	0.11707	0	0.0582339	0.0257185	0.0268084	0.0838881	0.0422378	0.0671955	0.0656862
Solyc00g265110.3.1	RNA-binding Nova-1 (AHRD V3.3 *-* A0A0B0MMT7_GOSAR)	0.0683792	0	0	0	0	0	0.0711445	0.17751	0.547105	0.0637551	0	0	0	0	0	0	0.0616681	0
Solyc00g265510.2.1	LOW QUALITY:Protein Ycf2 (AHRD V3.3 --* A0A0C5CHC0_ACTCH)	0	0	0	0	0	0	0	0	0	0	0	0	0	0	0	0	0	0
Solyc00g266110.1.1	LOW QUALITY:Indole-3-acetic acid-amido synthetase GH3.5, putative (AHRD V3.3 *-* B9T6N8_RICCO)	0	0	0	0	0	0	0	0	0	0	0	0	0	0	0	0	0	0
Solyc00g268310.2.1	LOW QUALITY:MFS general substrate transporter (AHRD V3.3 *-* I0YU29_COCSC)	0	0	0	0	0	0	0	0	0	0	0	0	0	0	0	0	0	0
Solyc00g269810.2.1	F-box family protein (AHRD V3.3 *-* D7LSF9_ARALL)	0	0	0	0	0	0	0	0	0	0	0	0	0	0	0	0	0	0
Solyc00g270510.1.1	Transcription factor (AHRD V3.3 *-* A0A0H5LIB4_COFCA)	0	0	0	0	0	0	0	0	0	0	0	0	0	0	0	0	0	0
Solyc00g272810.1.1	Tyramine N-feruloyltransferase 4/11, putative (AHRD V3.3 *** B9T0B8_RICCO)	0.74337	0.664571	1.58622	2.03779	1.54892	1.69246	1.96669	1.08901	2.39756	1.47059	3.28049	2.46887	2.42301	1.51541	2.81006	3.18346	2.21573	2.2691
Solyc00g273110.2.1	DNA ligase 4 (AHRD V3.3 --* H6URY6_NICBE)	6.7846	3.69577	5.60404	8.85647	6.27033	7.11833	11.0289	7.05363	62.0427	5.41203	4.29254	2.96131	18.3097	12.1454	16.805	20.6977	15.8426	26.4185
Solyc00g275310.2.1	LOW QUALITY:FBD-like protein (AHRD V3.3 *** A0A103Y975_CYNCS)	0	0	0	0	0	0	0	0	0	0	0	0	0	0	0	0	0	0
Solyc00g277510.2.1	Photosystem II protein D1 (AHRD V3.3 *-* PSBA_SOLNI)	0	0	0.160757	0.196688	0	0	0.7593	0.220734	0.255772	0.186299	0	0.185341	0.163708	2.04775	0.177993	0.537719	0.641588	0.627177
Solyc00g278110.3.1	Fatty acid hydroxylase superfamily protein (AHRD V3.3 *-* A0A072TKE8_MEDTR)	0.0343344	0.0682109	0	0.045223	0	0.0558361	0.0432555	0.100598	1.51536	0.042452	0.0420883	0.0844673	0	0.038885	0.121678	0	0	0
Solyc00g280110.2.1	Plant protein 1589 of unknown function (AHRD V3.3 *** AT3G55240.1)	0	0	0.829707	0	0	0	0	0	0	0	1.9066	0.956591	0	0	0	0	0	0
Solyc00g281110.1.1	LOW QUALITY:inositol polyphosphate kinase 2 alpha (AHRD V3.3 --* AT5G07370.4)	0	0	0	0	0	0.374759	0	0	0	0	0	0	0	0.260987	0	0	0.327084	0.319737
Solyc00g282510.2.1	Phenylalanine ammonia-lyase (AHRD V3.3 *** PAL1_TOBAC)	0.324067	0.0918668	0.119947	0.13207	0.0688638	0.0822974	0.263362	0.190558	0.209915	0.187638	0.186006	0.232637	0.098902	0.131268	0.136629	0.180524	0.124882	0.569278
Solyc00g283010.2.1	ABC transporter family protein (AHRD V3.3 *-* U5FPJ5_POPTR)	3.0717	3.09675	3.39757	3.9798	2.38819	2.72133	1.99266	1.71259	1.0133e-07	2.08045	2.95049	2.05838	3.51173	3.13509	2.74882	4.90838	2.89572	3.05331
Solyc00g283110.1.1	LOW QUALITY:plant glycogenin-like starch initiation protein 1 (AHRD V3.3 --* AT3G18660.3)	0	0	0	0	0	0	0	0	0	0	0	0	0	0	0	0	0	0
Solyc00g284510.1.1	LOW QUALITY:Zinc finger (CCCH-type) family protein (AHRD V3.3 --* D7KI69_ARALL)	0	0	0	0	0	0	0	0	0	0	0	0	0	0	0	0	0	0
Solyc00g286010.1.1	LOW QUALITY:Calcium and calcium/calmodulin-dependent serine/threonine-protein kinase DMI-3 (AHRD V3.3 --* CCAMK_MEDTR)	0	0	0	0	0	0	0	0	0	0	0	0	0	0	0	0	0	0
Solyc00g286020.1.1	LOW QUALITY:calpain-type cysteine protease family (AHRD V3.3 --* AT1G55350.6)	0	0	0	0	0	0	0	0	0	0	0	0	0	0	0	0	0	0
Solyc00g286030.2.1	LOW QUALITY:Phosphoglycerate mutase family protein (AHRD V3.3 --* B6TTB7_MAIZE)	0	0	0	0	0	0	0	0	0	0	0	0	0	0	0	0	0	0
Solyc00g289230.2.1	Serine/threonine-protein kinase (AHRD V3.3 *** M1AFX4_SOLTU)	5.04194	4.60859	6.18744	4.75855	4.22322	2.88712	5.51644	4.92418	8.55872	4.8584	6.81895	4.71637	8.79573	7.58676	8.52862	10.0948	8.50023	12.7103
Solyc00g294230.2.1	Disease resistance protein (TIR-NBS-LRR class) (AHRD V3.3 *-* A0A072U1J4_MEDTR)	0	0	0	0	0	0	0	0	0	0	0.0160321	0.138084	0	0	0	0	0	0
Solyc00g294233.1.1	ATP-dependent RNA helicase SUV3, mitochondrial (AHRD V3.3 --* SUV3M_ORYSJ)	0	0	0	0	0	0	0	0	0	0	0.770474	0	0	0	0	0	0	0
Solyc00g294237.1.1	carboxyl-terminal peptidase (DUF239) (AHRD V3.3 *-* AT5G18460.1)	0.0262571	0.101852	0.0890068	0.0781338	0.0341942	0	0	0.0423119	0	0.0377597	0	0.0786508	0	0	0	0	0	0
Solyc00g300730.2.1	LOW QUALITY:E3 ubiquitin-protein ligase (AHRD V3.3 *-* H8WVC3_LOTJA)	0	0	0	0	0	0	0	0	0	0	0	0	0	0	0	0	0	0
Solyc00g304030.2.1	LOW QUALITY:Abc transporter, putative (AHRD V3.3 *-* B9TFH8_RICCO)	0.263132	0.427536	0.459768	0.237048	0.325482	0.190715	0.178409	0.15088	0.57197	0.419256	0.270079	0.256995	0.475549	0.449107	0.468444	1.71334	1.17147	0.99587
Solyc00g304035.1.1	Reverse transcriptase (AHRD V3.3 *-* Q8W452_BRANA)	0.18193	0	0.0647009	0.0791625	0.0789747	0.147931	0.1528	0.0444202	0.205885	0.149962	0.111508	0.0372977	0.263555	0.171702	0.465648	0.378734	0.129112	0.336565
Solyc00g306830.1.1	LOW QUALITY:Long-chain-alcohol oxidase (AHRD V3.3 *-* A0A0K9RVS4_SPIOL)	0	0	0	0	0	0	0	0	0	0	0	0	0	0	0	0	0	0
Solyc00g308530.1.1	LOW QUALITY:Galactan beta-1,4-galactosyltransferase GALS3 (AHRD V3.3 --* GALS3_ARATH)	0	0	0	0	0	0	0	0	0	0	0	0	0	0	0	0	0	0
Solyc00g308930.1.1	LOW QUALITY:Lysine-specific histone demethylase 1-like protein (AHRD V3.3 *-* A0A0B0PVB3_GOSAR)	0	0	0	0	0	0	0	0	0	0	0	0	0	0	0	0	0	0
Solyc00g309530.1.1	LOW QUALITY:fatty acid desaturase 6 (AHRD V3.3 --* AT4G30950.1)	0	0	0	0	0	0	0	0	0	0	0	0	0	0	0	0	0	0
Solyc00g311230.2.1	LOW QUALITY:LysM-domain containing receptor-like kinase (AHRD V3.3 --* A9DLL9_MEDTR)	3.60944	3.23557	3.19346	3.33265	2.29293	3.29283	3.21636	2.57937	2.83936	5.00704	3.77707	5.63103	3.06079	4.38693	2.80789	2.3563	2.49907	2.0765
Solyc00g313030.1.1	LOW QUALITY:ARM repeat superfamily protein (AHRD V3.3 --* AT1G05960.4)	0	0	0	0	0	0	0	0	0	0	0	0	0	0	0	0	0	0
Solyc00g316530.1.1	LOW QUALITY:Glutaredoxin (AHRD V3.3 --* A0A0K9PD58_ZOSMR)	0	0	0	1.29733	0	0	0	1.45594	0	0	1.21828	0	3.19911	0	1.17402	0	0	1.37893
Solyc00g318130.2.1	paired amphipathic helix Sin3-like protein (AHRD V3.3 *-* AT1G10450.3)	0	0	0	0	0	0	0	0	0	0	0	0	0	0	0	0	0	0
Solyc00g318830.2.1	XH/XS domain-containing family protein (AHRD V3.3 *-* B9HTH7_POPTR)	0	0	0	0	0	0	0	0	0.105977	0	0	0	0	0	0	0	0	0
Solyc00g318835.1.1	LOW QUALITY:Ribonuclease H (AHRD V3.3 --* A2Q624_MEDTR),Pfam:PF13456	0	0	0	0	0	0	0	0	0	0	0	0	0	0	0	0	0	0
Solyc00g320430.1.1	LOW QUALITY:Vascular endothelial growth factor receptor 2 (AHRD V3.3 --* A0A1D1YH50_9ARAE)	0	0	0	0	0	0	0	0	0	0	0	0	3.83193	0	0	12.5864	0	0
Solyc00g322630.1.1	LOW QUALITY:Indole-3-acetic acid-amido synthetase GH3.3 (AHRD V3.3 *-* A0A0B2R4B5_GLYSO)	0	0	0	0	0	0	0	0	0	0	0	0	0	0	0	0	0	0
Solyc00g322635.1.1	MLP-like protein 28 (AHRD V3.3 *** AT1G70830.2)	151.858	207.563	104.912	400.733	171.347	163.654	100.769	110.702	79.246	234.403	680.632	410.385	217.755	230.137	217.586	456.372	348.494	287.319
Solyc01g005000.3.1	Glutamate decarboxylase (AHRD V3.3 *** B1Q3F2_SOLLC)	19.0346	21.941	25.0494	35.2891	25.5868	32.129	22.3951	21.165	36.6264	31.8118	44.8397	45.8794	46.1741	41.0906	21.3647	8.04574	19.4277	15.8641
Solyc01g005010.3.1	XRI1-like protein (AHRD V3.3 *** AT2G01990.2)	7.91847	8.77642	6.53631	7.50763	7.70693	6.03203	8.24325	7.38756	9.26767	11.285	13.2318	11.8421	21.7349	22.8447	20.776	12.6421	15.4391	22.0313
Solyc01g005020.3.1	plasmalemma Na+/H+ antiporter	40.0424	39.3636	37.1627	49.8968	43.3982	48.3257	45.2713	48.9576	38.6242	37.5689	41.7283	37.7697	51.7362	45.3495	53.1232	56.992	49.065	55.2312
Solyc01g005030.3.1	MAP kinase kinase kinase 1	7.06384	7.48462	7.43643	8.21051	7.28767	8.02791	9.42093	10.4738	11.1094	5.85528	6.68934	6.36804	10.2663	10.3257	10.6025	13.3272	12.3825	12.0514
Solyc01g005040.3.1	CASP-like protein (AHRD V3.3 *** K4AS71_SOLLC)	0	0.0476308	0.0511589	0.0625936	0	0.0779792	0.241638	0.0702459	0.732567	0	0.352677	0	0.156294	0.217223	0.113288	0.427806	0.272236	0.199591
Solyc01g005050.3.1	CASP-like protein (AHRD V3.3 *** K4AS72_SOLLC)	0	0	0	0	0	0	0	0	0	0	0	0	0	0	0	0	0	0
Solyc01g005060.3.1	Zinc finger family protein (AHRD V3.3 *** B9HJL4_POPTR)	0.113187	0.146302	0.126612	0.225258	0.220287	0.128724	0.0972988	0.072845	0.514704	0.335243	0.384173	0.368773	0.208992	0.122402	0.0607398	0	0	0.146408
Solyc01g005070.3.1	ENTH/ANTH/VHS superfamily protein (AHRD V3.3 *** AT1G68110.1)	0.0785082	0.155969	0	0	0	0	0.0494534	0.057506	0.0666341	0.0485348	0.0962381	0.193141	0	0.0444567	0	0	0	0
Solyc01g005080.3.1	microtubule-associated protein 65-7 (AHRD V3.3 *** AT1G14690.2)	38.6617	34.9866	33.0037	47.9259	38.2581	38.0653	33.4761	32.5223	34	39.9753	38.2314	44.2038	38.1737	36.2388	35.5946	26.3105	28.3769	36.5747
Solyc01g005090.3.1	Type I inositol-1,4,5-trisphosphate 5-phosphatase CVP2 (AHRD V3.3 *** A0A0B2RAB0_GLYSO)	9.18889	9.08001	6.95335	6.88108	5.02376	3.81865	3.47142	4.22973	3.55891	6.08804	7.76882	8.10511	4.34753	2.56438	2.53327	6.11388	3.34986	4.42156
Solyc01g005100.3.1	2-oxoglutarate (2OG) and Fe(II)-dependent oxygenase superfamily protein (AHRD V3.3 *** AT1G68080.1)	11.0955	11.9003	10.22	14.1209	11.3885	10.8922	7.86488	8.99742	11.6269	10	13.1675	13.0886	11.561	10.4479	10.3604	8.38842	8.4662	11.9932
Solyc01g005110.3.1	dolichol-phosphate mannosyltransferase-like protein (AHRD V3.3 *** AT1G48140.1)	30.7035	30.4354	26.7092	37.585	36.1686	37.0859	24.1556	27.9956	21.0856	27.4874	33.1084	35.5734	21.5935	23.23	18.436	14.3217	19.6197	15.3786
Solyc01g005120.3.1	Xyloglucan endotransglucosylase/hydrolase (AHRD V3.3 *** K4AS79_SOLLC)	78.3512	74.3711	66.8468	53.8395	66.4983	49.8244	48.6512	51.3776	50.0568	85.3446	61.226	65.3151	57.5847	57.0868	55.0839	37.5006	44.0919	30.7087
Solyc01g005130.2.1	Zinc finger protein, putative (AHRD V3.3 *** B9SNH3_RICCO)	33.7214	32.5071	27.426	26.6839	26.8677	19.3595	27.4855	24.5961	39.5302	27.2096	24.7672	23.1025	30.6091	26.5348	29.6382	22.1728	21.8782	25.5983
Solyc01g005140.3.1	Cytochrome b561 (AHRD V3.3 *** A0A151RHD6_CAJCA)	2.33718	2.32159	2.33524	3.97102	2.60886	2.35289	2.80423	2.33694	1.82625	2.24758	3.41071	2.46419	1.97504	2.05873	2.1912	7.5464	3.63323	5.3017
Solyc01g005150.3.1	Cytochrome B561 family protein (AHRD V3.3 *** B9HJJ7_POPTR)	3.2857	3.26378	3.02015	7.12646	2.89649	2.63057	1.71945	0.962687	1.28711	2.75001	6.94007	4.84995	3.0756	2.40445	1.61227	1.35297	1.3632	0.701359
Solyc01g005160.3.1	Avr9/Cf-9 rapidly elicited protein 1	0.0362067	0.0719304	0.0772584	0.330843	0.37721	0.117762	0	0.106083	0	0.179067	0.39945	0.534439	0.118015	0.205027	0.128313	0	0.513903	0
Solyc01g005170.2.1	ENTH/ANTH/VHS superfamily protein (AHRD V3.3 *** G7LBJ2_MEDTR)	0.11077	0.110031	0.0393938	0.192795	0.0480845	0	0	0.108183	0.188033	0.0456529	0	0.0454181	0.040117	0	0	0.0658845	0.104815	0
Solyc01g005180.1.1	Homeobox-leucine zipper protein HOX9, putative (AHRD V3.3 --* A0A061DUZ5_THECC)	0.508739	0.505346	0	0.664096	0	0	0	0	0	0	0	0	0	0	0	0	0	0
Solyc01g005190.1.1	Zinc finger family protein (AHRD V3.3 *** U7E2Y1_POPTR)	0.176732	0.175553	0.0628523	0.230702	0.306873	0.0958031	0	0.0863022	0.500006	0	0.216644	0.144928	0	0.133437	0.139183	0.210236	0	0.408687
Solyc01g005200.1.1	Zinc finger family protein (AHRD V3.3 *-* U7E1E1_POPTR)	0.0566121	0.393642	0.0604	0.1478	0.073725	0	0	0	0.672696	0.20999	0	0.20891	0.0615089	0.128231	0.133752	0.101017	0.080353	0.157096
Solyc01g005210.3.1	Trehalose-phosphate synthase 6 (AHRD V3.3 *** W8Q024_CAMSI)	95.5392	95.3664	104.226	105.634	76.4656	88.0371	71.9311	63.4633	80.4412	94.968	96.3512	95.3421	75.4608	90.8711	84.0519	138.389	108.776	139.391
Solyc01g005220.3.1	MACPF domain-containing protein (AHRD V3.3 *** A0A0B2Q4M6_GLYSO)	5.36459	4.82047	5.10222	6.42692	5.97504	6.34221	4.97991	5.32547	6.35053	5.47652	8.78255	6.22979	8.532	9.81288	9.15142	9.03707	8.74139	9.32855
Solyc01g005230.3.1	S-adenosyl-L-methionine-dependent methyltransferase superfamily protein (AHRD V3.3 *** AT5G37990.1)	5.77923	6.44651	6.36517	17.2524	4.44168	6.54809	2.38716	3.81681	1.60172	7.02845	20.8422	11.4206	6.17618	8.26196	5.484	6.42006	3.42904	5.06089
Solyc01g005240.3.1	Aspartokinase (AHRD V3.3 *** A0A0V0ILQ3_SOLCH)	33.5807	33.8367	34.0844	23.0082	38.427	30.4029	32.9555	29.001	21.5411	26.9675	33.6767	31.0007	42.6537	46.6278	48.5124	62.8044	57.355	58.0556
Solyc01g005250.3.1	Aspartate-semialdehyde dehydrogenase (AHRD V3.3 *** V5N8M5_PHAVU)	45.4855	48.9355	51.2393	36.5567	48.9353	47.812	52.4667	45.9043	37.7641	36.3599	42.5358	42.9838	39.9124	46.3462	39.1092	45.9272	56.8506	44.2447
Solyc01g005260.3.1	Sec14p-like phosphatidylinositol transfer family protein (AHRD V3.3 *** AT1G14820.3)	7.61748	7.1736	8.60212	10.7185	6.37721	7.64187	5.23457	4.85504	6.21346	8.56222	10.7324	9.97845	5.32052	3.99021	3.73966	1.41219	2.17643	1.71576
Solyc01g005270.3.1	Sec14p-like phosphatidylinositol transfer family protein (AHRD V3.3 *** AT1G14820.3)	20.2798	21.7307	19.1947	22.6495	17.5373	17.745	14.2833	14.8156	25.8414	16.3214	19.966	20.5587	14.5158	13.4895	11.6953	13.6768	8.61262	11.4471
Solyc01g005280.3.1	Sec14p-like phosphatidylinositol transfer family protein (AHRD V3.3 *** AT1G14820.3)	0.971914	0.816904	1.51553	0.58803	0.97362	1.09424	0.659316	1.3143	3.68039	1.10926	1.92458	1.10356	0.406146	0.508029	0.618221	0.533615	0.530575	0.518658
Solyc01g005290.3.1	Sec14p-like phosphatidylinositol transfer family protein (AHRD V3.3 *-* AT1G14820.3)	7.83771	11.6782	16.7242	0	0	0	4.93708	0	6.65229	0	9.60774	4.82045	0	0	0	0	0	5.43733
Solyc01g005295.1.1	Sec14p-like phosphatidylinositol transfer family protein (AHRD V3.3 *-* AT1G14820.3)	0	0	0	0	0	0	0	0	14.6788	5.34585	5.30006	0	0	0	0	0	0	0
Solyc01g005300.3.1	Flavin-binding kelch domain F box protein (AHRD V3.3 *** A0A088AWQ7_SOYBN)	4.84533	6.12547	5.55136	4.27641	5.59294	7.23363	8.1506	7.9452	7.15013	5.31011	5.17746	4.64317	8.85382	8.78113	8.94344	27.2696	21.5756	27.8005
Solyc01g005305.1.1	Eukaryotic aspartyl protease family protein (AHRD V3.3 --* AT4G12920.1)	0.593535	0.138932	0.840095	0.0455893	0.771435	0	2.57432	2.44753	1.01195	0.147663	1.42519e-09	0	1.25195	0	1.01988	0	2.54265e-05	0
Solyc01g005310.3.1	Dynamin (AHRD V3.3 *** E5GB64_CUCME)	0.278547	0.415033	0.297184	0.25972	0.336836	0.16178	0.300789	0.466356	0.16887	0.221401	0.268284	0.195789	0.237789	0.157732	0.117517	0.142008	0.112959	0.0552111
Solyc01g005320.2.1	3-oxo-5-alpha-steroid 4-dehydrogenase (AHRD V3.3 *** G7ZZ33_MEDTR)	27.4189	26.6361	22.5093	61.598	42.5759	46.2267	26.2243	27.8992	16.4031	23.3477	38.7933	34.7671	14.6984	14.2269	13.6029	3.30479	9.37215	4.63668
Solyc01g005330.3.1	Microtubule-associated protein 70-2 (AHRD V3.3 *** A0A0B2QPG9_GLYSO)	58.6801	61.3057	60.0085	60.5905	54.055	61.8959	53.9073	49.6562	53.3834	58.3566	52.9807	65.0869	45.4645	41.6973	43.3262	31.9676	39.2833	37.7304
Solyc01g005340.3.1	Ankyrin repeat family protein (AHRD V3.3 *** B9HW17_POPTR)	10.6512	11.3337	10.2174	9.71619	9.96069	10.6653	9.75542	11.6912	10.5693	9.45698	11.4875	8.8835	13.2036	14.1211	12.3583	14.4657	12.673	13.0023
Solyc01g005350.3.1	S-adenosyl-L-methionine-dependent methyltransferases superfamily protein, putative (AHRD V3.3 *** A0A061E9R4_THECC)	0	0	0.0460395	0	0	0	0	0	0.207815	0	0.253119	0	0	0	0	0	0	0
Solyc01g005360.3.1	S-adenosyl-L-methionine-dependent methyltransferase superfamily protein (AHRD V3.3 *** AT5G37990.1)	0	0	0	0	0	0	0	0	0	0	0	0	0	0	0	0	0	0
Solyc01g005370.3.1	EF hand calcium-binding family protein (AHRD V3.3 *** G8A011_MEDTR)	43.0932	44.1434	21.9433	20.136	17.2185	15.33	13.7267	7.71191	11.0142	23.9161	22.0605	27.4073	9.70995	7.07112	9.54489	8.73794	8.16688	4.07665
Solyc01g005380.2.1	Unknown protein (AHRD V3.3 )	8.35218	9.32665	9.3852	6.87525	7.96636	9.3655	12.8544	11.4498	7.99113	5.6919	5.95065	7.55715	7.81019	8.8972	6.75324	8.62802	9.07798	7.72663
Solyc01g005385.1.1	Histone-lysine N-methyltransferase setd3 (AHRD V3.3 *** A0A0B0MR23_GOSAR)	1.60945	0.314182	0.35258	1.1416	0.457803	0	0.266231	0	5.94307	2.4861	1.6391	0.819145	0.404841	0.598674	2.06853	1.75766	1.54176	1.23424
Solyc01g005390.3.1	Nudix hydrolase (AHRD V3.3 *** A0A061E9N4_THECC)	45.7821	30.5673	35.181	17.475	13.4336	9.33017	15.478	20.0359	16.822	18.9165	20.5305	24.522	10.2003	6.62892	7.25665	3.30904	3.78372	3.53792
Solyc01g005400.3.1	Caleosin-related family protein (AHRD V3.3 *** AT1G70670.1)	5.03269	4.33534	3.25284	5.2611	2.93705	2.98848	1.44696	2.96744	6.9124	5.60287	4.09576	6.13916	4.56044	3.90229	3.72495	1.11786	1.54127	1.70947
Solyc01g005410.3.1	Caleosin-related family protein (AHRD V3.3 *** AT1G70680.1)	19.5128	24.0046	23.7009	45.9467	26.193	26.8506	19.0989	19.0204	50.0667	40.3648	76.3581	57.6971	32.9424	37.3982	31.5614	44.1919	32.5956	51.1273
Solyc01g005420.2.1	LOW QUALITY:Calcium-dependent lipid-binding (CaLB domain) family protein (AHRD V3.3 --* AT4G15740.1)	0.873341	0.743586	1.33111	2.11722	1.29981	2.23185	1.88616	1.55358	11.5423	2.08251	6.88225	2.0718	9.96326	8.40728	8.17975	12.8008	9.20835	8.74186
Solyc01g005430.3.1	UBX domain-containing protein (AHRD V3.3 *** A0A0K9Q356_ZOSMR)	15.5913	14.9924	15.8371	13.6045	11.9501	14.3826	15.1437	14.4466	18.819	18.7128	17.8145	17.1865	15.0452	13.0729	15.6223	13.6325	13.0244	13.0775
Solyc01g005440.3.1	Jasmonate ZIM-domain protein 3 (AHRD V3.3 *** B2XVS2_SOLLC)	93.0997	105.298	84.015	73.9151	77.041	73.7205	97.2988	92.5971	193.747	67.2429	83.7776	53.7768	156.235	115.244	144.318	127.001	108.919	101.813
Solyc01g005450.3.1	F-box protein SKIP28 (AHRD V3.3 *** A0A0B2QPD0_GLYSO)	0	0.039387	0	0.270194	0	0.0644828	0	0	0.897384	0	0.0491602	0.0487739	0	0	0.0476211	0	0	0.0550155
Solyc01g005460.3.1	Dynein light chain (AHRD V3.3 *** W9T250_9ROSA)	3.41787	2.95828	2.62296	3.41222	4.08662	3.41298	2.76989	2.19608	2.87269	2.99029	4.26297	4.45007	2.73627	3.59923	2.80936	1.5336	2.66674	1.85806
Solyc01g005470.3.1	PLANT CADMIUM RESISTANCE 2 (AHRD V3.3 *** AT1G14870.1)	11.4946	10.1364	8.88495	9.64597	10.8451	10.3003	21.9435	14.4336	26.9786	17.6203	26.887	13.7785	23.1299	20.922	21.9614	24.2779	17.9798	15.5417
Solyc01g005480.3.1	UPF0496 protein (AHRD V3.3 *** A0A199VAF6_ANACO)	8.17434	8.19003	8.06781	8.33353	7.91495	9.27095	8.36919	8.90371	7.55782	7.77683	8.83642	8.25842	8.90699	10.2449	9.32244	9.1215	10.0643	8.66155
Solyc01g005490.3.1	IAA-amino acid hydrolase ILR1, putative (AHRD V3.3 *** B9SWZ5_RICCO)	36.8876	37.5839	37.8672	35.1853	34.1571	37.209	40.0038	38.2197	45.6128	40.2268	36.2223	32.8465	40.5329	37.0996	40.2792	47.2496	42.02	37.6306
Solyc01g005500.3.1	NAD(P)-binding Rossmann-fold superfamily protein (AHRD V3.3 *** A0A061EUQ7_THECC),Pfam:PF13561	0.339673	0.337407	0.523466	0.197067	0.5898	0.18413	1.14114	1.43754	1.47353	0.933289	0.925295	0.696367	0.123018	0.341949	0.133752	0.202033	0.374981	0.366558
Solyc01g005510.3.1	L-ascorbate oxidase homolog (AHRD V3.3 *** ASOL_TOBAC)	0.106239	0.10553	0.0283368	0	0.0345883	0	0.0669213	0.155636	0	0	0.0325578	0.0980107	0.0865711	0	0	0	0.0376978	0.110553
Solyc01g005520.3.1	Tetratricopeptide repeat containing protein (AHRD V3.3 *** M4Q9V8_TRIMO)	4.47938	3.9216	4.09058	4.41024	4.94357	3.58055	3.39551	3.8928	140.219	4.83438	4.2811	5.36985	4.82559	5.76094	6.54712	4.40284	4.57981	6.63641
Solyc01g005530.3.1	nuclear polyadenylated RNA-binding protein (AHRD V3.3 *** AT3G13480.2)	8.32086	7.42624	7.54821	11.4408	9.68098	9.99425	7.50295	9.31249	8.03029	7.80748	9.44923	10.1313	7.11315	9.73461	6.9355	7.72519	7.34396	5.53809
Solyc01g005540.3.1	Lysine--tRNA ligase (AHRD V3.3 *** K4ASC0_SOLLC)	11.6738	12.341	12.2087	11.6989	10.9449	11.9474	9.23125	8.4241	15.1153	13.0309	10.6089	12.5144	8.58805	7.60156	8.58772	5.21617	6.98807	7.81841
Solyc01g005550.3.1	carboxyl-terminal peptidase (DUF239) (AHRD V3.3 *** AT2G44210.1)	99.4183	94.5241	92.0335	107.674	93.8922	95.5806	90.8577	102.855	95.0673	84.8633	96.9716	101.255	96.3906	101.497	88.9127	78.3279	81.2472	82.1298
Solyc01g005560.3.1	Isocitrate dehydrogenase [NADP] (AHRD V3.3 *** IDHC_SOLTU)	682.527	689.255	673.705	684.007	721.44	815.123	773.675	781.469	531.043	707.995	625.402	658.069	490.441	450.634	481.105	537.216	481.501	465.028
Solyc01g005570.3.1	DUF1639 family protein (AHRD V3.3 *** A0A072U1E7_MEDTR)	51.9565	43.8044	41.2115	42.954	40.0442	34.8883	37.6331	40.7658	56.6013	56.831	44.4733	55.0759	37.497	35.4473	30.6685	35.3216	34.201	36.413
Solyc01g005575.1.1	DUF1639 family protein (AHRD V3.3 *** A0A072U1E7_MEDTR)	74.6289	64.2551	58.4039	69.6548	62.6293	55.9355	45.201	45.6692	66.6367	91.7361	74.3829	102.126	54.0802	46.545	45.7259	39.4946	39.0115	44.5187
Solyc01g005590.2.1	Arabinogalactan peptide 14 (AHRD V3.3 *** A0A151TQT2_CAJCA)	109.477	100.751	80.7308	151.782	115.314	103.854	130.71	161.953	254.464	115.454	112.272	131.363	129.442	142.828	144.329	203.327	153.102	106.229
Solyc01g005600.3.1	5'-adenylylsulfate reductase-like 5 (AHRD V3.3 *** APRL5_ARATH)	34.3854	32.1097	32.9692	29.1223	31.7579	30.8331	34.9638	35.7252	38.0127	22.7796	27.9226	23.5689	35.1577	36.0026	35.139	46.7418	42.0063	38.9248
Solyc01g005610.3.1	GDSL esterase/lipase (AHRD V3.3 *** W9R6R2_9ROSA)	0	0	0	0	0	0	0	0	0	0	0	0	0	0	0	0	0	0
Solyc01g005620.3.1	oxoglutarate/malate translocator	474.551	485.384	458.548	344.425	432.889	458.087	414.688	409.317	407.293	363.68	339.027	364.04	255.83	268.922	246.207	227.186	252.626	182.05
Solyc01g005630.2.1	Ethylene-responsive transcription factor (AHRD V3.3 *** W9SBA4_9ROSA)	2.04466	1.62482	2.35598	4.91105	1.1716	2.79309	2.57591	1.55758	0.416498	3.33704	3.40872	3.52109	1.06633	1.11151	0.579686	0.583745	0.116084	0
Solyc01g005640.3.1	histidine-tRNA ligase (AHRD V3.3 *** AT3G10250.5)	18.3811	16.6166	16.6834	26.3678	17.3934	18.5482	19.7834	21.6487	25.6463	10.7094	16.656	13.6229	23.8862	23.251	19.9563	17.7561	19.7078	21.6963
Solyc01g005650.2.1	RING/U-box superfamily protein (AHRD V3.3 *** AT1G05890.1)	0	0	0	0	0	0	0	0	0	0	0	0	0	0	0	0	0	0
Solyc01g005660.2.1	R2R3MYB transcription factor 5	0	0	0	0	0	0	0	0	0	0	0	0	0	0	0	0	0	0
Solyc01g005665.1.1	MYB transcription factor (AHRD V3.3 --* A0A0A0R621_PAESU)	0	0	0	0	0	0	0	0	0	0	0	0	0	0	0	0	0	0
Solyc01g005670.3.1	BTB/POZ domain-containing protein (AHRD V3.3 *** W9S1B2_9ROSA)	7.94021	9.04715	8.90751	9.06935	6.84291	9.39969	11.2537	10.4347	11.0009	9.02342	10.3059	9.19246	11.4815	10.6456	11.3799	12.5014	11.1043	10.8549
Solyc01g005680.3.1	Cytokinin riboside 5'-monophosphate phosphoribohydrolase (AHRD V3.3 *** K4ASD4_SOLLC)	11.3485	10.3463	8.23773	8.5908	8.36798	6.7417	6.46309	4.85849	6.24545	19.2854	43.8938	27.0901	51.7976	42.7833	37.9531	24.5032	18.3141	25.7397
Solyc01g005690.3.1	Calcium ion binding (AHRD V3.3 *** A0A061GR33_THECC)	67.7768	69.4589	58.5585	71.7786	67.3241	80.5234	72.7841	79.1277	56.1297	64.7911	70.1207	70.5279	69.2625	68.6998	81.6512	73.6173	70.5655	68.8408
Solyc01g005700.3.1	Mutator-like transposase-like protein (AHRD V3.3 *** Q9FI74_ARATH)	6.73279	7.35996	6.74312	7.13016	7.24219	7.13842	8.25347	8.70292	7.70334	6.79434	6.63499	6.41432	7.78131	9.66224	8.32385	10.3942	9.69679	9.75373
Solyc01g005705.1.1	LYR family of Fe/S cluster biogenesis protein (AHRD V3.3 --* AT2G39725.2)	0	0	0	0	0	0	0	0	0.892629	0	0	0	0	0	0	0	0	0
Solyc01g005710.2.1	LOW QUALITY:Leucine-rich repeat receptor-like protein kinase family protein (AHRD V3.3 *-* AT4G08850.2)	0	0	0	0	0	0	0	0	2.95559	0	0	0	0	0	0	0	0	0
Solyc01g005715.1.1	Leucine-rich repeat receptor-like protein kinase family protein (AHRD V3.3 *-* AT4G08850.1)	0	0	0.0136425	0.0342984	0	0	0	0	1.50128	0	0	0	0	0	0	0	0	0
Solyc01g005720.3.1	Leucine-rich repeat receptor-like protein kinase family protein (AHRD V3.3 *** AT4G08850.1)	0	0	0.0143702	0.03965	0	0	0	0	2.90224	0	0	0	0.0384868	0	0	0	0	0
Solyc01g005730.3.1	Leucine-rich repeat receptor-like protein kinase family protein (AHRD V3.3 *** AT4G08850.1)	0.171928	0.080884	0.0744598	0.38253	0.272873	0.101072	0.587188	0.22913	11.8175	0.0433309	0.0949181	0.0793002	0.798427	0.501327	1.02131	1.10201	0.99793	1.23554
Solyc01g005740.3.1	Unknown protein (AHRD V3.3 )	0	0	0	0	0	0	0	0	0	0	0	0	0	0	0	0	0	0
Solyc01g005750.1.1	LOW QUALITY:Lipoxygenase (AHRD V3.3 *-* O49878_SOLLC)	0	0	0	0	0	0	0.616908	0	2.86282	0	0	0	0	0	0	0	0	0
Solyc01g005755.1.1	Leucine-rich repeat receptor-like protein kinase family protein (AHRD V3.3 *-* AT2G33170.2)	5.47626e-10	0.788831	0.067143	2.15658	0.920513	0.763651	1.95888	0.57752	13.2221	0.110158	1.28172	0.132993	1.59154	2.50993	1.69751	1.27962	0.678653	1.10374
Solyc01g005760.3.1	Leucine-rich repeat receptor-like protein kinase family protein (AHRD V3.3 *** AT4G26540.1)	1.49883	1.51613	1.53975	2.51484	1.4834	1.74649	2.09806	2.0736	4.82576	0.993219	1.71431	0.945729	2.4322	2.35223	3.35804	2.13514	2.39659	2.09137
Solyc01g005770.3.1	Pentatricopeptide repeat-containing family protein (AHRD V3.3 --* B9NA20_POPTR)	0.0980175	0.0241725	0.0872404	0.074354	0.156845	0.136691	0.0624339	0.210325	0.101376	0	0.054505	0.10579	0.149389	0.159256	0.144269	0.0970019	0.210715	0.233471
Solyc01g005775.1.1	Leucine-rich repeat receptor-like protein kinase family protein (AHRD V3.3 *-* AT4G08850.2)	0.309214	0.138362	0.241493	0.745917	0.424701	0.21078	0.263224	0.102028	0.456505	0.40903	0.426869	0.442535	3.39284	1.58645	1.52924	2.8362	2.40993	2.83842
Solyc01g005790.1.1	Pentatricopeptide repeat-containing protein, putative (AHRD V3.3 *** B9SFS4_RICCO)	5.62023	5.2995	5.93315	6.72769	6.0678	7.15199	6.87949	6.86558	3.76692	3.62896	4.07045	5.01208	5.13172	6.52218	6.38983	7.07562	6.94821	8.12549
Solyc01g005795.1.1	AIG2-like (avirulence induced gene) family protein (AHRD V3.3 --* AT4G31310.2)	0	0.149097	0.160141	0.195935	0.19547	0.488192	0.189098	0.659666	0	0	0	0.184631	0.163081	0	0.886556	0	0.213043	0
Solyc01g005800.3.1	calmodulin-binding family protein (AHRD V3.3 *** AT3G13600.2)	2.21803	2.00294	2.50473	3.94823	2.68218	3.18545	2.43143	2.51085	1.88256	2.19038	2.78956	3.40155	2.30034	2.60987	1.97363	0.976593	1.69675	1.219
Solyc01g005810.3.1	MAK16 protein-like protein (AHRD V3.3 *** AT1G23280.1)	61.4005	64.4508	60.5894	48.844	58.8798	48.6584	48.853	40.9658	52.0858	81.5361	70.8346	85.7275	50.1327	47.1103	44.2798	49.3054	50.5194	51.2256
Solyc01g005820.3.1	Serine/arginine-rich-splicing factor SCL30A (AHRD V3.3 *-* A0A0M9UMR8_NICAT)	298.782	320.253	313.021	201.315	299.64	270.921	359.75	334.856	321.838	317.962	224.518	258.739	278.142	245.736	267.268	276.638	305.053	252.295
Solyc01g005825.1.1	P-loop nucleoside triphosphate hydrolases superfamily protein with CH (Calponin Homology) domain-containing protein (AHRD V3.3 --* AT3G10310.2)	0	0	0.255303	0	0.140287	0	0	0	0	0	0	0	0	0	0	0	0	0.106664
Solyc01g005830.3.1	Glucan endo-1,3-beta-glucosidase, putative (AHRD V3.3 *-* B9T1E3_RICCO)	19.2772	19.2809	18.4133	16.0425	20.8866	17.3162	18.3892	21.286	22.0665	15.3871	18.0289	17.7365	15.7386	17.4607	19.0249	14.2103	17.2858	13.5119
Solyc01g005840.3.1	ubiquitin-conjugating enzyme E2 -like protein	20.3713	20.5237	18.7621	17.9555	15.9477	15.9509	14.4773	16.6646	25.7137	13.3473	13.6598	14.4209	15.3861	15.2494	13.6435	9.73471	11.1209	12.1595
Solyc01g005850.2.1	LOW QUALITY:Extensin-like protein Dif54 (AHRD V3.3 *** Q43505_SOLLC)	70.6003	92.7113	90.1883	167.299	81.5778	158.423	63.5391	39.0734	8.502	233.209	174.716	234.467	165.253	138.434	181.42	17.7668	30.7942	30.1602
Solyc01g005860.2.1	LOW QUALITY:WD repeat protein (AHRD V3.3 --* Q84VB4_ORYSJ)	83.4243	108.064	85.3977	155.624	84.7848	105.876	68.1731	35.9209	18.6585	250.552	159.961	278.731	107.788	105.014	104.875	11.0639	22.0017	19.9433
Solyc01g005865.1.1	Leucine-rich repeat receptor-like protein kinase family protein (AHRD V3.3 --* AT4G08850.2)	0	0.12553	0.108151	0.164964	0	0	0.00424315	0.0828101	3.1098	0	0	0	0	0	0	0	0	0
Solyc01g005870.2.1	Leucine-rich repeat receptor-like protein kinase family protein (AHRD V3.3 *** AT3G24240.1)	0.160791	0.09149	0.161509	0.192516	0.139073	0.127178	0.0621333	0.102322	5.52548	0.0467374	0.108974	0.119513	0.455602	0.130769	0.284623	0.226717	0.147931	0.0667667
Solyc01g005880.1.1	LOW QUALITY:Extensin-like protein Dif10 (AHRD V3.3 *** Q43504_SOLLC)	16.6926	22.5946	16.1219	28.1484	15.5302	23.2881	8.89725	4.78158	0.883047	57.5192	28.9242	58.6146	20.0576	17.0012	23.9136	1.91758	4.32223	4.76046
Solyc01g005890.1.1	LOW QUALITY:NAD(P)H-quinone oxidoreductase subunit 2 B, chloroplastic (AHRD V3.3 --* NU2C2_ILLOL)	29.3375	37.379	29.4964	54.9749	26.6928	45.1929	15.5764	11.0226	3.52287	80.6274	59.1346	75.9301	39.8129	34.6234	41.676	3.98988	6.54364	7.07952
Solyc01g005895.1.1	Transferase family protein (AHRD V3.3 *** B9H2L2_POPTR)	27.5381	33.6802	21.0973	2.7122	3.13963	0.722729	1.21981	0	0	33.2438	13.2124	9.56576	1.19069	0.0651905	1.47992	0	0	0
Solyc01g005900.2.1	HXXXD-type acyl-transferase family protein (AHRD V3.3 *-* AT1G28680.1)	24.4124	27.0384	17.8142	8.18481	6.66039	2.34157	4.69218	0.531967	0.490539	39.1152	20.8045	17.6646	4.66201	2.05967	5.61695	0.13216	0.510212	1.35491
Solyc01g005910.3.1	Acid phosphatase/vanadium-dependent haloperoxidase-related protein (AHRD V3.3 *** AT3G12685.1)	6.84375	6.54534	6.65269	6.85241	6.3771	6.34975	6.6016	5.68296	7.59205	6.66608	7.26225	5.76838	7.15962	6.72246	7.21681	6.72925	6.43403	5.92426
Solyc01g005920.2.1	Amino acid transporter, putative (AHRD V3.3 *** B9SM54_RICCO)	5.41242	5.42513	4.02506	7.28445	3.97347	5.3842	7.6954	9.31172	5.46882	6.11708	9.09906	6.11868	7.00037	8.52675	7.48977	13.6744	12.1086	9.83402
Solyc01g005930.3.1	Lipase/lipooxygenase, PLAT/LH2 (AHRD V3.3 *** A0A118JU91_CYNCS)	1.18999	2.17746	1.13596	1.22635	1.1011	1.22224	0.867944	0.825769	9.40899	0.813103	1.19001	1.07856	2.89205	1.4541	1.96063	2.23512	1.91126	4.3884
Solyc01g005940.3.1	Phytoene synthase (AHRD V3.3 *** A0A0K1L5A0_MALDO)	0	0	0	0.0841101	0	0.104785	0.243525	0.188786	0	0	0	0	0	0	0	0	0	0
Solyc01g005950.3.1	Serine/threonine-protein phosphatase (AHRD V3.3 *** B9GY91_POPTR)	39.3906	38.383	41.15	49.682	46.04	51.2436	46.1185	45.9728	41.6563	39.6015	41.8583	38.0384	36.8436	40.6041	39.819	41.8509	40.4845	35.0023
Solyc01g005960.3.1	RNA helicase DEAD1	44.8124	46.2427	47.1032	37.7212	47.995	46.6427	56.8527	51.9992	48.2926	34.7858	38.2882	37.1356	46.4189	49.3247	51.0177	64.1349	62.9696	52.7221
Solyc01g005970.3.1	F-box/kelch-repeat protein (AHRD V3.3 *** W9S3L7_9ROSA)	12.3008	11.2384	12.0521	11.0882	11.3373	12.4296	16.7623	16.4195	9.99158	10.3064	13.2857	9.55968	20.3534	22.0941	23.7116	35.7851	28.8652	25.0626
Solyc01g005980.3.1	transmembrane protein, putative (Protein of unknown function, DUF538) (AHRD V3.3 *** AT5G19860.1)	3.32048	2.8747	3.64016	8.58943	5.55402	6.29164	5.06593	6.87263	5.8951	3.80421	6.75904	5.20856	5.82526	6.27912	5.68582	6.74031	6.2263	5.57924
Solyc01g005990.3.1	Lipid transfer protein (AHRD V3.3 *** A0A072TPI6_MEDTR)	96.9827	74.3356	89.1226	37.7703	61.4622	60.8998	73.0602	91.464	97.9186	60.6425	36.0738	60.2547	12.1325	13.9042	8.16246	6.60506	8.66901	4.10875
Solyc01g006000.3.1	GPI mannosyltransferase 2 (AHRD V3.3 *** W9S353_9ROSA)	7.30159	6.9524	7.01259	7.14402	6.41079	5.74701	7.2412	5.29793	4.94847	5.38952	6.72555	5.49712	6.93217	5.74648	6.18884	6.9192	7.35796	7.51702
Solyc01g006010.3.1	RNA-binding KH domain protein (AHRD V3.3 *** G7JA56_MEDTR)	8.07591	8.38486	7.96679	8.40543	9.70675	8.5576	12.1852	11.2166	7.57779	12.0091	8.5068	8.50289	11.4641	11.2758	12.4005	18.5138	16.2627	14.7337
Solyc01g006020.3.1	6,7-dimethyl-8-ribityllumazine synthase (AHRD V3.3 *** AT3G32930.2)	20.4336	21.1818	22.8932	17.6081	16.1749	16.5064	18.564	15.8477	24.9378	20.6961	17.19	22.8896	18.1381	18.4026	17.0914	19.859	19.2719	21.1862
Solyc01g006040.3.1	E3 ubiquitin-protein ligase BRE1-like 2 (AHRD V3.3 *** A0A0B0NKV7_GOSAR)	11.7697	11.6279	11.7185	11.3842	11.7999	11.4013	12.3788	11.6712	10.9813	13.8431	12.3182	12.6613	12.2684	12.4514	12.9499	13.4197	13.9463	14.1784
Solyc01g006050.2.1	LOW QUALITY:Transmembrane protein 45B (AHRD V3.3 *** A0A151U0K4_CAJCA)	0.0986791	0.163368	0.175469	0.60113	0.299852	0.481428	0.414395	0.33731	0.223345	0.244019	4.27407	0.525988	1.85838	1.30384	0.854846	0.352159	0.326809	0.958406
Solyc01g006060.3.1	Dirigent protein (AHRD V3.3 *** K4ASH2_SOLLC)	64.0212	64.5159	56.0957	94.8762	73.5729	69.7446	92.6046	87.1436	88.5511	92.7964	66.8528	78.7503	52.7571	64.2166	51.1496	12.693	22.388	9.44066
Solyc01g006070.2.1	LOW QUALITY:Transmembrane protein 45B (AHRD V3.3 *** A0A151U0K4_CAJCA)	1.13403	0.921655	0.274979	1.27847	0.4699	0.754449	0.714341	0.528601	0.700009	0.82854	0.695067	0.380436	0.61606	1.34271	0.913386	0.735826	0.438981	0.0715202
Solyc01g006080.2.1	plant/protein (DUF789) (AHRD V3.3 *** AT1G03610.1)	0	0	0.0503576	0	0	0.0767579	0	0	0	0	0	0	0	0	0	0	0	0
Solyc01g006090.3.1	rRNA processing protein EBP2 (AHRD V3.3 *** B9ICW5_POPTR)	18.6176	21.0212	20.1773	10.1638	21.7887	12.8914	15.2264	13.3397	10.3071	24.8216	16.8089	24.871	9.99376	12.0861	10.3466	11.2681	12.5122	10.5001
Solyc01g006100.3.1	cytosine-5 DNA methyltransferase1L	12.9533	12.0548	11.9529	9.75591	12.647	11.874	8.16852	7.69135	5.67363	15.6788	10.7616	13.5337	9.39809	9.30896	8.30331	4.04422	7.61479	5.99083
Solyc01g006110.3.1	PP2A regulatory subunit TAP46 (AHRD V3.3 *** TAP46_ARATH)	59.803	57.991	57.6749	64.0665	55.186	59.1266	60.1766	57.3108	71.1912	67.1769	58.2846	68.9851	56.6531	49.8828	55.6179	45.5447	47.7607	53.1407
Solyc01g006120.3.1	Protein kinase family protein (AHRD V3.3 *** AT3G13670.1)	81.5669	78.8731	82.526	84.4265	87.9448	91.5369	99.3072	96.6453	101.585	80.8258	81.2776	76.9766	95.2375	95.0163	100.169	107.518	106.338	100.451
Solyc01g006130.3.1	Chaperone protein dnaJ (AHRD V3.3 *** B9GLJ5_POPTR)	18.461	18.576	19.7473	12.6439	12.3017	12.6326	15.7064	18.8259	78.3033	18.3791	14.6949	17.1049	14.2228	14.7169	15.7471	15.5721	13.816	18.8946
Solyc01g006140.3.1	CDT1-like protein a, chloroplastic (AHRD V3.3 *** A0A0B0P9Z8_GOSAR)	2.25201	2.26029	1.47665	1.53111	1.86352	1.37337	1.18214	1.23717	1.31409	1.2472	1.6391	1.70247	1.07048	0.850162	0.91448	0.627876	0.998879	1.26938
Solyc01g006150.3.1	Metal tolerance protein (AHRD V3.3 *** D7RJ71_CARPA)	17.3191	16.6322	17.1142	21.5651	19.5998	17.9799	15.4585	15.0265	23.1614	16.7517	17.5875	18.8274	12.4637	11.3634	10.607	8.21053	7.98234	9.13311
Solyc01g006160.3.1	60S acidic ribosomal protein P1 (AHRD V3.3 *** B9IDH5_POPTR)	817.155	855.967	876.137	476.646	783.18	740.435	899.306	806.321	602.315	574.597	540.898	575.688	492.899	523.608	461.723	644.873	661.309	429.241
Solyc01g006170.3.1	rRNA processing protein EBP2 (AHRD V3.3 *** B9ICW5_POPTR)	57.6754	64.7816	60.4987	33.8984	67.7974	52.6225	49.47	45.9668	31.6566	80.0639	50.2131	73.1157	39.3026	41.4564	36.2332	39.454	49.4136	37.5631
Solyc01g006180.3.1	P-loop containing nucleoside triphosphate hydrolases superfamily protein (AHRD V3.3 *** AT4G10620.1)	8.72077	9.65696	9.61199	6.48926	8.92644	8.13953	9.5118	8.84849	4.98252	10.6148	8.6728	8.41057	7.76072	8.43546	9.21957	8.96121	8.88609	9.06314
Solyc01g006190.3.1	E3 ubiquitin-protein ligase (AHRD V3.3 *** K4ASI5_SOLLC)	82.5486	77.989	85.603	80.9232	79.2596	81.4741	90.5736	85.2981	114.093	95.212	81.929	77.9755	97.7572	95.013	93.0015	83.3465	92.6483	91.2393
Solyc01g006195.1.1	histidine kinase 3 (AHRD V3.3 --* AT1G27320.1)	81.912	64.0157	75.1833	88.843	85.4949	72.4812	66.7732	82.94	93.0382	87.1289	85.6443	104.461	98.8129	85.265	83.2445	88.1263	85.4872	108.637
Solyc01g006200.3.1	Reticulon-like protein B14 (AHRD V3.3 --* RTNLN_ARATH)	2.27851	2.77438	2.50938	4.12566	3.733	2.68941	3.7039	2.04583	3.36871	2.27194	3.01832	3.93284	2.87488	3.82912	2.95208	7.47561	5.58129	5.099
Solyc01g006210.3.1	Non-structural maintenance of chromosomes element 1 (AHRD V3.3 *** A0A118K055_CYNCS)	4.5553	5.05969	4.50663	2.59479	5.01548	3.77136	4.0694	3.03335	2.74158	2.40652	3.85807	3.36199	3.50952	3.51753	4.25603	4.28584	4.8786	4.53919
Solyc01g006220.2.1	Histone-lysine N-methyltransferase (AHRD V3.3 *** A0A072UKT3_MEDTR)	9.22413	9.37027	9.12032	8.96814	8.66453	7.96265	6.47488	5.60849	5.63209	10.5694	9.70742	10.3777	7.77779	7.30555	7.1245	5.66153	5.90504	6.80351
Solyc01g006230.3.1	Cysteine protease ATG4B, putative (AHRD V3.3 *** B9STA6_RICCO)	32.946	32.6732	32.6816	37.2215	35.812	39.0764	42.0444	43.1019	42.6621	28.0811	35.7825	30.4545	44.7494	42.8963	46.2362	49.9901	47.9748	42.9706
Solyc01g006240.3.1	Mannose-binding lectin superfamily protein (AHRD V3.3 *** AT1G05760.2)	1.32403	1.00574	1.32952	3.25337	0.811414	1.26658	0.686842	0.570486	1.05767	0.866679	0.954727	1.91605	0.761585	1.4113	1.10405	0.833839	0.331636	0.97256
Solyc01g006250.2.1	F-box family protein (AHRD V3.3 --* AT1G67390.1)	2.51051	1.44986	2.49161	1.82911	1.52065	1.80398	2.72148	3.84887	3.76607	2.30999	1.93236	3.08809	2.79109	3.04161	4.13814	4.58384	4.14339	3.07824
Solyc01g006260.3.1	Ribonuclease P/MRP protein subunit POP5 (AHRD V3.3 *** A0A068TLU2_COFCA)	5.38099	6.89368	7.08238	5.90822	7.26953	5.88838	7.79281	6.1885	6.65862	6.71537	6.47291	7.29943	5.9557	6.09417	6.29717	9.33243	5.85308	6.27982
Solyc01g006270.2.1	LOW QUALITY:Receptor kinase-like protein Xa21 (AHRD V3.3 --* XA21_ORYSI)	0	0	0	0	0	0	0	0	0	0	0	0	0	0	0	0	0	0
Solyc01g006280.3.1	Formate--tetrahydrofolate ligase (AHRD V3.3 *** FTHS_SPIOL)	91.225	97.928	94.9637	115.689	105.681	126.124	118.383	112.575	97.0618	85.3502	88.8517	85.9949	82.3185	89.9104	90.8108	80.8822	85.6552	76.6928
Solyc01g006290.3.1	Peroxidase (AHRD V3.3 *** K4ASJ5_SOLLC)	8.7888	24.8903	33.6669	17.3311	16.9856	11.4798	13.7816	19.6554	107.211	31.3284	48.3666	17.7688	11.9362	13.0774	17.1749	7.50754	5.24193	8.95111
Solyc01g006300.3.1	LECEVI1A	11.3482	27.9766	24.5346	12.467	17.1197	10.5979	13.3059	17.2283	104.074	27.8771	45.4977	46.8065	7.65015	13.8702	13.4499	9.28928	2.9769	5.0406
Solyc01g006310.3.1	SlPeroxidase	5.51122	5.06388	6.36997	30.2757	5.38287	5.6763	9.19972	15.2056	9.04349	3.91817	31.6962	10.3382	20.309	26.319	22.678	56.2998	25.6184	24.9792
Solyc01g006320.3.1	Late embryogenesis abundant (LEA) hydroxyproline-rich glycoprotein family (AHRD V3.3 *** AT3G20600.1)	5.7391	4.58545	5.45754	16.7749	9.42365	9.33317	11.0026	11.332	24.3554	4.47355	38.5406	10.5892	30.6353	28.5424	22.2548	16.0288	19.125	13.6754
Solyc01g006330.3.1	Plastid-lipid associated protein PAP / fibrillin family protein (AHRD V3.3 *** AT1G51110.1)	0.291702	0.695416	0.466829	0.342703	0.417866	0.0474379	0.183747	0.2564	31.7897	0.432802	0.429094	0.358813	0.221853	0.231254	0.31013	0.104101	0.165612	0.242838
Solyc01g006340.3.1	Dead box ATP-dependent RNA helicase, putative (AHRD V3.3 *** B9RGT5_RICCO)	8.20247	7.62291	8.29493	7.09442	8.38826	7.24245	8.52688	7.63001	6.10766	8.49293	8.23512	7.39696	8.88462	9.2896	9.30321	9.15884	8.42814	9.25123
Solyc01g006350.3.1	Callose synthase-like protein (AHRD V3.3 *-* A0A072VRY1_MEDTR)	44.3763	45.2391	45.7898	49.8488	49.7306	48.7171	49.4361	46.5678	39.5485	50.8015	51.558	51.9153	58.2132	57.7626	62.8527	78.1717	72.4603	73.9124
Solyc01g006360.3.1	glucan synthase-like 10 (AHRD V3.3 *** AT3G07160.3)	32.756	33.6375	35.0846	33.5828	28.9469	32.9637	33.2804	33.0098	15.4469	34.6069	32.048	35.949	38.6408	33.0078	43.9842	50.3156	41.6861	46.9847
Solyc01g006370.3.1	Callose synthase (AHRD V3.3 *** K7PRK8_MAIZE)	67.229	68.2342	67.4725	61.5832	68.2826	73.9323	53.8326	50.4908	29.1248	64.317	59.4704	63.1597	55.665	53.9555	54.5576	41.2272	48.6693	39.6119
Solyc01g006380.2.1	U-box domain-containing protein (AHRD V3.3 *** B6V8G2_HELAN)	13.6905	12.8514	12.0779	16.7066	9.65886	11.4722	12.9973	13.6023	9.08766	8.86014	15.9962	11.7642	18.1163	17.684	13.8999	14.8763	13.1788	15.7069
Solyc01g006390.2.1	LOW QUALITY:Extensin-like protein (AHRD V3.3 *** Q9XG52_SOLLC)	0	0.188447	0	0	0	0.462778	0.358507	0	1.61019	0	0.116278	0	0	0.107428	0	0.338516	0	0
Solyc01g006400.3.1	Extensin-like protein (AHRD V3.3 *** O49946_SOLTU)	60.7985	73.4487	50.2104	72.6129	57.7538	66.1912	73.9249	63.1052	130.987	73.2856	81.1814	72.8044	58.042	60.9818	58.1984	79.4358	59.9371	61.2968
Solyc01g006410.3.1	LOW QUALITY:Cysteine-rich extensin-like protein (AHRD V3.3 *** Q08198_TOBAC)	0.125967	0	0	0	0	0	0	0	0	0	0	0.154947	0	0.285324	0	0	0	0.174776
Solyc01g006420.3.1	LOW QUALITY:wall associated kinase-like 6 (AHRD V3.3 --* AT1G16110.1)	0.497995	0.659565	0.531315	0.866762	1.08088	0.269954	0.627387	0	0	1.43671	1.4244	2.45027	0	0.751997	0.392189	0	0.235611	0
Solyc01g006430.3.1	Fatty acid desaturase (AHRD V3.3 *** M4QSE6_9ERIC)	729.331	707.303	695.469	425.093	507.398	454.553	757.547	738.088	711.737	555.26	457.417	497.117	542.997	553.726	587.858	768.626	663.081	664.348
Solyc01g006440.2.1	Major facilitator superfamily protein (AHRD V3.3 *** A0A061GSQ4_THECC)	0.0929066	0.0153812	0.0330409	0.0606391	0.100825	0.0251814	0.117046	0.0680525	0.0788548	0	0.151851	0	0.117766	0.0701468	0.109751	0.221039	0.131868	0.236327
Solyc01g006450.3.1	Enoyl reductase (AHRD V3.3 *** P93062_BRANA)	10.6604	10.9805	11.7659	9.83705	10.9079	11.1021	9.69227	8.38554	15.1989	9.60963	10.1067	9.98008	9.84225	11.2109	11.3214	8.71451	9.91336	10.1279
Solyc01g006460.2.1	Non-structural maintenance of chromosome element 4 (AHRD V3.3 *** A0A1D1XPL1_9ARAE)	0	0.266537	0	0	0	0	0	0	0	0.0995295	0.0328923	0.165029	0.116614	0.0911668	0.12679	0.0478791	0	0.0372297
Solyc01g006470.1.1	LOW QUALITY:DNA-binding bromodomain-containing protein (AHRD V3.3 *-* AT2G44430.1)	0	0	0	0	0	0	0	0	0	0	0	0	0	0	0	0	0	0
Solyc01g006480.3.1	alpha/beta-Hydrolases superfamily protein (AHRD V3.3 *** AT5G19630.1)	12.3198	13.4689	13.4647	14.464	13.5004	13.3771	12.0192	13.316	12.7518	12.957	13.3985	15.0156	9.5902	11.4429	9.49525	6.8362	7.25041	9.48482
Solyc01g006490.3.1	uncharacterized protein	13.4965	13.7031	12.9341	12.265	13.8173	14.3734	19.6114	18.3138	15.7804	10.9034	10.7856	11.0432	17.1295	18.2837	19.8705	25.681	22.4621	22.0957
Solyc01g006500.3.1	Pentatricopeptide repeat-containing protein, putative (AHRD V3.3 *** A0A061DV75_THECC)	8.87784	7.86592	7.63519	7.15881	6.94968	6.35891	6.59919	5.58418	12.7742	9.18279	7.74756	8.10706	7.93569	6.87938	7.1756	6.49449	6.59712	8.83743
Solyc01g006510.3.1	sorbitol related enzyme	55.3599	52.2692	51.2591	40.7047	37.9966	34.1741	36.58	35.6262	90.6176	41.8024	38.7091	37.7309	36.2731	31.9563	33.2656	35.7833	32.4325	32.331
Solyc01g006520.3.1	Serine/threonine-protein kinase (AHRD V3.3 *** K4ASL8_SOLLC)	0.867764	0.689581	1.06049	0.679656	0.801325	1.05198	1.47089	0.924542	4.49945	0.42917	0.870328	0.504593	1.01139	0.839826	1.06237	2.30853	1.34364	1.48859
Solyc01g006530.1.1	Serine/threonine-protein kinase (AHRD V3.3 *** K4ASL9_SOLLC)	0.0706185	0.0350738	0.0565076	0.0691378	0	0.0574214	0.0222418	0.0775903	0.0299688	0	0.0649249	0.0217164	0.0191817	0.0599835	0.104277	0.28352	0.125291	0.146972
Solyc01g006540.3.1	lipoxygenase C	0.1764	0.014602	0.0470508	0.230269	0.0574308	0.0956233	0.0555585	0.0646052	27.3882	0.072702	0.216238	0.0542461	0.0479146	0.049945	0.086826	0.0262302	0.0417293	0.081584
Solyc01g006545.1.1	Leucine-rich repeat receptor-like protein kinase family protein (AHRD V3.3 *-* AT3G24240.1)	0	0	0	0	0	0	0	0	1.82752	0	0	0	0	0	0	0.259741	0	0
Solyc01g006550.3.1	Leucine-rich repeat receptor-like protein kinase family protein (AHRD V3.3 *** AT2G33170.2)	0.0630599	0.0818312	0.125459	0.0272994	0.150366	0.117215	0.0928316	0.0951419	1.83668	0.161578	0.161328	0.18046	0.117963	0.152699	0.210062	0	0.288829	0.374519
Solyc01g006560.3.1	Lipoxygenase (AHRD V3.3 *** C0KKU8_SOLLC)	0	0	0	0	0	0	0	0	51.6394	0	0.0369122	0	0.0327165	0	0	0	0	0
Solyc01g006565.1.1	Lipoxygenase (AHRD V3.3 *-* C0KKU8_SOLLC)	0	0	0	0	0	0	0	0	20.3987	0	0	0	0	0	0	0	0	0
Solyc01g006570.1.1	Lipoxygenase (AHRD V3.3 *-* K4DCJ0_SOLLC)	0	0	0	0	0	0	0	0	0	0	0	0	0	0	0	0	0	0
Solyc01g006575.1.1	2-oxoglutarate-dependent dioxygenase-related family protein (AHRD V3.3 *** B9GL08_POPTR)	0	0	0	0	0	0	0	0	0	0.390858	1.02406	0.355422	1.99031	0.596105	0	0	0	0.401434
Solyc01g006580.3.1	2-oxoglutarate-dependent dioxygenase-related family protein (AHRD V3.3 *** B9GL08_POPTR)	16.4457	23.6749	17.803	30.7204	15.8645	21.5084	9.68353	11.0302	4.70139	21.4278	31.5547	27.6306	13.6709	13.3531	15.0045	2.91668	4.66531	4.22982
Solyc01g006590.2.1	Serine/threonine-protein kinase (AHRD V3.3 *** K4ASL8_SOLLC)	0.0250323	0.0248654	0.106829	0	0.0325992	0	0	0	0.0424925	0	0.0306855	0	0	0.02835	0.0295708	0	0.0355299	0
Solyc01g006600.2.1	Long-chain-fatty-acid--AMP ligase FadD28 (AHRD V3.3 *** W9QXF8_9ROSA)	0	0	0	0	0	0	0	0	0	0	0	0	0	0	0	0	0	0
Solyc01g006610.2.1	2-oxoglutarate-dependent dioxygenase-related family protein (AHRD V3.3 *** B9GL08_POPTR)	0.292464	0.288546	0.211217	0.810234	0.759417	0.691862	0.575944	0.296357	0.107001	0.398943	0.799421	0.557315	0.17812	0.294805	0.542003	0.29677	0.586537	0.220815
Solyc01g006620.3.1	C2 calcium/lipid-binding and GRAM domain protein (AHRD V3.3 *** A0A072ULK6_MEDTR)	1.93276	1.10762	1.26897	4.488	4.69517	5.62139	2.06034	2.64085	2.30292	2.06802	3.91837	1.76021	11.1862	10.4184	10.9988	12.1038	9.04757	12.5316
Solyc01g006630.3.1	Oxidoreductase, putative (AHRD V3.3 *** B9RI76_RICCO)	35.2253	36.3345	37.6055	41.2245	37.6309	50.7898	43.7454	45.0495	33.6024	36.9422	36.0104	38.7925	37.4422	37.0267	38.0023	34.5428	30.6985	32.0681
Solyc01g006640.1.1	LOW QUALITY:AMP-dependent synthetase and ligase family protein (AHRD V3.3 *** A0A061GTM3_THECC)	0.0695322	0.138137	0.0123641	0.0378191	0.0226376	0	0.0875985	0.0933738	0.0491797	3.25975	20.087	10.0711	66.2543	58.0634	62.9729	71.0822	59.0091	80.9501
Solyc01g006650.2.1	ETHYLENE INSENSITIVE 3-like 3 protein (AHRD V3.3 *** A0A0B2RCL4_GLYSO)	2.31077	2.34212	1.855	0.842282	1.26338	0.816655	1.93884	1.13997	0.652086	13.2604	22.8195	22.0364	44.5436	39.1181	41.705	40.9592	35.3562	47.9304
Solyc01g006660.2.1	Subtilisin-like protease (AHRD V3.3 *** A0A0B2PIS0_GLYSO)	11.2652	16.9487	16.3592	10.2803	11.779	12.3881	13.0797	12.2953	4.17568	15.6223	14.0342	10.6539	2.77276	2.08053	3.01408	3.85499	3.33522	3.65845
Solyc01g006665.1.1	Major facilitator superfamily protein (AHRD V3.3 --* AT1G79710.3)	0	0	0	0	0	0	0	0	0.756017	0	0	0	0	0	0	0	0	0
Solyc01g006670.2.1	Glycosyltransferase (AHRD V3.3 *** K4D910_SOLLC)	1.84765	2.04812	1.14277	4.649	1.42975	1.74187	1.68676	1.76527	1.22729	1.9534	4.92373	4.3149	1.60016	2.72939	2.15101	4.06138	2.88853	3.00942
Solyc01g006680.3.1	2-oxoglutarate (2OG) and Fe(II)-dependent oxygenase superfamily protein (AHRD V3.3 *** AT3G20810.5)	5.35799	4.57961	5.18472	5.82307	6.23117	6.20069	6.90712	6.93656	5.1187	5.7928	5.16276	4.69011	4.84668	4.036	3.32662	3.20169	4.06774	2.48956
Solyc01g006690.3.1	DNA double-strand break repair rad50 ATPase (AHRD V3.3 *** A0A061GZ54_THECC)	27.8222	27.9368	24.9399	24.8792	22.4309	19.8323	13.4331	14.5454	26.6003	15.7189	25.5857	21.2402	14.9385	14.8626	12.5448	8.01098	7.59772	7.21743
Solyc01g006700.3.1	Protein downstream neighbor of Son (AHRD V3.3 *** A0A0B0NFM1_GOSAR)	28.6876	29.8342	31.4048	27.196	30.0703	31.961	28.8421	30.7705	23.6208	23.7856	24.626	24.5733	20.7252	20.3683	20.2803	20.7885	22.3152	18.1725
Solyc01g006710.3.1	ATP-dependent RNA helicase, putative (AHRD V3.3 *** B9RL32_RICCO)	11.6428	12.2895	12.1304	12.8116	12.6051	11.7483	11.6336	11.7392	10.3212	12.4163	11.4511	12.1089	11.6495	11.5546	10.8685	11.9679	11.9473	13.429
Solyc01g006720.3.1	ABC transporter family protein (AHRD V3.3 *** B9IIG9_POPTR)	6.77296	6.96073	6.22537	9.09337	7.85025	8.18796	6.2562	6.04221	30.0659	10.6427	16.8925	11.1818	24.3994	33.8539	28.1743	31.0135	27.7434	35.9051
Solyc01g006730.3.1	Calcium-dependent protein kinase (AHRD V3.3 *** H6UM43_TOBAC)	0.0424668	0	0	0	0	0	0.0267504	0	0	0	0	0.0783554	0.11535	0	0	0	0	0
Solyc01g006735.1.1	LOW QUALITY:Invertase/pectin methylesterase inhibitor family protein (AHRD V3.3 --* B9MVC0_POPTR)	0	0	0	0	0	0	0	0	0	0	0	0	0	0	0	0	0	0
Solyc01g006740.3.1	Sucrose phosphate phosphatase (AHRD V3.3 *** Q5J3N8_ACTCH)	9.75269	9.36018	10.2001	7.8896	10.3037	9.15873	8.99871	8.77365	6.43557	11.3112	10.7091	11.8613	9.64111	8.52509	9.54124	7.20604	7.52568	9.33875
Solyc01g006750.2.1	LOW QUALITY:RNAhelicase-like 8 (AHRD V3.3 --* AT4G00660.2)	0	0	0	0	0	0	0	0	0	0	0	0	0	0	0	0	0	0
Solyc01g006755.1.1	LOW QUALITY:Pectinesterase inhibitor (AHRD V3.3 --* A0A103TTB1_CYNCS)	0	0	0	0	0	0	0	0	0	0	0	0.336983	0	0	0	0	0	0
Solyc01g006760.3.1	Transmembrane protein, putative (AHRD V3.3 *** A0A072UES2_MEDTR)	0	0	0	0	0	0	0	0	0	0	0	0	0	0	0	0	0	0
Solyc01g006770.2.1	transferring glycosyl group transferase (DUF604) (AHRD V3.3 *** AT4G11350.1)	0	0	0	0	0	0	0	0	0	0	0	0	0	0	0	0	0	0
Solyc01g006780.3.1	LOW QUALITY:Nitrate reductase [NADH] 1 (AHRD V3.3 --* NIA1_PHAVU)	7.81651	8.68871	7.8431	6.19498	3.75665	5.4478	2.81356	3.40801	2.36939	10.0097	10.3802	8.4702	4.34741	3.68854	3.07789	1.32833	1.45284	2.06576
Solyc01g006790.2.1	BnaAnng41820D protein (AHRD V3.3 *** A0A078K412_BRANA)	38.5129	38.256	32.6832	25.6656	22.2483	19.2804	14.5651	12.4059	17.3752	42.9748	30.7815	30.7066	17.1217	11.4255	12.3525	6.70128	7.83895	7.25419
Solyc01g006800.3.1	Methionine aminopeptidase 2 (AHRD V3.3 *** K4ASP6_SOLLC)	45.9351	44.8031	45.1223	37.6083	46.2104	43.5527	47.7376	43.9788	39.9628	51.5964	42.2541	46.8204	47.1459	44.2155	46.5959	48.5944	49.8617	51.0821
Solyc01g006810.3.1	RING/U-box superfamily protein (AHRD V3.3 --* AT5G15790.5)	17.9097	19.4712	16.2192	25.0356	19.9075	21.8785	14.6749	14.7919	16.9005	22.1439	20.3293	23.1402	18.6007	14.7254	16.6255	6.13983	8.96714	10.0571
Solyc01g006820.2.1	LOW QUALITY:basic helix-loop-helix (bHLH) DNA-binding superfamily protein (AHRD V3.3 --* AT5G57150.5)	108.235	108.824	85.8513	128.661	107.534	104.981	85.7033	98.1733	97.3236	137.69	131.706	145.987	110.662	95.7751	116.718	61.0893	65.2286	52.9429
Solyc01g006825.1.1	Fasciclin-like arabinogalactan protein 17 (AHRD V3.3 *** FLA17_ARATH)	80.1081	72.3663	65.1048	94.4924	79.4007	80.8692	70.3855	80.548	95.9289	82.2653	85.3971	91.1701	73.0588	65.8409	77.9429	41.7457	55.1399	41.076
Solyc01g006830.3.1	TPX2 (targeting protein for Xklp2) protein family (AHRD V3.3 *** AT2G35880.3)	54.5845	52.3459	47.5496	69.3042	55.555	58.3128	44.129	51.2235	67.733	64.0537	57.7087	64.311	50.766	45.3308	52.7459	28.9754	34.2633	39.709
Solyc01g006840.3.1	Calcium-dependent protein kinase, putative (AHRD V3.3 *** B9RL17_RICCO)	7.57837	7.34271	8.84757	8.89256	8.076	7.8121	3.56072	3.45802	2.07376	10.855	10.8127	10.2006	7.70519	5.29975	5.85816	1.77345	2.20419	2.62871
Solyc01g006850.1.1	Pentatricopeptide repeat-containing family protein (AHRD V3.3 *** B9H9M3_POPTR)	1.06325	0.905277	0.823782	1.074	1.022	0.761627	0.717593	0.556293	0.601623	1.33028	1.13269	1.08989	0.866411	0.917461	1.1364	0.926024	0.772531	1.19424
Solyc01g006860.3.1	DNAJ heat shock N-terminal domain-containing protein (AHRD V3.3 *** AT5G06410.1)	0.373955	0.214478	0.184867	1.10342	0.585749	0.272167	0.430792	0.278058	0.150464	0.269277	0.622408	0.844217	0.186644	0.355144	0.134995	0.229212	0.456223	0.386646
Solyc01g006870.3.1	polyketide cyclase/dehydrase/lipid transport superfamily protein (AHRD V3.3 *-* AT5G06440.3)	19.7846	18.6261	16.7261	19.0824	17.2438	17.3359	16.6829	15.0107	23.3864	21.0438	20.5603	20.0333	20.6118	17.1382	17.7545	17.7541	16.7529	20.027
Solyc01g006880.3.1	Histone-lysine N-methyltransferase (AHRD V3.3 *-* A0A0K9P7Q5_ZOSMR)	10.6291	10.6124	10.8966	8.90882	8.32833	8.08282	8.19425	7.76066	7.12922	10.6047	8.99278	9.38445	10.2966	7.66746	9.07685	10.0974	8.79643	10.7746
Solyc01g006890.3.1	EEIG1/EHBP1 N-terminal domain-containing protein (AHRD V3.3 *** A0A103XH66_CYNCS)	35.3788	32.2715	32.1148	27.2403	31.165	31.4335	26.8152	25.1349	19.5792	31.7406	26.3032	32.4972	25.0791	26.435	26.6049	25.1745	26.8836	22.9075
Solyc01g006900.3.1	MD-2-related lipid recognition domain-containing protein / ML domain-containing protein (AHRD V3.3 *** AT3G11780.1)	260.307	281.747	275.521	331.463	312.046	330.803	367.981	391.116	441.791	197.728	253.65	201.14	292.003	312.206	312.435	281.499	281.497	224.882
Solyc01g006910.3.1	RING/U-box superfamily protein (AHRD V3.3 *** AT5G06490.1)	1.46767	0.785015	1.08407	1.32637	2.79347	2.20319	0.568928	1.32313	2.29974	1.53549	1.38394	1.24985	1.10397	1.02289	1.2003	0	0.480729	0.313287
Solyc01g006920.3.1	Pentatricopeptide repeat-containing protein (AHRD V3.3 *** A0A0B2S1E2_GLYSO)	0.266431	0.396981	0.481051	0.24078	0.587177	0.333293	0.374387	0.360288	0.243529	0.405442	0.464777	0.567221	0.311744	0.348165	0.25421	0.43884	0.421795	0.412321
Solyc01g006925.1.1	Serine/threonine-protein phosphatase (AHRD V3.3 --* K4DBE7_SOLLC)	1.9238	1.21607	0.373186	0.456598	1.13879	1.70649	0.88133	0.768629	0.296879	0.648719	1.07194	0.860511	0.190018	0.594212	1.033	0	1.4894	0.727973
Solyc01g006930.3.1	Nuclear transcription factor Y subunit A-10, putative (AHRD V3.3 *** A0A061EVQ6_THECC)	20.0009	16.9884	16.8754	25.287	16.0893	19.1746	41.9191	44.3065	47.0871	15.0973	15.9004	16.2618	34.4275	43.6994	38.95	41.3758	42.4804	34.9206
Solyc01g006940.3.1	RNA-binding (RRM/RBD/RNP motifs) family protein (AHRD V3.3 *** AT2G37220.1)	13.4729	12.9449	14.3743	12.1435	13.4202	11.1507	14.7003	13.3932	48.3271	11.8987	11.6985	13.0706	12.155	14.4411	15.4892	12.7357	16.1634	14.4094
Solyc01g006950.3.1	Syntaxin, putative (AHRD V3.3 *** B9SDJ9_RICCO)	16.371	16.2904	17.9567	29.1312	21.2823	19.5237	19.7563	18.7657	15.1626	39.4533	33.3413	38.2612	29.3019	26.38	25.2766	24.497	26.9053	29.0108
Solyc01g006960.3.1	Trafficking protein particle complex subunit 8 (AHRD V3.3 *** A0A0B2QRW8_GLYSO)	25.6856	23.9661	25.9747	27.1282	24.215	26.207	22.4725	21.7519	17.1126	21.9085	24.3019	23.8701	22.411	20.6664	21.4271	19.1755	20.622	21.7775
Solyc01g006970.3.1	RNA helicase family protein (AHRD V3.3 *** AT2G35920.2)	18.5802	18.771	19.4989	15.7172	16.6868	16.1591	15.4562	14.5195	15.3397	15.8586	16.4064	17.2581	17.2405	16.6074	16.7536	17.5946	17.8272	22.8605
Solyc01g006980.3.1	Malonyl-CoA:Acyl carrier protein transacylase (AHRD V3.3 *** M9PMR7_LINUS)	40.7416	44.3839	45.0036	43.7863	47.1034	56.8083	43.9767	40.9248	38.8886	44.9399	36.8763	45.3302	22.3661	22.5987	24.5564	16.135	18.6065	16.7867
Solyc01g006990.3.1	F-box family protein (AHRD V3.3 *** E5GBH4_CUCME)	25.8007	25.8857	26.146	26.4706	21.4259	26.4285	25.0758	30.1281	29.0026	30.9048	26.5853	30.9935	24.0009	25.8975	28.6776	34.2332	33.1911	32.0066
Solyc01g006993.1.1	Dof zinc finger protein (AHRD V3.3 *-* W9S694_9ROSA)	0.0674279	0.133956	0.0719394	0.264057	0.17562	0.438616	0	0.197559	0	0.166739	0.0826554	0.497645	0.0732601	0	0	0	0.0957044	0
Solyc01g006997.1.1	Dof zinc finger protein (AHRD V3.3 *** W9S694_9ROSA)	0	0	0	0	0	0	0.0752355	0	0	0	0	0	0	0	0	0	0	0
Solyc01g007000.3.1	U-box domain-containing family protein (AHRD V3.3 *** B9P691_POPTR)	1.17502	1.72726	0.885317	2.09811	1.23501	0.735855	0.67548	0.745771	1.25126	0.706029	0.652715	0.432308	0.298061	0.45885	0.372491	0.164707	3.11941	0.183829
Solyc01g007010.2.1	U-box domain-containing family protein (AHRD V3.3 *** B9P691_POPTR)	5.11638	3.87932	4.87289	5.48	4.27581	4.59371	2.37923	2.94968	6.90721	4.92881	6.33438	5.64797	4.2691	2.84502	3.66844	3.46056	5.01532	3.36898
Solyc01g007020.3.1	U-box domain-containing family protein (AHRD V3.3 *** B9IIK9_POPTR)	5.24582	5.29937	4.87108	8.54053	5.47762	4.39321	5.27107	4.94908	8.47435	4.59211	5.88094	3.10062	3.61787	2.99791	2.5242	1.15563	5.65666	1.96229
Solyc01g007025.1.1	U-box domain-containing family protein (AHRD V3.3 *-* B9IIK9_POPTR)	0.89468	1.12735	1.00367e-05	0.944733	1.69549	0.83257	1.67914	0.707865	2.03292	0.762375	0.954742	0.374196	1.00159	1.99711	1.23498	1.00523	2.51966	1.66077
Solyc01g007030.3.1	U-box domain-containing family protein (AHRD V3.3 *** B9P691_POPTR)	4.94461	4.74469	5.16314	7.08932	4.66548	2.17832	2.95076	2.67493	6.76412	1.98616	3.03583	1.69738	3.16396	2.61196	2.11659	2.50406	6.39843	1.78847
Solyc01g007040.3.1	U-box domain-containing family protein (AHRD V3.3 *-* B9P691_POPTR)	4.18774	2.32047	3.60317	6.34828	3.87031	1.31812	1.70188	1.7811	6.34254	2.97238	2.64953	2.99102	2.34837	1.37693	1.91496	1.68733	5.75217	0.749729
Solyc01g007050.2.1	U-box domain-containing family protein (AHRD V3.3 *** B9IIL0_POPTR)	0.0322965	0.0641621	0	0.0843181	0.0841182	0	0.0406879	0.0473132	0.0548234	0	0	0	0.03509	0.146308	0	0	0	0.0448106
Solyc01g007060.3.1	BTB/POZ domain-containing protein (AHRD V3.3 *** AT3G05675.3)	14.5608	14.6933	14.8775	13.6773	12.5161	12.8107	13.0059	12.2174	12.6855	11.6689	13.4341	13.8122	10.505	11.7354	11.0121	9.86347	10.0875	11.9988
Solyc01g007070.3.1	BEL1-like homeodomain protein 1 (AHRD V3.3 *** A0A151SQ36_CAJCA)	23.3454	23.6472	23.3167	36.9935	24.5775	24.1077	36.4203	33.8273	54.8961	26.8416	27.6369	27.7025	36.3744	36.1724	35.4819	41.6999	37.2645	42.2633
Solyc01g007080.3.1	aluminum activated malate transporter family protein (AHRD V3.3 *** AT3G11680.2)	0	0.0237717	0.0765976	0.0937183	0.0311653	0	0.0602987	0.0350586	0.771848	0.0295893	0.0293359	0.0294371	0	0	0	0	0	0
Solyc01g007090.1.1	aluminum activated malate transporter family protein (AHRD V3.3 *** AT3G11680.2)	0	0	0	0	0	0	0	0	0.0398209	0	0	0	0	0	0	0	0	0
Solyc01g007100.3.1	Digalactosyldiacylglycerol synthase 1 (AHRD V3.3 *** W8SVK3_TOBAC)	5.98168	6.3662	5.76887	12.8857	8.92186	9.77559	9.7818	9.88531	57.5224	8.30673	8.72321	7.5391	14.3748	16.0852	17.1433	17.6139	16.3111	23.5492
Solyc01g007110.3.1	NC domain-containing protein-like protein (AHRD V3.3 *** AT5G06370.1)	0.466733	0.408461	0.160161	0.899909	0.548956	0.346151	0.252904	0.379315	0.333966	0.31903	0.801945	0.642567	0.422268	0.63737	0.521721	1.15694	1.14744	0.598929
Solyc01g007120.3.1	protein serine/threonine kinase (AHRD V3.3 *** AT3G51270.4)	30.2921	29.3674	30.808	28.9769	34.2949	31.2898	36.9917	35.7716	39.4281	30.1343	26.3368	28.107	35.4984	35.8618	39.8665	38.9038	39.9828	37.042
Solyc01g007130.3.1	Receptor-like protein kinase (AHRD V3.3 *** Q58JF6_SOLPI)	36.2603	35.5134	29.5724	39.5453	43.9544	44.9106	44.4005	50.9682	31.8598	28.9481	36.9555	30.2447	55.1971	74.0573	75.1371	72.0407	76.1652	61.5985
Solyc01g007140.3.1	ARM repeat superfamily protein (AHRD V3.3 *** AT5G06350.2)	5.17673	5.86261	5.89664	5.72926	6.0902	6.14112	4.99373	4.10328	2.48343	5.65854	6.54508	6.29082	4.42895	4.61663	3.94392	3.99385	4.95167	5.23948
Solyc01g007150.3.1	Coatomer subunit beta (AHRD V3.3 *** K4AST1_SOLLC)	69.3144	72.1752	75.5486	83.5828	79.2075	98.4337	77.4847	76.4421	52.2376	78.6724	73.2445	84.9226	64.7045	65.1279	67.5722	66.6679	68.074	65.9637
Solyc01g007160.3.1	N-acetyltransferase ESCO2 (AHRD V3.3 *** A0A1D1YG22_9ARAE)	2.77506	3.43103	3.55918	2.96737	4.03682	3.98482	2.23155	2.33543	1.20273	2.40911	3.2932	2.65092	1.15472	1.27052	1.25548	0.579456	1.13136	0.901143
Solyc01g007170.3.1	C2 calcium/lipid-binding plant phosphoribosyltransferase family protein (AHRD V3.3 *** AT3G03680.1)	23.2944	26.4979	26.6106	17.4676	20.0043	28.4352	25.3599	19.4549	9.46858	25.4606	19.2906	24.1032	9.42032	9.11578	7.9378	4.74447	8.3068	5.91472
Solyc01g007180.3.1	Gamma-tubulin complex component (AHRD V3.3 *** K4AST4_SOLLC)	6.66551	6.93337	7.17858	8.45475	6.71501	6.34023	6.8922	7.36962	6.83155	10.2629	7.7854	11.6797	6.21723	5.91096	6.46261	8.07874	7.05094	11.0805
Solyc01g007190.3.1	LOW QUALITY:UvrABC system protein A (AHRD V3.3 *** A0A1D1YSC2_9ARAE)	7.92365	6.28785	7.46202	7.74307	7.9553	7.99062	12.2131	12.1267	10.7453	6.40363	7.0542	7.18745	11.639	10.9792	12.4977	15.4815	15.7074	10.9939
Solyc01g007200.2.1	LOW QUALITY:Integrase-type DNA-binding superfamily protein (AHRD V3.3 -** AT1G72360.3)	1.45263	1.35276	1.2108	0.651829	1.4188	1.47646	1.65849	0.465512	2.23467	2.24508	1.39116	1.78683	0.838459	0.822578	0.750748	0.405003	1.48192	0.503873
Solyc01g007210.3.1	LOW QUALITY:glutamate receptor 2 (AHRD V3.3 --* AT2G17260.1)	0	0	0	0	0	0	0	0	0	0	0	0	0	0	0	0	0	0
Solyc01g007220.3.1	Late embryogenesis abundant (LEA) hydroxyproline-rich glycoprotein family (AHRD V3.3 *** AT3G52470.1)	250.294	247.199	236.147	419.176	273.301	361.407	410.76	385.058	294.308	339.618	421.326	353.751	354.344	373.928	337.609	305.848	296.853	254.612
Solyc01g007230.3.1	Late embryogenesis abundant (LEA) hydroxyproline-rich glycoprotein family, putative (AHRD V3.3 *** A0A061F1P4_THECC)	13.0053	11.7298	11.8325	19.1641	19.846	20.7606	14.7762	15.5458	15.0338	19.1383	22.9844	25.7137	17.3377	20.0604	18.0023	21.2131	19.252	19.3731
Solyc01g007240.3.1	LOW QUALITY:Late embryogenesis abundant (LEA) hydroxyproline-rich glycoprotein family (AHRD V3.3 *** AT2G35460.1)	0.241825	0.320283	0.258005	0.210448	0.104975	0	0.913972	0.118088	0	0.697662	0.296437	0.594921	0.700644	0	0.0952227	0.287669	0.114412	0.335527
Solyc01g007250.3.1	U3 small nucleolar ribonucleoprotein protein imp4, putative (AHRD V3.3 *** B9RGD5_RICCO)	28.8428	33.3265	34.2074	25.3753	35.0631	25.6794	26.376	23.7606	17.2277	27.2728	30.3127	32.4803	24.7087	23.0443	21.057	17.5448	22.9634	19.9017
Solyc01g007260.3.1	Double Clp-N motif-containing P-loop nucleoside triphosphate hydrolases superfamily protein (AHRD V3.3 *** A0A061ETP2_THECC)	4.81573	5.42902	3.69715	5.987	4.34687	3.87434	4.68667	4.44197	3.43858	4.19006	5.88767	6.15874	5.81364	5.82914	3.86781	2.95527	3.58037	4.77266
Solyc01g007265.1.1	Cytokinin riboside 5'-monophosphate phosphoribohydrolase (AHRD V3.3 *-* M1BCW3_SOLTU)	2.788	2.54168	2.56822	2.7483	2.31096	2.62547	3.03467	3.53007	5.7578	1.37079	2.72881	1.6035	2.94004	3.62673	3.42359	3.96377	3.51705	3.83838
Solyc01g007270.1.1	LOW QUALITY:Cytokinin riboside 5'-monophosphate phosphoribohydrolase (AHRD V3.3 *-* M1BCW3_SOLTU)	0	0	0	0	2.27053	0	0	0	0	0	0	0	0	0	0	0	0	0
Solyc01g007740.3.1	2-Cys peroxiredoxin 2	37.1298	39.3877	36.9149	42.4345	44.0337	40.8322	46.6971	49.5294	62.6618	29.922	39.4267	33.6065	41.4469	47.8114	50.895	61.3938	57.0356	56.9541
Solyc01g007750.3.1	Mitochondrial transcription termination factor family protein (AHRD V3.3 *** AT2G36000.1)	1.76173	1.72405	1.76822	1.63536	1.68246	1.44311	1.85778	1.37646	4.43044	2.12984	1.90363	2.02257	1.61636	1.72919	2.23529	5.14613	3.9638	3.44021
Solyc01g007760.3.1	Transcription factor E2F (AHRD V3.3 *** Q9LEL4_DAUCA)	23.267	24.1917	24.1993	20.4119	22.7592	20.8397	19.8577	17.0887	17.743	25.5629	20.6288	25.4057	17.5117	17.0227	18.0273	19.2104	20.4436	17.8961
Solyc01g007770.2.1	LOW QUALITY:COPII coat assembly protein SEC16, putative (AHRD V3.3 *** A0A061EUC6_THECC)	12.6863	9.87175	7.29276	6.88173	6.43178	5.28282	7.26629	10.4057	17.5995	3.14149	3.80081	1.87934	9.61334	12.0474	8.09774	3.86187	4.24545	5.51562
Solyc01g007780.3.1	HVA22-like protein (AHRD V3.3 *** M1BCP5_SOLTU)	7.62999	7.61434	8.08893	9.91327	5.96222	7.11875	6.26506	5.25144	5.05518	13.0363	12.6594	11.644	8.61611	7.15632	7.20236	5.80441	5.57511	5.72078
Solyc01g007790.3.1	alpha/beta-Hydrolases superfamily protein (AHRD V3.3 *** AT3G11620.8)	6.39837	5.43791	6.53075	6.99542	6.64794	6.04785	5.09259	5.78647	6.94024	6.96863	7.50356	7.89884	6.37458	7.14175	5.18447	3.54464	5.73747	5.5445
Solyc01g007800.3.1	ovate family protein 2	3.24598	3.89143	4.41852	2.92223	4.22718	4.00457	4.51241	5.90307	9.31012	4.1518	4.25345	4.81886	5.35092	5.32414	5.55339	12.3829	10.1676	7.45444
Solyc01g007810.1.1	LOW QUALITY:ovate family protein 3	0.50513	0.613263	0.479046	0.219795	0.877095	0.273821	0.494959	0.082222	1.90547	0.55516	0.550404	0.414229	0.0609801	0.254257	0.0663012	0	0.238987	0
Solyc01g007830.2.1	Condensin complex subunit 2 (AHRD V3.3 --* CND2_ARATH)	0.670647	0.682422	0.488647	0.533809	0.639052	0.63842	0.906721	0.527182	0.416498	0.748307	0.641641	0.40241	0.888604	0.50018	0.734269	0.817243	0.835805	0.771641
Solyc01g007840.3.1	Polynucleotidyl transferase, ribonuclease H-like superfamily protein (AHRD V3.3 *** AT5G22250.1)	21.7576	22.144	21.3107	17.8482	23.3799	18.465	29.1334	31.2646	27.9526	15.0679	17.1978	14.0398	19.8934	22.4869	22.3315	37.3384	35.1851	24.2496
Solyc01g007850.2.1	Pentatricopeptide repeat superfamily protein, putative (AHRD V3.3 *** A0A061F6E7_THECC)	4.30545	4.38266	4.70729	4.07163	3.78423	4.14033	4.0471	4.23744	3.95973	3.80711	4.75489	4.54176	4.33028	5.31387	5.71589	7.06408	5.4488	7.34231
Solyc01g007855.1.1	Pentatricopeptide repeat (PPR) superfamily protein (AHRD V3.3 --* AT3G46870.2)	0.241384	0.271108	0.391973	0.405902	0.23955	0.398267	0.459058	0.312083	0.625969	0.191276	0.191823	0.115583	0.431427	0.383875	0.10804	0.274262	0.264061	0.384617
Solyc01g007860.3.1	ubiquitin-conjugating enzyme E2 variant 1D	387.447	405.513	405.454	355.862	400.284	424.181	485.22	469.419	460.291	328.713	346.921	326.167	423.33	506.401	465.188	686.011	622.208	501.096
Solyc01g007870.3.1	E3 ubiquitin-protein ligase (AHRD V3.3 *** AT3G11600.1)	1.22424	1.30962	1.60757	2.95032	2.08486	1.83776	4.74562	4.69061	9.91118	0.34931	1.26983	1.15838	3.99039	3.41291	3.67111	2.85663	4.14359	2.87456
Solyc01g007880.3.1	1-phosphatidylinositol-4-phosphate 5-kinase, putative (AHRD V3.3 *** B9S7B0_RICCO)	4.09436	4.74875	4.66615	4.00852	4.74125	4.21826	4.33757	4.0385	6.0222	5.26372	4.51996	4.75018	4.99193	4.62384	5.48249	5.54164	5.23354	6.63303
Solyc01g007890.2.1	Zinc finger protein, putative (AHRD V3.3 *-* B9S7A8_RICCO)	8.54099	8.1685	6.55193	7.83209	5.37754	4.64904	3.11244	3.05051	20.9088	5.28015	5.9704	7.07634	4.06468	3.79725	4.41936	5.41595	4.1077	4.06441
Solyc01g007895.1.1	basic helix-loop-helix (bHLH) DNA-binding superfamily protein (AHRD V3.3 *-* AT1G31050.6)	9.88375	9.46082	11.6954	18.2974	7.48883	7.01384	4.30154	4.47544	2.74545	11.9983	22.2491	18.126	8.98142	9.36202	4.03343	16.0329	9.94756	7.48009
Solyc01g007900.3.1	Tobamovirus multiplication 1 homolog (AHRD V3.3 *** Q402F2_SOLLC)	14.4193	15.2005	13.8813	19.6952	18.9023	18.7905	16.9026	22.8375	19.857	9.91777	14.8078	13.3612	19.3497	21.3863	20.7561	27.135	22.1265	21.4639
Solyc01g007910.3.1	succinyl-CoA ligase alpha 1 subunit	166.826	177.723	166.185	140.699	174.95	176.333	173.425	172.044	114.471	164.325	129.572	154.24	100.879	92.0258	98.4496	70.3224	79.8452	70.6008
Solyc01g007920.2.1	Isochorismatase hydrolase family protein (AHRD V3.3 *** G7IBE1_MEDTR)	22.321	22.7069	23.3284	26.1101	20.2237	22.2241	18.6253	18.5641	24.2524	23.3484	27.971	23.9924	20.8321	21.3866	24.0197	35.2473	26.5678	37.5776
Solyc01g007930.3.1	F-box family protein (AHRD V3.3 *** AT1G70590.1)	8.57658	6.34831	8.47152	6.03122	5.98089	6.11895	8.29546	7.05228	12.0228	6.22575	5.96893	6.77227	8.65711	8.99263	8.56278	10.4164	10.0135	10.3644
Solyc01g007940.3.1	Alanine aminotransferase 2 (AHRD V3.3 *** A0A151TGW4_CAJCA)	0.0240784	0	0.0770684	0	0	0	0	0	0.0817466	0.0297712	0	0.0296181	0	0	0	0	0	0
Solyc01g007950.3.1	Peroxidase (AHRD V3.3 *** K4ASZ3_SOLLC)	0.0574844	0	0	0	0	0	0	0.0421063	0	0.106613	0	0.0707096	0	0	0	0	0	0.0398792
Solyc01g007955.1.1	alpha/beta-Hydrolases superfamily protein (AHRD V3.3 *** AT1G10740.4)	2.32877	1.83762	2.08984	3.18198	3.17443	2.93769	1.53547	1.53043	4.95062	2.31425	2.88137	2.00786	5.27322	4.83116	4.65353	3.37867	2.50219	3.5331
Solyc01g007960.3.1	Kinase family protein (AHRD V3.3 *** B9HTV7_POPTR)	7.60983	6.91416	6.79793	6.22055	7.4609	7.55972	8.51288	9.07274	6.57434	7.54701	9.73583	5.81776	19.2169	14.7556	19.9745	20.9551	17.4724	23.1784
Solyc01g007970.2.1	Kinase family protein (AHRD V3.3 *** U5G1A9_POPTR)	0.718406	0.44601	0.557223	0.674038	1.08175	0.987946	1.81377	1.54577	1.41383	0.943772	0.935688	0.883688	3.27559	2.74597	3.1049	5.02399	3.20693	4.39203
Solyc01g007980.3.1	Protein kinase family protein (AHRD V3.3 *** C6ZRU6_SOYBN)	1.95682	1.38834	1.68409	2.60256	2.03428	1.27017	3.78751	2.89783	12.8362	2.89711	1.81408	2.02261	11.0984	8.28696	8.52238	11.2199	9.47266	14.4016
Solyc01g007990.3.1	Kinase family protein (AHRD V3.3 *** U5G1A9_POPTR)	5.47045	4.86648	5.02013	7.54547	7.22922	7.92368	9.59115	9.21045	13.1027	8.71574	10.3261	7.76047	26.9784	27.6426	29.7613	29.0872	28.8453	35.5767
Solyc01g008000.3.1	ADP-ribosylation factor (AHRD V3.3 *** ARF_VIGUN)	599.58	583.298	577.837	512.833	591.405	584.342	687.816	725.625	732.633	610.576	491.701	549.475	583.179	585.03	580.327	737.889	666.97	599.845
Solyc01g008005.1.1	TATA-box-binding protein (AHRD V3.3 *** TBP_SOLTU)	0.504407	0	0	0	0	0	0	1.23157	0.570823	0	0	0	0.730715	0	0.198619	0.300015	0	0.233285
Solyc01g008010.3.1	OBP32pep protein, putative (Domain of unknown function DUF220) (AHRD V3.3 *** AT1G23600.1)	14.0565	15.4497	12.9325	18.5873	12.4573	12.2906	12.6031	12.4623	41.2764	17.2895	15.575	14.012	12.4955	14.8031	13.284	11.7266	11.0898	13.6268
Solyc01g008020.3.1	Equilibrative nucleoside transporter (AHRD V3.3 *** A0A103YAP6_CYNCS)	68.439	74.5097	70.6119	68.2216	72.1935	74.3046	66.5426	76.8068	52.8887	62.1738	66.6244	65.2789	70.2445	81.0414	77.5251	90.6212	83.7423	68.7264
Solyc01g008030.3.1	Methionine sulfoxide reductase (AHRD V3.3 --* H2ESC5_MORAL)	30.4204	30.0702	28.6561	44.1655	30.5333	30.8892	26.1728	36.7389	23.4264	59.2628	39.2914	48.9187	44.0152	41.1747	20.1591	47.3967	50.9706	28.2071
Solyc01g008040.1.1	LOW QUALITY:F-box protein family (AHRD V3.3 *** A0A151SU61_CAJCA)	0.924746	0.626304	0.85208	1.59123	1.25902	0.341787	0.794332	0.615783	0.642175	1.03944	1.13359	0.672158	0.411027	0.47605	1.24137	0.225011	0.417629	0.291606
Solyc01g008050.3.1	Trichome birefringence-like 27 (AHRD V3.3 *** A0A061E629_THECC)	5.79279	5.31153	4.51643	8.53124	8.55936	6.28032	4.3039	4.84151	1.82799	7.346	7.28308	7.76499	8.51283	10.5978	10.7032	7.28852	7.695	8.91324
Solyc01g008060.3.1	RNase H family protein (AHRD V3.3 *** AT1G24090.1)	42.6943	44.9419	44.5868	45.0739	43.1485	45.0051	49.7383	52.2209	56.071	42.8499	43.6344	42.9731	50.1501	50.1187	50.1773	53.5942	50.8114	50.6565
Solyc01g008070.3.1	Gut esterase (DUF1350) (AHRD V3.3 *** AT5G47860.1)	7.5395	7.48747	6.91076	11.5657	7.74768	8.31845	10.032	11.2646	33.6351	5.84298	9.9464	7.83795	14.9359	14.3889	15.6231	15.9624	14.941	16.9379
Solyc01g008080.3.1	40S ribosomal protein S27 (AHRD V3.3 *** M0TJU4_MUSAM)	128.181	133.451	136.824	101.793	138.16	128.529	145.991	134.162	135.364	223.223	130.987	188.304	125.102	125.201	124.361	222.552	211.556	145.989
Solyc01g008090.3.1	40S ribosomal protein S27 (AHRD V3.3 *-* M0TJU4_MUSAM)	489.843	540.34	500.058	260.639	504.895	444.031	494.915	468.551	394.689	368.623	321.821	334.328	420.831	389.868	402.013	441.507	450.89	315.584
Solyc01g008100.3.1	Transferase, transferring glycosyl groups, putative (AHRD V3.3 *** B9RG20_RICCO)	37.5831	35.711	36.02	30.4027	37.9003	39.8181	39.0221	40.2436	46.4289	34.2608	33.5769	35.7986	36.2487	34.854	33.8621	34.4545	29.2149	27.8958
Solyc01g008110.3.1	Cytochrome P450 (AHRD V3.3 *** A0A118JS81_CYNCS)	411.513	423.833	448.438	442.656	442.427	515.161	537.853	588.125	632.426	457.496	357.501	454.65	328.374	320.272	339.578	264.638	281.215	239.857
Solyc01g008115.1.1	phosphoinositide 4-kinase gamma 7 (AHRD V3.3 --* AT2G03890.2)	0	0	0.574699	0	0	0	0	0.765592	0	0.43843	0.475707	0	0.497408	0.495703	0	0	0	0.573199
Solyc01g008120.3.1	Histone acetyltransferase (AHRD V3.3 *** A0A0U5B4W5_TOBAC)	31.4076	30.6337	31.7317	33.2273	31.1807	33.0674	32.0759	32.4083	24.4542	33.0769	32.2474	32.4143	38.2004	34.6489	39.7564	43.0805	36.4585	42.2246
Solyc01g008130.3.1	electron protein, putative (Protein of unknown function, DUF547) (AHRD V3.3 *-* AT1G43020.1)	17.1449	17.7417	19.7814	18.1521	18.7616	19.8199	16.3914	15.4423	10.724	18.1669	20.7316	16.5765	26.0557	24.91	29.2807	36.6922	27.002	32.5536
Solyc01g008140.3.1	Receptor kinase (AHRD V3.3 *** A0A0K9Q671_ZOSMR)	56.4691	52.8485	49.574	40.0046	45.9392	41.6137	47.0282	48.2665	34.4785	45.9502	49.864	51.2904	49.8553	57.5705	57.7054	103.786	78.9178	69.1152
Solyc01g008150.1.1	LOW QUALITY:cytochrome B5-like protein (AHRD V3.3 --* AT1G60660.1)	0	0	0	0	0	0	0	0	0	0	0	0	0	0	0	0	0	0
Solyc01g008160.3.1	Tetratricopeptide repeat-containing family protein (AHRD V3.3 *** B9HVN0_POPTR)	17.8748	17.6076	18.1172	7.97223	14.7427	12.8387	20.4549	17.6755	17.9527	13.0763	12.5991	12.4594	12.1381	9.44714	11.4376	20.2003	26.005	11.7804
Solyc01g008170.3.1	Zinc finger transcription factor 5	32.6208	32.8599	34.3493	25.6028	32.0163	31.453	39.7667	33.5844	33.9296	37.5755	29.5525	34.2828	32.8259	32.8565	36.5238	44.1416	42.1684	39.0716
Solyc01g008180.3.1	Remorin family protein (AHRD V3.3 *** B9HVM6_POPTR)	15.6595	15.9639	15.5998	15.8627	14.5898	14.5812	14.1818	12.6895	19.291	16.8835	17.4848	16.8847	14.8556	16.6202	13.1922	9.16506	11.1767	12.2169
Solyc01g008190.3.1	INO80 complex subunit D-like protein (AHRD V3.3 --* AT2G31600.5)	24.8928	24.3214	31.3476	25.0368	24.4459	21.2363	24.1631	32.2824	27.0159	28.2553	22.0104	22.5884	23.4989	20.3352	26.5136	14.5632	28.3813	29.4424
Solyc01g008200.3.1	INO80 complex subunit D (AHRD V3.3 *-* A0A0B0MZT7_GOSAR)	10.4073	12.0189	12.4578	11.3765	11.9005	8.66883	11.2993	11.8996	12.4958	9.10169	13.4837	12.8017	11.5833	12.9366	11.1947	12.6823	11.7694	10.8006
Solyc01g008220.3.1	UPF0664 stress-induced protein C29B12.11c (AHRD V3.3 *** A0A0B2PCL5_GLYSO)	4.21539	2.6398	4.05747	6.45966	4.5349	5.06692	4.27162	2.28221	2.5667	3.22918	3.87552	3.71982	4.48044	7.10923	8.76851	8.82992	11.9013	7.88311
Solyc01g008230.3.1	TCP transcription factor 15	55.955	57.3474	52.1891	50.2108	53.425	53.1872	64.4922	82.2846	94.3805	26.6363	40.9632	29.298	79.6436	85.4342	81.8898	82.2096	82.6496	67.6729
Solyc01g008240.3.1	Sugar transporter protein 9	0	0	0	0	0	0	0	0	0	0	0	0	0	0	0	0	0	0
Solyc01g008250.3.1	Thioredoxin (AHRD V3.3 *-* A0A103XS29_CYNCS)	8.99588	10.3772	10.991	8.64943	10.5185	11.4834	12.6737	12.8244	91.8697	8.13275	9.901	7.37702	9.72144	12.2696	14.9119	16.2245	16.7499	16.9105
Solyc01g008260.3.1	E2F-associated phosphoprotein (AHRD V3.3 *** AT5G08320.1)	10.9625	9.20466	9.70992	8.58616	10.4514	9.68754	7.97385	9.51465	12.6401	13.4009	9.07717	12.8232	8.22517	9.55759	7.37911	8.63644	7.2221	9.12618
Solyc01g008270.3.1	Prefoldin subunit 5 (AHRD V3.3 *** B6TVU2_MAIZE)	69.8541	71.6946	69.2045	61.328	70.4468	67.8063	60.6817	57.8975	53.0833	75.5579	70.066	79.8484	48.8441	55.0541	49.9548	43.9872	49.7844	41.332
Solyc01g008280.3.1	Serine/threonine-protein phosphatase 2A activator (AHRD V3.3 *** K4AT26_SOLLC)	29.7884	31.0035	29.3951	29.4624	35.3063	34.9408	39.1079	37.9793	31.6972	24.0512	30.1181	22.8437	34.1323	37.8048	37.9113	55.4511	47.0905	38.6976
Solyc01g008290.3.1	Dihydroorotate dehydrogenase (quinone), mitochondrial (AHRD V3.3 *** K4AT27_SOLLC)	30.3012	30.8298	31.0122	18.9254	33.2805	30.4846	36.9187	32.3975	18.327	27.6955	25.3639	26.9401	19.0005	19.6981	19.341	25.3194	24.0469	17.8441
Solyc01g008300.2.1	HXXXD-type acyl-transferase family protein (AHRD V3.3 *** AT3G26040.1)	0.453646	0.450621	0.587713	0.88827	0.337586	0.421565	1.38797	0.949395	0.660058	0.360578	1.11219	0.279008	0.774534	1.43122	1.18662	3.12224	1.83968	2.15803
Solyc01g008310.3.1	Phenylalanyl-tRNA synthetase beta chain family protein (AHRD V3.3 *** B9N5I6_POPTR)	77.3226	77.0579	77.9911	87.2024	83.7291	88.4766	75.9527	69.9212	62.5494	84.1134	90.5598	91.161	75.2666	78.4969	79.2763	87.2586	85.3145	86.8533
Solyc01g008320.3.1	shoot gravitropism 2 (SGR2) (AHRD V3.3 *** AT1G31480.1)	19.0098	17.6513	18.4655	22.0166	17.5168	19.4477	22.0295	20.952	25.687	22.2959	18.5109	18.5878	22.8577	20.2321	23.3502	30.3953	26.1316	34.6136
Solyc01g008330.3.1	Biotin Carboxylase (AHRD V3.3 *** A0A0R5QP93_SALMI)	106.724	104.512	115.808	110.842	113.085	155.385	119.932	116.449	80.9041	108.543	93.0267	111.727	72.5367	67.1025	77.3504	53.9878	58.3948	53.2068
Solyc01g008340.3.1	L19 ribosomal protein	27.0952	28.7129	28.4751	24.1637	31.4643	30.9154	27.4891	26.2032	22.0963	20.5716	25.4846	23.9983	21.0955	20.0097	18.3638	18.381	19.2732	16.5881
Solyc01g008350.3.1	LOW QUALITY:DNAJ heat shock N-terminal domain-containing protein (AHRD V3.3 *-* AT1G65280.2)	0.173343	0.258281	0.0924708	0.113139	0.225742	0.422848	0.218383	0.126971	0.147126	0.214326	0.21249	0.106612	0	0.0981589	0	0	0.123018	0.120255
Solyc01g008360.3.1	RNA recognition motif (RRM) domain-containg protein	87.49	88.0492	92.3211	68.1575	80.1469	82.2086	103.701	110.662	105.772	73.5653	76.7738	72.4008	88.2529	96.5525	84.9315	103.886	101.412	85.5675
Solyc01g008370.3.1	putative 26S proteasome subunit	207.255	206.593	225.273	179.632	206.476	221.534	233.769	240.192	220.382	146.781	171.071	153.855	199.134	209.365	192.398	201.414	205.989	193.446
Solyc01g008390.2.1	Leucine-rich repeat receptor-like protein kinase family protein (AHRD V3.3 *-* AT4G08850.2)	0	0	0	0.115308	0	0	0	0	0	0.218434	0	0	0	0	0	0	0.062688	0
Solyc01g008400.3.1	mediator of RNA polymerase II transcription subunit (AHRD V3.3 --* AT1G23230.3)	0.416436	0.383721	0.433131	0.306389	0.292661	0.365465	0.29689	0.33531	0.285738	0.372369	0.33595	0.41411	0.321276	0.311633	0.439663	0.588906	0.479737	0.734819
Solyc01g008405.1.1	Pentatricopeptide repeat-containing protein (AHRD V3.3 *** A0A118JVH5_CYNCS)	0.965575	1.23361	0.266397	0	0.848298	1.05932	0	0.144949	0	0.235636	0.0659148	0	0.569187	0.392629	0.82529	1.06584	0.218225	1.43418
Solyc01g008410.2.1	LOW QUALITY:Leucine-rich repeat receptor-like protein kinase family protein (AHRD V3.3 *** AT4G08850.1)	0	0	0.0276712	0.0282352	0	0	0	0	0	0	0.0305697	0	0	0	0	0	0	0
Solyc01g008415.1.1	Defensin (AHRD V3.3 *** W8S9R7_ECLPR)	0	0	0	0	0	0	0	0	0	0	0	0	0	0	0	0	0	0
Solyc01g008420.3.1	Protein DETOXIFICATION (AHRD V3.3 *** K4AT40_SOLLC)	0.284256	0.205353	0.248134	0.573458	0.302875	0.37822	0.846449	0.454282	1.79851	0.095853	0.0633546	0.0317867	0.0280766	0.0585328	0.0915796	0	0.0366783	0.0358544
Solyc01g008430.2.1	Ankyrin repeat family protein (AHRD V3.3 --* AT2G24600.2)	0	0	0	0	0	0	0	0	0	0	0	0	0	0	0	0	0	0
Solyc01g008440.3.1	Calcium-dependent protein kinase (AHRD V3.3 *** F8V179_HEVBR)	4.1462	5.15242	5.19576	11.1811	7.51044	8.51859	8.23291	7.42383	13.7578	6.1602	7.50879	7.18687	10.7152	11.002	10.4408	9.55997	8.67001	12.0974
Solyc01g008450.1.1	LOW QUALITY:transmembrane protein (AHRD V3.3 --* AT5G07165.1)	0.123388	0.0612824	0.131643	0.563736	0	0	0	0.271138	0.104726	0	0.226879	0.227663	0.0670301	0.139741	0	0	0	0
Solyc01g008460.3.1	Ferredoxin (AHRD V3.3 *** Q70SW4_DIGLA)	18.8908	17.5234	21.642	15.4358	20.4071	17.5884	21.1346	22.5339	17.7064	15.7497	17.9717	16.9695	20.5248	21.7212	22.77	22.9867	25.1754	24.7433
Solyc01g008470.3.1	Translocation protein sec62 (AHRD V3.3 *** W9RTI5_9ROSA)	16.7446	18.2427	17.4977	17.026	18.0932	20.2413	17.3105	18.0581	15.0477	17.393	16.1475	16.2092	14.6388	14.2532	14.0031	9.83676	11.9366	10.8353
Solyc01g008471.1.1	histone-lysine N-methyltransferase SUVR5 (AHRD V3.3 --* AT2G23740.6)	0.155982	0.0432172	0	0	0	0.509142	0	0.815212	0	0	0	0	0.137889	0	0.131472	1.57777	0.491387	0.96384
Solyc01g008472.1.1	CCCH-type zinc fingerfamily protein with RNA-binding domain-containing protein (AHRD V3.3 --* AT2G05160.3)	0	0	0	0	0	0	0	0	0	0	0	0	0	0	0	0	0	0
Solyc01g008474.1.1	histone-lysine N-methyltransferase SUVR5 (AHRD V3.3 --* AT2G23740.6)	0	0	0.118404	0	0.144526	0	0	0	0	0	0	0	0	0.125688	0.1311	0	0.157519	0
Solyc01g008476.1.1	Cysteine proteinases superfamily protein (AHRD V3.3 --* AT3G48350.2)	0	0	0	0	0	0	0	0	0	0	0	0	0.125949	0	0	0.382327	0	0.277613
Solyc01g008478.1.1	histone-lysine N-methyltransferase SUVR5 (AHRD V3.3 --* AT2G23740.6)	0	0	0	0	0.124234	0	0	0	0	0	0	0	0.110516	0	0	0	0	0
Solyc01g008480.3.1	Pentatricopeptide repeat-containing protein (AHRD V3.3 *** A0A103YH67_CYNCS)	7.09837	7.49634	7.80914	9.16474	6.86684	7.9262	6.78006	6.35664	8.08687	8.94281	10.3448	9.29687	9.69643	9.24119	9.78876	8.77205	7.70463	13.03
Solyc01g008485.1.1	Translocation sec62 (AHRD V3.3 *-* A0A0B0MVG2_GOSAR)	10.9374	11.0619	11.8813	14.7965	11.3948	10.3487	11.0233	11.653	19.5789	15.2444	11.4572	14.9213	16.4207	13.2878	14.3298	13.1291	13.8305	19.59
Solyc01g008490.3.1	Nuclear transcription factor Y subunit (AHRD V3.3 *-* A0A0K9P8V1_ZOSMR)	8.96306	8.9533	8.54202	10.3198	8.91826	9.08959	14.4003	11.8765	17.4372	6.66174	7.34539	5.51258	14.2245	14.8273	13.6217	17.431	16.2953	15.6499
Solyc01g008493.1.1	Nuclear transcription factor Y subunit A-1, putative (AHRD V3.3 *-* B9RID0_RICCO)	12.8357	12.7501	10.8415	12.2175	10.2732	7.39286	16.5076	18.8039	25.4201	7.93519	9.67012	9.7035	17.723	16.6569	15.7946	20.9949	19.9264	17.2527
Solyc01g008497.1.1	Receptor-like kinase (AHRD V3.3 *** G7I982_MEDTR)	0.104608	0.119552	0.139509	0.0341382	0.102172	0.0850588	0.131788	0.202632	1.40094	0.12934	0.316147	0.243217	0.255726	0.355416	0.406217	0.828899	0.519666	0.990013
Solyc01g008500.3.1	Receptor-like protein kinase (AHRD V3.3 *** A0A061EYK6_THECC)	0.0874923	0	0.120099	0.18319	0.0812852	0.019075	0.190896	0.0546037	0	0.139847	0	0	0.00864813	0.0652004	0	0.0677367	0.0620066	0
Solyc01g008510.3.1	Photosystem II 5 kDa protein (AHRD V3.3 *** G7IWU5_MEDTR)	0	0	0.561031	0.343214	0	0	0	0	3.57051	0	0	0	0	0.297771	2.17415	0.938302	0	1.4592
Solyc01g008520.3.1	DNA repair XRCC2-like protein (AHRD V3.3 *** A0A0B0P902_GOSAR)	3.92879	3.34507	4.521	3.00386	3.39874	3.24022	2.43944	2.42555	2.76293	3.19217	3.09603	4.83267	3.41489	3.49603	3.21561	4.30638	3.14666	5.45111
Solyc01g008530.3.1	phenylacetaldehyde reductase	19.0855	18.1419	19.6156	13.7483	19.3051	19.1078	18.9825	18.4614	17.5682	15.6566	14.0673	14.1533	12.5675	13.3414	12.8011	10.5914	11.0604	11.0231
Solyc01g008540.3.1	Cinnamoyl CoA reductase-like protein (AHRD V1 ***- B9HNY0_POPTR)	0	0	0.0447983	0	0	0	0	0	0	0	0	0	0	0	0	0	0	0
Solyc01g008550.4.1	phenylacetaldehyde reductase PAR2	150.613	143.753	141.928	163.662	167.133	177.252	186.546	202.419	197.678	104.727	145.346	122.855	177.014	193.662	176.996	167.815	165.935	171.109
Solyc01g008560.3.1	NAD kinase 1 (AHRD V3.3 *** AT3G21070.2)	22.3495	23.9163	24.2999	32.014	25.8004	27.3286	22.2189	21.5255	30.2639	24.3902	23.7369	24.5271	26.3216	25.1184	25.3938	17.9611	19.2814	24.1448
Solyc01g008570.1.1	LOW QUALITY:Receptor-like protein kinase (AHRD V3.3 *-* A0A061EYK6_THECC)	0	0	0	0	0	0	0	0	0	0	0	0	0	0	0	0	0	0
Solyc01g008580.1.1	LOW QUALITY:Zinc transporter (AHRD V3.3 *-* A0A0K9PJN8_ZOSMR)	0	0	0	0	0	0	0	0	0	0	0	0	0	0	0	0	0	0
Solyc01g008590.1.1	LOW QUALITY:Zinc transporter (AHRD V3.3 *-* A0A0K9PJN8_ZOSMR)	0	0	0	0	0	0	0	0	0	0	0	0	0	0	0	0	0	0
Solyc01g008600.3.1	Zinc finger transcription factor 6	4.94389	5.40822	6.34296	4.56306	5.25079	4.89958	3.86321	2.90753	3.44493	5.81429	5.12886	6.01533	4.29333	5.40676	3.90757	3.97215	5.12646	4.52754
Solyc01g008610.3.1	Beta-1,3-glucanase (AHRD V3.3 *** Q9SYX6_TOBAC)	0	0	0	0	0	0	0	0	0	0	0	0	0	0	0	0	0	0
Solyc01g008620.3.1	Beta-1,3-glucanase (AHRD V3.3 *** Q9SYX6_TOBAC)	3.87953	3.51362	10.9159	11.5187	15.1567	8.1028	98.6131	170.446	125.641	10.2048	6.24763	12.1641	9.71124	20.9347	7.72802	31.9656	22.5116	17.5204
Solyc01g008640.3.1	Cytochrome P450 (AHRD V3.3 *** Q9AVQ2_SOLTU)	0.458577	0.650741	0.745539	1.71033	0.710949	0.887807	0.495195	0.735781	0.518959	0.755995	1.52581	1.12816	0.308436	0.469893	0.33535	0.623443	0.40293	0.363581
Solyc01g008650.3.1	Cytochrome P450 (AHRD V3.3 *** Q9AVQ2_SOLTU)	3.65453	4.04635	3.89905	8.08257	3.94076	7.19235	7.15537	9.1389	4.86013	3.42489	7.59005	3.92266	5.10871	5.45701	5.4445	13.3328	13.3807	13.6938
Solyc01g008660.3.1	F-box protein (AHRD V3.3 *** W9R8S7_9ROSA)	4.49686	5.46535	5.81373	5.76651	4.47826	4.904	8.13133	6.58775	5.38832	5.72356	5.44755	5.56398	7.12755	8.17854	7.90574	12.1305	11.6765	10.093
Solyc01g008670.3.1	Cytochrome P450 (AHRD V3.3 *** Q9AVQ2_SOLTU)	0.0487562	0.121078	0.104037	0.0954679	0.22223	0.0792894	0.214985	0.142852	4.46925	0.0602834	0.119534	0.0599734	0.317841	0.248482	0.0575958	0.347995	0.484418	0.507361
Solyc01g008680.3.1	S2 self-incompatibility locus-linked pollen 3.2 protein (AHRD V3.3 *** Q7XAE8_PETIN)	0.238294	0.47341	0.457629	0.186638	0.248261	0.232515	0.180126	0	0.404506	0.53034	0.292109	0.586236	0.207125	0.323853	0.337797	0.170082	0.13529	0.198377
Solyc01g008690.3.1	GDP-mannose transporter (AHRD V3.3 *** M5VX95_PRUPE)	2.66077	2.67114	2.0838	7.31612	3.35449	4.18896	2.92418	4.35408	3.50763	3.11485	6.14164	2.95956	5.25901	4.71248	3.17661	4.09117	3.37483	4.59507
Solyc01g008700.3.1	Crossover junction endodeoxyribonuclease, putative (AHRD V3.3 *** A0A072UU82_MEDTR)	6.42671	6.96111	6.60141	6.64896	6.09897	6.94907	7.19214	7.21143	8.12401	8.15748	7.1238	9.04062	7.76257	7.39464	7.38998	8.66169	7.32657	8.8695
Solyc01g008710.4.1	inactive endo-beta-mannanase	0	0	0	0	0	0	0	0	0	0	0	0	0	0	0	0	0	0
Solyc01g008720.2.1	Mannan endo-1 4-beta-mannosidase (AHRD V1 ***- A8FDC6_BACP2)%3B contains Interpro domain(s) IPR001547 Glycoside hydrolase%2C family 5	0	0	0	0	0	0	0	0	0	0	0	0	0	0	0	0	0	0
Solyc01g008730.3.1	BZIP transcription factor (AHRD V3.3 *** Q9SQK1_TOBAC)	25.0029	25.5002	25.8484	24.3303	24.2377	24.6139	26.4122	27.814	28.5522	27.5417	23.1427	23.716	26.9331	28.4075	27.2397	26.8162	25.8095	27.3446
Solyc01g008740.2.1	Calcium-dependent protein kinase, putative (AHRD V3.3 *** B9SJ93_RICCO)	0.0130498	0	0	0	0.0169946	0	0	0	0	0	0	0	0	0.0147794	0	0	0	0
Solyc01g008760.3.1	Terpene cyclase/mutase family member (AHRD V3.3 --* U5FRE5_POPTR)	11.7317	12.0391	12.2705	10.1184	11.2538	10.4933	10.4237	9.45263	13.9403	9.73935	10.375	11.1839	10.5479	10.8301	10.4374	8.98473	8.80153	10.604
Solyc01g008770.3.1	Rho GTPase-activating protein (AHRD V3.3 *** A0A0K9NLF4_ZOSMR)	28.102	27.244	27.5958	28.4368	26.7817	29.4622	28.9424	28.3707	29.8638	26.0378	26.9387	28.8908	30.0401	27.6386	30.5189	32.5785	31.6922	30.7706
Solyc01g008780.3.1	Phospholipase A2 family protein (AHRD V3.3 *** AT4G29070.2)	17.3165	17.676	16.5438	24.1205	20.0157	20.4958	20.5249	27.9199	87.6628	16.5119	21.8971	16.0068	36.9607	42.5885	41.5173	37.42	38.3461	48.6686
Solyc01g008790.3.1	Non specific phospholipase C (AHRD V3.3 *** A0A0K9P3E0_ZOSMR)	3.1694	3.66256	2.99902	3.01613	2.32906	2.70052	2.153	2.03099	5.27386	2.7121	2.66683	3.0509	1.93691	2.28818	1.84256	0.72591	1.57718	1.70656
Solyc01g008800.2.1	disease resistance protein (TIR-NBS-LRR class) (AHRD V3.3 *** AT5G17680.1)	7.25152	6.289	7.08963	8.17611	7.0426	8.27439	6.34078	6.59476	5.00777	6.15665	8.36948	6.59947	8.31767	8.05575	8.05347	11.1025	8.55778	11.39
Solyc01g008810.3.1	RING/U-box superfamily protein (AHRD V3.3 *** AT5G19430.6)	39.099	42.2996	39.9568	28.1565	31.95	32.4057	35.3132	37.0961	39.6782	45.6462	33.5934	43.6714	36.5934	40.7226	39.8836	46.5177	48.5801	42.0586
Solyc01g008820.3.1	signal peptide peptidase (AHRD V3.3 *** AT2G03120.1)	56.5833	53.91	56.5918	62.0734	62.8018	73.1207	66.2109	67.8878	56.9848	57.5248	58.1704	56.6386	60.6584	58.9962	59.1742	63.5274	61.979	54.6106
Solyc01g008830.2.1	Ascorbate oxidase (AHRD V3.3 *** X5JRX8_NICBE)	0	0.036729	0	0.0241335	0.0722289	0.0601312	0.0465828	0.027084	0.596279	0	0.0679888	0.0454824	0.381651	0.230319	0.480473	1.02266	0.787224	0.692588
Solyc01g008840.3.1	COP9 signalosome complex subunit 2 (AHRD V3.3 *** W9QZI3_9ROSA)	52.121	47.2179	49.1795	51.2362	53.4425	50.3859	45.7577	49.3533	63.6773	65.1584	52.9529	58.1744	52.5443	48.5291	52.1144	48.3743	52.1158	60.9
Solyc01g008850.3.1	Non-specific serine/threonine protein kinase (AHRD V3.3 *** A0A0V0IV59_SOLCH)	38.208	35.0582	34.8946	44.5346	40.7205	45.9047	38.3481	36.3705	187.441	29.2951	24.74	25.3016	17.8127	13.3385	21.1306	18.5488	18.7179	19.103
Solyc01g008860.1.1	Protein kinase (AHRD V3.3 *** C6ZRQ9_SOYBN)	0	0	0	0	0	0	0	0	0	0	0	0	0	0	0	0	0	0
Solyc01g008870.1.1	Protein kinase (AHRD V3.3 *** C6ZRQ9_SOYBN)	0.126509	0.0418884	0.0449912	0.0550473	0	0	0	0.0617771	0	0.0521396	0	0.0518715	0.0458172	0.0477587	0.0498151	0.075246	0.119708	0.117019
Solyc01g008880.2.1	Solanum lycopersicum Cytokinin Response Factor 8	0	0.114118	0	0.449903	0.149612	0.18683	0	0	0	0.142046	0	0.565262	0.624108	0.130111	0.135713	0.204996	0	0
Solyc01g008890.3.1	Solanum lycopersicum Cytokinin Response Factor 3	20.351	19.2767	20.0454	19.1178	19.6877	14.893	16.9856	16.9298	26.7114	19.8604	18.532	19.5347	25.8623	21.6489	22.023	20.9451	22.6956	27.4802
Solyc01g008900.3.1	Pyridoxal-5'-phosphate-dependent enzyme family protein (AHRD V3.3 *** AT3G26115.1)	3.9598	4.27428	4.39373	3.82508	4.19418	4.80823	5.68707	4.56343	4.21232	4.76543	4.07741	4.70845	4.53176	5.26195	5.11431	5.18153	5.32063	4.43194
Solyc01g008910.2.1	Scarecrow-like transcription factor 3 family protein (AHRD V3.3 *** B9HP16_POPTR)	5.34528	3.99946	3.87602	4.01741	4.39963	5.08017	6.64668	7.08488	6.48118	6.00822	6.07022	5.37959	8.19605	9.25094	9.84062	11.2308	11.3311	12.3287
Solyc01g008920.3.1	NAD(P)-binding Rossmann-fold superfamily protein isoform 2 (AHRD V3.3 *** A0A061GTI3_THECC)	1.90855	1.29714	1.82191	2.62251	1.56977	1.47021	3.2903	2.94313	32.2273	1.24199	2.21644	1.48273	3.929	3.18538	6.2891	4.12251	3.27923	8.22298
Solyc01g008925.1.1	NAD(P)-binding Rossmann-fold superfamily protein (AHRD V3.3 *-* AT4G31530.2)	1.46502	1.88643	1.67882	2.40821	1.34257	1.41183	2.18746	3.02058	38.6847	2.61644	1.99541	2.0023	2.65289	2.76531	4.42271	3.58231	4.54384	5.87218
Solyc01g008930.4.1	AUREA phytochromobilin synthase	6.49513	5.84151	5.6499	7.86753	7.31545	7.08936	6.37664	7.3721	26.2229	4.48564	5.77421	5.50624	5.75363	5.36788	4.45847	4.28087	4.85863	6.49503
Solyc01g008940.2.1	LOW QUALITY:ATPase E1-E2 type family protein / haloacid dehalogenase-like hydrolase family protein (AHRD V3.3 --* AT1G54280.3)	3.33883	3.09546	2.13734	0.871687	1.44937	3.25785	4.20635	3.58693	4.53415	1.37607	1.91	1.91659	1.69289	2.26881	2.3665	1.9859	2.8434	2.16186
Solyc01g008950.3.1	Calmodulin 1	808.558	814.185	744.247	651.428	753.195	767.082	867.359	998.865	961.934	714.424	638.659	683.697	729.97	654.059	611.372	692.072	631.066	635.238
Solyc01g008960.3.1	Argonaute 4a	227.104	232.647	242.392	240.113	262.561	288.832	320.147	330.589	288.775	212.272	228.253	211.929	352.996	399.142	416.49	591.299	551.018	471.912
Solyc01g008970.3.1	RNA binding protein (AHRD V3.3 *** B6TJJ4_MAIZE)	206.711	211.642	204.1	154.761	177.245	163.956	174.807	161.108	172.209	168.306	162.165	160.496	159.522	154.92	152.759	160.771	169.737	174.392
Solyc01g008973.1.1	ABSCISIC ACID-INSENSITIVE 5-like protein 2 (AHRD V3.3 *-* W9R2G8_9ROSA)	0	0	0	0	0	0	0	0	0	0	0	0	0	0	0	0	0	0
Solyc01g008977.1.1	BZIP transcription factor (AHRD V3.3 *-* A0A072UF45_MEDTR)	1.07312	1.24789	1.25116	1.35449	1.25216	1.59886	1.43617	1.2973	1.35045	0.346498	0.846306	0.922377	1.56804	1.16575	1.43273	1.01099	1.18165	1.13504
Solyc01g008980.3.1	BZIP transcription factor (AHRD V3.3 *** A0A072UF45_MEDTR)	6.46911	5.56726	6.03771	5.83448	4.77612	6.34527	5.81514	6.32898	8.87877	6.4433	5.49518	6.03395	5.80293	5.26902	5.43855	7.95288	5.52621	7.63072
Solyc01g008990.3.1	THO complex subunit 7 (AHRD V3.3 *** A0A0B0PUA3_GOSAR)	19.5418	17.8473	17.8458	17.9169	17.9786	21.6702	17.4934	19.697	21.1933	19.5433	19.3759	17.9661	14.0866	16.1791	16.2139	15.6372	14.3696	16.0456
Solyc01g009000.3.1	RING/U-box superfamily protein (AHRD V3.3 *** AT3G56580.3)	57.2646	56.164	61.0961	42.9081	49.5369	52.6986	67.7159	75.1079	69.4837	47.1597	46.629	44.247	58.5117	65.6737	68.9289	74.1457	66.1676	71.9957
Solyc01g009010.3.1	4-diphosphocytidyl-2-C-methyl-D-erythritol kinase	9.10257	8.89879	9.15841	10.9422	9.15317	9.55636	10.4152	11.5204	30.561	6.0138	9.32715	6.98026	11.6112	12.9515	10.9911	11.9851	11.1617	12.7895
Solyc01g009015.1.1	(E)-beta-farnesene synthase (AHRD V3.3 --* FARS_ZEADI)	0	0	0	0	0	0	0	0	0	0.316124	1.325	0	0	0	0	1.51894	0	0
Solyc01g009020.3.1	Cysteine proteinase inhibitor (AHRD V3.3 *** K4AT98_SOLLC)	677.017	711.412	655.11	450.519	568.017	475.175	602.849	649.832	975.822	314.151	425.662	339.231	395.682	341.11	305.148	348.529	323.065	263.664
Solyc01g009030.3.1	Nuclear control of ATPase 2 (AHRD V3.3 *** A0A0B0N2X0_GOSAR)	21.7203	22.2461	23.4723	24.4409	23.3751	24.1821	24.003	22.5077	15.8775	24.7991	23.4361	24.6513	17.4443	17.2697	16.3793	18.4823	16.8052	15.3767
Solyc01g009040.3.1	cyclinB1_4	32.5665	34.1283	32.1886	27.2983	33.1139	33.3108	23.5173	24.8706	17.2568	37.3341	33.149	37.9799	26.3662	26.6835	23.6904	9.31747	17.0071	16.1001
Solyc01g009050.3.1	Molybdopterin biosynthesis protein CNX1 (AHRD V3.3 *** CNX1_ARATH)	26.1512	26.5017	28.4829	23.7002	26.6855	26.6147	35.0077	37.0619	33.916	24.3664	22.3605	23.0458	34.0995	33.8647	38.8471	48.032	42.1992	42.7415
Solyc01g009060.3.1	BTB-POZ and MATH domain protein (AHRD V3.3 *** B9VXZ7_CAPAN)	24.6276	22.1123	23.7284	24.1845	27.8471	26.3463	26.7594	30.0406	26.6696	23.6386	25.4371	23.8182	26.4917	29.8558	29.7193	33.6047	36.8089	30.0087
Solyc01g009070.3.1	gamyb-like 1	6.2693	6.33177	6.9928	7.85096	6.81668	6.02455	7.04794	4.92173	9.26735	7.73297	6.93131	7.04749	9.45146	8.32321	9.31943	9.74153	8.25975	11.1125
Solyc01g009080.3.1	Zeaxanthin epoxidase, chloroplastic (AHRD V3.3 *** A0A0B0MK82_GOSAR)	1.34393	2.66994	2.29416	1.84205	1.83769	1.20206	1.10053	2.06726	119.2	2.57559	1.89455	1.48781	1.38717	1.75036	1.58759	1.55874	1.43064	1.39851
Solyc01g009090.3.1	Serrate RNA effector molecule-like protein (AHRD V3.3 *** A0A0B0MH79_GOSAR)	60.6637	63.1199	64.0211	46.3323	61.8069	59.0041	74.7358	68.7959	55.5401	57.7383	52.2625	56.2766	63.3247	65.5613	71.8796	107.871	101.223	81.8523
Solyc01g009100.3.1	60S ribosomal protein L30 (AHRD V3.3 *** RL30_LUPLU)	226.184	231.977	246.925	160.707	267.442	246.422	241.496	243.581	181.797	145.719	178.55	160.477	155.489	158.496	146.839	124.053	152.883	110.648
Solyc01g009120.3.1	Histone deacetylase, putative (AHRD V3.3 *** B9RRD2_RICCO)	5.14478	5.03568	5.35513	4.29161	4.73899	4.44861	4.71097	4.92658	13.6325	4.06492	4.70691	4.35272	7.82569	6.16772	6.93729	9.00103	5.80621	7.83469
Solyc01g009140.1.1	LOW QUALITY:Endoribonuclease Dicer 2a (AHRD V3.3 *-* A0A159UTQ7_SOLLC)	0	0	0	0	0	0	0	0	0	0	0	0	0	0	0	0	0	0
Solyc01g009150.3.1	Fe(3+) dicitrate transport system permease (AHRD V3.3 *** AT5G21070.1)	18.2869	18.608	20.1449	18.5342	22.7498	26.2331	21.8209	23.196	17.1615	14.0626	16.6758	12.3443	18.3341	17.6798	17.5629	10.3462	16.5652	14.0272
Solyc01g009160.2.1	harpin-induced1-like	23.9338	20.828	21.0962	28.2313	27.6815	28.8734	37.47	45.1403	28.88	24.2953	28.3289	27.0586	41.9375	35.6902	39.4655	37.2672	44.6121	27.5492
Solyc01g009170.3.1	EIL-EIN3/EIL	163.537	175.41	162.114	110.909	152.086	140.57	195.234	208.559	166.294	124.248	138.301	115.202	224.569	226.382	250.172	393.704	309.505	280.469
Solyc01g009180.3.1	5-methyltetrahydropteroyltriglutamate--homocysteine methyltransferase (AHRD V3.3 *** METE_CATRO)	26.8391	27.1122	26.7593	25.8358	30.0873	30.1699	35.3153	36.0763	32.5577	29.2842	28.7637	25.6002	35.9647	36.8843	38.7506	49.1789	48.5201	45.4921
Solyc01g009190.2.1	Double-stranded RNA-binding protein 1 (AHRD V3.3 *** W9RGH4_9ROSA)	0.196205	0.194896	0.174444	0.0426869	0.0425857	0.212718	0.205987	0.0479056	0.0555099	0.121296	0.240515	0.241345	0.106588	0	0.0772592	0.1167	0	0.0907434
Solyc01g009200.3.1	Heat shock family protein (AHRD V3.3 *-* B9MYM7_POPTR)	0.992148	1.38412	0.921655	1.64812	0.369968	0.440728	0.833436	0	0.744412	0.880936	1.57156	1.04309	0.297411	0.154319	0	0.260834	0	0.608455
Solyc01g009210.2.1	extra-large G-protein 1 (AHRD V3.3 --* AT2G23460.1)	11.637	9.17605	7.8872	10.0202	4.86795	4.71661	2.48327	4.43051	4.83253	10.9789	11.2963	10.976	6.12512	6.26246	3.23419	1.4268	2.1196	1.73981
Solyc01g009215.1.1	Heat shock family protein (AHRD V3.3 *** B9HQH9_POPTR)	2.35516	2.66278	2.31182	3.60813	1.67706	1.3198	1.03071	1.43442	0.07472	3.0168	2.39303	4.7597	0.878851	0.560655	0.25999	0	0.312384	0.549661
Solyc01g009220.3.1	Heat shock family protein (AHRD V3.3 *-* U5GG61_POPTR)	0.861002	0.42763	0.721765	0.481686	0.160181	0.100014	0.309918	0.180191	1.14837	0.0760404	0.376945	0.756493	0.267279	0.835815	0.508552	0.109739	0.523745	0.0853302
Solyc01g009230.3.1	sitiens	5.24763	0	8.39811	6.85013	6.83389	0	0	0	4.45394	0	6.43272	3.22746	8.55229	17.8294	15.4976	4.68184	0	14.5619
Solyc01g009235.1.1	Aldehyde oxidase (AHRD V3.3 *** Q9FV23_SOLLC)	15.9746	15.0318	15.9702	15.8387	14.7613	17.2931	16.5374	15.5354	14.778	15.1123	16.4373	15.8712	18.8433	16.8185	16.4499	15.2213	15.0794	16.4566
Solyc01g009240.3.1	Beta-glucosidase (AHRD V3.3 *-* A0A0B4PJM3_SOYBN)	0.0755702	0.0450397	0.0806265	0.138107	0.0984137	0.0737373	0.0380822	0.177133	0.307874	0	0.0741092	0.111548	0.213478	0.222524	0.196397	0.134845	0.150166	0.335527
Solyc01g009245.1.1	Chlororespiratory reduction 42 (AHRD V3.3 *** A0A0F7J401_9ROSI)	0	0.342355	0.122571	0.149968	0.149612	0.18683	0	0.168302	24.3771	0	0.704146	0	0.124822	0	0.542853	0	0	0
Solyc01g009250.3.1	LOW QUALITY:zinc finger (CCCH-type) family protein (AHRD V3.3 --* AT2G28450.2)	1.25658	0.513963	0.709757	0.482443	0.385039	0.120206	0.186243	0.324854	1.00379	0.182784	0.090609	0.818297	0.160619	0.0837129	0.785857	0.527574	0.209827	0.615343
Solyc01g009260.1.1	LOW QUALITY:ribosomal protein L5 (AHRD V3.3 *-* ATMG00210.1)	0.901329	0.319756	0.412129	0	0.377288	0	0	0	0.0546433	0.278606	0.27622	0.158385	0	0.0729134	0	0	0	0
Solyc01g009270.1.1	FAF-like protein (DUF3049) (AHRD V3.3 *-* AT5G22090.2)	0.12813	0.127275	0.102527	0.0418143	0.250291	0	0.0807105	0	0.217501	0.0792113	0.0785328	0.157608	0	0	0	0	0	0
Solyc01g009280.3.1	Serine/threonine-protein phosphatase (AHRD V3.3 *** G8Z292_SOLLC)	27.4625	27.9533	28.0006	27.3256	27.6081	30.1479	33.89	35.7715	28.7921	24.2828	23.912	23.9727	32.8943	31.7746	36.4561	46.3224	44.5014	38.7793
Solyc01g009290.3.1	Protein CLP1 homolog (AHRD V3.3 *** K4ATC5_SOLLC)	21.9823	22.4011	23.2228	17.3708	22.8506	23.077	27.3724	26.654	21.8227	22.5444	20.3062	19.5555	22.2204	24.8513	26.2228	34.3914	31.7858	31.4531
Solyc01g009300.3.1	Kinase (AHRD V3.3 *** D7LMI5_ARALL)	48.5894	50.5617	51.1516	67.4648	48.5631	56.9859	56.8849	55.6976	40.4626	55.6094	60.8518	60.7161	60.4972	60.6077	59.8222	47.7916	47.8297	49.7173
Solyc01g009303.1.1	BTB/POZ domain-containing protein At5g48800 (AHRD V3.3 --* Y5880_ARATH)	0	0	0	0	0	0	0	0	0	0	0	0	0	0	0	0	0	0
Solyc01g009307.1.1	myb domain protein 3r-4 (AHRD V3.3 --* AT5G11510.4)	0	0	0	0	0	0	0	0.0506987	0	0	0	0	0	0	0	0.0326622	0	0
Solyc01g009310.3.1	meloidogyne-induced giant cell protein DB217	111.911	110.928	121.095	147.919	127.423	164.679	159.576	172.018	121.941	115.117	153.485	129.285	183.265	189.381	188.43	221.007	216.966	196.693
Solyc01g009320.2.1	U-box domain-containing family protein (AHRD V3.3 *** B9IIL0_POPTR)	0.163005	0.0179909	0.038647	0.0709278	0.141519	0.206178	0.114088	0.026533	0	0.0223938	0.177616	0.245064	0.11807	0	0.0641862	0.0323178	0	0.0753888
Solyc01g009330.1.1	U-box domain-containing family protein (AHRD V3.3 *** B9P691_POPTR)	0.687926	0.863164	0.927101	0.898004	0.848723	1.35426	0.957897	0.742581	0.307305	0.85057	0.976434	1.46971	0.393384	0.492065	0.384939	0	0.0513903	0.25118
Solyc01g009335.1.1	LOW QUALITY:Ovate family protein, putative (AHRD V3.3 *-* A0A061EUC3_THECC)	0	0	0	0	0	0	0	0	0	0	0	0	0	0	0	0	0	0
Solyc01g009340.3.1	SUN-domain protein2	0.236915	0.521099	0.361095	0.530166	0.41872	0.330241	0.127917	0.0743727	1.3214	0.251081	0.49786	0.603658	0.330952	0.383307	0.399812	0.0905877	0.720574	0.328715
Solyc01g009350.2.1	Polynucleotidyl transferase%2C ribonuclease H-like superfamily protein (AHRD V3.3 *** AT3G44260.1)	0	0	0	0	0	0	0	0	0	0	0	0	0	0	0	0	0	0
Solyc01g009360.1.1	Polynucleotidyl transferase%2C ribonuclease H-like superfamily protein (AHRD V3.3 *** AT3G44260.1)	0.124565	0	0	0	0	0	0	0	0	0	0	0	0	0	0	0	0	0
Solyc01g009370.2.1	Cytochrome P450 (AHRD V3.3 *** A9ZT63_COPJA)	25.3588	25.1479	28.269	47.7572	27.5386	39.1502	15.6289	15.5819	6.14954	31.4064	36.8433	42.1262	19.4056	13.0241	13.4605	1.42814	3.55748	3.7698
Solyc01g009380.3.1	Nicalin (AHRD V3.3 *** A0A166DJQ4_DAUCA)	9.09527	9.17254	9.6853	9.99215	10.3301	10.6135	9.73095	9.25578	7.77857	7.29677	9.89393	8.15598	9.1842	8.80673	10.0471	9.69419	10.7168	10.6447
Solyc01g009390.3.1	mRNA-decapping enzyme-like protein (AHRD V3.3 *** A0A0B2REC5_GLYSO)	16.1886	15.4463	16.2699	15.984	13.8917	14.2933	16.9405	19.2587	16.8324	18.437	17.174	14.7846	19.3436	21.0697	21.7858	28.8193	22.7109	18.9696
Solyc01g009400.3.1	Peroxidase (AHRD V3.3 *** K4ATD6_SOLLC)	6.37527	7.70944	9.01982	31.5397	15.3414	25.4686	13.328	10.8962	5.17577	8.45375	15.4035	15.2294	11.9963	9.6793	5.56649	0.4946	0.655711	1.85885
Solyc01g009410.3.1	Peroxidase (AHRD V3.3 *** K4ATD7_SOLLC)	19.0952	21.5776	23.9268	55.2423	22.5455	38.6832	19.9782	25.362	8.52166	26.8583	40.7762	46.919	13.2535	8.87356	7.75923	1.25575	2.53049	1.82269
Solyc01g009420.3.1	UDP-apiose/xylose synthase (AHRD V3.3 *** Q2I2N3_SOLTU)	199.687	201.895	202.424	201.928	204.779	229.176	227.065	247.459	244.16	198.009	181.186	197.239	181.459	175.176	193.694	170.196	169.539	163.255
Solyc01g009430.3.1	BnaA07g13420D protein (AHRD V3.3 *** A0A078ETL1_BRANA)	21.1531	25.3405	25.0059	44.9537	30.9632	30.8913	66.1968	60.9856	168.263	15.6403	17.0621	14.9353	28.085	21.6569	23.0891	29.743	20.116	24.4188
Solyc01g009440.2.1	C-repeat binding factor 1 (AHRD V3.3 *** A0A077B5X4_9ROSI)	0	0	0	0.14866	0	0	0	0	0	0	0	0	0	0	0	0	0	0
Solyc01g009450.2.1	Mitochondrial inner membrane protease ATP23 (AHRD V3.3 *** W9R362_9ROSA)	112.332	119.725	111.308	86.9563	114.915	108.581	119.168	119.01	135.353	111.578	96.5645	104.377	95.9157	90.7405	97.2843	114.331	109.297	110.473
Solyc01g009470.2.1	Poly [ADP-ribose] polymerase (AHRD V3.3 *** K4ATE3_SOLLC)	0.271967	0.294712	0.461624	0.419569	0.708355	0.743842	0.918875	0.597634	0.52462	0.382121	0.227309	0.532219	0.28206	0.378016	0.146034	0.0882341	0.386019	0.325892
Solyc01g009480.3.1	alpha/beta-Hydrolases superfamily protein (AHRD V3.3 *** AT3G44510.2)	0.582277	0.485851	0.323043	0.790495	0.5763	0.795416	0.32277	0.750654	0.197684	0.633549	0.713775	0.945436	0.253057	0.211024	0.137569	0.249359	0.0991753	0.193895
Solyc01g009490.1.1	LOW QUALITY:DUF4228 domain protein (AHRD V3.3 *** G7IAV0_MEDTR)	0	0	0	0.21669	0	0	0.209129	0	0	0.410489	0	0	0	0.187999	0	0	0	0
Solyc01g009500.3.1	alpha/beta-Hydrolases superfamily protein (AHRD V3.3 *** AT3G44510.2)	17.7076	18.1102	16.4123	19.6048	15.5813	17.2707	13.8962	16.4928	17.7568	15.9768	15.84	18.726	13.5938	12.3373	12.7608	10.1256	10.4804	10.4031
Solyc01g009510.2.1	BZIP transcription factor (AHRD V3.3 *-* A0A142CR61_9FABA)	0	0	0	0	0	0	0	0	0	0	0	0	0	0	0	0	0	0
Solyc01g009520.3.1	Ribosomal protein (AHRD V3.3 *** K4ATE8_SOLLC)	362.586	370.392	388.013	212.537	362.212	315.111	351.558	342.745	278.785	268.382	237.423	279.181	224.093	227.533	219.942	218.139	236.663	211.137
Solyc01g009530.1.1	LOW QUALITY:plant/protein (AHRD V3.3 *-* AT5G43400.1)	0.0878377	0	0	0	0	0	0	0	0	0	0	0	0	0	0	0	0	0
Solyc01g009540.1.1	LOW QUALITY:Plant/T31B5-30 protein (AHRD V3.3 *-* G7JY28_MEDTR)	0	0	0	0	0	0	0	0	0	0	0	0	0	0	0	0	0	0
Solyc01g009550.1.1	LOW QUALITY:Ycf1 (AHRD V3.3 *-* A0A0U1ZK62_SOLHA)	0	0	0	0	0	0	0	0	0	0	0	0	0	0	0	0	0	0
Solyc01g009560.1.1	Terminal flower 1-like protein (AHRD V3.3 *** A0A0S1LKM5_CHRMO)	0.119075	0	0	0.310875	0	0	0	0	0	0	0	0.14647	1.03499	0.134857	0	0.212473	0.16901	0.330427
Solyc01g009565.1.1	Leucine-rich repeat receptor-like protein kinase (AHRD V3.3 *-* Q9XGZ2_ARATH)	0	0.277959	0	0	0.364412	0	0	0	17.5752	0	0.34302	0	0	0.950739	0.330559	0	0	0.776505
Solyc01g009570.3.1	Leucine-rich repeat receptor-like protein kinase family protein (AHRD V3.3 --* AT4G08850.2)	0.214661	0	0	0	0.279549	0.174545	0.270436	0.157235	12.5714	0	0	0	0.233228	0.121556	0.633949	0	0.457021	1.63811
Solyc01g009580.2.1	Terminal flower 1-like protein (AHRD V3.3 *** A0A0S1LKM5_CHRMO)	0	0	0	0.556959	0.0505125	0.189235	0.635256	1.07963	0.855951	0	0	0	3.53999	1.49357	1.92444	0.207634	0.275269	0.914891
Solyc01g009590.3.1	Protease inhibitor/seed storage/lipid transfer protein family protein (AHRD V3.3 *** D7MRN6_ARALL)	0	0	0	0	0	0	0	0	0	0	0	0	0	0	0	0	0	0
Solyc01g009600.3.1	S-adenosyl-L-methionine-dependent methyltransferases superfamily protein (AHRD V3.3 *** AT4G00750.1)	0.0183492	0	0	0	0	0	0	0	0	0	0.0224931	0	0	0	0	0	0	0
Solyc01g009610.3.1	Peptidyl-prolyl cis-trans isomerase (AHRD V3.3 *** A0A0K9NN67_ZOSMR)	62.1629	66.8941	60.3512	61.886	56.9205	60.7003	51.1608	52.7834	57.7859	93.9017	59.6458	74.8146	41.9109	37.1391	37.9187	19.5598	25.7999	26.6964
Solyc01g009620.3.1	Cleavage and polyadenylation specificity factor subunit 5 (AHRD V3.3 *** A0A0K9P6H8_ZOSMR)	15.4874	17.4784	17.6556	13.7066	15.739	12.5346	15.7	13.8669	14.7105	10.5472	14.8085	11.7249	12.8302	16.5827	12.4105	12.4415	14.1905	12.7345
Solyc01g009630.3.1	Cleavage and polyadenylation specificity factor subunit 5 (AHRD V3.3 *** A0A0K9P6H8_ZOSMR)	25.4618	26.3616	28.393	19.5408	25.008	22.3507	25.2331	20.4231	25.1678	24.5544	26.5271	24.3773	24.0279	27.24	21.1778	22.4354	23.8554	23.0251
Solyc01g009635.1.1	Pectin lyase-like superfamily protein (AHRD V3.3 *** AT2G43880.1)	0	0	0	0	0	0	0	0	0	0	0	0	0	0	0	0	0	0
Solyc01g009640.2.1	Pectin lyase-like superfamily protein (AHRD V3.3 *-* AT2G15460.1)	0	0	0	0	0	0	0	0	0	0	0	0	0	0	0	0	0	0
Solyc01g009645.1.1	MYB-related transcription factor (AHRD V3.3 *** A0A059PSP5_SALMI)	0.388966	0.497308	0.534144	0.163383	0.0814979	0.305315	0.157682	0.275036	0.318694	0.23213	0.230141	0.230936	1.29188	0.708751	1.33716	0.808956	0.977072	0.955125
Solyc01g009650.1.1	Myb transcription factor (AHRD V3.3 *-* A0A072W078_MEDTR)	1.41662	1.01069	1.62833	0	2.65009	0	0	2.23586	0	1.25804	1.24726	1.25157	7.7384	1.7285	2.35126	2.5015	0.722084	3.52932
Solyc01g009660.2.1	Low-temperature-induced 65 kDa-like protein (AHRD V3.3 *-* A0A0B0MRR8_GOSAR)	0	0	0	0	0	0	0	0	0	0	0	0	0	0	0	0	0	0
Solyc01g009670.3.1	Poly(A) polymerase, putative (AHRD V3.3 *** B9RA84_RICCO)	2.7456	2.72729	3.14629	3.18581	2.94651	2.8113	1.8576	2.94217	5.69637	3.45759	3.11634	3.8776	2.18207	2.47608	2.64276	1.99595	2.09283	3.03346
Solyc01g009680.3.1	Lipoxygenase (AHRD V3.3 *** K4ATG3_SOLLC)	0.984056	1.27074	1.64539	1.18521	1.02056	0.878706	0.98427	1.1416	3.40029	0.847007	2.27049	1.29171	1.91668	3.13187	1.4229	2.7146	2.12416	1.6242
Solyc01g009690.2.1	BnaC05g27570D protein (AHRD V3.3 --* A0A078CAX2_BRANA)	0.997154	1.50825	1.20989	1.40123	0.789476	1.05048	1.13391	1.11457	5.14865	0.727489	2.16361	0.962494	2.20151	2.31209	1.70611	2.1219	1.74428	1.21754
Solyc01g009695.1.1	Lipoxygenase (AHRD V3.3 *-* C0KKU8_SOLLC)	0	0	0	0	0	0	0	0	0	0	0	0	0	0	0	0	0	0
Solyc01g009700.2.1	Leucine-rich repeat receptor-like protein kinase family protein (AHRD V3.3 *-* AT4G08850.1)	0.141295	0.093925	0.0476245	0.0597305	0.225793	0.309789	0.0850793	0.0318542	1.5913	0.104482	0.139279	0.213102	0.0718488	0.146703	0.1553	0.0388616	0.058423	0.0564718
Solyc01g009710.1.1	LOW QUALITY:PLAT/LH2 domain-containing lipoxygenase family protein (AHRD V3.3 --* AT1G72520.1)	0	0	0	0	0	0	0	0	0.465041	0	0	0	0	0	0	0	0	0
Solyc01g009715.1.1	RING finger protein, putative (AHRD V3.3 *** A0A061E508_THECC)	1.78494	2.2042	1.88901	3.49934	1.9554	1.845	0.8962	0.899841	0.493411	2.42732	2.74363	2.22554	1.10539	1.28258	0.921236	0.593023	0.799116	0.524705
Solyc01g009720.2.1	RING finger protein, putative (AHRD V3.3 *** A0A061E508_THECC)	3.8541	3.3858	4.37674	2.42181	2.90054	2.81357	2.71972	1.77536	1.42785	3.62642	5.20997	4.73418	3.47905	2.25533	1.43393	0.867637	0.4585	0.800161
Solyc01g009730.2.1	Protein TIFY 9 (AHRD V3.3 --* A0A1D1YYH8_9ARAE)	0	0	0	0	0	0	0	0	0	0	0	0	0	0	0	0	0	0
Solyc01g009740.2.1	Jasmonate zim-domain protein (AHRD V3.3 --* G7LE60_MEDTR)	0	0	0	0	0	0	0	0	0	0	0.0518605	0	0	0	0	0	0	0
Solyc01g009750.3.1	cysteine-rich/transmembrane domain protein A (AHRD V3.3 --* AT2G33520.1)	122.326	126.695	118.094	117.706	123.208	133.857	166.959	158.199	195.123	124.989	106.636	101.395	170.908	186.644	176.042	219.666	201.64	155.907
Solyc01g009760.3.1	GRAM domain protein/ABA-responsive-like protein (AHRD V3.3 *** G7KW78_MEDTR)	10.9352	12.2332	11.1005	12.958	11.752	11.9131	11.6364	10.8872	9.73183	9.18872	12.9492	11.0351	9.11265	8.2363	5.58098	3.88353	5.65084	6.33409
Solyc01g009770.3.1	ATP-dependent RNA helicase (AHRD V3.3 *** AT2G33510.1)	16.3693	15.9708	15.196	18.3644	15.0967	16.6733	12.4395	17.3666	16.8601	19.195	17.531	19.2396	11.4243	8.84058	10.1502	8.15974	7.40012	7.47638
Solyc01g009780.3.1	LITAF-domain-containing protein (AHRD V3.3 *** A0A0K9NQ82_ZOSMR)	55.9283	51.5871	52.8647	65.0171	58.1501	56.898	45.8639	53.804	71.4228	54.7314	67.927	63.1683	66.7865	63.8517	61.8819	53.2324	46.5503	55.6069
Solyc01g009790.1.1	LOW QUALITY:Adenylate isopentenyltransferase (AHRD V3.3 --* Q1W5W2_LOTJA)	0	0	0	0	0	0	0	0	0	0	0	0	0	0	0	0	0	0
Solyc01g009810.3.1	Leucine-rich repeat receptor-like kinase protein (AHRD V3.3 *-* A0A060H1D1_ELAGV)	1.47498	1.49445	1.73104	1.73287	2.15135	1.53516	2.37853	2.07437	2.55387	1.67781	4.12244	1.81433	2.82052	2.90663	2.02119	2.36872	1.88418	2.12837
Solyc01g009820.3.1	Hydroxyproline-rich glycoprotein family protein, putative (AHRD V3.3 *** A0A061E526_THECC)	15.8266	16.093	15.0093	16.4512	15.1823	18.2972	16.8823	15.5046	17.9381	19.5281	18.6223	19.688	21.2821	23.2535	21.5619	25.2187	26.2537	24.9411
Solyc01g009830.3.1	Nucleotide/sugar transporter family protein (AHRD V3.3 *** AT4G32272.1)	0.297949	0.452904	0.479138	1.34549	0.911025	0.629496	1.64465	1.05385	0.781471	0.553549	1.66364	0.845437	1.44007	1.48477	0.897388	1.89345	0.604617	1.41155
Solyc01g009840.2.1	GAI-like protein 1 (AHRD V3.3 *** A1YWN3_9ROSI)	0	0	0	0	0	0	0	0	0	0	0	0	0	0	0	0	0	0
Solyc01g009845.1.1	DNA-directed RNA polymerase subunit beta (AHRD V3.3 *** A0A1D1YLP0_9ARAE)	47.5983	51.5349	51.4216	19.9243	30.7697	34.9443	43.1047	46.774	50.9129	43.6046	27.8637	29.4438	32.1102	30.8498	21.7412	14.7118	27.2736	18.0384
Solyc01g009850.3.1	DNA-directed RNA polymerase subunit beta (AHRD V3.3 *-* A0A1D1YLP0_9ARAE)	18.1477	18.5001	19.674	15.3422	17.0008	16.4444	15.7839	15.1075	18.5548	16.1855	16.3588	16.3112	14.8606	15.3932	14.083	13.6613	13.9072	13.3408
Solyc01g009860.3.1	NAC domain protein (AHRD V3.3 *** B2ZGQ7_SOYBN)	36.6323	37.6511	35.6695	79.252	39.4786	42.6283	20.1036	24.9395	92.0567	75.6237	86.9942	81.5422	68.0581	68.3868	59.9437	60.3146	57.4092	73.5931
Solyc01g009870.3.1	Glycerophosphodiester phosphodiesterase, putative (AHRD V3.3 *** B9RM92_RICCO)	0.839263	0.774118	1.05531	2.07373	0.624547	0.926145	1.01956	0.96603	1.32289	0.333542	0.587884	0.626784	0.781591	0.373409	0.460304	0.160452	0.553065	0.124764
Solyc01g009880.2.1	LOW QUALITY:Exocyst subunit exo70 family protein (AHRD V3.3 *** A0A072UIK5_MEDTR)	0.0403041	0.0400353	0	0.026306	0.0262437	0	0.0253881	0	0	0.0249165	0	0.0247884	0.153266	0	0.0238057	0	0	0
Solyc01g009890.1.1	Glutaredoxin family protein (AHRD V3.3 *** B9GF65_POPTR)	0	0	0	0	0	0	0	0	0.342788	0	0	0	0	0	0	0	0	0
Solyc01g009900.3.1	Glutaredoxin (AHRD V3.3 *** U3RGD6_CUCSA)	0	0	0	0	0	0	0	0	5.27141	0	0	0	0	0	0	0	0	0
Solyc01g009910.1.1	Glutaredoxin (AHRD V3.3 *** A0A103Y4L0_CYNCS)	0	0	0	0	0	0	0	0	0	0	0	0	0	0	0	0	0	0
Solyc01g009920.2.1	MORC family CW-type zinc finger protein 4 (AHRD V3.3 *** A0A0B0MF82_GOSAR)	0	0	0	0	0	0	0	0	0	0	0	0	0	0	0	0	0	0
Solyc01g009930.2.1	Leucine-rich repeat receptor-like protein kinase family protein (AHRD V3.3 *-* AT4G08850.2)	0.104329	0.259083	0.278274	0.476661	0.135866	0.339329	0.131437	0.305677	0.974047	0.322488	0.191835	0.32083	0.51009	0.472627	0.308111	0.372322	0.740403	0.361886
Solyc01g009935.1.1	SAUR-like auxin-responsive family protein (AHRD V3.3 *** I3T7S1_MEDTR)	34.6493	41.2399	38.7994	68.6607	32.5212	29.697	28.1183	29.0384	20.4007	34.9292	89.5405	52.9883	28.8283	27.752	24.7063	44.8385	26.3622	26.4197
Solyc01g009940.1.1	LOW QUALITY:5-methylthioadenosine/S-adenosylhomocysteine deaminase (AHRD V3.3 *** W9QLB2_9ROSA)	0.164144	0	0	0	0	0	0.0689308	0	0	0.0676504	0	0	0	0.0619662	0	0	0	0
Solyc01g009960.3.1	Acyl-[acyl-carrier-protein] desaturase (AHRD V3.3 *** K4ATJ1_SOLLC)	0	0	0	0	0	0	0	0	0.0369654	0	0	0	0	0	0	0	0	0
Solyc01g009970.3.1	catalytic/ hydrolase (AHRD V3.3 *** AT2G35450.1)	13.8883	13.5029	14.573	13.5544	16.1243	15.9273	15.805	14.4437	27.5789	14.5799	12.2065	11.5234	9.32425	8.68066	9.36399	7.01373	9.90277	8.72594
Solyc01g009980.1.1	LOW QUALITY:Retrovirus-related Pol polyprotein from transposon TNT 1-94 (AHRD V3.3 *-* A0A1D1ZGZ7_9ARAE),Pfam:PF14223	0	0	0	0	0	0	0	0	0	0	0	0	0	0	0	0	0	0
Solyc01g009990.3.1	Peptidyl-prolyl cis-trans isomerase (AHRD V3.3 *** K4ATJ4_SOLLC)	77.1477	77.8601	81.2959	61.1022	78.1556	82.9196	86.2606	79.2431	125.26	78.2756	65.648	71.8738	63.2096	70.2999	70.7829	77.1934	84.1481	64.8133
Solyc01g010000.3.1	ACT domain containing protein, putative, expressed (AHRD V3.3 *** Q75IY1_ORYSJ)	34.4057	41.7882	34.5387	19.0538	28.1395	20.0919	12.708	13.1354	33.3168	45.0861	32.2389	35.2357	28.4611	26.4495	23.8011	21.9524	20.3845	22.0604
Solyc01g010020.3.1	Calmodulin, putative (AHRD V3.3 *** B9RLA1_RICCO)	38.6296	29.5586	33.9326	34.5678	28.0864	32.1875	29.2344	32.9948	25.7198	31.7292	34.1347	35.7637	27.2885	23.1888	21.1235	28.0101	26.7366	23.8633
Solyc01g010030.3.1	Kinase family protein (AHRD V3.3 *-* B9HIU4_POPTR)	16.3099	15.0857	14.147	10.9356	13.4613	12.0046	10.7865	12.4197	7.7845	14.6531	8.98399	13.4704	8.26198	8.81599	9.05798	10.6962	10.6729	9.18412
Solyc01g010035.1.1	RING/U-box superfamily protein (AHRD V3.3 --* AT1G78420.2)	0.589107	0	0	0	0.191796	0.718523	0	0	0	0	0	0	0	0	0	0	0.209039	0.204343
Solyc01g010050.3.1	S-adenosylmethionine decarboxylase proenzyme (AHRD V3.3 *** K4ATK0_SOLLC)	88.8566	86.722	87.4461	66.1816	67.912	63.0628	63.7184	67.4271	92.6488	55.8991	55.5872	59.6607	52.037	55.1156	56.9642	73.787	77.9926	75.8201
Solyc01g010055.1.1	S-adenosylmethionine decarboxylase uORF (AHRD V3.3 *-* Q6RUQ6_DAUCA)	0.23924	10.1406	2.96198	0	0	0	11.9225	20.5305	0	4.12141	0	0	0	0	7.93873e-07	2.19484	0.110005	0.0904669
Solyc01g010060.2.1	LOW QUALITY:ARM repeat superfamily protein (AHRD V3.3 --* AT5G65920.2)	5.60764	3.17194	4.07165	1.93169	3.75279	2.15319	4.02293	6.27535	4.36288	6.93343	6.49215	5.26913	8.80054	8.90885	5.61227	9.8671	7.0749	5.07893
Solyc01g010080.3.1	Potassium channel (AHRD V3.3 *** B6ECZ4_TOBAC)	92.3468	99.3049	93.5195	49.2381	72.4309	40.3567	29.8114	29.8065	18.4019	65.1171	90.1202	69.907	63.0222	46.0628	50.1965	51.6427	43.7485	54.215
Solyc01g010083.1.1	LOW QUALITY:F-box family protein (AHRD V3.3 *-* AT1G53550.1)	0	0	0	0	0	0	0	0	0	0	0	0	0	0	0	0	0	0
Solyc01g010085.1.1	VQ motif-containing protein (AHRD V3.3 --* AT1G28280.2)	0	0	0	0	0	0	0.456986	0	0.498152	0	0	0	0.318844	0.410813	0	0	0.514854	0
Solyc01g010087.1.1	Ulp1 protease family, C-terminal catalytic domain containing protein (AHRD V3.3 *-* Q60D46_SOLDE)	0	0	0	0	0	0	0	0	0	0	0	0	0	0	0	0	0	0
Solyc01g010090.1.1	Dof-type zinc finger DNA-binding family protein (AHRD V3.3 --* AT3G52440.1)	0	0	0	0	0	0	0	0	0	0	0	0	0	0	0	0	0	0
Solyc01g010130.3.1	bHLH transcription factor 001	0	0	0	0	0	0	0	0	0	0	0	0	0	0	0	0	0	0
Solyc01g010135.1.1	basic helix-loop-helix (bHLH) DNA-binding superfamily protein (AHRD V3.3 *** AT1G68920.3)	5.77732	5.63402	7.08907	9.33137	7.26426	8.36622	9.16815	9.11594	7.85756	6.28835	7.39807	7.17856	9.10361	10.2193	9.21966	9.20058	9.6638	10.5686
Solyc01g010140.1.1	LOW QUALITY:18S pre-ribosomal assembly protein gar2-like protein (AHRD V3.3 *** AT2G03810.7)	0.0609263	0.12104	0	0.0397659	0.158686	0	0	0	0	0	0	0.112415	0.16549	0.0690013	0.0719724	0	0	0
Solyc01g010150.3.1	ACT domain-containing protein (AHRD V3.3 *** A0A118JXJ7_CYNCS)	6.78572	6.75575	6.81291	16.5709	11.4619	17.5663	14.4419	16.8386	13.8435	7.59098	7.3562	8.63079	11.6358	10.9438	10.9243	8.8409	10.3739	10.3544
Solyc01g010160.3.1	Beta-glucosidase, putative (AHRD V3.3 *-* B9REF8_RICCO)	0	0	0	0	0	0	0	0	0	0	0	0	0	0	0	0	0	0
Solyc01g010170.2.1	Beta-glucosidase, putative (AHRD V3.3 --* B9REF8_RICCO)	0	0	0	0	0	0	0	0	0	0	0	0	0.0500755	0	0	0	0	0
Solyc01g010180.3.1	DEA(D/H)-box RNA helicase family protein (AHRD V3.3 --* AT3G61240.2)	7.35356	8.66199	10.3451	15.1208	11.6103	13.9694	14.9211	21.0688	52.9135	16.0923	30.1538	12.0071	47.0185	37.8085	38.7446	42.2672	43.5043	29.6155
Solyc01g010190.2.1	LOW QUALITY:Retrovirus-related Pol polyprotein from transposon TNT 1-94 (AHRD V3.3 *-* A0A151RZV3_CAJCA)	11.5894	10.7014	9.28817	15.2707	11.9041	12.7418	15.6975	17.1376	20.7815	13.1858	12.4059	13.3857	12.2963	13.4952	10.9268	10.6797	10.4258	9.13471
Solyc01g010200.3.1	Retrovirus-related Pol polyprotein from transposon TNT 1-94 (AHRD V3.3 *-* A0A151RZV3_CAJCA)	11.4836	8.79972	10.0816	37.6047	15.4677	16.6476	20.5024	23.7447	29.7416	8.03238	23.4081	15.8207	19.5353	21.4036	13.4106	16.9782	10.6179	12.3825
Solyc01g010210.1.1	LOW QUALITY:RNA-binding (RRM/RBD/RNP motifs) family protein (AHRD V3.3 --* AT3G10845.1)	0	0	0	0	0	0	0	0	0	0	0	0	0	0	0	0	0	0
Solyc01g010220.3.1	LOW QUALITY:Retrovirus-related Pol polyprotein from transposon TNT 1-94 (AHRD V3.3 *-* A0A151RZV3_CAJCA)	6.37454	5.04103	5.08428	11.7951	7.0925	8.55493	12.1632	13.5997	14.813	5.20342	11.3798	5.10053	18.8277	22.1489	16.0841	16.8961	19.7646	12.1076
Solyc01g010230.2.1	LOW QUALITY:Acanthoscurrin-2 (AHRD V3.3 --* B6TLS9_MAIZE)	18.7435	15.767	16.7547	46.9508	28.9173	33.6395	82.4347	77.1809	61.4846	12.7358	41.0885	15.2666	74.8542	107.86	67.2231	126.549	117.081	69.5842
Solyc01g010240.3.1	CRABS CLAW a	0	0	0	0	0	0	0	0	0	0	0	0	0	0	0	0	0	0
Solyc01g010250.3.1	6-phosphogluconolactonase, putative (AHRD V3.3 *** B9REC3_RICCO)	0.0437716	0.0869594	0.140101	0.114277	0.057003	0	0	0.128248	10.9968	0.0541203	0	0.053842	0.0951154	0	0.155123	0.546731	0.248511	0.54659
Solyc01g010260.3.1	Cytochrome P450 (AHRD V3.3 *** A0A103XPY7_CYNCS)	0.0287844	0.171555	0.0307103	0.112724	0.149942	0	0.0725268	0.126505	0.0488617	0.106769	0.0352849	0.212441	0.0312742	0.0977983	0.0340031	0	0.122566	0.0798756
Solyc01g010270.3.1	SPIRAL1-like1 (AHRD V3.3 *** AT1G26355.1)	141.362	142.308	126.608	173.69	132.58	158.448	201.651	236.157	250.185	150.878	143.835	132.324	171.244	174.456	161.375	115.714	127.044	97.7164
Solyc01g010280.3.1	suppressor SRP40-like protein (AHRD V3.3 *-* AT2G03630.1)	0.0319801	0.0317668	0.0341198	0.0417461	0.0416471	0.0520074	0	0	0	0	0.0392023	0.0393376	0	0.0362186	0.188891	0	0.0453913	0.133115
Solyc01g010290.3.1	Ureide permease (AHRD V3.3 *** A0A124SG70_CYNCS)	21.8422	22.3574	22.7122	88.2388	39.5146	59.8625	60.6222	77.8026	61.2937	37.6078	42.6769	41.5513	65.9343	62.8265	60.3364	82.1696	65.099	73.4822
Solyc01g010295.1.1	Ureide permease, putative (AHRD V3.3 *-* B9REE2_RICCO)	3.35019	2.147	4.15085	16.1529	6.54434	9.40258	10.007	13.0614	6.42077	3.20691	7.0875	4.98503	10.4502	9.91391	10.1493	13.8843	12.0412	12.6704
Solyc01g010300.1.1	LOW QUALITY:MADS-box transcription factor family protein (AHRD V3.3 --* AT4G36590.1)	0	0	0	0	0	0	0.725515	0	0	0	0	0.708377	0	0	0	0	0	0
Solyc01g010310.3.1	Glucan endo-1,3-beta-glucosidase-like protein (AHRD V3.3 *-* A0A0B2R8X2_GLYSO)	41.3694	37.9804	35.1093	58.9121	49.7932	51.9866	42.2474	46.3719	35.6445	35.6502	41.1075	54.7422	34.3918	43.303	27.0265	13.9807	26.6901	22.177
Solyc01g010315.1.1	LOW QUALITY:Serine/threonine protein phosphatase 7 long form isogeny (AHRD V3.3 *** A0A151SGZ7_CAJCA)	0.584849	0.486166	0.504872	0.758591	0.935927	0.285878	0.323518	0.501596	0.560308	0.412147	0.52833	0.493012	0.496013	0.35546	0.445255	0.977402	0.404984	0.444724
Solyc01g010350.3.1	Glucose-6-phosphate translocator	4.33993	2.30946	3.14199	5.26058	4.69302	4.78921	6.49273	11.0127	5.72262	4.16823	3.80002	2.04956	1.34723	1.05324	0.411973	0.0691429	0.329996	0.376347
Solyc01g010360.3.1	14-3-3 protein, putative (AHRD V3.3 *** B9REF4_RICCO)	0	0	0	0.0473509	0	0	0	0	0	0	0.0444655	0	0	0.0410813	0	0	0.0514854	0.050329
Solyc01g010370.3.1	S-adenosyl-L-methionine-dependent methyltransferases superfamily protein (AHRD V3.3 *** AT1G78240.2)	7.02489	6.50713	6.78987	6.50723	6.4918	8.85432	5.64672	6.2505	4.48704	6.35889	6.00505	6.90933	4.88543	4.66944	4.64989	3.05043	3.50713	3.26889
Solyc01g010390.3.1	Beta-glucosidase, putative (AHRD V3.3 *** B9REF8_RICCO)	17.0187	15.9369	15.579	19.1141	11.6106	12.6824	10.3877	10.6511	10.2389	12.3291	14.4641	14.4141	16.0857	12.7882	13.5308	7.75498	8.50351	9.94683
Solyc01g010393.1.1	Beta-glucosidase (AHRD V3.3 *-* G7JHH4_MEDTR)	0	0	0	0	0	0	0	0	0	0	0	0	0	0	0	0	0	0
Solyc01g010397.1.1	Beta-glucosidase (AHRD V3.3 *-* G7JHH4_MEDTR)	0	0	0	0	0	0	0	0	0	0	0	0	0	0	0	0	0	0
Solyc01g010400.1.1	Ripening related protein family (AHRD V3.3 *** G7L3L5_MEDTR)	0	0	0	0	0	0	0.362901	0	0	0	0	0	0	0	0	0	0	0
Solyc01g010410.3.1	Zinc finger family protein (AHRD V3.3 *** B9HID5_POPTR)	0.0181201	0	0.0966623	0.0236535	0.0471949	0.0294676	0.0913126	0.132726	0.0615179	0	0.0222122	0	0	0	0	0	0.0771567	0.0251412
Solyc01g010420.3.1	LOW QUALITY:Actin cross-linking protein (AHRD V3.3 *-* AT1G27100.1)	1.48674	2.65828	4.60003	2.8141	3.38827	3.98937	2.5286	2.94033	2.39756	3.49266	5.10299	2.01167	9.44972	6.06164	7.37642	12.4686	7.38577	9.7984
Solyc01g010430.3.1	Actin cross-linking protein, putative (AHRD V3.3 *** A0A061E7B5_THECC)	16.7769	13.667	16.6051	21.4366	17.8022	15.1092	16.7	16.385	16.5248	14.0484	19.2599	14.1581	22.5358	17.794	20.4827	22.5444	24.5264	25.946
Solyc01g010440.3.1	glycine-rich protein (AHRD V3.3 *** AT1G27090.1)	70.6688	75.4587	73.6662	43.7577	57.6667	56.7251	70.515	60.5716	45.7649	73.0695	55.042	71.0796	46.0636	50.1502	48.7303	65.6037	62.5464	57.136
Solyc01g010460.3.1	5'-AMP-activated protein kinase-like protein (AHRD V3.3 *** AT1G27070.1)	3.31787	3.64374	3.16609	3.22813	3.08629	2.68107	2.31065	1.84158	4.54766	3.26146	2.42514	3.14329	2.35099	1.96049	2.28835	2.35341	2.95425	2.65915
Solyc01g010465.1.1	5'-AMP-activated protein kinase subunit beta-1 (AHRD V3.3 *-* A0A1D1Y9A4_9ARAE)	4.2216	4.30675	3.31664	2.22836	2.61304	2.60573	2.16283	2.84789	5.12866	2.92983	2.31393	2.87907	2.20606	3.33008	3.5753	2.46976	5.20533	2.70873
Solyc01g010470.2.1	5'-AMP-activated protein kinase subunit beta-1 (AHRD V3.3 *-* A0A1D1Y9A4_9ARAE)	2.28789	4.23479	3.67063	2.74332	4.2383	3.16095	2.84646	2.87045	6.91613	3.84678	2.67506	3.4417	2.45008	1.89699	2.80078	0.609066	2.42284	3.20811
Solyc01g010480.3.1	LOV/LOV protein (AHRD V3.3 *** E3WH16_SOLLC)	0.155529	0.291401	0.240994	0.343824	0.297814	0.384322	0.784412	0.56129	1.45103	0.43309	0.261476	0.47849	0.573918	0.822363	0.72371	2.44852	1.41004	3.28899
Solyc01g010490.3.1	Cytochrome P450 (AHRD V3.3 *** A0A061FSW2_THECC)	0.0976948	0.0485216	0.0781735	0.0637643	0	0.278032	0.0307696	0	0.0829188	0.0603961	0	0.0300428	0	0	0	0	0	0
Solyc01g010493.1.1	Dihydroneopterin aldolase 1 (AHRD V3.3 --* FOLB1_ARATH)	0	0	0	0	0	0	0	0	0	0	0	0	0	0	0	0	0	0
Solyc01g010497.1.1	LOW QUALITY:F-box family protein (AHRD V3.3 --* D7MFP4_ARALL)	0	0	0	0	0	0	0	0	0	0	0	0	0	0	0	0	0	0
Solyc01g010500.2.1	EIN3-binding F-box-like protein (AHRD V3.3 *-* G7I706_MEDTR)	0	0	0	0	0	0	0	0	0	0	0	0	0	0	0	0	0	0
Solyc01g010502.1.1	LOW QUALITY:F-box family protein (AHRD V3.3 *-* AT1G31080.1)	0	0	0	0	0	0	0	0	0.156473	0	0	0	0.101085	0	0	0	0	0
Solyc01g010504.1.1	LOW QUALITY:F-box family protein (AHRD V3.3 *-* D7MFP4_ARALL)	0	0	0	0	0	0	0	0	0	0	0	0	0	0	0	0	0	0
Solyc01g010506.1.1	methylcrotonyl-CoA carboxylase alpha chain (AHRD V3.3 --* AT1G03090.2)	0	0	0	0.267044	0	0	0	0	0	0	0	0	0	0	0	0	0	0
Solyc01g010508.1.1	WD-40 repeat family protein / beige-like protein (AHRD V3.3 --* AT2G45540.6)	0.174891	0.173725	0	0	0	0	0	0	0	0	0.214387	0	0	0.198071	0	0	0.248233	0
Solyc01g010510.3.1	Pentatricopeptide repeat (PPR) superfamily protein (AHRD V3.3 *** AT1G26900.1)	1.28128	1.22043	1.6479	1.19141	1.53144	1.25591	1.54786	1.2085	1.45992	1.93143	1.377	1.55447	1.08699	1.25232	1.26477	1.78517	1.57392	1.72904
Solyc01g010520.3.1	helicase with zinc finger protein (AHRD V3.3 *** AT2G46420.3)	3.1154	3.16773	3.40237	5.57181	3.92935	5.42544	3.21407	3.09056	19.1133	3.33635	4.02946	3.10797	3.67805	3.55609	3.27454	1.61956	2.54171	2.07619
Solyc01g010525.1.1	Villin-5 (AHRD V3.3 --* VLN5_ORYSJ)	0	0	0.286279	0	0	0.436363	0	0	0	0	0	0	0	0	0	0	0	0
Solyc01g010530.1.1	Sugar transporter protein 5	0	0	0	0	0	0	0	0	0	0	0	0	0	0	0	0	0	0
Solyc01g010540.3.1	40S ribosomal protein S9, putative (AHRD V3.3 *** Q60CZ2_SOLDE)	190.912	193.829	198.329	112.457	202.798	175.058	211.232	216.887	171.201	137.617	123.653	129.239	149.831	139.615	142.514	171.342	193.536	149.888
Solyc01g010550.1.1	LOW QUALITY:S-adenosyl-L-methionine-dependent methyltransferases superfamily protein (AHRD V3.3 --* AT2G32170.2)	0	0	0	0	0	0	0	0	0	0	0	0	0	0	0	0	0	0
Solyc01g010570.3.1	mucin-like protein (AHRD V3.3 *** AT2G02880.1)	15.2984	16.946	17.1572	15.8399	13.7208	13.5269	16.7666	17.5852	17.1097	20.7302	17.9936	25.6792	18.2873	20.0967	18.65	21.7102	20.6491	22.3576
Solyc01g010580.3.1	40S ribosomal protein S9, putative (AHRD V3.3 *** Q60CZ2_SOLDE)	556.656	589.073	575.919	315.653	520.498	464.085	571.925	566.727	465.113	423.447	392.145	414.073	443.318	474.967	455.394	722.207	696.707	577.319
Solyc01g010590.2.1	Peptidyl-prolyl cis-trans isomerase (AHRD V3.3 *** K4ATQ3_SOLLC)	39.978	39.2894	40.0343	46.2715	38.1711	39.4535	30.2073	39.8279	28.5233	38.4	40.5011	41.3957	27.7436	27.7967	25.2021	17.8549	20.5669	21.5457
Solyc01g010600.3.1	Homeobox-leucine zipper protein family (AHRD V3.3 *** AT1G69780.1)	0.258301	0.342104	0	1.12393	0	0.28004	0.325414	0.378402	1.46156	0.532282	0.211089	1.05909	0.0935476	0.195023	0.10171	0	0	0
Solyc01g010640.3.1	Cytochrome b6-f complex subunit 5 (AHRD V3.3 --* PETG_FAGEA)	16.8341	18.7346	18.5702	19.1941	18.9456	15.8005	17.0188	18.1916	62.0028	18.1802	21.7185	19.301	19.7579	22.4781	23.5074	23.8265	23.5249	21.4826
Solyc01g010650.3.1	UDP-galactose transporter, putative (AHRD V3.3 *** B9S297_RICCO)	18.3426	20.46	20.5289	18.5351	18.1167	19.5279	19.5159	21.1003	21.0791	17.3241	16.6515	17.1952	16.7106	17.8114	18.5616	14.6218	18.8158	20.9766
Solyc01g010660.3.1	Protein kinase (AHRD V3.3 *** Q2HTW4_MEDTR)	13.8492	11.6148	13.2932	18.4991	15.2897	14.549	17.9004	14.8241	27.0591	11.9983	12.8161	10.7872	18.2232	17.5639	20.6908	17.5721	20.1332	17.9359
Solyc01g010670.2.1	LOW QUALITY:Aquaporin NIP3-2 (AHRD V3.3 --* NIP32_ORYSJ)	0	0	0	0	0	0	0	0	0	0	0	0	0	0	0	0	0	0
Solyc01g010690.1.1	LOW QUALITY:Quinohemoprotein ethanol dehydrogenase type-1 (AHRD V3.3 *** S1RTP2_THECC)	0	0	0	0.0541726	0	0	0.0522823	0	0.422675	0.102622	0	0	0	0.0469998	0.0980471	0.370252	0.117806	0.287899
Solyc01g010700.3.1	SNF1-related kinase regulatory subunit gamma 1 (AHRD V3.3 *** G7KB20_MEDTR)	2.55544	2.51511	3.17666	4.46815	3.08365	3.39324	4.90296	4.19012	14.4463	2.78278	3.36246	2.39357	4.99256	7.56722	7.58841	11.2113	10.2823	11.1248
Solyc01g010710.3.1	Carboxypeptidase (AHRD V3.3 *-* K4ATR4_SOLLC)	6.70109	9.08854	8.66183	21.7004	11.9153	13.622	13.4751	10.3832	12.0314	4.30203	12.6376	5.38951	14.4214	16.2001	9.2861	7.58821	6.03599	8.58242
Solyc01g010720.3.1	Carboxypeptidase (AHRD V3.3 *** K4ATR5_SOLLC)	11.1534	11.9048	12.0106	23.8287	16.6901	18.8142	14.8369	15.7305	8.93734	13.9831	17.6848	15.5516	17.7445	15.1031	16.9605	9.24012	13.0038	12.952
Solyc01g010740.3.1	Pectate lyase (AHRD V3.3 *** K4ATR7_SOLLC)	0.0263631	0	0.028127	0.0688277	0.0343322	0.0857457	0.0996389	0.0386211	0	0.032596	0.290851	0	0.114574	0.0597144	0.0934285	0	0.0374188	0.0731566
Solyc01g010750.3.1	Hop-interacting protein THI113 (AHRD V3.3 *** G8Z279_SOLLC)	305.754	320.748	289.376	308.512	317.057	334.901	390.557	366.036	357.022	312.358	324.194	281.222	357.281	383.662	427.489	537.516	486.725	396.318
Solyc01g010760.3.1	Mitochondrial outer membrane porin (AHRD V3.3 *** VDAC1_WHEAT)	146.78	148.415	149.36	100.465	151.929	136.194	137.621	131.637	103.255	128.994	130.447	129.299	116.056	115.409	119.425	100.007	104.784	93.3217
Solyc01g010770.3.1	Hypersensitive-induced response protein (AHRD V3.3 *** Q6UNT3_CUCSA)	1.67896	1.61194	1.84368	1.43547	1.29324	0.839973	0.643192	0.560491	1.54529	2.69871	2.34805	3.17557	0.532145	0.633428	0.611194	1.66926	1.33425	2.54853
Solyc01g010780.3.1	Kinase family protein (AHRD V3.3 *** B9H0D5_POPTR)	23.3558	23.228	22.2535	21.2466	22.0599	21.6109	23.7411	24.8294	26.2075	28.2844	25.205	25.6219	31.6532	32.7005	34.0585	47.7439	42.1238	39.0238
Solyc01g010790.1.1	LOW QUALITY:F-box family protein (AHRD V3.3 *** AT1G19160.1)	0	0	0	0	0	0	0	0	0	0	0	0	0	0	0	0	0	0
Solyc01g010793.1.1	LOW QUALITY:F-box family protein (AHRD V3.3 --* D7LVU6_ARALL)	0	0	0	0	0	0	0	0	0	0	0	0	0	0	0	0	0	0
Solyc01g010797.1.1	LOW QUALITY:F-box family protein (AHRD V3.3 *-* AT5G50220.1)	0	0	0	0	0	0	0	0	0	0	0	0	0	0	0	0	0	0
Solyc01g010810.3.1	Ran guanine nucleotide release factor-like protein (AHRD V3.3 *** G7KCJ8_MEDTR)	10.0337	10.5164	9.46528	6.13956	9.36765	9.47837	11.0606	10.2136	8.92314	8.52905	6.73766	8.00874	9.11803	9.3373	10.8941	12.1443	10.3931	9.03363
Solyc01g010820.3.1	Cullin family protein (AHRD V3.3 *** B9HJT6_POPTR)	15.9784	16.0485	15.8208	16.8039	16.8258	17.2911	17.0389	17.0176	17.5458	16.2094	17.9304	17.6424	16.8454	18.4184	16.2569	18.4647	18.288	18.0581
Solyc01g010830.3.1	Haloacid dehalogenase-like hydrolase domain protein (AHRD V3.3 *** G7KDV9_MEDTR)	5.97047	5.91284	6.08301	5.96816	6.53773	5.86065	6.7086	6.51394	7.48705	7.38204	6.0001	6.61628	7.0713	6.86331	7.09529	8.31804	8.24521	8.40828
Solyc01g010835.1.1	Haloacid dehalogenase-like hydrolase domain protein (AHRD V3.3 *-* G7KDV9_MEDTR)	6.99889	8.03567	7.66113	5.81394	6.15526	7.53866	5.61107	7.19051	8.64048	5.28207	5.23682	7.49103	8.98686	7.20591	8.58993	7.29851	8.12777	8.7019
Solyc01g010840.1.1	Plant invertase/pectin methylesterase inhibitor superfamily protein (AHRD V3.3 --* AT3G49330.2)	0	0	0	0	0	0	0	0	0	0	0	0	0	0	0	0	0	0
Solyc01g010850.1.1	LOW QUALITY:phospholipase D P1 (AHRD V3.3 --* AT3G16785.3)	0	0	0	0	0	0	0	0	0	0	0	0	0	0	0	0	0	0
Solyc01g010860.3.1	sphingoid base hydroxylase 2 (AHRD V3.3 *** AT1G14290.1)	8.79837	9.11386	8.81292	14.9272	11.3178	12.9956	9.22007	12.4163	11.4184	11.4773	15.0071	13.9998	11.9565	13.286	12.9681	12.9629	12.679	13.0662
Solyc01g010870.3.1	S-adenosyl-L-methionine-dependent methyltransferases superfamily protein (AHRD V3.3 *** AT1G26850.2)	36.9102	36.3427	36.9817	32.5819	37.8257	35.3777	40.1681	41.1345	37.5822	31.9911	33.0066	29.6793	40.5917	38.2766	40.5115	42.3868	42.6284	43.715
Solyc01g010880.3.1	RING/FYVE/PHD zinc finger superfamily protein (AHRD V3.3 *** AT2G02960.6)	10.0955	9.68578	9.85154	9.77721	9.4974	9.85067	11.7944	12.4449	9.36278	12.5737	9.74944	11.1158	13.6976	13.4135	12.2235	15.6855	13.4555	12.265
Solyc01g010890.3.1	Expansin (AHRD V3.3 *** G4XZX4_9GENT)	0.175991	0.174817	0.187766	0.459469	0.137514	0.629649	0	0.206257	0.119498	0.39168	0.258883	0.476257	0.0382427	0	0	0	0.0999178	0
Solyc01g010900.3.1	Cytochrome P450 (AHRD V3.3 *** B2Z9X5_CAPAN)	0.32356	0.420295	0.0265545	0.0974694	0.129651	0.0404759	0.125424	0.0729237	0	0.184642	0.18306	0.183692	0.0811261	0.0563759	0.294017	0	0	0.0345332
Solyc01g010910.2.1	MYB-related transcription factor (AHRD V3.3 *** A0A059PRK4_SALMI)	0	0	0.0220215	0	0.0537594	0	0	0	0.455485	0	0	0.0253891	0	0.0467522	0	0.0736602	0.0585925	0.0286382
Solyc01g010920.2.1	O-fucosyltransferase family protein (AHRD V3.3 *-* AT1G14020.1)	5.30552	4.18788	4.29592	4.69959	5.36703	6.16291	4.89367	3.12284	4.50308	6.61845	5.57459	7.34191	3.96305	4.82842	5.59592	4.98707	4.57206	4.46936
Solyc01g010930.3.1	O-fucosyltransferase family protein (AHRD V3.3 *** AT1G14020.1)	4.11141	4.44372	4.59106	3.53162	4.10583	3.67219	3.24736	3.52647	2.45898	4.29328	3.68201	3.74713	4.37446	3.69129	2.8688	3.00292	3.11432	3.63551
Solyc01g010933.1.1	Acyl-CoA N-acyltransferases (NAT) superfamily protein (AHRD V3.3 --* AT2G23060.1)	0.0535918	0.212938	0.0571775	0.0699575	0.0697916	0.174307	0.135033	0.15702	0	0.397573	0.0656947	0.329607	0.0582273	0	0	0	0	0
Solyc01g010937.1.1	LOW QUALITY:BED zinc finger,hAT family dimerization domain (AHRD V3.3 *** A0A061FVD3_THECC)	0.118288	0.214296	0.0822984	0.110321	0.147592	0.122872	0.190374	0	0.0641281	0.149298	0	0.0474443	0.254492	0.0890373	0.133881	0.337047	0.37525	0
Solyc01g010940.3.1	Transmembrane emp24 domain-containing protein 10 (AHRD V3.3 *** W9SPK8_9ROSA)	62.1968	61.4385	61.9836	84.2858	69.5462	86.204	62.5489	71.1416	56.857	77.5125	80.4215	82.8868	66.4494	62.7752	60.0508	45.1332	44.3853	41.4005
Solyc01g010950.3.1	MAP kinase kinase kinase 2	2.99979	3.20528	3.1832	3.15385	2.99856	2.47875	2.67609	3.1356	9.27599	2.82687	3.73687	2.932	2.32552	3.03009	3.5245	3.26949	3.38321	3.32971
Solyc01g010960.2.1	60S ribosomal L35 (AHRD V3.3 *** A0A0B0PTB9_GOSAR)	0	0	0	0	0	0	0	0	0	0	0	0	0	0	0	0	0	0
Solyc01g010970.3.1	Argonaute7	2.4002	2.15994	2.14245	2.55927	2.56868	3.18835	2.49991	2.2281	2.07752	2.15964	2.50528	2.28008	2.55617	3.24314	2.79326	2.73508	2.2262	2.02781
Solyc01g010980.2.1	LOW QUALITY:30S ribosomal protein S14, chloroplastic (AHRD V3.3 --* RR14_PINKO)	0	0	0	0	0	0	0	0	0	0	0	0	0	0	0	0	0	0
Solyc01g010990.2.1	Transmembrane protein, putative (AHRD V3.3 *** A0A072UY68_MEDTR)	7.55866	7.24531	6.99751	10.5964	8.88596	8.84848	8.44806	9.17738	6.69002	3.89102	8.25617	5.96931	7.47748	9.0601	7.95625	7.9245	7.59758	7.38612
Solyc01g011000.3.1	Eukaryotic translation initiation factor 5A (AHRD V3.3 *** K4BNF7_SOLLC)	517.323	565.705	576.026	407.351	621.137	603.393	665.538	672.644	526.236	493.184	453.835	493.465	489.488	503.813	498.033	689.984	673.685	517.723
Solyc01g011010.3.1	Phosphatidylinositol 4-phosphate 5-kinase 8 (AHRD V3.3 --* PI5K8_ARATH)	0.785757	1.11502	0.359285	1.90489	1.75419	0.547642	2.5455	0.657776	1.33383	0	1.10081	0.138076	0.853722	0.889899	1.19342	5.40801	3.50514	1.7132
Solyc01g011020.2.1	Homeobox-leucine zipper family protein / lipid-binding START domain-containing protein (AHRD V3.3 --* AT1G30490.1)	0.0393931	0.0794178	0.166025	0.15235	0.258401	0.126532	0.402181	0.113984	0.0660386	0.485211	0.143067	0.294216	0.439105	0.176238	0.186779	1.20332	0.342989	0.107955
Solyc01g011025.1.1	Concanavalin A-like lectin protein kinase family protein (AHRD V3.3 --* AT2G43700.5)	5.24763	2.60631	5.59874	13.7003	10.2508	4.26696	0	3.8438	0	3.24415	16.0818	9.68239	2.85076	11.8863	6.19904	4.68184	14.8965	18.2024
Solyc01g011030.3.1	RING/U-box superfamily protein (AHRD V3.3 *** AT1G69330.1)	9.41652	10.1391	10.1233	8.8203	8.89299	9.29334	10.1426	11.1096	11.4089	11.3318	9.42833	10.6103	8.70808	9.36202	9.08582	9.36322	9.94756	7.77929
Solyc01g011040.3.1	leucine-rich repeat (LRR) family protein	40.646	42.4615	43.119	59.4473	48.2821	57.731	41.5742	45.5127	40.6493	36.5945	50.2372	45.398	42.7011	46.2234	45.3601	32.5717	34.8533	35.2362
Solyc01g011050.3.1	leucine rich repeat protein	0	0	0	0	0	0	0	0	0	0	0	0	0	0	0	0	0	0
Solyc01g011060.1.1	LOW QUALITY:Maturase-related protein (AHRD V3.3 *-* A0A075VUQ6_CAPAN)	0	0	0	0	0	0	0	0	0	0	0	0	0	0	0	0	0	0
Solyc01g011070.1.1	Cleavage and polyadenylation specificity factor (CPSF) A subunit protein (AHRD V3.3 --* AT3G55220.1)	0	0	0	0	0	0	0	0	0	0	0	0	0	0	0	0	0	0
Solyc01g011080.3.1	LOW QUALITY:IQ-domain 32 (AHRD V3.3 --* AT1G19870.2)	5.51445	6.39062	4.78028	5.69877	6.13409	5.04441	5.64465	5.38566	4.87543	6.67616	7.46395	5.51131	7.36447	6.89588	5.42853	13.9397	7.01168	7.65119
Solyc01g011090.3.1	Phospholipid-transporting ATPase (AHRD V3.3 *-* K4BWJ0_SOLLC)	15.1132	14.4601	16.5445	15.1382	13.8667	15.6178	17.2825	14.4095	9.05242	16.9726	11.6257	15.011	12.8877	11.8124	13.5573	19.4826	12.9157	20.1644
Solyc01g011091.1.1	BnaA03g14530D protein (AHRD V3.3 --* A0A078D6I5_BRANA)	2.13201	2.37306	2.38636	2.29852	1.9708	2.53846	2.43415	2.38432	1.77723	2.6243	2.42681	2.64592	2.27505	2.20775	2.81088	2.7513	2.64782	3.48635
Solyc01g011092.1.1	Phospholipid-transporting ATPase (AHRD V3.3 *-* A0A0V0IYV6_SOLCH)	16.2864	18.5361	19.1359	22.1261	15.5427	21.709	25.5579	15.1756	16.5849	22.679	15.8505	25.7638	21.8658	18.6517	21.3643	29.5921	30.5488	30.1815
Solyc01g011093.1.1	Phospholipid-transporting ATPase (AHRD V3.3 *** A0A0V0IYV6_SOLCH)	20.6169	19.638	20.747	23.2395	19.6811	22.4744	21.1055	19.856	18.2916	26.9385	22.2782	24.4398	22.8789	22.2877	24.6517	28.527	29.5118	31.9432
Solyc01g011095.1.1	CLAVATA3/ESR (CLE)-related 25-like protein (AHRD V3.3 *-* A0A0B0NFL0_GOSAR)	0.282516	0.23386	0.15071	0.553186	0.183958	0.153147	0.0593203	0.206938	0.399644	0.174655	0.404038	0.347514	0.665065	0.533267	0.500606	0.420093	0.400992	0.457316
Solyc01g011096.1.1	Eukaryotic aspartyl protease family protein (AHRD V3.3 --* AT2G36670.4)	0	0	0	0	0	0	0	0	0	0	0	0	0	0	0	0	0	0
Solyc01g011097.1.1	LOW QUALITY:Protein TIFY 9 (AHRD V3.3 --* A0A1D1YYH8_9ARAE)	0	0	0	0	0	0	0	0	0	0	0	0	0	0	0	0	0	0
Solyc01g011098.1.1	Jasmonate ZIM domain-containing protein (AHRD V3.3 --* A0A0A6Z9D1_9MYRT)	0	0	0	0	0	0	0	0	0	0	0	0	0	0	0	0	0	0
Solyc01g011110.1.1	LOW QUALITY:Peptide-N(4)-(N-acetyl-beta-glucosaminyl)asparagine amidase (AHRD V3.3 --* PNG1_ARATH)	0	0	0	0	0	0	0	0	0	0	0	0	0	0	0	0	0	0
Solyc01g011170.1.1	Jasmonate-zim-domain protein 10, putative (AHRD V3.3 --* A0A061E5T9_THECC)	0	0	0	0	0	0	0	0	0	0	0	0	0	0	0	0	0	0
Solyc01g011175.1.1	LOW QUALITY:Jasmonate-zim-domain protein (AHRD V3.3 --* A0A167V6B0_CAMSI)	0	0	0	0	0	0	0	0	0	0	0	0	0	0	0	0	0	0
Solyc01g011180.1.1	Sec1 family domain-containing protein 2 (AHRD V3.3 *-* A0A0B2RPU4_GLYSO)	0	0	0	0	0	0	0	0	0	0	0	0	0	0	0	0	0	0
Solyc01g011190.1.1	LOW QUALITY:Sec1 family domain-containing protein 2 (AHRD V3.3 *-* A0A0B2RPU4_GLYSO)	0	0	0	0	0	0	0	0	0	0	0	0	0	0	0	0	0	0
Solyc01g011195.1.1	Jasmonate-zim-domain protein 10, putative (AHRD V3.3 --* A0A061E5T9_THECC)	0	0	0	0	0	0	0	0	0	0	0	0	0	0	0	0	0	0
Solyc01g011200.3.1	Eukaryotic aspartyl protease family protein (AHRD V3.3 *-* AT2G36670.1)	0.272053	0.270238	0.435383	1.15418	0.354289	0.55303	0.257055	0.099637	0.923623	0.25228	0.917102	0.920268	1.62571	0.539192	0.723098	0.849522	1.06189	0.849302
Solyc01g011220.2.1	Eukaryotic aspartyl protease family protein (AHRD V3.3 *-* AT5G22850.1)	0.864168	1.00147	0.614659	0.940054	0.75026	0.468449	1.0887	0.843984	1.22244	0.35616	0.529663	0.354328	0.938915	0.489351	1.36112	1.54199	0.204428	0.999179
Solyc01g011225.1.1	Eukaryotic aspartyl protease family protein (AHRD V3.3 *-* AT2G36670.2)	0.631146	0	0.673375	0	0	0	0.795135	0	0	2.34109	0	0.776351	0.685738	0.714796	0.745574	0	0	0
Solyc01g011230.3.1	Eukaryotic aspartyl protease family protein (AHRD V3.3 *-* AT2G36670.2)	1.32052	1.31171	0	0.574592	1.14646	2.86331	0.554542	2.57936	0.747197	1.08848	0.539579	1.08288	0.956493	2.99107	1.03996	3.14171	3.12382	1.83219
Solyc01g011237.1.1	LOW QUALITY:Eukaryotic aspartyl protease family protein (AHRD V3.3 *-* AT2G36670.4)	0	0	0	0	0	0	0	0	0	0	0	0	0	0	0	0	0	0
Solyc01g011260.1.1	LOW QUALITY:Eukaryotic aspartyl protease family protein (AHRD V3.3 *-* AT2G36670.4)	0	0	0	0	0	0	0	0	0	0	0	0	0	0	0	0	0	0
Solyc01g011270.2.1	LOW QUALITY:Aspartic proteinase-like protein 2 (AHRD V3.3 *-* W9RGK7_9ROSA)	0	0	0	0	0	0	0	0	0	0	0	0	0	0	0	0	0	0
Solyc01g011300.1.1	LOW QUALITY:Eukaryotic aspartyl protease family protein (AHRD V3.3 *-* AT2G36670.4)	0	0	0	0	0	0	0	0	0	0	0	0	0	0	0	0	0	0
Solyc01g011310.1.1	LOW QUALITY:Eukaryotic aspartyl protease family protein (AHRD V3.3 *-* AT2G36670.4)	0	0	0	0	0	0	0	0	0	0	0	0	0	0	0	0	0	0
Solyc01g011320.2.1	Eukaryotic aspartyl protease family protein (AHRD V3.3 *-* AT2G36670.4)	0	0	0	0	0	0	0	0	0	0	0	0	0	0	0	0	0	0
Solyc01g011330.2.1	Eukaryotic aspartyl protease family protein (AHRD V3.3 *-* AT2G36670.4)	0	0	0	0	0	0	0	0	0	0	0	0	0	0	0	0	0	0
Solyc01g011333.1.1	Eukaryotic aspartyl protease family protein (AHRD V3.3 *-* AT2G36670.2)	0.973307	0.725112	0.484705	1.88983	0.95064	1.18712	0.30655	1.40123	1.50339	0.902566	0.298278	1.79585	0.793121	0.551153	0.574885	1.30255	0.345368	0
Solyc01g011335.1.1	Transportin-1 (AHRD V3.3 --* A0A0B0MFX1_GOSAR)	0	0	0.160757	0.196688	0	0.245035	0	0	0.255772	0	0	0	0	0	0	0	0	0
Solyc01g011337.1.1	FAD/NAD(P)-binding oxidoreductase family protein (AHRD V3.3 --* AT3G24200.2)	0	0	0	0	0	0	0	0	0	0	0	0	0	0	0	0	0	0
Solyc01g011340.3.1	protein phosphatase 2A catalytic subunit 2	25.4895	25.1386	26.4764	26.3364	29.4123	30.9934	30.5529	32.3731	27.5465	25.9104	24.1507	23.8642	27.9304	25.9403	28.6696	25.306	27.6397	25.4454
Solyc01g011350.3.1	ZZ-type zinc finger-containing protein 3, putative isoform 1 (AHRD V3.3 *** A0A061EGG8_THECC)	14.4231	14.0273	13.1399	16.2812	14.5156	13.9333	13.9647	13.437	11.7687	18.5827	16.6529	18.493	11.907	13.0779	11.496	12.3212	11.8177	12.4774
Solyc01g011370.1.1	LOW QUALITY:related to vernalization1 1 (AHRD V3.3 --* AT1G49480.3)	0	0	0	0	0	0	0	0	0	0	0	0	0	0	0	0	0	0
Solyc01g011390.2.1	NHL domain protein (AHRD V3.3 --* AT3G01430.1)	0	0	0	0	0	0	0	0	0	0	0	0	0	0	0	0	0	0
Solyc01g011393.1.1	U-box domain-containing protein 15 (AHRD V3.3 --* A0A151TB12_CAJCA)	0	0	0	0	0	0	0	0	0	0	0	0	0	0	0	0	0	0
Solyc01g011397.1.1	BTB and TAZ domain protein 2 (AHRD V3.3 --* AT3G48360.1)	0	0	0	0	0	0	0	0	0	0	0	0	0	0	0	0	0	0
Solyc01g011410.1.1	LOW QUALITY:NAD(P)H-quinone oxidoreductase subunit H, chloroplastic (AHRD V3.3 *-* NDHH_SOLLC)	0	0	0	0	0	0	0	2.05908	2.38593	0	0	0	0	0	0	0	3.98996	0
Solyc01g011415.1.1	Photosystem II CP47 reaction center protein (AHRD V3.3 *-* PSBB_AMBTC)	0	0.162821	0	0	0	0	0	0	0.556492	0	0	0	0	0	0	0.584967	0	0.227428
Solyc01g011430.3.1	O-acyltransferase WSD1-like protein (AHRD V3.3 *** A0A0B0PTU2_GOSAR)	6.51978	7.12675	6.80413	5.6119	5.41321	3.84291	4.55525	4.46281	2.9964	4.75225	5.37464	4.69278	3.30986	3.03094	2.72423	3.25133	2.06091	2.44915
Solyc01g011460.2.1	Retrovirus-related Pol polyprotein from transposon TNT 1-94 (AHRD V3.3 *-* A0A151R160_CAJCA)	0.0237572	0	0	0.0620242	0	0.038635	0.0299299	0	0.080656	0.029374	0.0291224	0.0876688	0.0258121	0.0269059	0.0280644	0.169566	0.13488	0
Solyc01g011470.1.1	Major latex-like protein (AHRD V3.3 *** B5THI3_PANGI)	0	0	0	0	0	0	0	0	0	0	0	0	0	0	0	0	0	0
Solyc01g011480.1.1	LOW QUALITY:Photosystem II CP43 reaction center protein (AHRD V3.3 *-* PSBC_SACOF)	0	0	0	0	0	0	0	0	0	0	0	0	0	0	0	0	0	0
Solyc01g011490.1.1	LOW QUALITY:O-acyltransferase WSD1 (AHRD V3.3 *-* W9R027_9ROSA)	0	0	0	0	0	0	0	0	0	0	0	0	0	0	0	0	0	0
Solyc01g011497.1.1	defensin-like protein (AHRD V3.3 *** AT1G19610.1)	0	0	0	0.122342	0	0	0	0	0.159093	0	0	0.115284	0.101828	0	0.221427	0	0.665123	0.260073
Solyc01g011500.1.1	LOW QUALITY:histone-lysine N-methyltransferase ASHH3 (AHRD V3.3 --* AT2G44150.1)	0	0	0	0	0	0	0	0	0	0	0	0	0	0	0	0	0	0
Solyc01g011510.3.1	Aldehyde dehydrogenase (AHRD V3.3 *** K4ATY6_SOLLC)	3.00311	3.0272	2.92826	9.52617	4.28205	4.12656	4.78235	4.55183	15.8216	2.14844	8.58568	3.94595	7.05791	8.29511	8.11589	7.87062	5.95709	7.45528
Solyc01g011520.1.1	LOW QUALITY:Dicer-like protein (AHRD V3.3 *-* F8QQQ1_NICAT)	0	0	0	0	0	0	0	0	0	0	0	0	0	0	0	0	0	0
Solyc01g011530.1.1	LOW QUALITY:Dicer-like protein (AHRD V3.3 *-* F8QQQ1_NICAT)	0	0	0	0	0	0	0	0	0	0	0	0	0	0	0	0	0	0
Solyc01g011540.1.1	LOW QUALITY:Dicer-like protein 2 (AHRD V3.3 *** F8SXT7_NICAT)	0	0	0	0	0	0	0	0	0	0	0	0	0	0	0	0	0	0
Solyc01g012540.1.1	LOW QUALITY:Endoribonuclease dicer-like protein (AHRD V3.3 *-* A0A072VJ60_MEDTR)	0	0	0	0	0	0	0	0	0	0	0	0	0	0	0	0	0	0
Solyc01g012550.1.1	LOW QUALITY:Endoribonuclease dicer-like protein (AHRD V3.3 *-* A0A072VJ60_MEDTR)	0	0	0	0	0	0	0	0	0	0	0	0	0	0	0	0	0	0
Solyc01g012560.1.1	LOW QUALITY:Endoribonuclease dicer-like protein (AHRD V3.3 --* G7IKX1_MEDTR)	0	0	0	0	0	0	0	0	0	0	0	0	0	0	0	0	0	0
Solyc01g012570.1.1	LOW QUALITY:Endoribonuclease dicer-like protein (AHRD V3.3 *-* A0A072VJ60_MEDTR)	0	0	0	0	0	0	0	0	0	0	0	0	0	0	0	0	0	0
Solyc01g012580.1.1	LOW QUALITY:Dicer-like protein 2 (AHRD V3.3 *** F8SXT7_NICAT)	0	0	0	0	0	0	0	0	0	0	0	0	0	0	0	0	0	0
Solyc01g012590.1.1	LOW QUALITY:Endoribonuclease dicer-like protein (AHRD V3.3 --* A0A072VJ60_MEDTR)	0	0	0	0	0	0	0	0	0	0	0	0	0	0	0	0	0	0
Solyc01g012600.1.1	LOW QUALITY:Endoribonuclease dicer-like protein (AHRD V3.3 *-* A0A072VJ60_MEDTR)	0	0	0	0	0	0	0	0	0	0	0	0	0	0	0	0	0	0
Solyc01g012610.1.1	LOW QUALITY:Endoribonuclease dicer-like protein (AHRD V3.3 *-* A0A072TSQ0_MEDTR)	0	0	0	0	0	0	0	0	0	0	0	0	0	0	0	0	0	0
Solyc01g012630.1.1	Dicer-like 2 protein (AHRD V3.3 *-* H9N4C7_NICAT)	0	0	0	0	0	0	0	0	0	0	0	0	0	0	0	0	0	0
Solyc01g012640.2.1	LOW QUALITY:Endoribonuclease dicer-like protein (AHRD V3.3 *-* A0A072TSQ0_MEDTR)	0	0	0	0	0	0	0	0	0	0	0	0	0	0	0	0	0	0
Solyc01g012650.1.1	LOW QUALITY:Dicer-like protein 2 (AHRD V3.3 *-* F8SXT7_NICAT)	0	0	0	0	0	0	0	0	0	0	0	0	0	0	0	0	0	0
Solyc01g012670.2.1	Endoribonuclease dicer-like protein (AHRD V3.3 *-* A0A072TSQ0_MEDTR)	0	0	0	0	0	0	0	0	0	0	0	0	0	0	0	0	0	0
Solyc01g012680.1.1	LOW QUALITY:Endoribonuclease dicer-like protein (AHRD V3.3 *-* A0A072TSQ0_MEDTR)	0	0	0	0	0	0	0	0	0	0	0	0	0	0	0	0	0	0
Solyc01g012690.1.1	Leucine-rich repeat receptor-like protein kinase family protein (AHRD V3.3 *-* AT4G08850.2)	0	0	0	0	0	0	0	0	0	0	0	0	0	0	0	0	0	0
Solyc01g012700.3.1	Aldehyde dehydrogenase (AHRD V3.3 *** K4ATY6_SOLLC)	0.0516709	0	0	0.133573	0	0	0	0	0.261564	0	0	0	0	0.0583497	0	0	0	0
Solyc01g012710.2.1	LOW QUALITY:U-box domain-containing protein kinase family protein (AHRD V3.3 --* AT5G61550.4)	0	0	0	0	0	0	0	0	0	0	0	0	0	0	0	0	0	0
Solyc01g012720.1.1	LOW QUALITY:Dicer-like 2 protein (AHRD V3.3 *-* H9N4C7_NICAT)	0	0	0	0	0	0	0	0	0	0	0	0	0	0	0	0	0	0
Solyc01g012730.1.1	LOW QUALITY:Dicer-like protein (AHRD V3.3 *-* F8QQQ1_NICAT)	0	0	0	0	0	0	0	0	0	0	0	0	0	0	0	0	0	0
Solyc01g012740.1.1	LOW QUALITY:Endoribonuclease Dicer 2a (AHRD V3.3 *-* A0A159UTQ7_SOLLC)	0	0	0	0	0	0	0	0	0	0	0	0	0	0	0	0	0	0
Solyc01g012750.2.1	Aldehyde dehydrogenase (AHRD V3.3 *-* K4ATY6_SOLLC)	0	0	0	0	0	0	0	0	0	0	0	0	0	0	0	0	0	0
Solyc01g012760.1.1	Aldehyde dehydrogenase (AHRD V3.3 *-* K4ATY6_SOLLC)	0	0	0	0	0	0	0	0	0	0	0	0	0	0	0	0	0	0
Solyc01g013760.1.1	LOW QUALITY:Dicer-like protein (AHRD V3.3 *-* F8QQQ1_NICAT)	0	0	0	0	0	0	0	0	0	0	0	0	0	0	0	0	0	0
Solyc01g013770.1.1	LOW QUALITY:Endoribonuclease dicer-like protein (AHRD V3.3 --* A0A072VJ60_MEDTR)	0	0	0	0	0	0	0	0	0	0	0	0	0	0	0	0	0	0
Solyc01g013780.1.1	LOW QUALITY:Endoribonuclease dicer-like protein (AHRD V3.3 *-* A0A072TSQ0_MEDTR)	0	0	0	0	0	0	0	0	0	0	0	0	0	0	0	0	0	0
Solyc01g013790.1.1	LOW QUALITY:Endoribonuclease Dicer 2c (AHRD V3.3 *-* A0A164W6M7_SOLLC)	0	0	0	0	0	0	0	0	0	0	0	0	0	0	0	0	0	0
Solyc01g013800.1.1	LOW QUALITY:Endoribonuclease Dicer homolog 2 (AHRD V3.3 *-* DCL2_ARATH)	0	0	0	0	0	0	0	0	0	0	0	0	0	0	0	0	0	0
Solyc01g013810.1.1	LOW QUALITY:Endoribonuclease dicer-like protein (AHRD V3.3 *-* A0A072TSQ0_MEDTR)	0	0	0	0	0	0	0	0	0	0	0	0	0	0	0	0	0	0
Solyc01g013820.1.1	LOW QUALITY:Endoribonuclease dicer-like protein (AHRD V3.3 --* G7IKX1_MEDTR)	0	0	0	0	0	0	0	0	0	0	0	0	0	0	0	0	0	0
Solyc01g013830.1.1	LOW QUALITY:Endoribonuclease dicer-like protein (AHRD V3.3 *-* A0A072VJ60_MEDTR)	0	0	0	0	0	0	0	0	0	0	0	0	0	0	0	0	0	0
Solyc01g013840.1.1	LOW QUALITY:Endoribonuclease dicer-like protein (AHRD V3.3 *-* A0A072TSQ0_MEDTR)	0	0	0	0	0	0	0	0	0	0	0	0	0	0	0	0	0	0
Solyc01g013850.1.1	LOW QUALITY:Endoribonuclease dicer-like protein (AHRD V3.3 *-* A0A072TSQ0_MEDTR)	0	0	0	0	0	0	0	0	0	0	0	0	0	0	0	0	0	0
Solyc01g013860.1.1	LOW QUALITY:Endoribonuclease Dicer 2c (AHRD V3.3 *-* A0A164W6M7_SOLLC)	0	0	0	0	0	0	0	0	0	0	0	0	0	0	0	0	0	0
Solyc01g013870.1.1	LOW QUALITY:Hcr9-OR3A (AHRD V3.3 *-* Q4VSU2_SOLPI)	0	0	0	0	0	0	0	0	0	0	0	0	0	0	0	0	0	0
Solyc01g013880.1.1	LOW QUALITY:Leucine-rich repeat receptor-like protein kinase family protein (AHRD V3.3 *-* AT4G08850.1)	0	0	0	0	0	0	0	0	0	0	0	0	0	0	0	0	0	0
Solyc01g013885.1.1	LOW QUALITY:Aldehyde dehydrogenase (AHRD V3.3 *-* K4ATY6_SOLLC)	0.265984	0.377443	0.229486	0.198405	0.238832	0.0617934	0.0478705	0	0.129003	0.0939626	0.232894	0.0467397	0.165137	0.34427	0.359094	0.610215	0.323594	0.52721
Solyc01g013890.2.1	Aldehyde dehydrogenase (AHRD V3.3 *-* K4ATY6_SOLLC)	0	0	0	0	0	0	0	0	0	0	0	0	0	0	0	0	0	0
Solyc01g013895.1.1	Aldehyde dehydrogenase (AHRD V3.3 *-* K4ATY6_SOLLC)	0	0.247052	0	6.60942	2.15688	0	0.408504	0	4.61627e-08	0.908218	2.52606	3.14957	1.89544	0.104472	3.56565	14.1857	2.23035	6.26507
Solyc01g013910.1.1	LOW QUALITY:Endoribonuclease Dicer 2b (AHRD V3.3 *-* A0A164W6J8_SOLLC)	0	0	0	0	0	0	0	0	0	0	0	0	0	0	0	0	0	0
Solyc01g013915.1.1	NAD(P)H-quinone oxidoreductase subunit I, chloroplastic (AHRD V3.3 --* NDHI_DIOEL)	0	0	0	0	0	0	0	0	0	0	0	0	0	0	0	0	0	0
Solyc01g013920.1.1	LOW QUALITY:Endoribonuclease Dicer 2a (AHRD V3.3 *-* A0A159UTQ7_SOLLC)	0	0	0	0	0	0	0	0	0	0	0	0	0	0	0	0	0	0
Solyc01g013930.1.1	LOW QUALITY:Endoribonuclease dicer-like protein (AHRD V3.3 *-* A0A072VJ60_MEDTR)	0	0	0	0	0	0	0	0	0	0	0	0	0	0	0	0	0	0
Solyc01g013940.1.1	LOW QUALITY:Dicer-like protein (AHRD V3.3 *-* F8QQQ1_NICAT)	0	0	0	0	0	0	0	0	0	0	0	0	0	0	0	0	0	0
Solyc01g013950.1.1	LOW QUALITY:Endoribonuclease dicer-like protein (AHRD V3.3 *-* A0A072VJ60_MEDTR)	0	0	0	0	0	0	0	0	0	0	0	0	0	0	0	0	0	0
Solyc01g013960.2.1	LOW QUALITY:Leucine-rich repeat protein kinase family protein (AHRD V3.3 --* AT1G51860.2)	0	0	0	0	0	0	0	0	0	0	0	0	0	0	0	0	0	0
Solyc01g013980.1.1	LOW QUALITY:Vacuolar sorting-associated protein 33-like protein (AHRD V3.3 *-* A0A0B0PTP0_GOSAR)	0	0	0	0	0	0	0	0	0	0	0	0	0	0	0	0	0	0
Solyc01g013990.1.1	LOW QUALITY:LRR and NB-ARC domains-containing disease resistance protein (AHRD V3.3 --* AT1G58602.2)	0	0	0	0	0	0	0	0	0	0	0	0	0	0	0	0	0	0
Solyc01g013995.1.1	B3 domain-containing protein family (AHRD V3.3 *** A0A151S4J0_CAJCA)	0	0	0	0	0	0	0	0	0	0	0	0	0	0	0	0	0	0
Solyc01g014010.1.1	Disease resistance protein (TIR-NBS-LRR class) (AHRD V3.3 --* AT5G45050.4)	0	0	0	0	0	0	0.640923	0	0	0	0	0.625783	0	0	0	0	0	0
Solyc01g014020.1.1	Leucine-rich repeat receptor-like protein kinase family protein (AHRD V3.3 *-* AT3G24240.1)	0	0	0	0	0	0	0	0	0	0	0	0	0	0	0	0	0	0
Solyc01g014050.1.1	LOW QUALITY:Transposon protein, putative, CACTA, En/Spm sub-class (AHRD V3.3 *-* Q7G3C6_ORYSJ)	0	0	0	0	0	0	0	0	0	0	0	0	0	0	0	0	0	0
Solyc01g014060.2.1	Blue copper protein (AHRD V3.3 *** N1R4L1_AEGTA)	0	0	0	0	0	0	0	0	0	0	0	0	0	0	0	0	0	0
Solyc01g014065.1.1	Blue copper protein (AHRD V3.3 *** BCP_PEA)	0	0	0	0	0	0	0	0	0	0	0	0	0	0	0	0	0	0
Solyc01g014070.1.1	Blue copper protein (AHRD V3.3 *** N1R4L1_AEGTA)	0	0	0	0	0	0	0	0	0	0	0	0	0	0	0	0	0	0
Solyc01g014075.1.1	TATA BOX ASSOCIATED FACTOR II 59 (AHRD V3.3 --* AT1G04950.3)	0	0	0	0.074874	0.0746964	0	0	0	0	0	0	0	0	0.0649602	0	0.409391	0.407059	0.0795832
Solyc01g014090.1.1	Synaptotagmin-5 (AHRD V3.3 *-* A0A199VMX5_ANACO)	0	0	0	0	0	0	0	0	0	0	0	0	0	0	0	0	0	0
Solyc01g014095.1.1	Anthranilate synthase alpha subunit 2, chloroplastic (AHRD V3.3 --* ASA2_ORYSJ)	0	0	0	0	0	0	0	0	0	0	0	0	0	0	0	0	0	0
Solyc01g014100.3.1	CLE protein 1	0	0.125936	0	0.248247	0	0.103089	0	0.0928656	0	0.235134	0	0.15595	0	0	0	0	0	0
Solyc01g014103.1.1	DNA double-strand break repair rad50 ATPase (AHRD V3.3 *** A0A061GZ54_THECC)	11.2338	9.78596	10.1942	13.7999	10.9654	12.4435	11.03	12.8375	21.113	11.9446	16.4032	14.9796	17.1966	22.114	15.3933	21.6882	20.2269	21.1325
Solyc01g014107.1.1	DNA double-strand break repair rad50 ATPase (AHRD V3.3 *-* A0A061GZ54_THECC)	0.898206	1.02948	0.884588	2.07442	0.719826	0.449446	0.783404	0.607312	2.11114	0.683424	1.94801	0.764898	1.95179	2.817	0.897814	4.19174	3.13816	2.20489
Solyc01g014130.1.1	Leucine-rich repeat receptor-like protein kinase family protein (AHRD V3.3 *-* AT4G08850.2)	0	0	0	0	0	0	0	0	0	0	0	0	0	0	0	0	0	0
Solyc01g014140.3.1	Hcr9-OR3A (AHRD V3.3 *-* Q4VSU2_SOLPI)	1.85918	2.77017	2.97536	2.42693	3.80471	3.67137	3.51337	4.28	9.91877	2.79133	2.60463	2.12357	3.60713	6.01598	4.86314	14.4546	7.35107	5.71191
Solyc01g014143.1.1	Leucine-rich repeat receptor-like protein kinase family protein (AHRD V3.3 *-* AT4G08850.1)	0.475118	0.214522	0.18433	0.507443	0.393742	0	0	0.126551	0.439917	0.37383	0.370628	0.478167	0.187714	0.244586	0.255117	0.385356	0.735669	0.479429
Solyc01g014147.1.1	Leucine-rich repeat receptor-like protein kinase family protein (AHRD V3.3 *-* AT4G08850.2)	0	0	0	0	0	0	0.103686	0	0.139708	0	0	0	0	0	0	0.293712	0	0
Solyc01g014150.1.1	Leucine-rich repeat receptor-like protein kinase family protein (AHRD V3.3 *-* AT4G08850.1)	0	0.0844129	0	0.221861	0	0	0	0	0	0	0	0.209061	0	0	0	0	0	0
Solyc01g014170.1.1	LOW QUALITY:Hcr9-OR3A (AHRD V3.3 *-* Q4VSU2_SOLPI)	0	0	0	0	0	0	0	0	0	0	0	0	0	0	0	0	0	0
Solyc01g014180.3.1	A20/AN1 zinc finger protein	177.122	169.33	186.929	193.301	185.423	186.125	257.253	290.574	305.459	148.305	158.222	147.915	218.463	236.286	241.457	317.58	295.769	268.349
Solyc01g014185.1.1	LOW QUALITY:BED zinc finger,hAT family dimerization domain (AHRD V3.3 *** A0A061EME4_THECC)	0	0	0	0	0	0	0	0	0	0	0	0	0	0	0	0	0	0
Solyc01g014210.1.1	ADP,ATP carrier protein, mitochondrial (AHRD V3.3 *** ADT2_SOLTU)	0.169103	0.0559918	0.120279	0.0735812	0.367034	0.0916677	0	0.165154	0.0956847	0.209084	0	0.0693361	0.244973	0	0	0	0	0.0782091
Solyc01g014220.2.1	strawberry notch protein (DUF616) (AHRD V3.3 *-* AT1G28240.1)	0	0	0	0	0	0	0	0	0	0	0	0	0	0	0	0	0	0
Solyc01g014225.1.1	DUF616 family protein (AHRD V3.3 *-* G7IPT3_MEDTR)	0	0	0	0	0	0	0	0	0	0	0	0	0	0	0	0	0	0
Solyc01g014230.3.1	U-box domain-containing protein 4 (AHRD V3.3 *** W9QMI4_9ROSA)	15.3199	15.828	15.9684	14.7086	15.61	17.2399	19.4651	20.5282	16.775	16.8085	16.969	14.3907	21.701	21.5547	22.6373	30.0419	25.0284	26.2436
Solyc01g014240.1.1	LOW QUALITY:Disease resistance protein (TIR-NBS-LRR class), putative (AHRD V3.3 --* A0A072UIC3_MEDTR)	0	0	0	0	0	0	0	0	0	0	0	0	0	0	0	0	0	0
Solyc01g014245.1.1	Protein kinase superfamily protein (AHRD V3.3 --* AT5G01850.2)	1.43575	1.22244	1.53182	0.80323	0.801325	1.33422	1.292	1.2019	1.04452	0.760802	1.00571	0.756889	2.22849	0.464585	1.21147	2.9279	2.32898	3.69958
Solyc01g014250.2.1	LOW QUALITY:Sec23/Sec24 protein transport family protein (AHRD V3.3 --* AT3G23660.2)	0.643982	0.639688	0.458047	0.84064	0.698872	0	1.21696	0.314471	1.27536	0.530824	0.657846	0.660118	1.04953	1.94489	1.01432	2.68123	1.5234	1.48919
Solyc01g014260.1.1	LOW QUALITY:Polynucleotidyl transferase, ribonuclease H-like superfamily protein (AHRD V3.3 --* AT1G74390.4)	0	0	0	0	0	0	0	0	0	0	0	0	0	0	0	0	0	0
Solyc01g014270.3.1	LETM1-like protein (AHRD V3.3 --* AT3G11560.4)	1.00573	0.76116	0.510963	0.937756	0.623688	0.778839	1.14638	0.561281	9.59303	0.532933	0.880614	0.706923	1.61307	2.16958	1.30122	2.47824	2.44713	2.85731
Solyc01g014300.1.1	Leucine-rich repeat receptor-like protein kinase family protein (AHRD V3.3 --* AT3G24240.1)	0	0	0	0	0	0	0	0	0	0	0	0	0	0	0	0	0	0
Solyc01g014310.1.1	Leucine-rich repeat receptor-like protein kinase family protein (AHRD V3.3 *-* AT4G08850.2)	0	0	0	0	0	0	0	0	0	0	0	0	0	0	0	0	0	0
Solyc01g014320.3.1	S-adenosyl-L-methionine-dependent methyltransferases superfamily protein, putative (AHRD V3.3 *** A0A061E9R4_THECC)	0.097939	0	0	0	0	0	0.0616931	0	2.57691	0	0.0600285	0	0	0	0.0578478	0	0	0
Solyc01g014350.1.1	LOW QUALITY:Casein kinase I (AHRD V3.3 *-* A0A0B0PHS7_GOSAR)	0	0	0	0	0	0	0	0	0	0	0	0	0	0	0	0	0	0
Solyc01g014360.1.1	LOW QUALITY:4-hydroxy-4-methyl-2-oxoglutarate aldolase (AHRD V3.3 *-* K4BNY4_SOLLC)	0	0	0	0	0	0	0	0	0	0	0	0	0	0	0	0	0	0
Solyc01g014370.1.1	Calcium-dependent lipid-binding (CaLB domain) family protein (AHRD V3.3 *-* AT1G05500.2)	0	0	0	0	0	0	0	0	0	0	0	0	0	0	0	0	0	0
Solyc01g014375.1.1	DNA double-strand break repair rad50 ATPase (AHRD V3.3 *** A0A061GZ54_THECC)	2.1581	2.3992	2.40759	4.18608	2.83108	4.02551	4.48471	6.05817	15.7049	1.38112	3.55898	3.69834	5.41446	6.9783	4.82318	5.02082	5.52123	5.99092
Solyc01g014390.3.1	DNA-directed RNA polymerase subunit beta'' (AHRD V3.3 --* RPOC2_CRYJA)	0.314549	0.142023	0.244069	0.149311	0.297913	0.279018	0	0.125674	0.0485408	0.070712	0.140213	0.140697	0.186412	0.161926	0.236458	0.204098	0.162348	0.476105
Solyc01g014393.1.1	Reverse transcriptase (AHRD V3.3 *-* Q8W452_BRANA)	0	0	0	0	0	0	0	0	0	0	0	0	0	0	0	0	0	0
Solyc01g014397.1.1	BTB/POZ domain-containing protein (AHRD V3.3 --* AT2G30600.6)	0	0	0	0	0	0	0	0	0	0	0	0	0	0	0	0	0	0
Solyc01g014400.1.1	LOW QUALITY:Endoribonuclease Dicer 2a (AHRD V3.3 *-* A0A159UTQ7_SOLLC)	0	0	0	0	0	0	0	0	0	0	0	0	0	0	0	0	0	0
Solyc01g014410.1.1	LOW QUALITY:Dicer-like protein 2 (AHRD V3.3 *-* F8SXT7_NICAT)	0	0	0	0	0	0	0	0	0	0	0	0	0	0	0	0	0	0
Solyc01g014420.1.1	LOW QUALITY:Endoribonuclease dicer-like protein (AHRD V3.3 *-* A0A072TSQ0_MEDTR)	0	0	0	0	0	0	0	0	0	0	0	0	0	0	0	0	0	0
Solyc01g014430.1.1	LOW QUALITY:Endoribonuclease Dicer 2c (AHRD V3.3 *-* A0A164W6M7_SOLLC)	0	0	0	0	0	0	0	0	0	0	0	0	0	0	0	0	0	0
Solyc01g014440.1.1	LOW QUALITY:Endoribonuclease dicer-like protein (AHRD V3.3 *-* A0A072VJ60_MEDTR)	0	0	0	0	0	0	0	0	0	0	0	0	0	0	0	0	0	0
Solyc01g014450.1.1	LOW QUALITY:Endoribonuclease Dicer 2a (AHRD V3.3 *-* A0A159UTQ7_SOLLC)	0	0	0	0	0	0	0	0	0	0	0	0	0	0	0	0	0	0
Solyc01g014460.1.1	LOW QUALITY:Endoribonuclease dicer-like protein (AHRD V3.3 *-* A0A072TSQ0_MEDTR)	0	0	0	0	0	0	0	0	0	0	0	0	0	0	0	0	0	0
Solyc01g014470.1.1	LOW QUALITY:RHO guanyl-nucleotide exchange factor 2 (AHRD V3.3 --* AT1G01700.4)	1.34508	0.167014	0.179385	0.658441	0.43792	0.273429	0	0.246313	1.42706	0.623661	0.618319	0.413636	1.09607	0	0.198619	0.60003	0	0.233285
Solyc01g014480.3.1	ETHYLENE INSENSITIVE 3-like 3 protein (AHRD V3.3 *** W9RBN4_9ROSA)	19.4039	18.1935	17.3663	18.3668	17.924	18.669	18.6721	17.0871	14.9341	16.2786	18.5064	16.6662	21.4653	22.1207	23.0848	24.7507	20.3839	23.5837
Solyc01g014490.3.1	DNA topoisomerase 6 subunit B (AHRD V3.3 *** K4AU86_SOLLC)	12.9588	13.675	13.5704	14.5721	15.1611	14.163	10.8964	9.73322	8.73808	16.9106	15.6652	17.4863	14.5024	12.202	11.5254	10.9475	11.5541	12.3742
Solyc01g014495.1.1	DNA topoisomerase 6 subunit B (AHRD V3.3 *-* K4AU86_SOLLC)	13.3808	13.6757	15.4311	13.5294	13.4469	14.1506	11.1084	10.3111	10.1087	13.7232	12.7998	16.2214	11.5963	9.59186	10.7358	8.83282	10.9232	10.7852
Solyc01g014510.1.1	Serine/threonine-protein kinase (AHRD V3.3 *-* M1DYE5_SOLTU)	0	0	0	0	0	0	0	0	0	0	0	0	0	0	0	0	0	0
Solyc01g014520.1.1	Serine/threonine-protein kinase (AHRD V3.3 *** M1DYE5_SOLTU)	0	0	0	0	0	0	0	0	0	0	0	0	0	0	0	0	0	0
Solyc01g014530.2.1	LOW QUALITY:Serine/threonine-protein kinase (AHRD V3.3 *-* K7N5H4_SOYBN)	0.0497784	0.0988928	0.053109	0	0.0648255	0.0809518	0	0.145847	0.0844992	0	0.0610201	0	0.216336	0.169128	0	0	0	0.0690665
Solyc01g014534.1.1	Physalis organ size 1 (AHRD V3.3 *** A0A097F7F7_9SOLA)	0	0	0	0	0	0	0	0	0	0	0	0	0	0	0	0	0	0
Solyc01g014535.1.1	Physalis organ size 1 (AHRD V3.3 *-* A0A097F7I9_9SOLA)	0	0	0	0	0	0	0	0	0	0	0	0	0	0	0	0	0	0
Solyc01g014536.1.1	Ethylene-responsive transcription factor (AHRD V3.3 --* W9R6V3_9ROSA)	0	0	0	0	0	0	0	0	0	0	0	0	0	0	0	0	0	0
Solyc01g014537.1.1	Ethylene-responsive transcription factor, putative (AHRD V3.3 *-* B9RGV0_RICCO)	0.258301	0.171052	0.459305	0.561966	0.897014	0.14002	0.650828	0.126134	0	0.212913	1.05545	0.953181	0.841928	0.390047	0.610263	0.614536	0.122207	0.358387
Solyc01g014540.2.1	Serine/threonine-protein kinase (AHRD V3.3 *-* M1DYE5_SOLTU)	0	0	0	0	0	0	0	0	0	0	0	0	0	0	0	0	0	0
Solyc01g014550.2.1	Serine/threonine-protein kinase (AHRD V3.3 *** M1DYE5_SOLTU)	0	0	0	0	0	0.0565298	0	0	0	0	0	0	0	0.0787362	0	0	0	0
Solyc01g014560.3.1	Serine/threonine-protein kinase (AHRD V3.3 *** K4ASL8_SOLLC)	0.129864	0.300995	0.0923686	0.508564	0.225492	0.281587	0.327212	0.126831	0.0734816	0	0.212255	0.106494	0.564386	0.490252	0.00499304	0.386207	0.307206	0.300306
Solyc01g014561.1.1	Physalis organ size 1 (AHRD V3.3 *-* A0A097F7B2_9SOLA)	0	0	0	0	0	0	0	0	0	0	0	0	0	0	0	0	0	0
Solyc01g014562.1.1	Ethylene-responsive transcription factor, putative (AHRD V3.3 *-* A0A061G219_THECC)	0	0	0	0	0	0	0	0	0	0	0	0	0	0	0	0	0	0
Solyc01g014564.1.1	Ethylene-responsive transcription factor, putative (AHRD V3.3 *-* A0A061G219_THECC)	0	0	0	0	0	0	0	0	0	0	0	0	0	0	0	0	0	0
Solyc01g014566.1.1	Ethylene-responsive transcription factor, putative (AHRD V3.3 *-* A0A061G219_THECC)	0	0	0	0	0	0	0	0	0	0	0	0	0	0	0	0	0	0
Solyc01g014568.1.1	Physalis organ size 1 (AHRD V3.3 *-* A0A097F792_9SOLA)	0	0	0	0	0	0.12089	0	0	0	0	0.0911248	0	0.242301	0.0841894	0	0	0	0
Solyc01g014620.1.1	P-loop containing nucleoside triphosphate hydrolases superfamily protein (AHRD V3.3 --* AT2G41670.1)	1.11294	0.884417	2.37482	2.61506	1.15949	1.44793	1.96296	0.978255	1.88923	1.37607	3.00142	3.83318	4.35315	3.52926	4.733	5.16333	3.7912	2.4707
Solyc01g014623.1.1	Ethylene-responsive transcription factor, putative (AHRD V3.3 *-* B9RIM8_RICCO)	0	0	0	0	0	0	0	0	0	0	0	0	0	0	0	0	0	0
Solyc01g014640.1.1	Serine/threonine-protein kinase (AHRD V3.3 *-* M1DYE5_SOLTU)	0	0	0	0	0	0	0	0	0	0	0	0	0	0	0	0	0	0
Solyc01g014643.1.1	Serine/threonine-protein kinase (AHRD V3.3 --* M1DYE5_SOLTU)	0	0	0	0	0	0	0	0	0	0	0	0	0	0	0	0	0	0
Solyc01g014647.1.1	Serine/threonine-protein kinase (AHRD V3.3 *-* M1CXJ4_SOLTU)	0	0	0	0	0	0	0	0	0	0	0	0	0	0	0	0	0	0
Solyc01g014650.1.1	Serine/threonine-protein kinase (AHRD V3.3 *-* M1DYE5_SOLTU)	0	0	0	0	0	0	0	0	0	0	0	0	0	0	0	0	0	0
Solyc01g014655.1.1	Serine/threonine-protein kinase (AHRD V3.3 *-* M1DYE5_SOLTU)	0	0	0	0	0	0	0	0	0	0	0	0	0	0	0	0	0	0
Solyc01g014660.1.1	Serine/threonine-protein kinase (AHRD V3.3 *-* K4ASL8_SOLLC)	0	0	0	0	0	0	0	0	0	0	0	0	0	0	0	0	0	0
Solyc01g014680.1.1	Serine/threonine-protein kinase (AHRD V3.3 *-* M1DYE5_SOLTU)	0	0	0	0	0	0	0	0	0	0	0	0	0	0	0	0	0	0
Solyc01g014690.2.1	Serine/threonine-protein kinase (AHRD V3.3 *-* M1CXJ4_SOLTU)	0	0	0	0	0	0.331818	0	0.896733	0	0	0	0	0	0	0	0.364081	0	0.849302
Solyc01g014700.2.1	LOW QUALITY:Serine/threonine-protein kinase (AHRD V3.3 *-* K4ASL8_SOLLC)	0	0	0	0.056758	0	0.0707093	0.0547774	0.127394	0	0	0	0	0.047241	0	0.046348	0.775844	0.123428	0.361967
Solyc01g014705.1.1	Physalis organ size 1 (AHRD V3.3 *-* A0A097F7A0_9SOLA)	0	0	0	0	0	0	0	0	0	0	0	0	0	0	0	0	0	0
Solyc01g014710.1.1	LOW QUALITY:DUF1677 family protein (DUF1677) (AHRD V3.3 *** AT1G72510.2)	0	0	0	0	0	0	0	0	0	0	0	0	0	0	0	0	0	0
Solyc01g014715.1.1	Ethylene-responsive transcription factor (AHRD V3.3 *-* W9S0J2_9ROSA)	0	0	0	0	0	0	0	0	0	0	0	0	0	0	0	0	0	0
Solyc01g014720.2.1	Solanum lycopersicum Cytokinin Response Factor 7	2.89365	1.98994	3.32474	3.48675	3.47848	2.89587	2.52381	4.2391	4.53415	3.30257	3.27428	3.55938	3.14394	3.02508	2.62945	5.95769	3.15933	4.01488
Solyc01g014725.1.1	Leucine-rich repeat receptor-like protein kinase family protein (AHRD V3.3 *-* AT2G33170.2)	0	0	0	0	0	0	0.173783	0	0	0	0	0	0	0	0	0	0	0
Solyc01g014730.2.1	Unknown protein (AHRD V3.3 )	0	0.0533073	0	0.0700534	0	0	0.236631	0	0.0455485	0.0331765	0.0657846	0	0.0874606	0.0303889	0.0633949	0.143637	0.0761702	0
Solyc01g014740.1.1	LOW QUALITY:S-adenosyl-L-methionine-dependent methyltransferases superfamily protein (AHRD V3.3 --* AT5G38100.1)	0	0	0	0	0	0	0	0	0	0	0	0	0	0	0	0	0	0
Solyc01g014760.1.1	LOW QUALITY:AAR2 protein family (AHRD V3.3 --* AT1G66510.4)	0	0	0	0	0	0	0	0	0	0	0	0	0	0	0	0	0	0
Solyc01g014770.1.1	LOW QUALITY:Ethylene receptor homolog (AHRD V3.3 *-* Q9XET9_SOLLC)	0	0	0	0	0	0	0	0	0	0	0	0	0	0	0	0	0	0
Solyc01g014780.1.1	LOW QUALITY:Endoribonuclease dicer-like protein (AHRD V3.3 *-* A0A072VJ60_MEDTR)	0	0	0	0	0	0	0	0	0	0	0	0	0	0	0	0	0	0
Solyc01g014790.2.1	LOW QUALITY:Endoribonuclease dicer-like protein (AHRD V3.3 *-* A0A072VJ60_MEDTR)	0	0	0	0	0	0	0	0	0	0	0	0	0	0	0	0	0	0
Solyc01g014800.1.1	LOW QUALITY:Endoribonuclease dicer-like protein (AHRD V3.3 *-* A0A072TSQ0_MEDTR)	0	0	0	0	0	0	0	0	0	0	0	0	0	0	0	0	0	0
Solyc01g014820.2.1	LOW QUALITY:Inosine-uridine preferring nucleoside hydrolase (AHRD V3.3 *-* G7IFM3_MEDTR)	0	0	0	0	0	0	0	0	0	0	0	0	0	0	0	0	0	0
Solyc01g014830.1.1	LOW QUALITY:Extensin-like protein Dif10 (AHRD V3.3 *** Q43504_SOLLC)	0.125967	0.375379	0.26879	0.328868	0	0	0.317392	0	0	0	0.154414	0.774736	0.136862	0	0.148805	0	0	0
Solyc01g014840.3.1	disease resistance protein (TIR-NBS-LRR class) (AHRD V3.3 *** AT5G17680.2)	11.3818	8.59659	8.599	10.9399	11.3687	11.6797	10.035	9.45685	6.19991	14.2944	16.4626	12.7118	20.9078	18.8224	18.5737	16.6549	14.6412	17.0229
Solyc01g014850.3.1	Zinc finger transcription factor 7	58.2726	58.6374	59.3153	43.8001	53.3419	52.8974	55.5941	58.8943	55.0639	50.0376	43.4831	43.7978	61.0829	67.2087	65.0953	80.811	77.3267	63.5796
Solyc01g014860.3.1	Unknown protein (AHRD V3.3 )	203.781	155.709	117.07	102.312	127.586	152.952	108.616	160.748	86.4797	111.444	187.351	101.23	178.829	142.024	208.321	223.765	233.615	141.371
Solyc01g014910.2.1	basic helix-loop-helix (bHLH) DNA-binding superfamily protein (AHRD V3.3 *** AT1G49770.1)	0	0	0	0	0	0	0	0	0	0	0	0	0	0	0	0	0	0
Solyc01g014920.2.1	LOW QUALITY:Repressor of gene silencing 1 isoform 1 (AHRD V3.3 --* A0A061ETY8_THECC)	0	0	0	0	0	0	0	0	0	0	0	0	0	0	0	0	0	0
Solyc01g014930.1.1	LOW QUALITY:Leucine-rich repeat receptor-like protein kinase family protein (AHRD V3.3 *-* AT4G08850.1)	0	0	0	0	0	0	0	0	0	0	0	0	0	0	0	0	0	0
Solyc01g014940.1.1	LOW QUALITY:Leucine-rich repeat receptor-like protein kinase family protein (AHRD V3.3 *-* AT4G08850.2)	0	0	0	0.0671997	0	0	0	0	0	0	0	0	0	0	0	0	0.0730674	0
Solyc01g014960.1.1	LOW QUALITY:Basic helix-loop-helix transcription factor (AHRD V3.3 *** A0A0H3YC60_SALMI)	0	0	0	0	0	0	0	0	0	0	0	0	0	0	0	0	0	0
Solyc01g014970.1.1	LOW QUALITY:ZF-HD homeobox protein (AHRD V3.3 *-* A0A0B2P2L4_GLYSO)	0	0	0	0	0	0	0	0	0	0	0	0	0	0	0	0	0	0
Solyc01g014980.3.1	S-adenosyl-L-methionine-dependent methyltransferases superfamily protein (AHRD V3.3 --* AT4G26600.8)	0	0	0	0	0	0	0	0	0	0	0	0	0	0	0	0	0	0
Solyc01g014990.2.1	ferrochelatase 2 (AHRD V3.3 --* AT2G30390.2)	0	0	0	0	0	0	0	0	0	0	0	0	0	0	0	0	0	0
Solyc01g015000.3.1	3-oxoacyl-[acyl-carrier-protein] synthase (AHRD V3.3 *-* A0A0D2UFH3_GOSRA)	0	0.0944835	0	0	0	0	0.144176	0	0	0.150109	0	0.128155	0	0.0996864	0	0	0	0
Solyc01g015010.1.1	LOW QUALITY:Pseudouridine synthase family protein (AHRD V3.3 --* AT1G09800.2)	0	0	0	0	0	0	0	0	0	0	0	0	0	0	0	0	0	0
Solyc01g015020.3.1	PRLI-interacting factor (AHRD V3.3 *** AT5G19900.5)	34.3036	32.3172	31.1881	29.0828	27.878	25.3296	32.4634	31.7074	37.0154	42.4446	31.0529	34.0416	27.9564	26.8267	27.7905	36.7749	33.2494	31.5517
Solyc01g015030.1.1	LOW QUALITY:AP-5 complex subunit zeta-1 (AHRD V3.3 --* AT3G15160.2)	0	0	0	0	0	0	0	0	0	0	0	0	0	0	0	0	0	0
Solyc01g015040.1.1	LOW QUALITY:BTB/POZ domain-containing protein (AHRD V3.3 --* AT2G30600.5)	0	0	0	0	0	0	0	0	0	0	0	0	0	0	0	0	0	0
Solyc01g015050.1.1	LOW QUALITY:XH/XS domain-containing protein (AHRD V3.3 --* AT5G59390.5)	0	0	0	0	0	0	0	0	0	0	0	0	0	0	0	0	0	0
Solyc01g015060.1.1	LOW QUALITY:XH/XS domain-containing protein (AHRD V3.3 *-* AT5G59390.5)	0	0	0	0	0	0	0	0	0	0	0	0	0	0	0	0	0	0
Solyc01g015070.3.1	Lipoxygenase 3, chloroplastic (AHRD V3.3 --* LOX3_ARATH)	0	0	0	0	0	0	0	0	0	0	0	0	0	0	0	0	0	0
Solyc01g015080.3.1	Peroxidase (AHRD V3.3 *** K4AUE2_SOLLC)	88.8092	71.9281	83.7275	51.7942	54.368	41.3616	91.2518	99.7371	85.354	100.936	110.609	100.082	81.4014	75.5177	83.5875	189.893	101.471	121.886
Solyc01g015085.1.1	Ulp1 protease family, C-terminal catalytic domain containing protein (AHRD V3.3 *-* Q60D46_SOLDE)	0	0.0143542	0	0	0	0	0	0	0	0	0	0	0	0	0.0170705	0	0.0615319	0
Solyc01g015130.1.1	LOW QUALITY:F-box family protein (AHRD V3.3 *-* B9I4C3_POPTR)	0	0	0	0	0	0	0	0	0	0	0	0	0	0	0	0	0	0
Solyc01g015140.1.1	LOW QUALITY:cytochrome b (AHRD V3.3 *-* AT2G07727.1)	0	0	0	0	0	0	0	0	0	0	0	0	0	0	0	0	0	0
Solyc01g015170.1.1	LOW QUALITY:Unknown protein (AHRD V3.3 )	0	0	0	0	0	0	0	0	0	0	0	0	0	0	0	0	0	0
Solyc01g015180.1.1	LOW QUALITY:F-box family protein (AHRD V3.3 --* B9ID45_POPTR)	0	0	0	0	0	0	0	0	0	0	0	0	0	0	0	0	0	0
Solyc01g015210.1.1	LOW QUALITY:B3 domain-containing protein family (AHRD V3.3 *-* A0A151RF19_CAJCA)	0	0	0	0	0	0	0	0	0	0	0	0	0	0	0	0	0	0
Solyc01g015230.2.1	LOW QUALITY:Unknown protein (AHRD V3.3 )	0	0	0	0	0	0	0	0	0	0	0	0	0	0	0	0	0	0
Solyc01g015240.1.1	LOW QUALITY:Ethylene receptor 3 (AHRD V3.3 --* ETR3_ORYSJ)	0	0	0	0	0	0	0	0	0	0	0	0	0	0	0	0	0	0
Solyc01g015250.1.1	LOW QUALITY:Disease resistance protein (TIR-NBS-LRR class) family (AHRD V3.3 --* AT5G41750.2)	0	0	0	0	0	0	0	0	0	0	0	0	0	0	0	0	0	0
Solyc01g015280.1.1	LOW QUALITY:60S acidic ribosomal protein family (AHRD V3.3 --* AT5G40040.1)	0	0	0	0	0	0	0	0	0	0	0	0	0	0	0	0	0	0
Solyc01g015285.1.1	Phytoene synthase 1, chloroplastic (AHRD V3.3 --* PSY1_SOLLC)	0	0	0	0	0	0	0	0	0	0	0	0	0	0	0	0	0	0
Solyc01g015290.1.1	LOW QUALITY:cold shock domain protein 1 (AHRD V3.3 --* AT4G36020.2)	0	0	0	0	0	0	0	0	0	0	0	0	0	0	0	0	0	0
Solyc01g016300.1.1	LOW QUALITY:Maturase K (AHRD V3.3 --* MATK_AVIMR)	0	0	0	0	0	0	0	0	0	0	0	0	0	0	0	0	0	0
Solyc01g016350.1.1	LOW QUALITY:basic helix-loop-helix (bHLH) DNA-binding superfamily protein (AHRD V3.3 --* AT3G61950.3)	0	0	0	0	0	0	0	0	0	0	0	0	0	0	0	0	0	0
Solyc01g016360.2.1	Leucine-rich repeat receptor-like protein kinase family protein (AHRD V3.3 --* AT3G24240.1)	0	0.0345598	0	0	0	0	0	0	0	0	0	0	0	0	0	0	0	0
Solyc01g016370.2.1	Leucine-rich repeat receptor-like protein kinase family protein (AHRD V3.3 *-* AT4G08850.2)	0	0	0	0	0	0	0	0	0.0954518	0	0	0	0	0	0	0	0.146713	0
Solyc01g016380.3.1	Protein trichome birefringence (AHRD V3.3 *-* A0A199UZS9_ANACO)	0	0.135354	0	0.177875	0.177453	0	0.0858339	0.299431	0	0	0.0835179	0.167612	0.0740246	0.154323	0.160968	0	0.193406	0
Solyc01g016390.3.1	Protein trichome birefringence (AHRD V3.3 *-* TBR_ARATH)	0	0	0	0.0834241	0.0832262	0	0	0	0	0.0790175	0.0391703	0.0393055	0.0347179	0	0	0	0	0
Solyc01g016400.1.1	LOW QUALITY:aluminum activated malate transporter family protein (AHRD V3.3 --* AT1G18420.2)	0	0	0	0	0	0	2.20528	0	0	0	0	0	0	1.98246	0	0	0	0
Solyc01g016410.3.1	RING/U-box superfamily protein (AHRD V3.3 *-* AT5G08139.1)	8.28972	7.76958	7.09689	10.254	6.5731	6.08824	7.53793	8.32462	8.56794	6.73664	8.93257	7.40098	8.75252	9.3127	9.35831	9.12563	9.06179	8.44084
Solyc01g016413.1.1	LOW QUALITY:TCP family transcription factor (AHRD V3.3 *-* F1T102_9ERIC)	0	0	0	0	0	0	0	0	0	0	0	0.0788684	0	0	0	0	0	0
Solyc01g016430.1.1	titan9 (AHRD V3.3 --* AT3G20070.4)	0	0.272128	0	0	0	0	0.690272	0.401335	0	1.3549	0	0.336983	0.595303	0	0	0	0.388841	0.380107
Solyc01g016435.1.1	LOW QUALITY:DUF1677 family protein (DUF1677) (AHRD V3.3 *-* AT1G72510.2)	0	0	0	0	0	0	0	0	0	0	0	0	0	0	0	0	0	0
Solyc01g016450.1.1	LOW QUALITY:cysteine/histidine-rich C1 domain protein (AHRD V3.3 --* AT1G60787.4)	0	0	0	0	0	0	0	0	0	0	0	0	0	0	0	0	0	0
Solyc01g016455.1.1	Ubiquitin carboxyl-terminal hydrolase-related protein (AHRD V3.3 --* AT3G47890.2)	0.0465822	0	0	0	0	0	0.0586855	0	0	0	0	0.0572992	0	0.105512	0	0	0.132234	0
Solyc01g016460.3.1	Phototropic-responsive NPH3 family protein (AHRD V3.3 --* AT1G67900.6)	0	0	0	0	0	0	1.17509	0	0	1.72989	0	0	0	0.52818	0	0	0	0
Solyc01g016470.3.1	60S acidic ribosomal protein P1 (AHRD V3.3 *** B9IDH5_POPTR)	107.025	112.246	118.614	96.5319	132.253	125.68	121.683	117.914	83.473	118.49	115.162	127.085	80.7557	92.5813	72.5744	84.9389	106.835	67.4425
Solyc01g016475.1.1	LOW QUALITY:Acetamidase/Formamidase family protein (AHRD V3.3 --* AT4G37550.5)	0	0	0	0	0	0	0	0	0	0	0	0	0	0	0	0	0	0
Solyc01g016520.1.1	LOW QUALITY:DNA-directed RNA polymerase subunit beta'' (AHRD V3.3 *-* RPOC2_WHEAT)	0	0	0	0	0	0	0	0	0	0	0	0	0	0	0	0	0	0
Solyc01g016540.2.1	plant/protein (DUF789) (AHRD V3.3 *** AT1G03610.1)	0	0.0277365	0.029791	0	0	0.136227	0	0	0	0	0.0342286	0	0	0	0	0	0.0396324	0
Solyc01g016550.1.1	photosystem II reaction center protein H (AHRD V3.3 --* ATCG00710.1)	26.5099	34.2331	31.8192	27.6844	27.6187	37.7227	30.0582	35.9235	27.0005	94.2355	46.3079	63.5875	38.884	45.7858	46.1915	50.8511	58.3221	45.0579
Solyc01g016580.1.1	LOW QUALITY:UPF0496 protein (AHRD V3.3 *-* A0A061E8F5_THECC)	0	0	0	0	0	0	0	0	0	0	0	0	0	0	0	0	0	0
Solyc01g016590.1.1	LOW QUALITY:transcription factor jumonji (jmjC) domain-containing protein (AHRD V3.3 --* AT1G63490.4)	0	0	0	0	0	0	0	0	0	0	0	0	0	0	0	0	0	0
Solyc01g016600.1.1	LOW QUALITY:UPF0496 protein (AHRD V3.3 *** A0A061E8F5_THECC)	0	0	0	0	0	0	0	0	0	0	0	0	0	0	0	0	0	0
Solyc01g016610.1.1	LOW QUALITY:2-oxoisovalerate dehydrogenase subunit alpha (AHRD V3.3 *-* A0A072V066_MEDTR)	0	0	0	0	0	0	0	0	0	0	0	0	0	0	0	0	0	0
Solyc01g016620.1.1	LOW QUALITY:oxidoreductase/transition metal ion-binding protein (AHRD V3.3 --* AT5G52410.2)	0	0	0	0	0	0	0.331238	0	0	0	0	0	0	0	0	0	0	0
Solyc01g016630.1.1	LOW QUALITY:WAS/WASL-interacting family protein (AHRD V3.3 --* AT1G55160.1)	0	0	0	0	0	0	0	0	0	0	0	0	0	0	0	0	0	0
Solyc01g016633.1.1	2-oxoglutarate (2OG) and Fe(II)-dependent oxygenase superfamily protein (AHRD V3.3 *-* A0A061ENN9_THECC)	0	0	0	0	0	0	0	0	0	0	0	0	0	0	0	0	0	0
Solyc01g016637.1.1	2-oxoglutarate (2OG) and Fe(II)-dependent oxygenase superfamily protein (AHRD V3.3 *-* AT5G43450.2)	0	0	0	0	0	0	0	0	0	0	0	0	0	0	0	0	0	0
Solyc01g016640.2.1	2-oxoglutarate (2OG) and Fe(II)-dependent oxygenase superfamily protein, putative (AHRD V3.3 *** A0A061ELQ8_THECC)	0	0	0	0	0	0	0	0	0	0	0	0	0	0	0	0	0	0
Solyc01g016645.1.1	2-oxoglutarate (2OG) and Fe(II)-dependent oxygenase superfamily protein (AHRD V3.3 --* AT1G06640.2)	0	0	0	0	0	0	0	0	0	0	0	0	0	0	0	0	0	0
Solyc01g016650.1.1	LOW QUALITY:Malate dehydrogenase, mitochondrial (Fragments) (AHRD V3.3 --* MDHM_CAPAA)	0	0	0	0	0	0	0	0	0	0	0	0	0	0	0	0	0	0
Solyc01g016655.1.1	Starch synthase, chloroplastic/amyloplastic (AHRD V3.3 --* A0A0D3AG41_BRAOL)	0	0	0	0	0	0	0	0	0	0	0	0	0	0	0	0	0	0
Solyc01g016660.1.1	LOW QUALITY:Starch synthase, chloroplastic/amyloplastic (AHRD V3.3 *-* A0A0V0IUN0_SOLCH)	0	0	0	0	0	0	0	0	0	0	0	0	0	0	0	0	0	0
Solyc01g016670.1.1	LOW QUALITY:PDI-like 1-1 (AHRD V3.3 --* AT1G21750.2)	3.77589	0.937677	1.5107	1.23224	0.614659	2.30269	0.594621	1.38289	0	1.75073	0.578577	1.16115	0.512811	0.534542	1.67268	0	0	1.30974
Solyc01g016680.2.1	2-oxoglutarate (2OG) and Fe(II)-dependent oxygenase superfamily protein (AHRD V3.3 *** AT1G06620.2)	0	0	0	0	0	0	0	0	0	0	0	0	0	0	0	0	0	0
Solyc01g016690.1.1	LOW QUALITY:Phox (PX) domain-containing protein (AHRD V3.3 --* AT2G25350.1)	0	0	0	0	0	0	0	0	0	0	0	0	0	0	0	0	0	0
Solyc01g016697.1.1	WPP domain-interacting protein 1 (AHRD V3.3 --* AT5G11390.1)	0	0	0	0	0	0	0	0	0	0	0	0	0	0	0	0	0	0
Solyc01g016700.3.1	DNA polymerase epsilon catalytic subunit (AHRD V3.3 --* AT2G27120.2)	0	0	0	0	0	0	0	0	0	0	0	0	0	0	0	0	0	0
Solyc01g016720.2.1	Disease resistance protein (TIR-NBS-LRR class) family (AHRD V3.3 --* AT4G36150.1)	0	0	0	0	0	0	0	0	0	0	0	0	0	0	0	0	0	0
Solyc01g016730.1.1	LOW QUALITY:Cytochrome P450 82A3 (AHRD V3.3 --* C82A3_SOYBN)	0	0	0	0	0	0	0	0	0	0	0	0	0	0	0	0	0	0
Solyc01g016740.1.1	LOW QUALITY:ATP-dependent DNA helicase PIF1 (AHRD V3.3 *-* A0A151RQB0_CAJCA)	0	0	0	0	0	0	0	0	0	0	0	0	0	0	0	0	0	0
Solyc01g016750.1.1	LOW QUALITY:Helicase-like protein (AHRD V3.3 *-* Q9AYF0_ORYSJ)	0	0	0	0	0	0	0	0	0	0	0	0	0	0	0	0	0	0
Solyc01g016760.1.1	LOW QUALITY:F-box/LRR-repeat protein (AHRD V3.3 --* A0A0B2R354_GLYSO)	0	0	0	0	0	0	0	0	0	0	0	0	0	0	0	0	0	0
Solyc01g016770.1.1	Transcription factor Myb (AHRD V3.3 *-* Q71KV1_CAPAN)	0	0	0	0	0	0	0	0	0	0	0	0	0	0	0	0	0	0
Solyc01g016780.1.1	LOW QUALITY:Transcription factor Myb (AHRD V3.3 --* Q71KV1_CAPAN)	0	0	0	0	0	0	0	0	0	0	0	0	0	0	0	0	0	0
Solyc01g016790.1.1	LOW QUALITY:O-acetylserine (thiol) lyase (OAS-TL) isoform A2 (AHRD V3.3 --* AT3G22460.2)	0	0	0	0	0	0	0	0	0	0	0	0	0	0	0	0	0	0
Solyc01g016800.1.1	LOW QUALITY:Chaperone DnaJ-domain superfamily protein, putative isoform 1 (AHRD V3.3 *-* A0A061EB22_THECC)	0	0	0	0.253163	0	0.157696	0.122165	0	0	0	0	0.238557	0.105357	0.109821	0	0	0	0
Solyc01g016805.1.1	plant/protein (AHRD V3.3 --* AT2G41150.2)	0.0389807	0.0387207	0	0	0.101528	0	0	0	0	0	0	0	0	0.0441471	0	0	0	0
Solyc01g016850.1.1	LOW QUALITY:embryo defective 1303 (AHRD V3.3 --* AT1G56200.2)	0	0	0	0	0	0	0	0	0	0	0	0	0	0	0	0	0	0
Solyc01g016880.1.1	LOW QUALITY:Haloacid dehalogenase-like hydrolase (HAD) superfamily protein (AHRD V3.3 --* AT5G02230.3)	0	0	0	0	0	0	0	0	0	0	0	0	0	0	0	0	0	0
Solyc01g016890.1.1	LOW QUALITY:DNA-directed RNA polymerase subunit beta'' (AHRD V3.3 --* RPOC2_NASOF)	0	0	0	0	0	0	0	0	0	0	0	0	0	0	0	0	0	0
Solyc01g016900.1.1	LOW QUALITY:Vacuolar sorting-associated protein 33-like protein (AHRD V3.3 *-* A0A0B0PTP0_GOSAR)	0	0	0	0	0	0	0	0	0	0	0	0	0	0	0	0	0	0
Solyc01g016910.1.1	LOW QUALITY:NAD(P)-binding Rossmann-fold superfamily protein (AHRD V3.3 --* AT1G09490.1)	0	0	0	0	0	0	0	0	0	0	0	0	0	0	0	0	0	0
Solyc01g016940.1.1	LOW QUALITY:DNAse I-like superfamily protein (AHRD V3.3 --* AT3G21530.4)	0	0	0	0	0	0	0	0	0	0	0	0	0	0	0	0	0	0
Solyc01g016960.1.1	LOW QUALITY:NBS-coding resistance gene analog (AHRD V3.3 *** B3V7S0_TOBAC)	0	0	0	0	0	0	0	0	0	0	0	0	0	0	0	0	0	0
Solyc01g016970.1.1	LOW QUALITY:Autophagy protein 5 (AHRD V3.3 --* ATG5_ORYSJ)	0	0	0	0	0	0	0	0	0	0	0	0	0	0.235999	0	0	0	0
Solyc01g016980.1.1	LOW QUALITY:neuroblastoma-amplified sequence protein (AHRD V3.3 --* AT5G24350.3)	0	0	0	0	0	0	0	0	0	0	0	0	0	0	0	0	0	0
Solyc01g016985.1.1	ARID/BRIGHT DNA-binding domain-containing protein (AHRD V3.3 *-* AT1G76510.4)	0	0	0	0	0	0	0	0	0	0	0	0	0	0	0	0	0	0
Solyc01g017020.1.1	LOW QUALITY:calcium/calcium/calmodulin-dependent Serine/Threonine-kinase (AHRD V3.3 --* AT2G47010.3)	0	0	0	0	0	0	0	0	0	0	0	0	0	0	0	0	0	0
Solyc01g017030.1.1	LOW QUALITY:ARID/BRIGHT DNA-binding domain-containing protein (AHRD V3.3 *-* AT1G76510.3)	0	0	0	0	0	0	0	0	0	0	0	0	0	0	0	0	0	0
Solyc01g017040.1.1	LOW QUALITY:Major facilitator superfamily protein (AHRD V3.3 --* AT3G13050.4)	0	0	0	0	0	0	0	0	0	0	0	0	0	0	0	0	0	0
Solyc01g017050.1.1	LOW QUALITY:ATP synthase subunit alpha, chloroplastic (AHRD V3.3 --* ATPA_IPOPU)	5.71089	9.15631	7.3759	6.44609	17.1488	5.3537	12.0276	8.68098	54.7654	12.2112	14.5279	9.31376	22.1763	93.2097	10.5001	149.793	86.9109	18.4797
Solyc01g017060.2.1	LOW QUALITY:Protein Ycf2 (AHRD V3.3 *-* YCF2_TOBAC)	0	0	0	0	0	0	0	0	0	0	0	0	0	0	0	0	0	0
Solyc01g017070.1.1	LOW QUALITY:Protein Ycf2 (AHRD V3.3 *-* YCF2_SOLLC)	0	0	0	0	0	0	0	0	0	0	0	0	0	0	0	0	0	0
Solyc01g017080.1.1	Ycf15 protein (AHRD V3.3 *-* A0A0C5C0V6_9SOLA)	0	0	0	0	0	0	0	0	0	0	0	0	0	0	0	0	0	0
Solyc01g017083.1.1	50S ribosomal protein L20, chloroplastic (AHRD V3.3 *** RK20_PANGI)	0	0	0	0	0	0	0	0	0	0	0	0	0	0	0	0	0	0
Solyc01g017087.1.1	30S ribosomal protein S18, chloroplastic (AHRD V3.3 *** RR18_TOBAC)	0	0	0	0	0	0	0	0	0	0	0	0	0	0	0	0	0	0
Solyc01g017090.2.1	NADH dehydrogenase subunit (AHRD V3.3 *-* Q8HSD4_9SOLN)	0	0	0	0	0	0	0	0	0	0	0.102394	0	0.0907551	0	0	0	0	0.115896
Solyc01g017100.1.1	NADH dehydrogenase subunit (AHRD V3.3 *-* B7SRI7_9SOLA)	0	0	0	0	0	0	0	0	0	0	0	0	0	0	0	0	0	0
Solyc01g017110.1.1	NADH dehydrogenase subunit (AHRD V3.3 *-* Q8HSC3_9SOLN)	0	0	0	0	0	0	0	0	0	0	0.049457	0	0	0	0	0	0	0
Solyc01g017120.1.1	Protein Ycf2 (AHRD V3.3 *-* YCF2_TOBAC)	0	0	0	0	0	0	0	0	0	0	0	0	0	0	0	0	0	0
Solyc01g017130.1.1	Protein Ycf2 (AHRD V3.3 *-* YCF2_SOLLC)	0	0	0	0	0	0	0	0	0	0	0	0	0	0	0	0	0	0
Solyc01g017140.1.1	Protein Ycf2 (AHRD V3.3 *-* YCF2_SOLLC)	0	0	0	0	0	0	0	0	0	0	0	0	0	0	0	0	0	0
Solyc01g017150.1.1	Ycf15 protein (AHRD V3.3 *** A0A0C5C0V6_9SOLA)	0	0	0	0	0	0	0	0	0	0	0	0	0	0	0	0	0	0
Solyc01g017160.1.1	NAD(P)H-quinone oxidoreductase subunit 2, chloroplastic (AHRD V3.3 *-* NU2C_SILLA)	0	0	0	0	0	0	0	0	0	0	0	0	0	0	0	0	0	0
Solyc01g017170.1.1	NAD(P)H-quinone oxidoreductase subunit 2, chloroplastic (AHRD V3.3 *-* A0A161V440_9MAGN)	0.364424	0.180997	0.388807	0.237856	0.237292	0.592642	0	0.266935	0	0	0.223362	0.224133	0	0.206362	0	0.325133	0.775874	0.505631
Solyc01g017180.2.1	NAD(P)H-quinone oxidoreductase subunit 2, chloroplastic (AHRD V3.3 *-* NU2C_BRANA)	0	0	0	0	0	0	0	0	0	0	0	0	0	0	0	0	0	0
Solyc01g017183.1.1	30S ribosomal protein S7, chloroplastic (AHRD V3.3 *** RR7_TOBAC)	0	0	0	0	0	0	0	0	0	0	0	0	0	0	0	0	0	0
Solyc01g017185.1.1	Ribosomal protein S12 (AHRD V3.3 *-* A0A0S2GMA2_DENCH)	0	0	0	0	0	0	0	0	0	0	0	1.30659	0	0	1.25479	0	0	0
Solyc01g017187.1.1	Ribosomal protein S12 (AHRD V3.3 *** A0A0C5G6K8_IPOBA)	0	0	0	0	0	0	0	0	0	0	0	0	0	0	0	0	0	0
Solyc01g017190.1.1	NAD(P)H-quinone oxidoreductase subunit 2, chloroplastic (AHRD V3.3 *-* NU2C_ANACO)	0	0	0	0	0	0	0	0	0	0	0	0	0	0	0	0	0	0
Solyc01g017200.2.1	Acetyl-coenzyme A carboxylase carboxyl transferase subunit beta, chloroplastic (AHRD V3.3 *-* ACCD_SOLLC)	0	0	0	0	0	0	0	0	0	0	0	0	0	0	0	0	0	0
Solyc01g017210.1.1	NAD(P)H-quinone oxidoreductase subunit 3, chloroplastic (AHRD V3.3 *** NU3C_LEMMI)	0	0	0	0	0	0	0	0	0	0	0	0	0	0	0	0	0	0
Solyc01g017220.1.1	ATP synthase epsilon chain, chloroplastic (AHRD V3.3 *** ATPE_SOLLC)	0.425821	1.69192	2.27156	2.77928	0.554539	2.07746	1.07292	0	28.1905	1.05299	0.521986	3.14273	0.925305	3.85806	2.01209	4.55891	2.41757	0.590817
Solyc01g017230.1.1	NADH dehydrogenase subunit 5 (AHRD V3.3 *-* A0A140G1W6_TOBAC)	0	0	0	0	0	0	0	0	0	0	0	0	0	0	0	0	0	0
Solyc01g017235.1.1	Ycf1 (AHRD V3.3 *-* A0A140G1X7_TOBAC)	0	0	0	0	0	0	0	0	0	0	0	0	0	0	0	0	0	0
Solyc01g017240.1.1	Ycf1 protein (AHRD V3.3 *-* ATCG01130.1)	0.495894	0	0.529073	1.29466	0.322897	0	0.62474	1.0897	1.26267	0	0.607883	0	0	0	1.1716	2.21214	0	1.37608
Solyc01g017245.1.1	Ycf1 protein (AHRD V3.3 *-* ATCG01000.1)	0	0	0	0	0	0	0	0	0	0	0	0	0	0	0	0	0	0
Solyc01g017250.1.1	Ycf1 protein (AHRD V3.3 *-* ATCG01130.1)	0	0	0	0	0	0	0	0	0	0	0	0	0	0	0	0	0	0
Solyc01g017260.1.1	NAD(P)H-quinone oxidoreductase subunit 2, chloroplastic (AHRD V3.3 *-* NU2C_COECR)	0	0	0	0	0	0	0	0	0	0	0	0	0	0	0	0	0	0
Solyc01g017270.1.1	Ycf15 protein (AHRD V3.3 *** A0A0C5C0K6_9SOLA)	0	0	0	0	0	0	0	0	0	0	0	0	0	0	0	0	0	0
Solyc01g017280.1.1	Protein Ycf2 (AHRD V3.3 *-* YCF2_SOLLC)	0	0	0	0	0	0	0	0	0	0	0	0	0	0	0	0	0	0
Solyc01g017290.1.1	LOW QUALITY:Protein Ycf2 (AHRD V3.3 *-* YCF2_SOLLC)	0	0	0	0	0	0	0	0	0	0	0	0	0	0	0	0	0	0
Solyc01g017300.1.1	Photosystem I P700 chlorophyll a apoprotein A1 (AHRD V3.3 *-* PSAA_POPAL)	0	0.0609942	0	0	0	0.199715	0	0	0	0	0	0	0	0	0	0.219133	0.174308	0
Solyc01g017310.1.1	Photosystem I P700 chlorophyll a apoprotein A1 (AHRD V3.3 *-* PSAA_ENCLE)	0	0	0	0	0	0	0	0	0	0	0	0	0	0	0	0	0	0
Solyc01g017320.1.1	Photosystem I P700 chlorophyll a apoprotein A1 (AHRD V3.3 *-* PSAA_JASNU)	0	0	0	0	0	0	0	0	0	0	0	0	0	0	0	0	0	0
Solyc01g017330.2.1	Photosystem I P700 chlorophyll a apoprotein A1 (AHRD V3.3 *-* PSAA_NICTO)	0	0	0	0	0	0	0	0	0	0	0	0	0	0	0	0	0	0
Solyc01g017333.1.1	NAD(P)H-quinone oxidoreductase chain 4, chloroplastic (AHRD V3.3 *-* NU4C_SOLTU)	0	0	0	0	0	0	0	0	0	0	0	0	0	0	0	0	0	0
Solyc01g017337.1.1	Cytochrome c biogenesis protein CcsA (AHRD V3.3 *-* CCSA_SOLBU)	0	0	0	0	0	0	0	0	0	0	0	0	0	0	0	0	0	0
Solyc01g017360.2.1	DNA-directed RNA polymerase subunit beta (AHRD V3.3 *-* RPOB_TOBAC)	0	0	0	0	0	0	0	0	0	0	0	0	0	0	0	0	0	0.705865
Solyc01g017370.1.1	DNA-directed RNA polymerase subunit (AHRD V3.3 *-* A0A0C5CUM7_SOLLC)	0	0	0	0	0	0	0	0	0	0	0	0	0	0	0	0	0	0
Solyc01g017380.1.1	DNA-directed RNA polymerase subunit (AHRD V3.3 *-* A0A0K1ZCY1_9LAMI)	0	0	0	0	0	0	0	0	0	0	0	0	0	0	0	0	0	0
Solyc01g017390.1.1	RNA polymerase beta subunit protein (AHRD V3.3 *-* D4IIF5_CORAV)	0	0	0	0	0	0	0	0	0	0	0	0	0	0	0	0	0	0
Solyc01g017400.2.1	30S ribosomal protein S7, chloroplastic (AHRD V3.3 *** RR7_PHAAO)	0.499689	0.397085	0.852996	0.130457	0	0.162523	0.503617	0.292811	8.99118	0.247131	0.245014	0.73758	0.54291	0.113183	0.35417	0.713301	0	0.138662
Solyc01g017410.2.1	LOW QUALITY:Protein Ycf2 (AHRD V3.3 *-* YCF2_SOLLC)	0	0	0	0	0	0	0	0	0	0	0	0	0	0	0	0	0	0
Solyc01g017420.1.1	DNA-directed RNA polymerase subunit beta'' (AHRD V3.3 *-* RPOC2_SOLLC)	0	0	0	0	0	0	0	0	0	0	0	0	0	0	0	0	0	0.0434843
Solyc01g017430.1.1	Cytochrome b6-f complex subunit 4 (AHRD V3.3 *** A0A067YNT8_ACEBU)	0	0	0	0	0	0	0	0	0	0	0	0	0	0	0	0	0	0
Solyc01g017440.1.1	DNA-directed RNA polymerase subunit alpha (AHRD V3.3 *** RPOA_SOLLC)	0	0	0	0	0	0	0	0	0	0	0.117129	0	0.20763	0	0	0	0	0
Solyc01g017450.1.1	30S ribosomal protein S11, chloroplastic (AHRD V3.3 *** RR11_NICTO)	0	0	0	0	0	0	0	0	0	0	0	0	0.190018	0	0	0	0	0
Solyc01g017460.2.1	DNA-directed RNA polymerase subunit (AHRD V3.3 *-* A0A0S0ZL28_9ASTE)	0.340657	0.169193	0	0	0	0	0	0.249526	0	0.421197	0	0	0	0	0.20121	0.607857	0.483515	0
Solyc01g017470.2.1	DNA-directed RNA polymerase subunit (AHRD V3.3 *-* A0A0V0INT8_SOLCH)	0	0	0	0	0	0	0	0	0	0	0	0	0.173731	0	0	0	0	0
Solyc01g017480.1.1	Ycf1 protein (AHRD V3.3 *-* ATCG01130.1)	0	0	0	0	0	0	0	0	0	0	0	0	0	0	0	0	0	0
Solyc01g017485.1.1	DNA-directed RNA polymerase subunit beta (AHRD V3.3 --* M7YBH1_TRIUA)	0	0	0	0	0	0	0	0	0	0	0	0	0	0	0	0	0	0
Solyc01g017490.1.1	calcium-dependent lipid-binding family protein (AHRD V3.3 --* AT1G48090.6)	4.26665	1.92645	2.06915	1.51898	4.041	1.89235	2.93195	1.70468	18.4359	3.35707	4.27926	2.38557	11.3785	24.6	3.2074	32.5293	26.9763	4.30537
Solyc01g017500.2.1	Flowering time control FCA-like protein (AHRD V3.3 --* A0A072UF76_MEDTR)	0.399496	0.49604	0.426226	0.4889	0.520257	0.324839	0.251648	0.146312	0.508611	1.01877	0.397894	0.644972	0.542564	0.509	0.560412	2.04943	1.06318	0.762152
Solyc01g017510.1.1	LOW QUALITY:DNA-directed RNA polymerase subunit beta'' (AHRD V3.3 *-* RPOC2_SPIOL)	0	0	0	0	0	0	0	0	0	0	0	0	0	0	0	0	0	0
Solyc01g017530.1.1	30S ribosomal protein S2, chloroplastic (AHRD V3.3 *** RR2_SOLLC)	0.0969693	0	0.310372	0.253163	0.126281	0.157696	0	0	0	0	0	0.119279	0.421427	0.135684	0.11455	0	0.137634	0.134543
Solyc01g017540.1.1	Dirigent protein (AHRD V3.3 *** K4AUT5_SOLLC)	0	0	0	0	0	0	0	0	0	0	0	0	0	0	0	0	0	0
Solyc01g017560.2.1	response regulator 11 (AHRD V3.3 --* AT1G67710.1)	0.340657	0	0.181725	0	0.221816	0	0	0	0	0.210599	0.208795	0	0	0.192904	0	0	0	0
Solyc01g017563.1.1	Dirigent protein (AHRD V3.3 *-* K4AV41_SOLLC)	0	0	0	0	0	0	0	0	0	0.484377	0	0	0	0.443678	0	0	0	0
Solyc01g017567.1.1	Exosome complex exonuclease RRP44 (AHRD V3.3 *-* A0A068EX93_COCNU)	0	0	0	0	0	0	0	0	0	0	0	0	0	0	0	0	0	0
Solyc01g017570.1.1	tRNA (guanine(37)-N1)-methyltransferase (AHRD V3.3 --* I1HFG9_BRADI)	0	0	0	0	0	0	0	0	0	0	0	0	0	0	0	0	0	0
Solyc01g017600.3.1	Transmembrane protein 45B (AHRD V3.3 *** A0A151U0K4_CAJCA)	0.809027	1.0509	0.796762	4.30558	2.22873	1.61929	1.45045	0.866106	9.93023	0.692517	2.0979	1.18653	1.82563	2.50208	2.5363	2.05435	1.89911	0.518081
Solyc01g017610.1.1	tryptophan aminotransferase related 2 (AHRD V3.3 *** AT4G24670.2)	0	0	0	0	0	0	0	0	0	0	0	0	0	0	0	0	0	0
Solyc01g017620.1.1	LOW QUALITY:Tryptophan aminotransferase 1 (AHRD V3.3 --* A0A0U1XIN8_CATRO)	0	0	0	0	0	0	0	0	0	0	0	0	0	0	0	0	0	0
Solyc01g017630.1.1	LOW QUALITY:Ribosomal protein S4 (AHRD V3.3 *-* A0A142I0Z6_NICSY)	0	0	0	0	0	0	0	0	0	0	0	0	0	0	0	0	0	0
Solyc01g017640.2.1	LOW QUALITY:Leucine-rich repeat-containing protein 2 (AHRD V3.3 --* A0A061EHQ4_THECC)	0	0	0	0	0	0	0	0	0	0	0	0	0	0	0	0	0	0
Solyc01g017650.2.1	LOW QUALITY:F-box family protein (AHRD V3.3 --* D7MUM6_ARALL)	0	0	0	0	0	0	0	0	0	0	0	0	0	0	0	0	0	0
Solyc01g017660.2.1	LOW QUALITY:Transcription termination factor MTERF5, chloroplastic (AHRD V3.3 --* MTEF5_ARATH)	0	0	0	0	0	0	0	0	0	0	0	0	0	0	0	0	0	0
Solyc01g017670.1.1	LOW QUALITY:Lung seven transmembrane receptor family protein (AHRD V3.3 --* AT3G09570.1)	0	0	0	0	0	0	0	0	0	0	0	0	0	0	0	0	0	0
Solyc01g017680.2.1	LOW QUALITY:Unknown protein (AHRD V3.3 )	0	0	0	0	0	0	0	0	0	0	0	0	0	0	0	0	0	0
Solyc01g017690.1.1	LOW QUALITY:Disease resistance protein (AHRD V3.3 *-* A0A103Y7R3_CYNCS)	0	0	0	0	0	0	0	0	0	0	0	0	0	0	0	0	0	0
Solyc01g017700.1.1	LOW QUALITY:Disease resistance protein (AHRD V3.3 --* A0A103XDQ0_CYNCS)	0	0	0	0	0	0	0	0	0	0	0	0	0	0	0	0	0	0
Solyc01g017710.1.1	LOW QUALITY:ferredoxin-fold anticodon-binding domain protein (AHRD V3.3 --* AT1G55790.1)	0	0	0	0	0	0	0	0	0	0	0	0	0	0	0	0	0	0
Solyc01g017720.2.1	Maturase K (AHRD V3.3 --* H9NKB3_9ASTR)	1.31462	1.04468	0.841546	3.77536	0.684801	0	1.65619	0.770348	0.892629	0.975256	1.2892	0.97024	0.856996	1.19108	0	0.469151	0.746366	0.364801
Solyc01g017730.1.1	LOW QUALITY:ARM repeat superfamily protein (AHRD V3.3 --* AT5G37290.3)	1.76922	1.75742	2.15725	2.63943	0.658293	1.6441	2.54733	2.22158	0	1.25001	0.929473	1.24358	0	1.43122	0.895708	0.45099	0.717475	0.350679
Solyc01g017735.1.1	Ubiquitin carboxyl-terminal hydrolase (AHRD V3.3 --* A0A0D2TBB1_GOSRA)	0	0	0	0	0	0	0	0	0	0	0	0	0	0	0	0	0	0
Solyc01g017740.1.1	LOW QUALITY:Cytochrome b6 (AHRD V3.3 *-* CYB6_HORVU)	0	0	0	0	0	0	0	0	0	0	0	0	0	0	0	0	0	0
Solyc01g017750.1.1	LOW QUALITY:DENN (AEX-3) domain-containing protein (AHRD V3.3 --* AT2G20320.2)	0	0	0	0	0	0	0	0	0	0	0	0	0	0	0	0	0	0
Solyc01g017760.1.1	LOW QUALITY:DUF4283 domain protein (AHRD V3.3 --* A0A072TVC2_MEDTR)	0	0	0	0	0	0	0	0	0	0	0	0	0	0	0	0	0	0.148919
Solyc01g017770.1.1	LOW QUALITY:F-box family protein (AHRD V3.3 *** AT1G19160.1)	0	0	0	0	0	0	0	0	0	0	0	0	0	0	0	0	0	0
Solyc01g017775.1.1	AT-rich interactive domain protein (AHRD V3.3 --* G7K2M1_MEDTR)	0	0	0	0	0	0	0	0	0	0	0	0	0	0	0	0	0	0
Solyc01g017790.2.1	ARID/BRIGHT DNA-binding domain-containing protein (AHRD V3.3 *-* AT1G76510.4)	0	0	0	0	0	0	0	0	0	0	0	0.0662842	0	0	0	0	0	0
Solyc01g017793.1.1	Dead box ATP-dependent RNA helicase, putative (AHRD V3.3 *-* B9RDP2_RICCO)	0	0	0	0	0	0	0	0	0	0	0	0	0	0	0	0	0	0
Solyc01g017797.1.1	F-box/LRR-repeat protein (AHRD V3.3 *** A0A0B2R354_GLYSO)	0	0	0	0	0	0	0	0	0	0	0	0	0	0	0	0	0	0
Solyc01g017820.2.1	F-box family protein (AHRD V3.3 *-* B9I4C3_POPTR)	0	0	0	0	0	0	0	0	0	0	0	0	0	0	0	0	0	0
Solyc01g017823.1.1	Dead box ATP-dependent RNA helicase, putative (AHRD V3.3 *-* B9RDP2_RICCO)	0.734367	0.419052	0.715841	0.57613	0.535248	0.395708	0.153275	0.534698	1.65219	0.39406	1.28763	0.849615	0.453337	0.992466	0.263584	0	0.690736	0.190166
Solyc01g017827.1.1	Replication protein A DNA-binding subunit (AHRD V3.3 *-* A0A1D1XIM5_9ARAE)	0	0	0	0	0	0	0	0	0	0	0	0	0	0	0	0	0	0
Solyc01g017840.1.1	Replication protein A DNA-binding subunit (AHRD V3.3 *-* A0A1D1XIM5_9ARAE)	0	0	0	0	0	0	0	0	0	0	0	0	0	0	0	0	0	0
Solyc01g017850.1.1	LOW QUALITY:PIF1-like helicase (AHRD V3.3 *-* A0A072TJC6_MEDTR)	0.0300888	0	0.0402272	0	0	0	0.000963915	0	0	0	0	0	0	0	0.00114754	0	0	0
Solyc01g017860.3.1	Delta-1-pyrroline-5-carboxylate synthase (AHRD V3.3 --* P5CS_VIGAC)	2.89691	3.15573	2.80441	3.67183	3.87543	2.70225	2.72571	2.5993	3.5856	3.0666	3.8238	3.42108	2.81299	2.82347	2.52583	2.61322	2.59833	3.86658
Solyc01g017870.2.1	low-molecular-weight cysteine-rich 13 (AHRD V3.3 -** AT4G09795.1)	0	0	0.0771158	0	0.0941285	0	0.0910599	0	0	0.268105	0	0	0	0	0	0	0	0
Solyc01g017950.2.1	LOW QUALITY:Acetyl-coenzyme A carboxylase carboxyl transferase subunit beta, chloroplastic (AHRD V3.3 *-* D3WEW1_PLUAU)	0	0	0	0	0	0	0	0	0	0	0	0	0	0	0	0	0	0
Solyc01g017960.1.1	Acetyl-CoA carboxylase, carboxyl transferase subunit beta (AHRD V3.3 --* A0A140GAA2_9SPER)	0	0	0	0	0	0	0	0	0	0	0	0	0	0	0	0	0	0
Solyc01g017970.1.1	LOW QUALITY:BnaA01g35380D protein (AHRD V3.3 *-* A0A078J8P5_BRANA)	0	0	0	0	0	0	0	0	0	0	0	0	0	0	0	0	0	0
Solyc01g018010.2.1	Mitogen-activated protein kinase 5 (AHRD V3.3 --* MPK5_ARATH)	6.46054	4.23279	7.03946	6.10079	4.65424	3.57665	4.50251	5.83978	8.16677	7.64806	6.06604	6.42515	6.42196	7.16112	5.19615	7.35826	5.26777	7.81954
Solyc01g018020.2.1	Transketolase, putative (AHRD V3.3 *** B9T0B2_RICCO)	0	0	0.0183884	0	0.0224451	0	0.0217134	0	0	0	0.0211275	0	0	0.0585585	0	0	0	0
Solyc01g018025.1.1	Cytochrome P450, putative (AHRD V3.3 *** B9SBP0_RICCO)	0	0	0	0	0	0	0	0	0	0	0	0	0	0	0	0	0	0
Solyc01g018040.1.1	FAR1-related sequence 5 (AHRD V3.3 *-* AT4G38180.1)	0	0	0	0	0	0	0	0	0	0	0	0	0	0	0	0	0	0
Solyc01g018060.1.1	30S ribosomal protein S7, chloroplastic (AHRD V3.3 *-* RR7_TOBAC)	0	0	0	0	0	0	0	0	0	0	0	0	0	0	0	0	0	0
Solyc01g018070.2.1	ARID/BRIGHT DNA-binding domain-containing protein (AHRD V3.3 *-* AT1G76510.4)	0	0	0	0	0	0	0	0	0	0	0	0	0	0	0	0	0	0
Solyc01g018090.2.1	LOW QUALITY:Photosystem I P700 chlorophyll a apoprotein A1 (AHRD V3.3 *-* PSAA_ENCLE)	0	0	0	0	0	0	0	0	0	0	0	0	0	0	0	0	0	0
Solyc01g019100.1.1	LOW QUALITY:NAD(P)H-quinone oxidoreductase subunit 1, chloroplastic (AHRD V3.3 --* D3WBN7_LONJA)	0	0	0	0	0	0	0	0	0	0	0	0	0	0	0	0	0	0
Solyc01g020100.2.1	alpha/beta-Hydrolases superfamily protein (AHRD V3.3 *** AT1G06800.2)	0	0	0	0	0	0	0	0	0	0	0	0	0	0	0	0	0	0
Solyc01g020110.2.1	E3 ubiquitin protein ligase DRIP2 (AHRD V3.3 *-* A0A0B2P4E3_GLYSO)	0	0	0	0	0	0	0	0	0	0	0	0	0	0	0	0	0	0
Solyc01g020115.1.1	NADP-dependent alkenal double bond reductase P1 (AHRD V3.3 *-* A0A0B2RWA9_GLYSO)	0	0	0	0	0	0	0	0	0	0	0	0	0	0	0	0	0	0
Solyc01g020120.2.1	DNA helicase (AHRD V3.3 *-* M1B2A8_SOLTU)	0.272755	0	0.0729881	0.0892385	0.177976	0	0	0	0.115453	0	0	0	0	0	0.241946	0	0.0968802	0.188734
Solyc01g020125.1.1	Glycosyltransferase (AHRD V3.3 *-* Q50HV0_SOLLC)	4.71992	2.96087	2.27156	3.891	4.43631	3.46244	4.32484	2.49525	3.61417	0	1.56596	1.57136	2.31326	4.82258	3.54657	3.03928	3.62636	1.77245
Solyc01g020130.3.1	Glycosyltransferase (AHRD V3.3 *-* Q50HV0_SOLLC)	1.27425	0.858547	1.00379	1.3129	1.59992	1.93312	1.08912	1.97628	1.55668	0.318246	0.926303	1.25696	1.77579	1.87342	1.33804	1.02411	0.395814	1.29617
Solyc01g020150.3.1	Glycosyltransferase (AHRD V3.3 *-* Q50HV0_SOLLC)	106.176	104.27	80.1394	51.0264	137.474	81.5395	174.973	131.12	118.256	55.9316	49.314	22.2361	90.3607	90.8883	105.034	61.0743	77.193	59.1584
Solyc01g020155.1.1	SET domain protein 25 (AHRD V3.3 --* AT5G42400.8)	1.64812	0.818562	1.75839	1.07571	3.21947	1.34012	0	0	0	2.03777	4.04063	2.02729	4.47668	3.7331	3.89385	1.47042	4.67854	1.14336
Solyc01g020160.1.1	Basic helix-loop-helix family protein (AHRD V3.3 --* B9MVT4_POPTR)	0	0	0	0	0	0	0	0	0	0	0	0	0	0	0	0	0	0
Solyc01g020170.1.1	LOW QUALITY:bHLH transcription factor 074	0	0	0	0	0	0	0	0	0	0	0	0	0	0	0	0	0	0
Solyc01g020180.1.1	Basic helix-loop-helix transcription factor (AHRD V3.3 *-* A0A0H3YC60_SALMI)	0	0	0	0	0	0	0	0	0	0	0	0	0	0	0	0	0	0
Solyc01g020190.2.1	LOW QUALITY:RING/FYVE/PHD zinc finger superfamily protein (AHRD V3.3 *-* AT4G32670.2)	3.16691	3.81513	1.54365	1.51666	0.819539	0.728718	1.86627	4.81624	6.02497	0.991588	2.57152	1.81311	1.71534	2.85415	1.93106	4.69308	3.08982	2.05366
Solyc01g020200.1.1	LOW QUALITY:Ycf1 (AHRD V3.3 *-* A0A0C5C9W8_SOLLC)	0	0	0	0	0	0	0	0	0	0	0	0	0	0	0	0	0	0
Solyc01g020220.2.1	Replication factor C subunit 3 (AHRD V3.3 *** RFC3_ARATH),Pfam:PF13177	1.17	1.24212	1.79177	1.33574	1.12818	1.66678	0.95753	1.34	1.03174	1.21847	1.73631	1.86726	2.18953	1.31731	1.57009	1.94576	1.41594	2.1452
Solyc01g020230.3.1	Replication factor C subunit 3 (AHRD V3.3 *** RFC3_ARATH)	0.220428	0.281786	0.133236	0.117923	0.117319	0.238015	0.2096	0.0840137	0	0.0402881	0.0437806	0.0801676	0.0316056	0.0617382	0.092441	0.347711	0.179914	0.0428421
Solyc01g020240.3.1	THUMP domain-containing protein 1 (AHRD V3.3 *** A0A1D1ZBW7_9ARAE)	17.0032	16.9746	16.7278	17.9572	18.5822	19.5921	17.815	18.7131	24.0041	12.6773	17.3343	15.4498	13.2752	16.0634	16.1494	11.0534	12.0062	15.5894
Solyc01g020280.1.1	1-aminocyclopropane-1-carboxylate synthase (AHRD V3.3 --* Q71T07_MOMCH)	0	0	0	0	0	0	0	0	0	0	0	0	0	0	0	0	0	0
Solyc01g020285.1.1	SU(VAR)3-9 homolog 5 (AHRD V3.3 --* AT2G35160.5)	0.546001	0.412256	0.291267	0.356369	0.88881	0	0.171967	0.599905	1.62197	0.67509	0.836634	0	1.18646	0.618367	0.161248	2.1921	2.51866	0.189391
Solyc01g020290.1.1	LOW QUALITY:60S ribosomal protein L7A-like (AHRD V3.3 *-* Q2VCI3_SOLTU)	0	0	0	0	0	0	0	0	0	0	0	0	0	0	0	0	0	0
Solyc01g020300.3.1	LOW QUALITY:Cytochrome C oxidase subunit II-like, transmembrane domain-containing protein (AHRD V3.3 --* ATMG01280.1)	0	0	0	0	0	0	0	0	0	0	0	0	0	0	0	0	0	0
Solyc01g020320.3.1	calmodulin-binding receptor-like cytoplasmic kinase 1 (AHRD V3.3 --* AT5G58940.4)	9.28439	9.52239	9.4224	6.30615	6.9793	7.24245	9.79482	10.0628	15.504	11.0128	8.88283	12.1632	7.46308	9.66005	7.22262	11.0445	8.99954	5.23654
Solyc01g020340.2.1	Pentatricopeptide repeat-containing protein (AHRD V3.3 *** A0A103XHN5_CYNCS)	0.814852	0.498103	1.00312	0.859134	0.734654	0.91741	0.631737	0.321389	0.319204	0.658753	0.537855	1.07942	1.02154	0.851862	0.777475	1.28622	1.3345	1.30453
Solyc01g020360.1.1	LOW QUALITY:Actin-like ATPase superfamily protein (AHRD V3.3 --* AT1G13180.1)	0	0	0	0	0	0	0	0	0	0	0	0	0	0	0	0	0	0
Solyc01g020370.1.1	LOW QUALITY:Dof-type zinc finger DNA-binding family protein (AHRD V3.3 --* AT3G45610.1)	0	0	0	0	0	0	0	0	0	0	0	0	0	0	0	0	0	0
Solyc01g020371.1.1	LOW QUALITY:GRF zinc finger family protein (AHRD V3.3 --* Q2QWQ9_ORYSJ)	0	0	0	0	0	0	0	0	0	0	0	0	0	0	0	0	0	0
Solyc01g020374.1.1	6,7-dimethyl-8-ribityllumazine synthase / DMRL synthase / lumazine synthase / riboflavin synthase (AHRD V3.3 --* AT2G44050.1)	0.242323	0	0	0.105441	0	0.131359	0	0	0.13861	0	0	0.0993579	0.175522	0	0.381676	0.288262	0	0
Solyc01g020376.1.1	Protein Ycf2 (AHRD V3.3 *-* T1UNP5_ANDPA)	0	0	0	0	0	0	0	0	0	0	0	0	0	0	0	0	0	0
Solyc01g020378.1.1	LOW QUALITY:Calcium-binding EF-hand family protein, putative (AHRD V3.3 *** A0A061FAV4_THECC)	10.4813	14.2471	8.82832	17.2825	7.18397	12.5595	9.72968	6.46513	13.1099	15.6876	18.9343	18.9997	10.1891	11.2457	7.16826	23.624	17.2256	19.1349
Solyc01g020400.1.1	LOW QUALITY:F-box associated interaction domain-containing protein (AHRD V3.3 --* A0A103XHT5_CYNCS)	0	0	0	0	0	0	0	0	0	0	0	0	0	0	0	0	0	0
Solyc01g020401.1.1	SKP1-like protein (AHRD V3.3 *** A0A172MAC8_VITPS)	0	0	0	0	0	0	0	0	0	0	0	0	0	0	0	0	0	0
Solyc01g020402.1.1	SKP1 protein (AHRD V3.3 *** M1EWG5_TOBAC)	0	0	0	0	0	0	0	0	0	0	0	0	0	0	0	0	0	0
Solyc01g020403.1.1	SKP1-like protein (AHRD V3.3 *-* Q2PH51_SILLA)	0	0	0	0	0	0	0	0	0	0	0	0	0	0	0	0	0	0
Solyc01g020404.1.1	LOW QUALITY:SKP1-like protein (AHRD V3.3 *** C3V9V9_CITMA)	0	0	0	0	0	0	0	0	0	0	0	0	0	0	0	0	0	0
Solyc01g020406.1.1	LOW QUALITY:SKP1 protein (AHRD V3.3 *-* M1EWG5_TOBAC)	0	0	0	0	0	0	0	0	0	0	0	0	0	0	0	0	0	0
Solyc01g020408.1.1	SKP1 (AHRD V3.3 *** Q84UV6_NICBE)	0	0	0	0	0	0	0	0	0	0	0	0	0	0	0	0	0	0
Solyc01g020430.1.1	LOW QUALITY:Sulfurtransferase (AHRD V3.3 *-* A0A022QM65_ERYGU)	0	0	0	0	0	0	0	0	0	0	0	0	0	0	0	0	0	0
Solyc01g020440.3.1	Replication factor C subunit 3 (AHRD V3.3 *** RFC3_ARATH)	31.9468	31.965	35.8291	26.2212	33.1288	32.8836	32.7333	32.7158	28.8723	36.0012	30.2311	31.5209	28.9859	33.489	30.0921	31.4427	33.5749	35.8736
Solyc01g020445.1.1	Ulp1 protease family, C-terminal catalytic domain containing protein (AHRD V3.3 *-* Q60D46_SOLDE)	0.0722797	0	0	0	0	0	0	0	0	0	0	0	0	0	0	0	0	0
Solyc01g020450.1.1	LOW QUALITY:Non-specific serine/threonine protein kinase (AHRD V3.3 --* A0A178VNC7_ARATH)	0	0	0	0	0	0	0	0	0	0	0	0	0	0	0	0	0	0
Solyc01g020460.2.1	LOW QUALITY:LOB domain-containing protein 24 (AHRD V3.3 --* AT3G26660.1)	0	0	0	0	0	0	0	0	0	0	0	0	0	0	0	0	0	0
Solyc01g020470.2.1	NADH dehydrogenase subunit 9 (AHRD V3.3 *** ATMG00070.1)	0	0	0	0	0	0	0	0	0	0	0	0	0	0	0	0	0	0
Solyc01g020480.1.1	LOW QUALITY:hAT transposon superfamily (AHRD V3.3 *-* AT1G79740.4)	0	0	0	0	0	0	0	0	0	0	0	0	0	0	0	0	0	0
Solyc01g020490.1.1	LOW QUALITY:hAT transposon superfamily (AHRD V3.3 --* AT4G15020.2)	0	0	0	0	0	0	0	0	0	0	0	0	0	0	0	0	0	0
Solyc01g020500.2.1	Tetratricopeptide repeat (TPR)-like superfamily protein (AHRD V3.3 --* AT1G53600.2)	1.01316	0.838671	0.180159	0.881706	0.659711	0.823824	0.850939	0.494749	1.43321	0.417566	2.06995	1.66168	1.46773	1.33868	1.99475	0.903925	2.15706	3.04577
Solyc01g020510.1.1	LOW QUALITY:Protein Ycf2 (AHRD V3.3 *-* YCF2_VITVI)	0	0	0	0	0	0	0	0	0	0	0	0	0	0	0	0	0	0
Solyc01g020520.3.1	Protease m50 membrane-bound transcription factor site 2 protease, putative (AHRD V3.3 *-* A0A061F386_THECC)	0	0	0	0	0	0	0	0	0	0.0810369	0	0	0	0	0	0	0	0
Solyc01g020525.1.1	Protease m50 membrane-bound transcription factor site 2 protease, putative (AHRD V3.3 *** A0A061F386_THECC)	1.53739	2.02595	1.53772	1.90481	2.15386	1.86408	2.01953	1.90457	1.95941	1.49994	2.139	1.7666	2.02793	2.32905	2.32539	3.36727	3.40962	3.55388
Solyc01g020570.2.1	Calcium-transporting ATPase (AHRD V3.3 *-* K4D2H1_SOLLC)	1.863	1.8111	2.42098	1.87914	1.69386	1.9566	1.37625	1.69374	1.44548	3.24266	3.02107	3.03357	2.27193	2.17327	2.38861	3.8404	4.3226	2.72845
Solyc01g021600.3.1	Dirigent protein (AHRD V3.3 *** K4AV41_SOLLC)	7.68919	9.92371	9.22164	16.045	10.5982	10.7703	7.5658	10.1955	4.95422	16.5854	18.8514	17.9499	10.6715	15.319	14.3874	11.3168	11.4714	10.9801
Solyc01g021610.1.1	LOW QUALITY:Tetratricopeptide repeat (TPR)-like superfamily protein (AHRD V3.3 --* AT4G26680.2)	0	0	0	0	0	0	0	0	0	0	0	0	0	0	0	0	0	0
Solyc01g021620.2.1	Dirigent protein (AHRD V3.3 *** H8ZXA8_SOLTU)	0	0	0	0	0	0	0	0	0	0	0	0	0	0	0	0	0	0
Solyc01g021640.3.1	Katanin p80 subunit B1 (AHRD V3.3 *** A0A103XBA3_CYNCS)	16.2948	15.4898	16.0705	14.6151	16.5724	15.409	17.1028	15.4059	13.7762	17.6519	13.5422	15.3399	15.5345	14.5807	13.9286	15.5804	16.8562	18.2462
Solyc01g021670.3.1	transmembrane protein, putative (Protein of unknown function, DUF538) (AHRD V3.3 *-* AT5G19860.1)	11.4407	8.95374	9.61696	36.2046	11.7386	7.89315	9.60884	14.2208	16.4781	6.85844	33.5735	14.9257	9.41685	14.1349	17.6103	27.8377	16.7305	15.3927
Solyc01g021675.1.1	Integrase-type DNA-binding superfamily protein (AHRD V3.3 --* AT4G13040.7)	13.106	15.8487	15.1988	7.81031	13.3574	11.8151	15.255	15.4434	14.0256	6.1648	10.6523	5.95786	9.59628	11.455	9.08736	9.151	11.5253	9.48747
Solyc01g021690.1.1	LOW QUALITY:Alpha/beta hydrolase domain containing protein 1,3, putative (AHRD V3.3 --* B9T6L2_RICCO)	0	0	0	0	0	0	0	0	0	0	0	0	0	0	0	0	0	0
Solyc01g021700.2.1	LOW QUALITY:plastidial pyruvate kinase 3 (AHRD V3.3 --* AT1G32440.1)	0.124104	0.0821844	0	0	0	0.0672746	0	0	0	0	0.0507104	0	0	0	0	0	0	0
Solyc01g021720.1.1	LOW QUALITY:Cysteine/Histidine-rich C1 domain family protein (AHRD V3.3 --* AT5G54050.1)	0	0.626937	0	0	0	0	0	0	0	0	0	0	0	0	0	0	0	0
Solyc01g021730.2.1	LOW QUALITY:NAC domain-containing protein, putative (AHRD V3.3 *-* B9T476_RICCO)	0.0451852	0	0	0.176951	0	0	0	0.0661949	0.153404	0.0558682	0	0.0555808	0	0.102348	0	0	0	0.125387
Solyc01g021740.1.1	LOW QUALITY:Mitochondrial carrier family (AHRD V3.3 *-* A0A0K9NTE2_ZOSMR)	0	0	0	0	0	0	0	0	0	0	0	0	0	0	0	0	0	0
Solyc01g022740.3.1	F-box/kelch-repeat protein (AHRD V3.3 *** W9S3L7_9ROSA)	3.72121	3.3992	3.61108	4.71113	3.57976	5.17865	3.93422	4.32829	4.0948	3.8149	4.2636	4.30132	4.59165	5.35802	5.63291	8.30834	5.33483	5.63012
Solyc01g022750.3.1	NADH dehydrogenase [ubiquinone] 1 alpha subcomplex subunit 6 (AHRD V3.3 *** A0A1D1XVP9_9ARAE)	160.223	162.651	169.744	147.746	152.858	164.815	169.862	156.261	135.926	179.118	133.784	150.094	105.637	95.9465	93.0874	64.2898	75.4857	53.4199
Solyc01g022760.1.1	LOW QUALITY:Ferredoxin-dependent glutamate synthase, chloroplastic (AHRD V3.3 --* GLTB_MAIZE)	0	0	0	0	0	0	0	0	0	0	0	0	0	0	0	0	0	0
Solyc01g022780.1.1	LOW QUALITY:Nascent polypeptide-associated complex subunit beta (AHRD V3.3 *-* B8BHJ4_ORYSI)	0	0	0	0	0	0	0	0	0	0	0	0	0	0	0	0	0	0
Solyc01g028800.2.1	RNA binding protein, putative (AHRD V3.3 *** B9SBN7_RICCO)	2.07191	1.71718	1.46465	1.95795	1.68845	1.59169	1.53732	1.1359	0.556092	1.24159	1.15305	0.828681	0.74577	0.503853	0.645673	0.430943	0.324749	0.458546
Solyc01g028805.1.1	Cytochrome P450 (AHRD V3.3 *** A0A061GI36_THECC)	0.118458	0.0504289	0.0902738	0.0441805	0.0661136	0	0.0213194	0.0247909	2.93006	0.0418468	0.0414884	0.124895	0.0183862	0.0191654	0	0.0301959	0.0960765	0.0704389
Solyc01g028810.3.1	Chaperonin-60 beta subunit (AHRD V3.3 *** P93570_SOLTU)	209.37	216.24	238.112	160.841	237.149	214.208	245.722	222.723	255.161	245.632	182.748	232.881	185.514	194.357	217.62	274.763	303.658	286.123
Solyc01g028830.3.1	Protein kinase (AHRD V3.3 *** C6ZRP4_SOYBN)	16.7481	15.1286	15.3394	22.9313	18.568	18.056	19.123	21.6372	24.4927	12.779	18.5234	14.4545	27.814	29.1472	24.8617	27.7849	27.1606	31.6856
Solyc01g028840.1.1	LOW QUALITY:ATP-dependent DNA helicase PIF1 (AHRD V3.3 *-* A0A151RQB0_CAJCA)	0	0	0	0	0	0.153147	0	0	0.159858	0.465747	0	0	0.102318	0	0	0	0	0
Solyc01g028860.3.1	evolutionarily conserved C-terminal region 2 (AHRD V3.3 *** AT3G13460.1)	244.148	238.573	251.345	167.982	227.908	204.93	279.908	262.502	213.473	218.807	199.365	214.635	238.426	256.287	272.869	444.97	394.594	361.211
Solyc01g028870.3.1	N utilization substance B (AHRD V3.3 *** A0A0B0MRW6_GOSAR)	7.50815	8.2099	8.39812	9.12913	7.491	6.89279	7.05609	7.89458	15.7772	7.48651	8.31306	7.89489	8.28915	10.1491	9.47738	10.6422	10.0122	10.2914
Solyc01g028900.3.1	Pyruvate dehydrogenase E1 component subunit beta (AHRD V3.3 *** A0A0K9PF29_ZOSMR)	82.387	79.604	82.7017	95.5798	86.0431	97.931	114.035	132.772	129.234	88.9628	88.6955	81.91	109.934	108.487	105.054	128.697	115.177	113.83
Solyc01g028910.2.1	LOW QUALITY:Kinase family protein (AHRD V3.3 *-* B9MT68_POPTR)	0	0	0	0	0	0	0	0	0	0	0	0	0	0	0	0	0	0
Solyc01g028930.3.1	TATA-box-binding protein (AHRD V3.3 *** TBP_SOLTU)	26.9374	26.7578	26.4737	31.2027	27.8797	27.1942	25.9515	28.0534	30.904	28.7208	29.3013	27.8266	21.5751	20.3893	20.4708	16.363	16.8918	17.2609
Solyc01g028935.1.1	LOW QUALITY:DUF4283 domain protein (AHRD V3.3 --* A0A072TVC2_MEDTR)	0.148019	0	0.0526408	0	0.064254	0	0.0621593	0	0	0.0610047	0.0604821	0	0	0	0	0.0880397	0.0700306	0
Solyc01g028960.1.1	ferric reduction oxidase 5 (AHRD V3.3 --* AT5G23990.3)	0	0	0	0	0	0	0	0	0	0	0	0	0	0	0	0	0	0
Solyc01g028980.1.1	LOW QUALITY:Gamma-tubulin complex component (AHRD V3.3 --* A0A199W6K1_ANACO)	0	0	0	0	0	0	0	0	0	0	0	0	0	0	0	0	0	0
Solyc01g028983.1.1	Cohesin subunit SA-3 (AHRD V3.3 --* A0A1D1XSG5_9ARAE)	0	0	0	0	0	0	0	0	0	0	0	0	0	0	0	0	0	0
Solyc01g028987.1.1	Dead box ATP-dependent RNA helicase, putative (AHRD V3.3 *-* B9RDP2_RICCO)	0.683251	0.477346	0.674686	1.25972	0.87985	0.68411	0.527087	0.391991	0.785765	0.241935	1.07683	0.670093	0.602117	0.809699	1.31667	1.69669	1.13368	1.31263
Solyc01g033990.1.1	LOW QUALITY:inositol-1,4,5-trisphosphate 5-phosphatase (AHRD V3.3 *-* AT4G27020.1)	0	0	0	0	0	0	0	0	0	0	0	0	0	0	0	0	0	0
Solyc01g034010.1.1	Serine/threonine protein phosphatase 7 long form isogeny (AHRD V3.3 *** A0A151SGZ7_CAJCA)	0	0	0	0	0	0	0	0	0	0	0	0	0	0	0	0	0	0.0390764
Solyc01g034020.3.1	Serine/threonine-protein phosphatase (AHRD V3.3 *** A0A0V0IAM6_SOLCH)	81.2606	85.0416	78.9246	87.3077	91.3345	102.265	92.1711	100.858	82.5931	83.582	76.3711	81.4199	72.8217	77.9985	83.582	82.4919	84.3706	69.7677
Solyc01g034023.1.1	Polyketide cyclase/dehydrase and lipid transport superfamily protein (AHRD V3.3 --* AT3G23080.3)	0.176467	0	0.464368	0	9.7277e-05	0	0	0.129256	0	0	2.34017e-06	0.108533	4.39895e-07	0.199847	0.208304	0.314881	0	0
Solyc01g034050.1.1	LOW QUALITY:Histone-lysine N-methyltransferase ASHR1-like protein (AHRD V3.3 *-* A0A0B0MR97_GOSAR)	0	0	0	0	0	0	0	0	0	0	0	0	0	0	0	0	0	0
Solyc01g034060.1.1	T-complex protein 1 subunit epsilon (AHRD V3.3 --* TCPE2_AVESA)	0	0	0	0	0	0	0	0	0	0	0	0	0	0	0	0	0	0
Solyc01g034063.1.1	replication factor-A carboxy-terminal domain protein (AHRD V3.3 *-* AT2G28105.2)	0	0	0	0	0	0	0	0	0	0	0	0	0	0	0	0	0	0
Solyc01g034070.2.1	replication factor-A carboxy-terminal domain protein (AHRD V3.3 *** AT2G28105.2)	0	0	0	0	0	0	0	0	0	0	0	0	0	0	0	0	0	0
Solyc01g034080.1.1	Amino acid permease family protein (AHRD V3.3 *** AT3G13620.1)	0.0645397	0.0961639	0	0.0421243	0	0.0524786	0	0	0.109557	0	0.356017	0.158776	0	0.0365468	0.0762409	0.172743	0.18321	0
Solyc01g034085.1.1	Inorganic phosphate transporter 2-1, chloroplastic (AHRD V3.3 --* PHT21_ARATH)	0.266501	0.705929	0.663441	0.811729	0.925491	0.57786	0.559575	0.910967	0.753978	0	0.762267	0.218542	0.386069	0.503037	0.734575	0.475534	0.504347	0.318627
Solyc01g034140.1.1	LOW QUALITY:2-aminoethanethiol dioxygenase, putative (DUF1637) (AHRD V3.3 --* AT1G18490.1)	0	0	0	0	0	0	0	0	0	0	0	0	0	0	0	0	0	0
Solyc01g034150.3.1	DNA polymerase eta (AHRD V3.3 *** A0A0B2R9V1_GLYSO)	14.1316	13.0263	13.8649	15.4498	14.4267	10.971	12.4654	13.4548	14.9476	14.6337	14.5374	13.3938	21.2435	16.4335	17.6165	19.9362	18.7475	24.2382
Solyc01g034155.1.1	DNA polymerase eta (AHRD V3.3 *** POLH_ARATH)	13.0239	13.5556	12.7882	13.479	11.2847	10.9698	12.0935	12.7704	9.16038	13.9218	13.9934	11.2334	18.2659	13.7511	14.1593	15.5547	14.9506	21.9581
Solyc01g034170.1.1	LOW QUALITY:Urease (AHRD V3.3 --* W1PGS4_AMBTC)	0	0	0	0	0	0	0	0	0	0	0	0	0	0	0	0	0	0
Solyc01g034190.1.1	LOW QUALITY:B3 domain-containing protein family (AHRD V3.3 *-* A0A151S4J0_CAJCA)	0	0	0	0	0	0	0	0	0	0	0	0	0	0	0	0	0	0
Solyc01g034210.1.1	LOW QUALITY:Retrovirus-related Pol polyprotein from transposon TNT 1-94 (AHRD V3.3 *-* A0A0B2RG95_GLYSO),Pfam:PF14223	0	0	0	0	0	0	0	0	0	0	0	0	0	0	0	0	0	0
Solyc01g035220.1.1	LOW QUALITY:NAD(P)H-quinone oxidoreductase subunit 2, chloroplastic (AHRD V3.3 *-* NU2C_SILLA)	0	0	0	0	0	0	0	0	0	0	0	0	0	0	0	0	0	0
Solyc01g035225.1.1	nucleotide-sensitive chloride conductance regulator (ICln) family protein (AHRD V3.3 --* AT5G62290.2)	0	0	0	0	0	0	0	0	0	0	0	0	0	0	0	0	0	0
Solyc01g038230.1.1	LOW QUALITY:UDP-D-xylose:L-fucose alpha-1,3-D-xylosyltransferase 3 (AHRD V3.3 --* RGXT3_ARATH)	0	0	0	0	0	0	0	0	0	0	0	0	0	0	0	0	0	0
Solyc01g038235.1.1	Methyltransferase family protein (AHRD V3.3 --* AT1G54650.3)	0	0	0	0	0	0	0	0	0	0	0	0	0	0	0	0	0	0
Solyc01g044240.3.1	Soluble inorganic pyrophosphatase 1 (AHRD V3.3 --* IPYR1_ARATH)	55.3067	50.3597	31.1427	40.109	29.5102	13.1166	28.5482	15.7544	86.7119	59.3599	35.3109	51.0232	42.1468	33.0584	24.5002	39.749	31.073	47.4277
Solyc01g044270.3.1	DnaJ domain-containing protein (AHRD V3.3 *** A0A103YAX8_CYNCS)	8.90686	8.83296	8.27212	8.44374	9.12728	8.54836	7.94675	7.44392	8.10502	8.84624	8.35879	8.67502	8.18602	8.89672	8.08964	8.3113	8.93233	8.67092
Solyc01g044277.1.1	Ulp1 protease family, C-terminal catalytic domain containing protein (AHRD V3.3 *-* Q60D46_SOLDE)	0	0	0	0	0.253189	0	0	0	0	0	0	0	0	0	0	0	0	0
Solyc01g044300.2.1	LOW QUALITY:target of early activation tagged (EAT) 2 (AHRD V3.3 --* AT5G60120.1)	0	0	0	0	0	0	0	0	0	0	0	0	0	0	0	0	0	0
Solyc01g044305.1.1	far-red elongated hypocotyl 1 (AHRD V3.3 --* AT2G37678.2)	0	0	0	0	0	0	0	0	0	0.175499	0.173996	0.174596	0	0	0	0	0	0
Solyc01g044307.1.1	RING/U-box superfamily protein (AHRD V3.3 *** AT1G05890.1)	10.5411	9.98699	9.15251	10.755	11.3149	10.3676	14.3294	14.9504	11.6293	13.862	13.5478	11.9153	16.5219	20.4818	19.1405	27.6461	23.7462	24.5706
Solyc01g044340.3.1	RING/U-box superfamily protein (AHRD V3.3 *-* AT2G31770.1)	3.7555	4.62251	3.15535	1.60103	2.53594	1.4588	8.87148	7.94078	3.78209	0.895732	2.72288	0.849888	7.14784	6.08301	6.57688	7.57041	7.6311	7.01406
Solyc01g044350.3.1	Zinc finger family protein (AHRD V3.3 *-* B9HHY6_POPTR)	1.23626	1.06128	1.29492	1.02274	1.1604	0.994879	1.69715	1.48388	2.42885	1.30214	1.41981	0.998542	1.96483	2.4009	1.77507	2.779	3.02919	1.90881
Solyc01g044360.3.1	Importin 5 (AHRD V3.3 *** A0A0U3C0Z7_HEVBR)	122.688	123.261	119.633	98.2186	130.912	123.195	128.691	125.161	86.2733	122.244	107.586	118.5	134.601	128.19	156.798	195.314	170.605	157.951
Solyc01g044370.2.1	Molybdenum cofactor sulfurase family protein (AHRD V3.3 *-* AT1G30910.1)	0	0	0	0.0934899	0.0932681	0.11647	0	0.104919	0.364721	0	0	0	0.155628	0.0811112	0	0.127794	0	0
Solyc01g044371.1.1	Molybdenum cofactor sulfurase family protein (AHRD V3.3 *-* AT1G30910.1)	0.17258	0.171429	0.184127	0	0	0.280657	0	0.505647	1.46478	0	0.211554	0	0.187507	0	0	0	0.489906	0.718352
Solyc01g044372.1.1	Molybdenum cofactor sulfurase family protein (AHRD V3.3 --* AT5G44720.2)	0	0	0	0	0	0	0	0	0.501893	0	0	0	0	0.167426	0	0	0	0.410229
Solyc01g044373.1.1	HAT family dimerisation domain containing protein (AHRD V3.3 *-* Q2QRD1_ORYSJ)	0	0	0.10785	0.111414	0	0	0	0	0.281126	0	0.327894	0	0.0987495	0	0.0951531	0	0.244764	0
Solyc01g044374.1.1	Nuclear pore complex protein NUP93A (AHRD V3.3 --* NP93A_ARATH)	0	0	0	0	0	0	0	0	0	0	0	0	0	0	0	0	0	0
Solyc01g044420.3.1	calmodulin-binding family protein (AHRD V3.3 *** AT3G13600.2)	1.04121	0.960392	1.17039	1.72324	1.52545	2.17705	0.913538	1.03505	0.536552	1.77015	2.37037	2.653	1.5555	1.11604	1.4057	0.497652	0.844488	0.644937
Solyc01g044480.3.1	Elongation factor P (AHRD V3.3 *-* B6TAH3_MAIZE)	0.957783	0.957332	0.895843	1.14525	0.673072	0.776674	0.752987	0.619699	0.542929	1.26243	1.00647	1.1191	0.900535	0.665407	0.732596	0.943255	0.776587	1.02022
Solyc01g044490.3.1	Elongation factor P (AHRD V3.3 *** B6TAH3_MAIZE)	29.6069	28.2893	30.2444	37.4936	31.6117	32.2139	28.7311	31.6309	30.2936	38.2431	32.9575	36.8785	26.4744	26.8068	24.6835	22.1141	21.778	23.9457
Solyc01g044510.2.1	LOW QUALITY:Unknown protein (AHRD V3.3 )	0	0.111823	0	0	0	0	0.283646	0.164916	0	0	0	0	0	0	0	0	0	0
Solyc01g044520.2.1	LOB domain-containing protein, putative (AHRD V3.3 *** B9SK21_RICCO)	0	0.037026	0	0	0	0	0.0469595	0	0	0	0	0	0	0	0	0	0	0
Solyc01g044540.1.1	LOW QUALITY:cleavage and polyadenylation specificity factor 100 (AHRD V3.3 --* AT5G23880.1)	0	0	0	0	0	0	0	0	0	0	0	0	0	0	0	0	0	0
Solyc01g044543.1.1	histidine-tRNA ligase (AHRD V3.3 --* AT5G04090.2)	0	0	0	0	0	0	0	0	0	0	0	0	0	0	0	0	0	0
Solyc01g044550.2.1	2-oxoglutarate (2OG) and Fe(II)-dependent oxygenase superfamily protein (AHRD V3.3 *** AT3G13610.1)	0	0	0	0	0	0	0	0	0	0	0	0	0	0	0	0	0	0
Solyc01g044560.2.1	2-oxoglutarate (2OG) and Fe(II)-dependent oxygenase superfamily protein (AHRD V3.3 *-* AT1G55290.1)	0	0	0	0	0	0	0	0	0	0	0	0	0	0	0	0	0	0
Solyc01g044565.1.1	Cytochrome P450, putative (AHRD V3.3 *-* B9S4U5_RICCO)	0	0	0	0	0	0	0	0	0	0	0	0	0	0	0	0	0	0
Solyc01g047580.1.1	LOW QUALITY:Signal recognition particle subunit SRP72 (AHRD V3.3 *-* K4D938_SOLLC)	0	0	0	0	0	0	0	0	0	0	0	0	0	0	0	0	0	0
Solyc01g047590.2.1	Signal recognition particle subunit SRP72 (AHRD V3.3 *** K4D938_SOLLC)	0	0.0563081	0	0	0	0	0	0	0	0	0	0	0	0	0	0	0	0
Solyc01g047593.1.1	Signal recognition particle subunit SRP72 (AHRD V3.3 *-* K4D938_SOLLC)	0	0	0	0	0	0	0	0	0	0	0	0	0	0	0	0	0	0
Solyc01g047597.1.1	Signal recognition particle subunit SRP72 (AHRD V3.3 *-* K4D938_SOLLC)	0	0.311315	0	0	0	0	0	0	0	0	0	0	0	0	0	0	0	0
Solyc01g048590.2.1	LOW QUALITY:Photosystem II protein D1 (AHRD V3.3 *-* PSBA_CHLVU)	0	0	0	0	0	0	1.3382	0	0	0	0	0	0	2.40598	0	0	0	1.47379
Solyc01g049640.2.1	LOW QUALITY:Ribonuclease H (AHRD V3.3 *** A2Q681_MEDTR)	0	0	0	0	0	0	0	0	0	0	0	0	0	0	0	0	0	0
Solyc01g049650.3.1	Pyruvate kinase (AHRD V3.3 *** K4AVE6_SOLLC)	106.409	106.064	113.04	98.6273	111.946	111.724	122.967	134.394	103.779	93.2192	90.538	89.6381	82.0649	88.2424	93.3959	76.9388	78.2169	70.3852
Solyc01g049660.1.1	LOW QUALITY:S-locus F-box protein 17 (AHRD V3.3 *** A0A0E9H8E7_SOLPN)	0	0	0	0	0	0	0	0	0	0	0	0	0	0	0	0	0	0
Solyc01g049680.3.1	Transcription factor Pur-alpha 1 (AHRD V3.3 *** A0A061GR22_THECC)	116.489	117.774	117.322	108.511	121.152	113.528	113.467	115.564	109.945	158.697	117.312	132.893	124.116	114.026	121.178	121.709	121.058	117.31
Solyc01g049685.1.1	Transcription factor Pur-alpha 1 (AHRD V3.3 *-* PUR_ARATH)	0	0	0	0	0	0	0	0	0	0	0	0	0	0	0	0	0	0
Solyc01g049690.3.1	Transcription factor Pur-alpha 1 (AHRD V3.3 *-* A0A151UB56_CAJCA)	132.856	125.565	134.347	119.271	126.594	124.055	130.437	144.725	109.664	98.0788	107.828	96.3772	130.072	124.285	133.517	140.458	127.959	114.788
Solyc01g049720.1.1	LOW QUALITY:LAG1 longevity assurance-like protein (AHRD V3.3 --* AT1G13580.3)	0	0	0	0	0	0	0	0	0	0	0	0	0	0	0	0	0	0
Solyc01g049740.1.1	LOW QUALITY:DNA repair protein rhp54 (AHRD V3.3 *-* M8CMQ9_AEGTA)	0	0	0	0	0	0	0	0	0	0	0	0	0	0	0	0	0	0
Solyc01g049743.1.1	LOW QUALITY:Protein Ycf2 (AHRD V3.3 *-* YCF2_SOLBU)	0	0	0	0	0	0	0	0	0	0	0	0	0	0	0	0	0	0
Solyc01g049745.1.1	Glycosyltransferase (AHRD V3.3 *-* K4AWL3_SOLLC)	0	0	0	0	0	0	0	0	0	0	0	0	0	0	0	0	0	0
Solyc01g049747.1.1	Glycosyltransferase (AHRD V3.3 *-* K4AWL3_SOLLC)	0	0	0	0	0	0	0	0	0	0	0	0	0	0	0	0	0	0
Solyc01g049750.1.1	CMP-sialic acid transporter 4 (AHRD V3.3 --* CSTR4_ORYSI)	0	0	0	0	0	0	0	0	0	0	0	0	0	0	0	0	0	0
Solyc01g049760.1.1	Glycosyltransferase (AHRD V3.3 *-* K4AWL3_SOLLC)	0	0	0	0	0	0	0	0	0	0	0	0	0	0	0	0	0	0
Solyc01g049765.1.1	Glycosyltransferase (AHRD V3.3 *-* K4AWL3_SOLLC)	0	0	0	0	0	0	0	0	0	0	0	0	0	0	0	0	0	0
Solyc01g049770.3.1	LOW QUALITY:SPT2 chromatin protein (AHRD V3.3 --* AT4G37860.2)	7.99779	7.8098	9.25604	7.07806	7.41433	6.61339	8.02651	5.95754	17.7182	12.7379	9.13929	12.1722	10.7515	8.29018	7.04582	10.6427	13.4682	13.5418
Solyc01g049775.1.1	Glycosyltransferase (AHRD V3.3 *-* K4AWL3_SOLLC)	0	0	0	0	0	0	0	0	0	0	0	0	0	0	0	0	0	0
Solyc01g049790.1.1	Glycosyltransferase (AHRD V3.3 *-* K4AWL3_SOLLC)	0	0	0	0	0	0	0	0	0	0	0	0	0	0	0	0	0	0
Solyc01g049793.1.1	Glycosyltransferase (AHRD V3.3 *-* K4AWL3_SOLLC)	0	0	0	0	0	0	0	0	0	0	0	0	0	0	0	0	0	0
Solyc01g049810.3.1	Pentatricopeptide repeat-containing protein (AHRD V3.3 *** A0A124SBK7_CYNCS)	0.737492	0.586059	0.72389	0.385082	0.883589	0.335816	0.74329	0.648241	0.300456	0.474164	0.723235	0.870878	0.576924	0.434324	0.383329	0.736935	0.418707	0.736744
Solyc01g049820.2.1	LOW QUALITY:P-loop containing nucleoside triphosphate hydrolases superfamily protein, putative isoform 1 (AHRD V3.3 *** A0A061GRZ3_THECC)	0.160885	0.0799062	0.0572167	0.0700054	0.104759	0.130819	0.0337813	0	0.273104	0.165769	0.0986094	0.0989499	0.116534	0.0303681	0.126703	0	0	0.0744084
Solyc01g049825.1.1	DCD (Development and Cell Death) domain protein (AHRD V3.3 --* AT5G61910.5)	0	0	0.202897	0.248247	0	0	0	0	0	0	0	0	0	0	0	0.339337	0	0
Solyc01g049840.1.1	LOW QUALITY:Kinesin, putative (AHRD V3.3 *-* B9SBL6_RICCO)	0	0	0	0.110213	0	0.274608	0	0.123687	0.286642	0	0.103497	0	0.183466	0.0956203	0	0	0.239674	0.117145
Solyc01g049845.1.1	LOW QUALITY:DNA-directed RNA polymerase subunit beta (AHRD V3.3 --* A0A1D1YIP9_9ARAE)	0	0.0306895	0	0	0	0	0	0	0	0	0	0	0	0	0	0	0	0
Solyc01g049880.3.1	DegP protease 7 (AHRD V3.3 --* AT3G03380.2)	0.409059	0.304018	0.52246	1.19682	0.398576	0.597272	0.154233	0.26902	1.12059	0.756839	0.801657	0.352232	1.3737	0.524206	0.341016	0.342149	0.608172	1.27395
Solyc01g049890.3.1	2-C-methyl-D-erythritol 4-phosphate cytidylyltransferase (AHRD V3.3 *** AT3G13410.1)	299.758	308.699	297.545	302.181	321.328	359.016	320.723	346.933	274.616	249.017	269.243	252.832	280.505	275.299	311.164	325.911	285.997	276.544
Solyc01g049895.1.1	S-locus lectin protein kinase family protein (AHRD V3.3 --* AT1G61390.2)	0	0	0	0	0	0	0	0	0	0	0	0	0	0	0	0	0	0
Solyc01g049910.3.1	Protease m50 membrane-bound transcription factor site 2 protease, putative (AHRD V3.3 *** A0A061F386_THECC)	1.23851	1.08052	1.21856	1.22213	1.00231	1.27006	1.57948	1.22564	1.21223	0.781559	1.15825	1.00679	1.39455	1.57203	1.22643	2.5667	1.84675	1.98537
Solyc01g049912.1.1	Protease m50 membrane-bound transcription factor site 2 protease, putative (AHRD V3.3 --* A0A061F386_THECC)	1.62036	1.19526	2.04719	0.70237	2.08235	1.30018	1.00723	1.56539	0	1.58164	0.980057	1.18013	2.25851	0.398833	2.19906	1.71192	1.81565	1.19255
Solyc01g049914.1.1	Protease m50 membrane-bound transcription factor site 2 protease, putative (AHRD V3.3 *-* A0A061F386_THECC)	0	0	0.123523	0	0	0	0.53853	0.336652	0.331668	0	0.505981	0.343349	0.176953	0.493553	0.215199	0	0	0
Solyc01g049920.1.1	Cytochrome c oxidase biogenesis protein Cmc1-like protein (AHRD V3.3 --* AT4G21192.2)	28.111	23.735	22.4939	9.17386	21.965	18.2861	14.166	20.5908	19.0874	22.5921	18.9527	22.4759	35.1238	22.2857	26.5661	20.0641	15.9598	9.75085
Solyc01g049925.1.1	Cytochrome b (AHRD V3.3 --* CYB_VICFA)	1.81762	1.19086	0.99025	1.21158	0.85617	1.63518	2.04629	2.37949	1.83813	1.96046	1.23257	1.66496	1.6387	1.40155	1.73601	2.41522	1.64672	1.77071
Solyc01g049950.1.1	Ribosomal protein L5 (AHRD V3.3 *-* Q70G83_SOLCO)	0	0	0	0	0	0	0	0	0	0	0	0	0	0	0	0	0	0
Solyc01g049960.3.1	Chromosome-associated kinesin KIF4 (AHRD V3.3 *** A0A0B0MX86_GOSAR)	119.006	129.906	116.194	104.041	115.271	113.086	122.697	124.865	150.255	127.338	106.454	109.433	103.999	102.505	95.4441	104.339	93.6781	93.2698
Solyc01g049970.2.1	phospholipase-like protein (PEARLI 4) family protein (AHRD V3.3 --* AT2G20960.3)	0	0.022837	0	0	0	0	0	0	0	0	0	0	0	0	0	0	0	0
Solyc01g049975.1.1	BED zinc finger,hAT family dimerization domain (AHRD V3.3 *** A0A061FID3_THECC)	0.854405	1.03734	1.23463	1.03162	1.35998	1.2393	0.995623	0.785611	0.718669	0.593257	1.59153	1.31928	1.3493	1.27861	0.666834	1.66197	1.04158	1.76224
Solyc01g050010.3.1	BED zinc finger,hAT family dimerization domain (AHRD V3.3 *-* A0A061FVD3_THECC)	2.28952	2.96998	2.61741	2.25171	2.29629	2.05714	2.36631	1.79698	3.3836	2.65412	3.19428	2.78192	3.0403	2.56135	2.67164	3.55673	3.10122	3.98889
Solyc01g050020.2.1	LOW QUALITY:Photosystem II CP47 reaction center protein (AHRD V3.3 *-* PSBB_LEMMI)	0	0	0	0	0	0	0	0	0	0	0	0	0	0	0	0	0	0
Solyc01g050040.3.1	RING/U-box superfamily protein (AHRD V3.3 *** AT1G55530.2)	17.1518	15.1114	14.7986	13.0443	15.6031	15.1996	21.4203	27.0204	20.7604	14.6297	14.2606	11.7414	20.0397	18.0737	22.5518	22.5323	27.5904	24.0736
Solyc01g050047.1.1	Unknown protein (AHRD V3.3 )	0.808491	0.592529	1.49314	1.02501	0.475103	0.386618	0.149093	0.537733	0.800274	0.153497	1.54901	0.142008	1.06823	0.261976	1.00985	0.223661	0.788331	0.656743
Solyc01g050050.1.1	LOW QUALITY:CTP synthase (AHRD V3.3 --* A0A0E0L5X3_ORYPU)	0	1.73187	3.72031	9.1037	0	14.1768	4.39302	0	0	4.31141	2.13724	2.14462	5.68292	3.94916	2.0596	0	0	0
Solyc01g050070.3.1	transmembrane protein (AHRD V3.3 *** AT1G55535.3)	9.49475	8.66594	9.72089	10.9969	11.0463	11.4007	11.0071	10.4416	10.4293	7.14781	10.4618	8.36328	9.76049	9.2661	10.219	11.0836	11.7441	11.6408
Solyc01g050075.1.1	protein-l-isoaspartate methyltransferase 2 (AHRD V3.3 --* AT5G50240.1)	0.918454	0.596523	0.791463	0.876141	0.460033	0.63192	0.534043	0.1035	0.359788	0.742508	0.77945	0.608332	0.767613	0.760134	0.417297	0.567296	0.200556	0.539142
[truncated: 33,769 more rows]

## Sheet: leaves
ID	description	control_2weeks_replicate1	control_2weeks_replicate2	control_2weeks_replicate3	control_3weeks_replicate1	control_3weeks_replicate2	control_3weeks_replicate3	control_4weeks_replicate1	control_4weeks_replicate2	control_4weeks_replicate3	sulfate_2weeks_replicate1	sulfate_2weeks_replicate2	sulfate_2weeks_replicate3	sulfate_3weeks_replicate1	sulfate_3weeks_replicate2	sulfate_3weeks_replicate3	sulfate_4weeks_replicate1	sulfate_4weeks_replicate2	sulfate_4weeks_replicate3
Solyc00g005000.3.1	Eukaryotic aspartyl protease family protein (AHRD V3.3 *** AT3G20015.1)	0.0408218	0.0970199	0.30544	0.0887493	0.246766	0.189018	0.73054	27.8969	0.649817	0.070863	0.10696	0.0919149	0.424995	0.348726	0.234828	0.885763	0.794914	0.914165
Solyc00g005040.3.1	Potassium channel (AHRD V3.3 *-* D0EM91_9ROSI)	0.466823	0.692434	0.439982	0.955856	1.82963	1.12546	1.46729	1.35172	1.47478	0.979496	0.924244	0.172308	2.0478	1.63091	1.88961	2.28106	2.70908	2.23329
Solyc00g005050.3.1	UPF0664 stress-induced protein C29B12.11c (AHRD V3.3 *** A0A151ST26_CAJCA)	35.7786	37.6678	41.1033	59.699	61.3271	47.9933	55.2371	63.6717	58.9211	34.1656	39.6959	39.1376	62.7623	63.6443	62.1731	63.3414	67.6563	70.7411
Solyc00g005060.1.1	LOW QUALITY:Cyclin/Brf1-like TBP-binding protein (AHRD V3.3 --* AT2G01280.3)	0	0	0	0	0	0	0	0	0	0	0	0	0	0	0	0	0	0
Solyc00g005080.2.1	LOW QUALITY:Protein Ycf2 (AHRD V3.3 *-* YCF2_SOLLC)	0	0	0	0	0.816542	0	0.439516	0	0	0	0	0	0	0	0	0	0	0
Solyc00g005084.1.1	UDP-Glycosyltransferase superfamily protein (AHRD V3.3 --* AT5G17040.1)	0	0	0	0	0	0	0	0	0	0	0	0	0	0	0	0	0	0
Solyc00g005090.1.1	LOW QUALITY:DYNAMIN-like 1B (AHRD V3.3 --* AT3G61760.3)	0	0	0	0	0	0	0	0	0	0	0	0	0	0	0	0	0	0
Solyc00g005092.1.1	Serine/threonine phosphatase-like protein (AHRD V3.3 --* D5K8R0_9ASTR)	0	0	0	0	0	0	0	0	0	0	0	0	0	0	0	0	0	0
Solyc00g005094.1.1	Glucose-6-phosphate 1-dehydrogenase 3, chloroplastic (AHRD V3.3 --* G6PD3_ARATH)	1.14362	4.53001	2.8523	1.24315	1.72829	5.29534	4.65137	1.7884	8.27482	3.97045	1.99766	2.57499	12.6999	10.521	11.8417	23.9992	23.9191	30.883
Solyc00g005096.1.1	RWP-RK domain-containing protein (AHRD V3.3 *-* AT1G18790.1)	0	0.0566069	0	0.0776722	0.107983	0.0827131	0.0581235	0.251413	0.0258505	0	0	0.0402213	0	0	0	0	0	0.0235313
Solyc00g005280.1.1	LOW QUALITY:Retrotransposon protein, putative, unclassified (AHRD V3.3 --* Q2RAW3_ORYSJ)	0	0	0	0	0	0	0	0	0	0	0	0	0	0	0	0	0	0
Solyc00g005283.1.1	Phytoene desaturase (AHRD V3.3 --* I0AXU6_NARTA)	0	0	0	0	0	0	0	0	0	0	0	0	0	0	0	0	0	0
Solyc00g005285.1.1	O-methyltransferase (AHRD V3.3 *-* F6M2M1_VITPS)	0.142695	0	0.118631	0.155114	0	0	0.116074	0	0.309746	0	0.249256	0	0.198079	0.187537	0	0	0.102913	0
Solyc00g005287.1.1	3-oxoacyl-[acyl-carrier-protein] synthase (AHRD V3.3 *-* W9S6R3_9ROSA)	0	0	0	0	0	0	0	0	0.204675	0	0	0	0	0	0	0.320667	0	0
Solyc00g005430.1.1	UBX domain-containing protein (AHRD V3.3 --* AT1G14570.4)	0	0	0	0	0	0	0	0	0	0	0	0	0	0	0	0	0	0
Solyc00g005440.2.1	40S ribosomal protein S9, putative (AHRD V3.3 *** Q60CZ2_SOLDE)	0	0	0	0	0.475675	0.353335	0	0	0	0.252001	0.254788	0	0	0	0.173504	0.819792	0	0.194319
Solyc00g005445.1.1	Cyclopropane-fatty-acyl-phospholipid synthase (AHRD V3.3 --* AT3G23470.3)	0	0	0	0	0	0	0	0	0	0	0	0	0	0	0	0	0	0
Solyc00g005450.1.1	LOW QUALITY:Cysteine-rich repeat secretory protein 38 (AHRD V3.3 --* CRR38_ARATH)	0	0	0	0	0	0	0	0	0	0	0	0	0	0	0	0	0	0
Solyc00g005460.2.1	40S ribosomal protein S9, putative (AHRD V3.3 *-* Q60CZ2_SOLDE)	0	0	0	0	0	0	0	0	0	0	0	0	0	0	0	0	0	0
Solyc00g005470.2.1	40S ribosomal protein S9, putative (AHRD V3.3 *-* Q60CZ2_SOLDE)	0	0	0	0	0	0	0	0	0	0	0	0	0	0	0	0	0	0
Solyc00g005480.1.1	LOW QUALITY:SUMO-conjugating enzyme SCE1 (AHRD V3.3 *-* A0A1D1XHL9_9ARAE)	0	0	0	0	0	0	0	0	0	0	0	0	0	0	0	0	0	0
Solyc00g005840.3.1	Thioredoxin, putative (AHRD V3.3 *** B9RK57_RICCO)	77.0311	71.2888	82.7863	99.2882	101.729	86.5598	66.7625	45.101	54.9953	74.5099	85.1094	82.1529	38.2987	41.0557	45.1848	27.92	30.1876	31.8621
Solyc00g005850.2.1	LOW QUALITY:Protein TIC 214 (AHRD V3.3 --* TI214_EPIVI)	0	0	0	0	0	0	0	0	0	0	0	0	0	0	0	0	0	0
Solyc00g005890.3.1	Leucine-rich repeat (LRR) family protein (AHRD V3.3 --* AT3G19020.2)	0	0	0	0	0	0	0	0	0.0333283	0.0399792	0.0402296	0.0518562	0	0	0	0	0	0
Solyc00g005900.2.1	Oxygen-evolving enhancer protein 1 (AHRD V3.3 *-* A0A0A0KI32_CUCSA)	0	0	0	0	0	0	0	0	0	0	0	0	0	0	0	0	0	0
Solyc00g005903.1.1	G2484-1 protein (AHRD V3.3 --* AT4G17330.3)	0	0	0	0	0	0	0	0	0	0	0	0	0	0	0	0	0	0
Solyc00g005907.1.1	50S ribosomal protein L16 (AHRD V3.3 --* AT2G28815.1)	0	0	0	0	0	0	0	0.0366117	0	0	0	0	0	0	0	0	0	0
Solyc00g006020.1.1	LOW QUALITY:Zinc knuckle (CCHC-type) family protein (AHRD V3.3 --* AT2G07760.1)	0	0.320138	0	0	0	0	0	0.315968	0	0.701484	0	0	0	0.265546	0	0	0	0
Solyc00g006090.1.1	LOW QUALITY:DUF4283 domain protein (AHRD V3.3 *-* A0A072V5W6_MEDTR)	0	0	0	0	0	0	0	0	0	0	0	0	0	0	0	0	0	0
Solyc00g006170.1.1	LOW QUALITY:DUF4283 domain protein (AHRD V3.3 --* A0A072TZU8_MEDTR)	0	0	0	0	0	0	0	0	0	0	0	0	0	0	0	0	0	0
Solyc00g006480.1.1	Glycosyltransferase (AHRD V3.3 *** A0A061FMN2_THECC)	0	0	0	0	0	0	0	0	0	0	0	0	0	0	0	0	0	0
Solyc00g006483.1.1	BED zinc finger,hAT family dimerization domain, putative (AHRD V3.3 *-* A0A061FD65_THECC)	0	0	0	0	0	0	0	0	0	0	0	0	0	0	0	0	0	0
Solyc00g006487.1.1	BED zinc finger,hAT family dimerization domain, putative (AHRD V3.3 *-* A0A061FD65_THECC)	0	0	0	0	0	0	0	0	0	0	0	0	0	0	0	0	0	0
Solyc00g006490.3.1	SIT4 phosphatase-associated family protein (AHRD V3.3 *** B9HQ89_POPTR)	12.3436	13.1614	12.2758	13.7898	15.2418	14.4947	15.0168	16.0395	14.0209	12.4241	13.3625	12.9567	15.1969	14.7388	14.532	16.1686	15.2091	13.9618
Solyc00g006500.1.1	LOW QUALITY:HEAT repeat-containing protein (AHRD V3.3 --* AT1G67140.3)	0	0	0	0	0	0	0	0	0	0	0	0	0	0	0	0	0	0
Solyc00g006510.1.1	LOW QUALITY:myb domain protein 65 (AHRD V3.3 --* AT3G11440.2)	0	0	0	0	0	0	0	0	0	0	0	0	0	0	0	0	0	0
Solyc00g006520.1.1	LOW QUALITY:RING/U-box superfamily protein (AHRD V3.3 --* AT5G15790.5)	0	0	0	0	0	0	0	0	0	0	0	0	0	0	0	0	0	0
Solyc00g006530.1.1	LOW QUALITY:Calmodulin-binding protein (AHRD V3.3 --* AT4G31000.1)	0	0	0	0	0	0	0	0	0	0	0	0	0	0	0	0	0	0
Solyc00g006540.1.1	LOW QUALITY:DNA ligase (AHRD V3.3 --* K4CCL3_SOLLC)	0	0	0	0	0	0	0.031597	0	0	0	0	0	0	0	0	0	0	0
Solyc00g006550.1.1	LOW QUALITY:Glycosyltransferase (AHRD V3.3 *-* K4BCT5_SOLLC)	0	0	0	0	0	0	0	0	0	0	0	0	0	0	0	0	0	0
Solyc00g006560.1.1	Glycosyltransferase (AHRD V3.3 *** M1AQK5_SOLTU)	0	0.0350151	0	0	0	0	0	0	0	0	0	0	0	0	0	0	0	0
Solyc00g006590.2.1	Pre-mRNA-splicing factor 3 (AHRD V3.3 --* AT1G28060.3)	0	0	0	0	0	0.0248953	0	0.0168158	0	0	0	0	0	0	0.0123715	0	0	0
Solyc00g006650.1.1	NAD(P)H-quinone oxidoreductase subunit H, chloroplastic (AHRD V3.3 --* A0A0S2GKA4_WOOUN)	0	0	0	0	0	0	0	0	0	0	0	0	0	0	0	0	0	0
Solyc00g006655.1.1	ABC transporter A family member 7 (AHRD V3.3 --* N1R5R8_AEGTA)	0	0	0	0	0	0	0	0	0	0	0	0	0	0	0	0	0	0
Solyc00g006660.1.1	SAUR-like auxin-responsive protein family (AHRD V3.3 --* AT4G09530.1)	0	0	0	0	0	0	0	0	0	0	0	0	0	0	0	0	0	0
Solyc00g006680.2.1	LOW QUALITY:Senescence-associated protein (AHRD V3.3 *-* A0A072THV8_MEDTR)	0	0	0	0	0	1.73243	1.2174	0	0	0	0	0	1.03873	0.983452	3.44367	1.04753	1.07937	0
Solyc00g006683.1.1	Tubulin alpha chain (AHRD V3.3 --* TBA_DAUCA)	0	0	0	0	0	0	0	0	0	0	0	0	0	0	0	0	0	0
Solyc00g006800.3.1	transaldolase	62.3674	61.8358	59.9855	63.0197	57.295	62.5603	81.4789	164.541	72.1557	55.3066	59.5562	59.2591	103.886	98.0281	92.1356	104.471	95.471	104.176
Solyc00g006805.1.1	AMP-dependent synthetase and ligase family protein (AHRD V3.3 --* AT4G05160.1)	10.8204	9.27458	7.56204	21.2646	15.0553	10.7293	5.95232	2.35181	4.69254	7.43264	6.63511	10.1315	2.04941	2.83299	3.34342	2.19245	1.66065	2.51025
Solyc00g006810.3.1	FKBP-like peptidyl-prolyl cis-trans isomerase family protein (AHRD V3.3 *** AT5G13410.1)	84.9866	79.6051	79.0715	94.121	62.7414	65.4833	40.7786	29.5107	38.0718	74.9209	71.0466	80.082	26.4729	27.4858	29.7572	24.646	23.1532	23.5721
Solyc00g006820.3.1	Major facilitator superfamily protein (AHRD V3.3 *** A0A097PNX1_SOLLC)	25.5691	26.6487	36.9034	29.4405	24.0608	31.5515	15.1858	11.2987	12.4748	24.6337	31.6084	26.2044	25.0284	24.7625	24.7135	9.55413	13.2299	8.54875
Solyc00g006830.3.1	no exine formation 1 (AHRD V3.3 *** AT5G13390.1)	8.92291	9.59142	7.89949	7.5243	6.96105	8.12918	7.23784	10.0175	6.80233	8.67318	8.08997	9.08201	7.34609	7.36863	7.05867	8.069	8.33234	7.79187
Solyc00g006840.3.1	LOW QUALITY:Heat shock protein 70 (Hsp 70) family protein (AHRD V3.3 --* AT1G79920.4)	0	0	0	0	0	0	0	0	0	0	0	0	0	0	0	0	0	0
Solyc00g006850.2.1	LOW QUALITY:Chalcone synthase 1 (AHRD V3.3 --* CHS1_TRISU)	0	0	0	0	0	0	0	0	0	0	0	0	0	0	0	0	0	0
Solyc00g006860.2.1	LOW QUALITY:Transcription initiation factor IIB (AHRD V3.3 --* A0A0B2S5L0_GLYSO)	0	0	0	0	0	0	0	0	0	0	0	0	0	0	0	0	0	0
Solyc00g006867.1.1	DNA repair (Rad51) family protein (AHRD V3.3 --* AT2G28560.6)	0	0	0	0.258779	0	0.137787	0	0.279209	0.172251	0.206625	0	0	0.0826144	0.0782177	0.136944	0.166629	0	0.235196
Solyc00g006870.1.1	LOW QUALITY:histone acetyltransferase of the GNAT family 2 (AHRD V3.3 --* AT5G56740.2)	0	0	0	0	0	0	0	0	0	0	0	0	0	0	0	0	0	0
Solyc00g006880.1.1	LOW QUALITY:Defective in meristem silencing protein (AHRD V3.3 --* A0A072VBA8_MEDTR)	0	0	0	0	0	0	0	0	0	0	0	0	0	0	0	0	0	0
Solyc00g006890.1.1	LOW QUALITY:defective in meristem silencing 3 (AHRD V3.3 *-* AT3G49250.1)	0	0	0	0	0	0	0	0	0	0	0	0	0	0	0	0	0	0
Solyc00g006900.1.1	LOW QUALITY:Phosphate transporter PHO1 like 3 (AHRD V3.3 --* A0A0B2RL68_GLYSO)	0	0.213886	0	0	0	0	0	0	0	0	0	0	0	0	0	0	0	0
Solyc00g006903.1.1	Photosystem I P700 chlorophyll a apoprotein A2 (AHRD V3.3 --* PSAB_CHAVU)	0	0	0	0	0	0	0	0	0	0	0	0	0	0	0	0	0	0
Solyc00g006907.1.1	DNA-BINDING TRANSCRIPTION FACTOR 2 (AHRD V3.3 --* AT3G18380.2)	0	0	0	0	0	0	0	0	0	0	0	0	0	0	0	0	0	0
Solyc00g007010.3.1	Phosphoinositide phosphatase family protein (AHRD V3.3 *** AT5G66020.1)	9.38591	8.91355	9.256	9.79725	10.0893	10.5922	9.35999	9.90286	8.14104	9.10097	9.31231	8.82034	10.9982	11.7419	11.16	11.9435	12.3772	11.9243
Solyc00g007020.1.1	LOW QUALITY:Tetratricopeptide repeat 5 (AHRD V3.3 *-* A0A0B0NMW4_GOSAR)	0	0	0	0	0	0	0	0	0	0	0	0	0	0	0	0	0	0
Solyc00g007030.2.1	Glutathione S-transferase (AHRD V3.3 *** A0A096XCA4_BETPN)	0	0	0	0	0	0.0544144	0	0	0	0	0	0	0	0	0.0270476	0	0.0339167	0
Solyc00g007040.2.1	Glutathione S-transferase family protein (AHRD V3.3 *** AT5G02790.1)	0	0	0	0	0	0	0	0.024384	0	0	0	0	0	0	0	0	0	0
Solyc00g007050.1.1	LOW QUALITY:no exine formation 1 (AHRD V3.3 --* AT5G13390.2)	0	0	0	0	0	0	0	0	0	0	0	0	0	0	0	0	0	0
Solyc00g007060.3.1	Kinase family protein (AHRD V3.3 *** U5GGQ9_POPTR)	13.0114	11.7038	13.161	13.4072	12.1258	14.5911	13.4947	23.6962	16.3382	11.858	12.7372	12.3595	26.0952	25.6861	23.2654	27.8531	25.8843	25.6563
Solyc00g007070.3.1	Heterogeneous nuclear ribonucleoprotein, putative (AHRD V3.3 *** B9S6U9_RICCO)	43.1646	39.1117	41.6609	38.0137	42.9105	40.6759	46.359	51.364	49.1665	41.592	40.2915	37.1676	46.0386	44.5191	49.0403	49.5207	47.3287	47.1987
Solyc00g007080.3.1	tail-anchored protein insertion receptor WRB-like protein (AHRD V3.3 *** AT4G16444.1)	2.70029	2.86748	2.38822	1.9985	0.607776	1.13061	1.30858	1.3926	0.997699	1.9448	2.50894	2.78128	0.837397	0.415292	0.991496	0.562994	0.372922	0.794666
Solyc00g007090.3.1	GPI-GlcNAc transferase complex, PIG-H component (AHRD V3.3 *** A2Q4W7_MEDTR)	19.7855	17.595	18.7366	14.0298	12.8712	15.3953	18.1729	13.8824	17.824	18.0828	19.2833	17.7017	14.0508	15.4986	16.0173	14.5367	14.1279	12.2981
Solyc00g007100.3.1	Kinase family protein (AHRD V3.3 *** B9H679_POPTR)	3.61014	4.19336	4.52871	5.4203	6.77605	6.36522	9.51017	12.2454	9.58413	4.03667	4.82497	4.00646	9.06856	9.27821	8.41781	9.63998	9.27504	9.48586
Solyc00g007110.3.1	Calcium-binding EF-hand (AHRD V3.3 *-* A0A103XCL1_CYNCS)	1.72497	1.70082	1.74359	1.95604	1.78165	1.70948	1.49402	1.58163	1.52648	2.02498	2.00515	1.7883	1.34366	1.41894	1.00657	1.23344	1.46782	1.14432
Solyc00g007120.3.1	Calcium-binding EF-hand (AHRD V3.3 *** A0A103XCL1_CYNCS)	5.16369	5.51886	5.51054	5.9601	5.61858	6.15129	5.28486	6.13701	4.72807	5.15006	5.46111	5.70762	4.61351	4.7875	4.2018	4.04802	4.17102	3.45053
Solyc00g007130.3.1	Amino acid transporter, putative (AHRD V3.3 *** B9S6V9_RICCO)	0.58589	0.357043	0.412152	1.22477	0.544874	0.469534	0.219965	0.352391	0.326099	0.430292	0.432987	0.659599	0.656889	0.651545	1.06295	0.851727	1.33266	1.5139
Solyc00g007150.3.1	LOW QUALITY:WAT1-related protein (AHRD V3.3 --* R0HAL8_9BRAS)	1.33116	4.8774	3.04336	1.62789	1.00585	2.88923	1.89495	3.64292	1.44477	2.4552	1.01729	4.12122	2.0788	2.29619	2.48869	3.14461	4.08021	2.73989
Solyc00g007160.2.1	Retrovirus-related Pol polyprotein from transposon TNT 1-94 (AHRD V3.3 *-* A0A151SHE2_CAJCA)	0.246746	0.173758	0.0455858	0.0894071	0.124298	0.126946	0.073878	0.128621	0.0396748	0.142776	0.0782648	0.154327	0.114172	0.126112	0.0630849	0.307038	0.188407	0.0902882
Solyc00g007170.1.1	Leucine-rich receptor-like protein kinase family protein (AHRD V3.3 --* AT5G46330.2)	0	0	0	0	0	0	0	0	0	0	0	0	0	0	0	0	0	0
Solyc00g007180.1.1	Gibberellin 3-beta-hydroxylase 2 (AHRD V3.3 *** Q941N2_SOLTU)	0	0	0	0	0	0	0	0	0	0	0	0	0	0	0	0	0	0
Solyc00g007190.3.1	Phosphatase 2C family protein (AHRD V3.3 *-* U5G7W2_POPTR)	0	0.151477	0.0794806	0.103923	0.433435	0.221336	0	0	0.276698	0.331915	0.250495	0.21526	0.132709	0.314115	0.219982	0.334582	0.413699	0.314842
Solyc00g007195.1.1	Protein phosphatase 2C family protein (AHRD V3.3 *** AT3G51470.2)	0.291443	0.138533	0.242295	0.190085	0.352352	0.134948	0.142244	0.45576	0.46393	0.101184	0.40727	0.0656216	0.0809121	0.306424	0.301775	0.285591	0.252231	0.115175
Solyc00g007200.3.1	MLO-like protein (AHRD V3.3 *** A0A0V0IJD9_SOLCH)	4.67638	5.72103	5.29838	4.43109	4.06516	5.03005	5.26835	9.25443	5.24018	5.78302	6.0361	5.91696	5.67281	4.93579	5.71347	5.09809	5.62609	4.98811
Solyc00g007220.3.1	RING/U-box superfamily protein (AHRD V3.3 *** AT1G20823.1)	1.66813	1.27596	2.43889	2.43859	1.99937	1.86441	3.93043	3.10336	3.0383	2.29661	1.90908	1.74847	1.95626	1.70095	2.41553	1.44943	1.57644	2.00798
Solyc00g007225.1.1	LOW QUALITY:BED zinc finger,hAT family dimerization domain, putative (AHRD V3.3 *-* A0A061FD65_THECC)	0	0	0	0	0	0	0	0	0	0	0	0	0	0	0	0	0	0
Solyc00g007260.3.1	Ulp1 protease family protein, putative (AHRD V3.3 *-* Q6L4B6_SOLDE)	9.66901	9.03423	11.2165	9.95184	10.9713	9.4078	9.04109	7.66069	10.2037	10.2046	10.6893	9.22188	11.8166	11.7576	12.0482	12.2989	11.8618	13.2447
Solyc00g007270.3.1	Eukaryotic translation initiation factor 6 (AHRD V3.3 *** M1C4H3_SOLTU)	144.855	136.424	175.013	118.564	119.93	131.67	225.786	222.744	216.622	147.133	190.008	142.331	216.554	215.339	227.916	242.646	229.946	226.171
Solyc00g007300.3.1	Leucine-rich repeat-containing protein, putative (AHRD V3.3 *** B9T2K7_RICCO)	10.8592	10.3083	10.1465	13.7474	14.8715	13.1044	11.0066	7.69436	9.51224	13.1287	11.0958	10.2131	9.01772	8.86617	9.32042	4.57396	5.08722	5.01301
Solyc00g007305.1.1	Ubiquitin-like-specific protease ESD4-like protein (AHRD V3.3 *-* A0A072V5F5_MEDTR)	0.0410658	0.0325333	0	0.000204182	0	0	0	0	0.0297137	0	0.0717331	0.0462322	0	0	0	0	0	0
Solyc00g007320.1.1	LOW QUALITY:Methyl-CpG-binding domain-containing protein 8 (AHRD V3.3 --* A0A199UGF7_ANACO)	0	0	0	0	0	0	0	0	0	0	0	0	0	0	0	0	0	0
Solyc00g007330.2.1	LOW QUALITY:Zinc finger transcription factor 1	0	0	0	0	0	0	0	0	0	0	0	0	0	0	0	0	0	0
Solyc00g007340.2.1	LOW QUALITY:Ubiquitin-conjugating enzyme E2-23 kDa (AHRD V3.3 --* UBC4_WHEAT)	0	0	0	0	0	0	0	0	0	0	0	0	0	0	0	0	0	0
Solyc00g007450.1.1	LOW QUALITY:Zinc finger transcription factor 2	0	0	0.0829434	0.108451	0	0	0	0.234026	0	0	0.0871363	0	0.0692453	0.0655601	0	0	0.143906	0.0657119
Solyc00g007550.1.1	LOW QUALITY:formin-like protein (DUF1421) (AHRD V3.3 --* AT4G28300.1)	0	0	0	0	0	0	0	0	0	0	0	0	0	0	0	0	0	0
Solyc00g007555.1.1	Serine/threonine protein phosphatase 7 long form isogeny (AHRD V3.3 *** A0A151RA30_CAJCA)	0	0	0.0831158	0	0	0	0	0	0	0	0	0	0	0	0	0	0	0
Solyc00g007560.2.1	Serine/threonine protein phosphatase 7 long form isogeny (AHRD V3.3 *** A0A151S6S1_CAJCA)	0	0	0	0	0	0	0	0	0	0	0	0	0	0	0	0	0	0
Solyc00g007570.2.1	LOW QUALITY:Pectin lyase-like superfamily protein (AHRD V3.3 *-* AT1G02460.1)	0	0	0	0	0	0	0	0	0	0	0	0	0	0	0	0	0	0
Solyc00g007600.2.1	Meiotic recombination protein DMC1-like protein (AHRD V3.3 *-* W9RXM4_9ROSA)	0.0323456	0.0449781	0	0.0308579	0	0.0985819	0.0263115	0.0221961	0.02054	0	0	0	0.106218	0.130578	0.146969	0.0596086	0.204733	0.130881
Solyc00g007910.1.1	LOW QUALITY:Disease resistance protein (TIR-NBS-LRR class) family (AHRD V3.3 --* AT5G41750.2)	0	0	0	0	0	0	0	0	0	0	0	0	0	0	0	0	0	0
Solyc00g007920.1.1	organic cation/carnitine transporter 3 (AHRD V3.3 --* AT1G16390.1)	0	0	0	0	0	0	0	0	0	0	0	0	0	0	0	0	0	0
Solyc00g007925.1.1	VEFS-Box of polycomb protein (AHRD V3.3 --* AT5G51230.1)	0	0	0	0	0	0	0	0	0	0	0	0	0	0	0	0	0	0
Solyc00g007930.1.1	NADH-ubiquinone oxidoreductase chain 5 (AHRD V3.3 --* NU5M_ARATH)	0	0	0	0	0	0	0	0	0	0	0	0	0	0	0	0	0	0
Solyc00g007950.1.1	minichromosome instability 12 (mis12)-like protein (AHRD V3.3 --* AT5G35520.1)	0	0	0	0	0	0	0	0	0	0	0	0	0	0	0	0	0	0
Solyc00g007960.1.1	SET domain-containing protein (AHRD V3.3 --* AT3G55080.1)	0	0	0	0	0	0	0	0	0	0	0	0	0	0	0	0	0	0
Solyc00g007970.1.1	DNA replication licensing factor MCM3 homolog 1 (AHRD V3.3 --* MCM31_MAIZE)	0	0	0	0	0	0	0	0	0	0	0	0	0	0	0	0	0	0
Solyc00g007980.1.1	sigma factor A (AHRD V3.3 --* AT1G64860.1)	0	0	0	0	0	0	0	0	0	0	0	0	0	0	0	0	0	0
Solyc00g007990.1.1	LOW QUALITY:Trans-resveratrol di-O-methyltransferase (AHRD V3.3 --* ROMT_VITVI)	0	0	0	0	0	0	0	0	0	0	0	0	0	0	0	0	0	0
Solyc00g008000.1.1	LOW QUALITY:NIMA-related serine/threonine kinase 1 (AHRD V3.3 --* AT1G54510.4)	0	0	0	0	0	0	0	0	0	0	0	0	0	0	0	0	0	0
Solyc00g008010.1.1	LOW QUALITY:calcium-dependent protein kinase 23 (AHRD V3.3 --* AT4G04740.7)	0	0	0	0	0	0	0	0	0	0	0	0	0	0	0	0	0	0
Solyc00g008020.1.1	LOW QUALITY:50S ribosomal protein L22, chloroplastic (AHRD V3.3 --* RK22_CYCTA)	0	0	0	0	0	0	0	0	0	0	0	0	0	0	0	0	0	0
Solyc00g008030.1.1	LOW QUALITY:SWIM zinc finger family protein / mitogen-activated protein kinase kinase kinase (MAPKKK)-like protein (AHRD V3.3 --* AT5G11620.2)	0	0	0	0	0	0	0	0	0	0	0	0	0	0	0	0	0	0
Solyc00g008040.1.1	LOW QUALITY:alpha/beta-Hydrolases superfamily protein (AHRD V3.3 --* AT4G25770.2)	0	0	0	0	0	0	0	0	0	0	0	0	0	0	0	0	0	0
Solyc00g008050.1.1	LOW QUALITY:HEAT repeat-containing protein (AHRD V3.3 --* AT5G16210.1)	0	0	0	0	0	0	0	0	0	0	0	0	0	0	0	0	0	0
Solyc00g008055.1.1	syntaxin of plants 112 (AHRD V3.3 --* AT2G18260.2)	0	0	0	0	0	0	0	0	0	0	0	0	0	0	0	0	0	0
Solyc00g008060.1.1	LOW QUALITY:C2H2 type zinc finger transcription factor family (AHRD V3.3 --* AT1G49900.1)	0	0	0	0	0	0	0	0	0	0	0	0	0	0	0	0	0	0
Solyc00g008070.2.1	LOW QUALITY:Concanavalin A-like lectin protein kinase family protein (AHRD V3.3 --* AT2G43700.5)	0	0	0	0	0	0	0	0	0	0	0	0	0	0	0	0	0	0
Solyc00g008080.1.1	LOW QUALITY:nitrate transmembrane transporter (AHRD V3.3 --* AT5G50200.3)	0	0	0	0	0	0	0	0	0	0	0	0	0	0	0	0	0	0
Solyc00g008090.2.1	DNA (cytosine-5)-methyltransferase 1A (AHRD V3.3 --* DNM1A_ORYSJ)	0	0	0	0	0	0	0	0	0	0	0	0	0	0	0	0	0	0
Solyc00g008100.1.1	spectrin beta chain%2C brain (AHRD V3.3 --* AT5G22450.3)	0	0	0	0	0	0	0	0	0	0	0	0	0	0	0	0	0	0
Solyc00g008110.1.1	spectrin beta chain, brain (AHRD V3.3 --* AT5G22450.3)	0	0	0	0	0	0	0	0	0	0	0	0	0	0	0	0	0	0
Solyc00g008120.1.1	Transducin/WD40 repeat-like superfamily protein (AHRD V3.3 --* AT3G50390.1)	0	0	0	0	0	0	0	0	0	0	0	0	0	0	0	0	0	0
Solyc00g008130.1.1	LOW QUALITY:Fibronectin type III domain-containing protein (AHRD V3.3 --* AT3G24440.2)	0	0	0	0	0	0	0	0	0	0	0	0	0	0	0	0	0	0
Solyc00g008140.1.1	LOW QUALITY:Serine/threonine-protein kinase PBS1 (AHRD V3.3 --* A0A061DWS7_THECC)	0	0	0	0	0	0	0	0	0	0	0	0	0	0	0	0	0	0
Solyc00g008150.1.1	LOW QUALITY:Leucine-rich repeat protein kinase family protein isoform 1 (AHRD V3.3 --* A0A061GB47_THECC)	0	0	0	0	0	0	0	0	0	0	0	0	0	0	0	0	0	0
Solyc00g008160.1.1	LOW QUALITY:Ubiquitin carboxyl-terminal hydrolase-related protein (AHRD V3.3 --* AT5G61950.1)	0	0	0	0	0	0	0	0	0	0	0	0	0	0	0	0	0	0
Solyc00g008165.1.1	Membrane bound O-acyl transferase, MBOAT (AHRD V3.3 --* A0A090LYA1_OSTTA)	0	0	0	0	0	0	0	0	0	0	0	0	0	0	0	0	0	0
Solyc00g008260.2.1	LOW QUALITY:Unknown protein (AHRD V3.3 )	0	0	0	0	0	0	0	0	0	0	0	0	0	0	0	0	0	0
Solyc00g008265.1.1	4'-phosphopantetheinyl transferase superfamily (AHRD V3.3 --* AT3G11470.8)	0	0	0	0	0	0	0	0	0	0	0	0	0	0	0	0	0	0
Solyc00g008270.1.1	LOW QUALITY:Regulator of chromosome condensation (RCC1) family with FYVE zinc finger domain-containing protein (AHRD V3.3 --* AT5G19420.2)	0	0	0	0	0	0	0	0	0	0	0	0	0	0	0	0	0	0
Solyc00g008570.2.1	SPA1-related 2 (AHRD V3.3 --* AT4G11110.1)	0	0	0	0	0	0	0	0	0	0	0	0	0	0	0	0	0	0
Solyc00g008580.1.1	UDP-glucosyl transferase 73B5 (AHRD V3.3 --* AT2G15480.2)	0	0	0	0	0	0	0	0	0	0	0	0	0	0	0	0	0	0
Solyc00g008680.3.1	Calcium-binding EF hand family protein (AHRD V3.3 *** AT5G08580.2)	79.2649	77.0949	80.1802	89.7311	80.618	81.2505	68.6184	73.1842	68.8142	83.3313	75.4591	84.3359	92.0403	91.631	89.7691	93.7108	91.1967	92.4167
Solyc00g008800.2.1	LOW QUALITY:B-box type zinc finger protein with CCT domain-containing protein (AHRD V3.3 --* AT5G48250.1)	0	0	0	0	0	0	0	0	0	0	0	0	0	0	0	0	0	0
Solyc00g008910.1.1	Ubiquitin fusion degradation UFD1 family protein (AHRD V3.3 --* AT4G38930.4)	0	0	0	0	0	0	0	0	0	0	0	0	0	0	0	0	0	0
Solyc00g008915.1.1	ADP,ATP carrier protein 3, mitochondrial (AHRD V3.3 --* ADT3_ARATH)	0	0	0	0	0	0	0	0	0	0	0.0153228	0	0	0	0	0	0	0
Solyc00g009020.3.1	MALE GAMETOPHYTE DEFECTIVE 1 (AHRD V3.3 *** AT2G21870.1)	285.437	277.267	262.461	225.502	167.94	215.757	188.043	233.357	204.868	271.829	266.249	282.99	207.342	194.181	196.244	189.577	192.538	195.104
Solyc00g009030.2.1	Sugar transporter protein 8	0.0888873	0.176047	0.147796	0.0483118	0.13433	0.0514472	0.0361526	0.0347506	0	0.115725	0.155267	0.10007	0.0616936	0.0584103	0	0.0622163	0.0320534	0.234182
Solyc00g009040.3.1	Polyadenylate-binding protein (AHRD V3.3 *** M1CCI5_SOLTU)	0.0956025	0.1641	0.251688	0.0692821	0.168558	0.0553339	0.0259225	0.174421	0.0691745	0.152128	0.222663	0.197322	0.0552953	0.062823	0.0824933	0.12268	0.114916	0.0314842
Solyc00g009050.2.1	UPF0544 protein C5orf45 isogeny (AHRD V3.3 *** A0A151T4T7_CAJCA)	1.53255	1.18714	0.821093	0.962541	0.669082	1.22213	0.360143	0.452693	0.665339	1.8327	1.78469	1.3036	0.496389	0.49235	0.33305	0.262216	0.294746	0.358902
Solyc00g009060.3.1	Hypoxanthine-guanine phosphoribosyltransferase (AHRD V3.3 *** AT1G71750.1)	34.3608	33.3006	33.67	35.3123	34.017	30.3991	26.9103	29.2668	26.7747	32.6358	32.2445	35.7079	36.6902	30.0312	33.6956	32.0477	27.8561	28.416
Solyc00g009070.1.1	LOW QUALITY:Transmembrane protein, putative (AHRD V3.3 *** G7ZYN0_MEDTR)	0.255788	0	0	0	0	0	0.20807	2.80001	0.185079	0	0	0	0.177533	0	0.441427	0	0	0
Solyc00g009080.3.1	Late embryogenesis abundant protein, putative (AHRD V3.3 *** A0A072VQC9_MEDTR)	41.9678	38.235	33.4367	34.7855	20.3483	20.4446	17.496	21.1928	15.1832	38.3993	28.2544	41.3416	31.5557	31.3701	35.6095	31.2111	31.2767	38.2381
Solyc00g009090.3.1	LRR receptor-like kinase (AHRD V3.3 *** A0A072VNN3_MEDTR)	0.886914	0.985401	0.899207	0.717201	0.52306	0.488297	0.439913	1.34468	0.438261	0.835518	0.935216	0.90108	0.728181	0.902653	0.740411	0.696497	0.46024	0.441685
Solyc00g009100.3.1	30S ribosomal protein S1 (AHRD V3.3 *** A0A072VPA0_MEDTR)	46.1864	41.9769	45.9192	34.4835	27.04	28.5167	16.289	14.1705	15.5107	47.065	39.8356	43.4011	19.8778	21.8113	21.149	20.8327	21.7566	21.3305
Solyc00g009110.3.1	inositol-1,4,5-triphosphate-5-phosphatase 2	22.0812	21.0783	24.5221	35.1452	48.5308	42.0019	32.1541	27.2836	30.9879	21.2004	25.3808	21.514	40.5283	42.1512	37.1659	26.5036	34.2886	30.111
Solyc00g009120.3.1	Short-chain dehydrogenase/reductase family protein (AHRD V3.3 *** D7LXC9_ARALL)	32.9594	25.2851	41.5497	50.3206	72.6906	58.8041	71.5375	67.3557	57.3283	32.5174	40.1469	26.3144	73.6643	68.0213	64.3154	46.4457	66.3818	48.9298
Solyc00g009140.3.1	NAD(P)-binding Rossmann-fold superfamily protein (AHRD V3.3 *** AT4G09750.1)	28.6886	27.6819	28.4286	31.7096	33.6951	28.7523	31.8249	25.617	27.9731	33.7136	29.9246	26.9201	41.5753	37.9681	43.1998	37.3442	40.3043	42.0964
Solyc00g009141.1.1	Microsomal signal peptidase 25 kDa subunit (AHRD V3.3 *-* G7KBX4_MEDTR)	26.8032	25.762	22.4471	17.8886	14.8919	22.1295	27.1736	28.9706	31.1584	23.5206	23.84	23.0751	30.0249	28.168	27.6061	32.1416	21.605	25.5072
Solyc00g009142.1.1	zein-binding protein (Protein of unknown function, DUF593) (AHRD V3.3 --* AT3G54740.8)	0	0	0	0	0	0	0	0	0	0	0	0	0	0	0	0	0	0
Solyc00g009143.1.1	Glycosyltransferase (AHRD V3.3 --* D8TBD0_SELML)	0	0	0	0	0	0	0	0	0	0	0	0	0	0	0	0	0	0
Solyc00g009144.1.1	Glutamate receptor (AHRD V3.3 --* D7LTV3_ARALL)	0	0	0	0	0	0	0	0	0	0	0	0	0	0	0	0	0	0
Solyc00g009145.1.1	4'-phosphopantetheinyl transferase superfamily (AHRD V3.3 -** AT3G11470.9)	0	0	0	0	0	0	0	0	0	0	0	0	0	0	0	0	0	0
Solyc00g009146.1.1	Protein phosphatase 2C family protein (AHRD V3.3 --* AT2G46920.4)	0	0	0	0	0	0	0	0	0	0.0228829	0	0	0	0	0	0	0	0.0173646
Solyc00g009148.1.1	O-glucosyltransferase rumi-like protein (DUF821) (AHRD V3.3 --* AT1G07220.1)	0	0	0	0	0	0	0	0	0	0	0	0	0	0	0	0	0	0
Solyc00g009540.1.1	PIF1 helicase (AHRD V3.3 *** G7J5Q6_MEDTR)	0	0	0	0	0	0	0	0	0	0	0	0	0	0	0	0	0	0
Solyc00g009650.1.1	LOW QUALITY:SGNH hydrolase-type esterase superfamily protein (AHRD V3.3 --* AT3G11210.1)	0	0	0	0	0	0	0	0	0	0	0	0	0	0	0	0	0	0
Solyc00g009760.2.1	LOW QUALITY:Senescence-associated protein (AHRD V3.3 *-* A0A072THZ1_MEDTR)	54.81	74.5933	34.1037	11.8037	7.55379	33.7188	21.0307	80.591	24.3189	39.4943	24.0859	48.8987	31.0148	38.2824	49.1307	46.9296	66.0406	34.2842
Solyc00g009765.1.1	Acetolactate synthase (AHRD V3.3 --* A0A0D6A5Q0_ECHCG)	0	0	0	0	0	0	0	0	0	0	0	0	0	0	0	0	0	0
Solyc00g010410.1.1	LOW QUALITY:SNARE-like superfamily protein (AHRD V3.3 --* AT4G10170.2)	0	0	0	0	0	0	0	0	0	0	0	0	0	0	0	0	0	0
Solyc00g010420.1.1	LOW QUALITY:Serinc-domain containing serine and sphingolipid biosynthesis protein (AHRD V3.3 --* AT2G33205.6)	0	0	0	0	0	0	0	0	0	0	0	0	0	0	0	0	0	0
Solyc00g010520.1.1	LOW QUALITY:Calmodulin binding protein-like protein (AHRD V3.3 --* AT5G62570.4)	0	0	0	0	0	0	0	0	0	0	0	0	0	0	0	0	0	0
Solyc00g010525.1.1	Tetratricopeptide repeat (TPR)-like superfamily protein (AHRD V3.3 --* AT5G46400.3)	0.552555	1.46924	0.621938	0.216729	0.480636	1.60283	0.996678	4.10588	0.285077	0.514059	0.206702	0.712064	0.384433	0.701659	1.06721	1.5475	0.742392	0.311549
Solyc00g010530.1.1	protein FLOWERING locus D-like protein (AHRD V3.3 --* AT3G10390.4)	0	0	0	0	0	0	0	0	0	0	0	0	0	0	0	0	0	0
Solyc00g010750.2.1	Guanylate-binding family protein (AHRD V3.3 *-* AT5G46070.1)	0.0207831	0	0.0173947	0.0671807	0.0313621	0	0.0337876	0	0.0297867	0	0.0908796	0	0	0.0136329	0.0238121	0.0433743	0.0300027	0.0547066
Solyc00g010755.1.1	D-alanine-D-alanine ligase (AHRD V3.3 *-* G7KW01_MEDTR)	0	0	0	0	0	0	0	0	0	0	0	0	0	0	0	0	0	0
Solyc00g010760.1.1	LOW QUALITY:DNA helicase homolog, putative (AHRD V3.3 *-* Q1EPC6_MUSAC)	0	0	0	0	0	0	0	0	0	0	0	0	0	0	0	0	0	0
Solyc00g010780.1.1	LOW QUALITY:F-box and associated interaction domains-containing protein (AHRD V3.3 --* AT2G18780.1)	0	0	0	0	0	0	0	0	0	0	0	0	0	0	0	0	0	0
Solyc00g010930.1.1	LOW QUALITY:Peroxidase superfamily protein (AHRD V3.3 --* AT4G36430.1)	0	0	0	0	0	0	0	0	0	0	0	0	0	0	0	0	0	0
Solyc00g011150.1.1	LOW QUALITY:photosystem II stability/assembly factor, chloroplast (HCF136) (AHRD V3.3 --* AT5G23120.2)	0	0	2.04911	0	0	0	0	0	0	0	0	0	1.7107	0	0	0	0	0
Solyc00g011160.2.1	Glucan endo-1,3-beta-glucosidase, basic vacuolar isoform (AHRD V3.3 --* E13B_HEVBR)	0	0.856096	0	0	0.816542	0	0	0	0	0	0	0.608287	0	0	0.310816	0	0.389681	0
Solyc00g011170.1.1	LOW QUALITY:Senescence-associated protein, putative (AHRD V3.3 *-* A0A072TJH8_MEDTR)	0	0	0	0	0	0	0	0	0	0	0	0	0	0	0	0	0	0
Solyc00g011175.1.1	thiazole biosynthetic enzyme, chloroplast (ARA6) (THI1) (THI4) (AHRD V3.3 --* AT5G54770.1)	0	0	0	0	0	0	0	0	0	0	0	0	0	0	0	0	0	0
Solyc00g011670.1.1	LOW QUALITY:NAC-like, activated by AP3/PI (AHRD V3.3 --* AT1G69490.1)	0	0	0	0	0	0	0	0	0	0	0	0	0	0	0	0	0	0
Solyc00g011673.1.1	ABC transporter G family member 5 (AHRD V3.3 --* AB5G_ORYSJ)	0	0	0	0	0	0	0	0	0	0	0	0	0	0	0	0	0	0
Solyc00g011677.1.1	histone-lysine N-methyltransferase SUVR5 (AHRD V3.3 --* AT2G23740.6)	0.193072	0	0	0	0	0	0	0	0	0.115619	0.165145	0	0.113342	0	0.357814	0.0552513	0.237325	0
Solyc00g011870.1.1	LOW QUALITY:Protein phosphatase 2C family protein (AHRD V3.3 *-* AT4G31860.1)	0	0	0	0	0	0	0	0	0	0	0	0	0	0	0	0	0	0
Solyc00g011880.3.1	Protein AIG2-like protein (AHRD V3.3 *** A0A0B0P003_GOSAR)	20.6402	19.2204	22.2773	21.3345	18.3871	16.9345	15.0224	8.8904	12.2096	19.9263	24.8583	19.6494	19.1009	18.1319	18.7057	17.8433	18.2811	16.9337
Solyc00g011890.3.1	L-arabinokinase (AHRD V3.3 *** ARAK_ARATH)	14.211	14.442	14.8761	10.7138	12.1467	12.0459	14.369	15.1022	13.301	15.0799	14.3736	13.0915	23.7568	22.2816	21.5184	29.1348	27.3311	23.0075
Solyc00g011895.1.1	Lectin-B (AHRD V3.3 --* LECB_PHYAM)	0	0	0	0	0	0	0	0	0	0	0	0	0	0	0	0	0	0
Solyc00g012430.1.1	LOW QUALITY:alpha/beta-Hydrolases superfamily protein (AHRD V3.3 --* AT5G27320.1)	0	0	0	0	0	0	0	0	0	0	0	0	0	0	0	0	0	0
Solyc00g012435.1.1	spectrin beta chain, brain (AHRD V3.3 --* AT5G22450.3)	0	0	0	0	0	0	0	0	0	0	0	0	0	0	0	0	0	0
Solyc00g012440.1.1	Senescence-associated protein (AHRD V3.3 *-* A0A072THH1_MEDTR)	18.4954	28.4677	8.56687	7.75484	6.7881	12.2343	10.3166	34.5013	8.79428	14.6772	5.53842	19.0375	10.0862	15.8	13.5274	24.7819	22.486	12.53
Solyc00g012540.1.1	LOW QUALITY:Zinc finger transcription factor 3	0	0	0	0	0	0	0	0	0	0	0	0	0	0	0	0.036826	0	0
Solyc00g012640.1.1	LOW QUALITY:DNA (Cytosine-5)-methyltransferase DRM1/2 (AHRD V3.3 *** G7IVR5_MEDTR)	0	0	0	0	0	0	0	0	0	0	0	0	0	0	0	0	0	0
Solyc00g012650.1.1	LOW QUALITY:5-methyltetrahydropteroyltriglutamate--homocysteine methyltransferase 2 (AHRD V3.3 --* METE2_ARATH)	0	0	0	0	0	0	0	0	0	0	0	0	0	0	0	0	0	0
Solyc00g012660.1.1	LOW QUALITY:F-box protein (AHRD V3.3 *** G7IVR9_MEDTR)	0	0	0	0	0	0	0	0	0	0	0	0	0	0	0	0	0	0
Solyc00g012670.2.1	LOW QUALITY:5'adenylylphosphosulfate reductase 2 (AHRD V3.3 --* AT1G62180.2)	0	0	0	0	0	0	0	0	0	0	0	0	0	0	0	0	0	0
Solyc00g012680.1.1	LOW QUALITY:D111/G-patch Zinc finger, C2H2-type (AHRD V3.3 *-* Q2HRQ8_MEDTR)	0	0	0	0	0	0	0	0	0	0	0	0	0	0	0	0	0	0
Solyc00g012690.1.1	LOW QUALITY:Ovarian tumour, otubain (AHRD V3.3 *** Q1SL15_MEDTR)	0	0	0	0	0	0	0	0	0	0	0	0	0	0	0	0	0	0
Solyc00g012700.2.1	LOW QUALITY:FAR1 DNA-binding domain protein (AHRD V3.3 *** G7JKD1_MEDTR)	0	0	0	0	0	0	0	0	0	0	0	0	0	0	0	0	0	0
Solyc00g012702.1.1	S-acyltransferase (AHRD V3.3 --* A0A0Q3JEE4_BRADI)	0	0	0	0	0	0	0	0	0	0	0	0	0	0	0	0	0	0
Solyc00g012704.1.1	Pex2/Pex12 N-terminal domain-containing protein / zinc finger (C3HC4-type RING finger) family protein (AHRD V3.3 --* AT1G79810.2)	0	0	0	0	0	0	0	0	0	0	0	0	0	0	0	0	0	0
Solyc00g012706.1.1	mediator of RNA polymerase II transcription subunit (AHRD V3.3 --* AT1G23230.3)	0	0	0	0	0	0	0	0	0	0	0	0	0	0	0	0	0	0
Solyc00g012708.1.1	RNA polymerase beta chain (AHRD V3.3 --* A1XKF3_9MAGN)	0	0	0	0	0	0	0	0	0	0	0	0	0	0	0	0	0	0
Solyc00g013110.1.1	LOW QUALITY:Glutathione S-transferase U4 (AHRD V3.3 --* GSTU4_ARATH)	0	0	0	0	0	0	0	0	1.02297	0.613557	0	0	0	0	0	0	0	0
Solyc00g013120.3.1	LOW protein: NADH-ubiquinone oxidoreductase chain-like protein (AHRD V3.3 *-* ATMG01330.1)	0	0.228123	0.478787	0	0	0.333329	0.234234	0.225151	0	0.49986	0.502991	0	0.599573	1.32455	0.496935	0.806204	0.415351	0.568978
Solyc00g013130.3.1	NADH dehydrogenase subunit 2 (AHRD V3.3 *-* A0A1B4ZAZ9_IPONI)	0	0	0.135521	0	0.123174	0	0.1326	0.446104	0.0589742	0	0	0	0.127443	0.160678	0.187544	0.114098	0.0587827	0.107366
Solyc00g013133.1.1	Caffeoyl-CoA O-methyltransferase (AHRD V3.3 --* CAMT_MESCR)	4.94829	1.61972	4.09283	3.07369	4.27318	4.09147	3.40131	5.40738	4.50357	2.97507	4.27579	3.18332	4.30339	4.62605	7.96165	8.79071	9.08638	6.48448
Solyc00g013137.1.1	NADH dehydrogenase subunit 2 (AHRD V3.3 *-* D5I397_CITLA)	1.11833	1.24035	0.929738	0.486264	0	1.03564	0.18194	1.04931	0.971017	1.35892	0.390695	1.00722	1.39714	0.80288	0.983982	1.72209	1.29049	0.883901
Solyc00g013140.2.1	NADH-ubiquinone oxidoreductase chain 5 (AHRD V3.3 *** NU5M_WHEAT)	0.122051	0.161153	0.169115	0.132674	0.430379	0.0941894	0.066188	0.0318106	0.0588744	0.141246	0.0355328	0.0458019	0.169423	0.240609	0.117017	0.427145	0.234733	0.348351
Solyc00g013150.1.1	LOW QUALITY:U-box domain-containing protein kinase family protein (AHRD V3.3 --* AT5G61550.4)	0	0	0	0	0	0	0	0	0	0	0	0	0	0.332631	0	0.354305	0	0
Solyc00g013155.1.1	Cytochrome c oxidase subunit 2 (AHRD V3.3 *-* F8K8N5_BRANA)	0.24044	0.190482	0.199894	0.522734	0	0.27833	0.391171	1.31601	1.39179	0.208692	0.839994	0.270689	1.16817	1.422	1.10651	1.68295	1.21386	0.950193
Solyc00g013160.2.1	NADH dehydrogenase subunit 4 (AHRD V3.3 *-* A0A142D7X4_ORYMI)	1.58969	1.57423	0.881074	1.44004	0	1.38015	0.538803	2.17522	2.30048	1.14982	1.27272	1.19312	2.48253	2.52451	2.66721	2.96718	2.96181	2.53036
Solyc00g013170.1.1	LOW QUALITY:myosin family protein with Dil (AHRD V3.3 --* AT5G20490.2)	4.59547	1.82032	7.64102	2.49771	0	0	1.86908	0	4.98767	5.983	4.01364	2.5868	4.78433	4.52971	7.93065	1.60829	9.94295	6.05359
Solyc00g013180.1.1	NADH-ubiquinone oxidoreductase chain 4 (AHRD V3.3 *-* A0A142I0Y7_NICSY)	0	0	0	0.15745	0.218893	0	0	0	0	0	0	0	0	0	0.0833215	0.202765	0.208926	0.190802
Solyc00g013181.1.1	S-adenosyl-L-methionine-dependent methyltransferases superfamily protein (AHRD V3.3 --* AT1G08125.3)	0.343486	0.544235	1.42781	0	1.03818	0	0.279408	0	0.248534	0.894393	0.299998	0.773398	0.238402	0.225714	0.197591	0.721264	0.247727	0
Solyc00g013183.1.1	50S ribosomal protein L5, chloroplastic (AHRD V3.3 --* RK5_ZYGCR)	0	0	0	0	0	0	0	0	0	0	0	0	0	0	0	0	0	0
Solyc00g013184.1.1	ubiquinone biosynthesis COQ9-like protein (AHRD V3.3 --* AT1G19140.1)	0	0	0	0	0	0	0	0	0	0	0	0	0	0	0	0	0	0
Solyc00g013185.1.1	EXS (ERD1/XPR1/SYG1) family protein (AHRD V3.3 --* AT2G32295.2)	0	0	0	0	0	0	0	0	0	0	0	0	0	0	0	0	0	0
Solyc00g013186.1.1	Homogentisate phytyltransferase 1, chloroplastic (AHRD V3.3 --* HPT1_ARATH)	0	0	0	0	0	0	0	0	0	0	0	0	0	0	0	0	0	0
Solyc00g013188.1.1	Disease resistance protein (TIR-NBS-LRR class) family (AHRD V3.3 --* AT3G44400.5)	0	0	0	0	0	0	0	0	0	0	0	0	0	0	0	0	0	0
Solyc00g014170.1.1	LOW QUALITY:D111/G-patch domain-containing protein (AHRD V3.3 --* AT4G34140.9)	0	0	0	0	0	0	0	0	0	0	0	0	0	0	0	0	0	0
Solyc00g014180.1.1	Unknown protein (AHRD V3.3 )	0	0	0	0	0	0	0	0	0	0	0	0	0	0	0	0	0	0
Solyc00g014190.1.1	Phospholipase D alpha 1 (AHRD V3.3 --* PLDA1_CYNCA)	0	0	0	0	0	0	0	0	0	0	0	0	0	0	0	0	0	0
Solyc00g014290.1.1	LOW QUALITY:Disease resistance protein (TIR-NBS-LRR class) family (AHRD V3.3 --* AT5G49140.1)	0	0	0	0	0	0	0	0	0	0	0	0	0	0	0	0	0	0
Solyc00g014390.1.1	LOW QUALITY:F-box family protein (AHRD V3.3 *-* AT3G06240.1)	0	0	0	0	0	0	0	0	0	0	0	0	0	0	0	0	0	0
Solyc00g014395.1.1	Pentatricopeptide repeat (PPR) superfamily protein (AHRD V3.3 --* AT3G14730.1)	0.0289164	0	0	0	0	0	0	0	0	0	0	0	0	0	0	0	0	0.0190458
Solyc00g014790.2.1	LOW QUALITY:P-loop nucleoside triphosphate hydrolase superfamily protein (AHRD V3.3 --* AT5G37165.1)	0.0740956	0	0	0.0805445	0.111976	0.0857718	0.120546	0.0579355	0	0	0.0647145	0	0.0514272	0	0	0.259314	0.0534388	0
Solyc00g014800.1.1	Zinc finger family protein (AHRD V3.3 *-* B9GFF8_POPTR)	0	0.390066	0.272892	0	0.248029	0.189986	0.267011	0.128328	0.118753	0.142452	0.143344	0.184771	0.341736	0.215699	0	0	0	0.216199
Solyc00g014810.1.1	LOW QUALITY:hypoxia-responsive family protein / zinc finger (C3HC4-type RING finger) family protein (AHRD V3.3 --* AT3G48030.2)	0	0	0	0	0	0	0	0	0	0	0	0	0	0	0	0	0	0
Solyc00g014820.2.1	LOW QUALITY:Pentatricopeptide repeat (PPR) superfamily protein (AHRD V3.3 --* AT5G65560.3)	0.287952	0.152082	0	0.104338	0.29011	0	0.078078	0.1501	0.208352	0.24993	0.335327	0.10806	0.266477	0.126147	0.055215	0.335918	0.207675	0.12644
Solyc00g014830.3.1	NADH dehydrogenase subunit 7 (AHRD V3.3 *** A0A0C5B9X5_9SOLA)	0	0.0339541	0.120875	0	0	0.0759426	0.0697274	0.0351075	0	0.0569418	0.0859476	0.036929	0.0594942	0.172442	0.0566086	0.183678	0.12663	0.121388
Solyc00g014840.1.1	LOW QUALITY:Basic-leucine zipper (bZIP) transcription factor family protein (AHRD V3.3 --* AT2G31370.7)	0.67256	0.532818	0	0	0	0	0.547092	0	0	0.291876	0	0.378586	0.466801	0.883915	0.580337	0	1.21265	0
Solyc00g014850.1.1	LOW QUALITY:Transcription factor jumonji (jmj) family protein / zinc finger (C5HC2 type) family protein (AHRD V3.3 --* AT1G08620.4)	0	0	0	0	0	0	0.346169	0	0	0	0	0	0	0	0.244803	0.297867	0.613837	1.12117
Solyc00g014860.1.1	LOW QUALITY:Pectin lyase-like superfamily protein (AHRD V3.3 --* AT3G61490.5)	0	0	0	0	0	0	0	0	0	0	0	0	0	0	0	0	0	0
Solyc00g014960.1.1	LOW QUALITY:F-box and associated interaction domain protein (AHRD V3.3 *** G8A1M6_MEDTR)	0	0	0	0	0	0	0	0	0	0	0	0	0	0	0	0	0	0
Solyc00g014970.1.1	LOW QUALITY:PIF1-like helicase (AHRD V3.3 *** G7JXT1_MEDTR)	0	0	0	0	0	0	0	0	0	0	0	0	0	0	0	0	0	0
Solyc00g014980.1.1	LOW QUALITY:F-box protein interaction domain protein (AHRD V3.3 *** G7IVR2_MEDTR)	0	0	0	0	0	0	0	0	0	0	0	0	0	0	0	0	0	0
Solyc00g014990.2.1	LOW QUALITY:cyclic nucleotide-gated channel 16 (AHRD V3.3 --* AT3G48010.1)	0	0	0	0	0	0	0	0	0	0	0	0	0	0	0	0	0	0
Solyc00g014995.1.1	LOW QUALITY:UPF0496 plant-like protein (AHRD V3.3 *** G8A1M2_MEDTR)	0	0	0	0	0	0	0	0	0	0	0	0	0	0	0	0	0	0
Solyc00g015000.1.1	LOW QUALITY:DNA (Cytosine-5-)-methyltransferase (AHRD V3.3 *-* A0A0K9NUB4_ZOSMR)	0	0	0	0	0	0	0	0	0	0	0	0	0	0	0	0	0	0
Solyc00g015600.1.1	LOW QUALITY:Ethylene receptor 3 (AHRD V3.3 --* ETR3_ORYSJ)	0	0	0	0	0	0	0	0	0	0	0	0	0	0	0	0	0	0
Solyc00g015720.1.1	LOW QUALITY:transferring glycosyl group transferase (DUF604) (AHRD V3.3 *** AT5G41460.1)	0	0	0	0	0	0	0	0	0	0	0	0	0	0	0	0	0	0
Solyc00g015730.2.1	LOW QUALITY:Zinc finger family protein (AHRD V3.3 *-* D7LKF9_ARALL)	0	0	0	0	0	0	0	0	0	0	0	0	0	0	0	0	0	0
Solyc00g015733.1.1	Aldo/keto reductase family protein (AHRD V3.3 *** D7LKP7_ARALL)	0	0	0	0	0	0	0	0	0	0	0	0	0	0	0	0	0	0
Solyc00g015735.1.1	Bifunctional dihydrofolate reductase-thymidylate synthase (AHRD V3.3 --* DRTS_SOYBN)	0	0	0	0	0	0	0	0	0	0	0	0	0	0	0	0	0	0
Solyc00g015737.1.1	serine/threonine-protein kinase NEK5 (AHRD V3.3 --* AT3G44200.2)	0	0	0	0	0	0	0	0	0	0	0	0	0	0	0	0	0	0
Solyc00g016470.1.1	LOW QUALITY:Transmembrane protein, putative (AHRD V3.3 *-* G7IIE5_MEDTR)	0	0	0	0	0	0	0	0	0	0	0	0	0	0	0	0	0	0
Solyc00g016480.1.1	LOW QUALITY:Zinc finger MYM-type protein 1 (AHRD V3.3 *-* A0A0B2QVQ7_GLYSO)	0	0	0	0	0	0	0	0	0	0	0	0	0	0	0	0	0	0
Solyc00g016490.1.1	LOW QUALITY:F-box protein interaction domain protein (AHRD V3.3 *-* G7IVQ0_MEDTR)	0	0	0	0	0	0	0	0	0	0	0	0	0	0	0	0	0	0
Solyc00g016590.2.1	LOW QUALITY:alpha/beta-Hydrolases superfamily protein (AHRD V3.3 --* AT3G61680.3)	0	0	0	0	0	0	0	0	0	0	0	0	0	0	0	0	0	0
Solyc00g016790.1.1	LOW QUALITY:xylose isomerase family protein (AHRD V3.3 --* AT5G57655.2)	0	0	0	0	0	0	0	0	0	0	0	0	0	0	0	0	0	0
Solyc00g016900.1.1	LOW QUALITY:Peptidase family C54 protein (AHRD V3.3 --* AT3G59950.5)	0	0	0	0	0	0	0	0	0	0	0	0	0	0	0	0	0	0
Solyc00g016910.1.1	LOW QUALITY:DNA damage-inducible protein 1 (AHRD V3.3 --* F4JC86_ARATH)	0	0	0	0	0	0	0	0	0	0	0	0	0	0	0	0	0	0
Solyc00g016915.1.1	ABC transporter C family member 5 (AHRD V3.3 --* AB5C_ARATH)	0	0	0	0	0	0	0	0	0	0	0	0	0	0	0	0	0	0
Solyc00g017210.2.1	Actin (AHRD V3.3 *** ACT_GOSHI)	0	0	0	0.0559073	0	0	0	0	0	0	0	0	0	0	0	0	0	0.033875
Solyc00g017220.2.1	Phantastica-like MYB protein (AHRD V3.3 *** Q84NB7_ESCCA)	0	0	0	0	0	0	0	0	0	0	0	0	0	0	0	0	0	0
Solyc00g017230.1.1	Expansin (AHRD V3.3 *** A4GWU6_LITCN)	0	0	0	0	0	0	0	0	0	0	0	0	0	0	0	0	0	0
Solyc00g017235.1.1	Maturase K (AHRD V3.3 --* MATK_PICEN)	0	0	0	0	0	0	0	0	0	0	0	0	0	0	0	0	0	0
Solyc00g017540.2.1	Signal recognition particle subunit SRP72 (AHRD V3.3 *-* K4D938_SOLLC)	0	0	0	0	0	0	0	0	0	0	0	0	0	0	0	0	0	0
Solyc00g017550.2.1	Signal recognition particle subunit SRP72 (AHRD V3.3 *-* K4D938_SOLLC)	0	0	0	0	0	0	0	0	0	0	0	0	0	0	0	0	0	0
Solyc00g017760.1.1	LOW QUALITY:Chalcone synthase B (AHRD V3.3 --* CHSB_IPOTR)	0	0	0	0	0	0	0	0	0	0	0	0	0	0	0	0	0	0
Solyc00g017860.1.1	LOW QUALITY:FAD/NAD(P)-binding oxidoreductase family protein (AHRD V3.3 *-* AT5G39940.1)	0	0	0	0	0	0	0	0	0	0	0	0	0	0	0	0	0	0
Solyc00g017870.1.1	LOW QUALITY:translocon at the outer envelope membrane of chloroplasts 159 (AHRD V3.3 --* AT4G02510.4)	0	0	0	0	0	0	0	0	0	0	0	0	0	0	0	0	0	0
Solyc00g017880.1.1	LOW QUALITY:DNA mismatch repair protein (AHRD V3.3 *-* Q6DQL7_PETHY)	0	0	0	0	0	0	0	0	0	0	0	0	0	0	0	0	0	0
Solyc00g017890.1.1	LOW QUALITY:Bestrophin/UPF0187 (AHRD V3.3 *** Q014B6_OSTTA)	0	0	0	0	0	0	0	0	0	0	0	0	0	0	0	0	0	0
Solyc00g017900.1.1	LOW QUALITY:TRNA/rRNA methyltransferase family protein (AHRD V3.3 *-* A0A061EEZ7_THECC)	0	0	0	0	0	0	0	0	0	0	0	0	0	0	0	0	0	0
Solyc00g017910.1.1	LOW QUALITY:NAD kinase (AHRD V3.3 *-* F2Z9R4_NICBE)	0	0	0	0	0	0	0	0	0	0	0	0	0	0	0	0	0	0
Solyc00g017920.1.1	LOW QUALITY:Fructose-bisphosphate aldolase, class II (AHRD V3.3 *** C1EA20_MICCC)	0	0	0	0	0	0	0	0	0	0	0	0	0	0	0	0	0	0
Solyc00g017930.1.1	LOW QUALITY:Acetyl-coenzyme A carboxylase carboxyl transferase subunit beta, chloroplastic (AHRD V3.3 *-* A0A097KLR9_9CHLO)	0	0	0	0	0	0	0	0	0	0	0	0	0	0	0	0	0	0
Solyc00g017933.1.1	Concanavalin A-like lectin protein kinase family protein (AHRD V3.3 --* AT3G45430.3)	0	0	0	0	0	0	0	0	0	0	0	0	0	0	0	0	0	0
Solyc00g017937.1.1	cytochrome P450, family 705, subfamily A, polypeptide 23 (AHRD V3.3 --* AT3G20140.1)	0	0	0	0	0	0	0	0	0	0	0	0	0	0	0	0	0	0
Solyc00g018760.1.1	LOW QUALITY:Eukaryotic translation initiation factor 4B1 (AHRD V3.3 --* IF4B1_WHEAT)	0	0	0	0	0	0	0	0	0	0	0	0	0	0	0	0	0	0
Solyc00g018770.1.1	LOW QUALITY:F-box and associated interaction domain protein (AHRD V3.3 *** G7IVQ3_MEDTR)	0	0	0	0	0	0	0	0	0	0	0	0	0	0	0	0	0	0
Solyc00g018970.1.1	LOW QUALITY:CYCLIN B2-4 (AHRD V3.3 --* AT1G76310.4)	0	0	0	0	0	0	0	0	0	0	0	0	0	0	0	0	0	0
Solyc00g019610.1.1	LOW QUALITY:cellulose synthase A2 (AHRD V3.3 --* AT4G39350.1)	0	0	0	0	0	0	0	0	0	0	0	0	0	0	0	0	0	0
Solyc00g019620.2.1	LOW QUALITY:Carboxyl-terminal-processing protease (AHRD V3.3 --* A0A0B2PB29_GLYSO)	0	0	0	0	0	0	0	0	0	0	0	0	0	0	0	0	0	0
Solyc00g019630.2.1	LOW QUALITY:F-box/RNI-like superfamily protein (AHRD V3.3 --* AT1G13570.3)	0	0	0	0	0	0	0	0	0	0	0	0	0	0	0	0	0	0
Solyc00g019730.2.1	Cytochrome c oxidase subunit 3 (AHRD V3.3 *** COX3_HELAN)	0	0	0.169401	0.664492	0	0	0	0	0	0	0	0	0.141425	0	0	0.285246	0.146957	0
Solyc00g019740.1.1	ATPase subunit 8 (AHRD V3.3 *** A0A0K1ZF72_SOLCA)	0.530383	0.840363	0.440942	1.15309	0.267179	0.613962	1.1505	0.967651	0	0.460349	0.463232	0.199036	0.36812	0.697058	0.508506	0.494985	0.892546	1.04801
Solyc00g019750.1.1	LOW QUALITY:transmembrane protein, putative (DUF247) (AHRD V3.3 --* AT2G28580.6)	0	0	0	0	0	2.65982	0	0	0	0	0	0	0	1.5099	0	0	0	6.05359
Solyc00g019950.1.1	NADH dehydrogenase subunit 9 (AHRD V3.3 *** ATMG00070.1)	0	0.523298	0	0.139768	0	0	0	0	0	0	0.112299	0.144754	0.179737	0.0844918	0.147929	0	0	0
Solyc00g019970.2.1	LOW QUALITY:protein kinase family protein (AHRD V3.3 --* AT4G12020.9)	0	0.160519	0	0	0.204137	0.156365	0	0.0528092	0	0	0	0	0.0468767	0.0443819	0.0777043	0.189095	0.146131	0
Solyc00g019980.2.1	LOW QUALITY:FAM91 carboxy-terminus protein (AHRD V3.3 --* AT1G35220.5)	1.29192	1.64895	1.07406	0.780199	1.19313	0.913918	1.16767	1.68359	1.29831	1.6197	1.31641	0.88883	1.14575	0.613133	0.578027	0.854034	0.517639	0.42546
Solyc00g019990.1.1	LOW QUALITY:Leucine-rich repeat receptor-like protein kinase family protein (AHRD V3.3 --* AT2G33170.2)	0	1.57825	0	2.16556	0	2.30611	1.62053	0	0	0	0	2.2428	1.3827	0	0	1.39441	0	2.62428
Solyc00g020000.1.1	LOW QUALITY:Mitogen-activated protein kinase (AHRD V3.3 --* A0A0E0HQW2_ORYNI)	0	0	0	0	0	0	0	0	0	0	0	0	0	0	0	0	0	0
Solyc00g020010.1.1	LOW QUALITY:Kinesin-like calmodulin-binding protein (AHRD V3.3 --* A0A199VU23_ANACO)	0	1.18564	1.24422	0	0	0	0	0	0	0	0	0	0	0	0.860919	0	1.07937	0
Solyc00g020020.2.1	LOW QUALITY:DEAD-box ATP-dependent RNA helicase 49 (AHRD V3.3 --* RH49_ARATH)	0.145721	0.230888	0.484591	0	0.11011	0.0843423	0.118537	0.22788	0.0527193	0.18972	0.509088	0.328108	0.40456	0.478787	0.670612	0.560983	0.525482	0.431906
Solyc00g020030.1.1	LOW QUALITY:TBP-associated factor 2 (AHRD V3.3 --* AT1G73960.3)	0	0	0	0	0	0	0	0	0	0	0	0	0	0	0	0	0	0
Solyc00g020040.1.1	Cytochrome c biogenesis B (AHRD V3.3 *** A0A0C5ARM5_HYONI)	0.113953	0	0	0	0	0	0	0.2673	0	0	0	0.128289	0	0	0	0.239282	0.164369	0.225164
Solyc00g020440.1.1	LOW QUALITY:NAC 014 (AHRD V3.3 --* AT1G33060.1)	0	0	0	0	0	0	0	0	0	0	0	0	0	0	0	0	0	0
Solyc00g020540.2.1	Aminotransferase-like protein (AHRD V3.3 *-* Q6EQM2_ORYSJ)	0.0697434	0.151944	0.101469	0.0568601	0	0.0403669	0.0141831	0	0	0.0151335	0.0152283	0.117776	0.0121016	0	0	0	0	0
Solyc00g020545.1.1	Ferric reductase oxidase (AHRD V3.3 *-* V9HYU8_MANES)	0	0	0	0.0432369	0	0	0.0647098	9.08126	0.0575596	0.069046	0	0	0	0.0261373	0.0228807	0	0	0
Solyc00g020940.1.1	LOW QUALITY:Cyclin T1 (AHRD V3.3 --* G7ITD0_MEDTR)	0	0	0	0	0	0	0	0	0	0	0	0	0	0	0	0	0	0
Solyc00g020960.1.1	LOW QUALITY:like SEX4 1 (AHRD V3.3 --* AT3G01510.3)	0	0	0	0	0	0	0	0	0	0	0	0	0	0	0	0	0	0
Solyc00g020970.1.1	LOW QUALITY:RING/U-box superfamily protein (AHRD V3.3 *-* AT5G45290.2)	0	0	0	0	0	0	0	0	0	0	0	0	0	0	0	0	0	0
Solyc00g020980.1.1	LOW QUALITY:Sec14p-like phosphatidylinositol transfer family protein (AHRD V3.3 --* AT1G55840.2)	0	0	0	0	0	0	0	0	0	0	0	0	0	0	0	0	0	0
Solyc00g020990.2.1	LOW QUALITY:ADP-ribosylation factor (AHRD V3.3 *-* A0A0A7MAM0_9SPER)	0	0	0	0	0	0	0	0	0	0	0	0	0	0	0	0	0	0
Solyc00g021490.2.1	LOW QUALITY:Delta toxin fusion protein (AHRD V3.3 --* B2RFI1_MAIZE)	0	0	0	0	0	0	0	0	0	0	0	0	0	0	0	0	0	0
Solyc00g021500.2.1	LOW QUALITY:Terpene cyclase/mutase family member (AHRD V3.3 --* D7SRW0_VITVI)	0	0	0	0	0	0	0	0	0	0	0	0	0	0	0	0	0	0
Solyc00g021510.2.1	LOW QUALITY:Sodium/hydrogen exchanger, putative, expressed (AHRD V3.3 *-* D8L9T1_WHEAT)	0	0	0	0	0	0	0	0	0	0	0	0	0	0	0	0	0	0
Solyc00g021520.1.1	LOW QUALITY:GTP-binding protein, HflX (AHRD V3.3 *** AT5G57960.1)	0	0	0	0	0	0	0	0	0	0	0	0	0	0	0	0	0	0
Solyc00g021530.2.1	LOW QUALITY:manganese-dependent ADP-ribose/CDP-alcohol diphosphatase-like protein (AHRD V3.3 --* AT4G24730.2)	0	0	0	0	0	0	0	0	0	0	0	0	0	0	0	0	0	0
Solyc00g021630.1.1	NADH-ubiquinone oxidoreductase chain 6 (AHRD V3.3 *** A0A075VXD0_CAPAN)	0.105688	0.167457	0	0.459546	0.7986	0.367028	0.257915	0	0.305888	0	0.0923071	0.118984	0	0.208351	0.243189	0	0.152447	0.348056
Solyc00g021640.3.1	Ribosomal protein S4 (AHRD V3.3 *** A0A142I0Z6_NICSY)	0.409958	0.357256	0.27266	0.222819	0	0.379648	0.433523	0.0961641	0.474609	0.426991	0.250638	0.41538	0.199176	0.215515	0.117914	0.344338	0.266101	0.351023
Solyc00g021650.1.1	LOW QUALITY:Tetratricopeptide repeat (TPR)-like superfamily protein (AHRD V3.3 --* AT5G09950.3)	0	0	0	0	0	0	1.13551	0	0	1.2116	0	0	0.968861	0	2.40902	0	0	1.83884
Solyc00g021655.1.1	glycine-tRNA ligase (AHRD V3.3 --* AT3G48110.1)	0	0	0	0	0	0	0	0	0	0	0	0	0	0	0	0	0	0
Solyc00g022070.1.1	beta glucosidase 8 (AHRD V3.3 --* AT3G62750.4)	0	0	0	0	0	0	0	0	0	0	0	0	0	0	0	0	0	0
Solyc00g022080.1.1	30S ribosomal protein S4, chloroplastic (AHRD V3.3 --* RR4_EQUHY)	0	0	0	0	0	0	0	0	0	0	0	0	0	0	0	1.49798	0	0
Solyc00g022090.2.1	Formyltetrahydrofolate deformylase 1, mitochondrial (AHRD V3.3 --* PURU1_ARATH)	2.79687	2.14427	2.40022	2.54992	1.7725	2.29765	3.96308	3.8094	2.67652	3.13233	1.81237	1.72672	3.38146	3.02363	3.94441	3.47325	2.66783	3.56545
Solyc00g022100.1.1	Ribosomal protein L10 (AHRD V3.3 *** E0D3E6_SOLLC)	0.171132	0	0.284546	0	0.258621	0.198099	0.278413	0.535234	0.123825	0.29707	0.149465	0	0	0	0.689107	1.43739	0.617114	0.450863
Solyc00g022103.1.1	Transducin family protein / WD-40 repeat family protein (AHRD V3.3 --* AT5G43930.4)	0	0.380965	0.399787	0	0	0	0	0	0	0.417383	0.209999	0	0.333762	0.315999	0	1.17806	0	0.475097
Solyc00g022107.1.1	Ribosomal protein L2 (AHRD V3.3 *** A0A142I0Z9_NICSY)	0.076818	0.243428	0.191591	0.167008	0.580452	0.0889232	0.124975	0.0600642	0.111165	0.266699	0	0	0.266583	0.110164	0.328584	1.05277	0.166207	0.404768
Solyc00g022920.2.1	LOW QUALITY:Phosphoribosylaminoimidazole carboxylase like protein (AHRD V3.3 *-* Q84TI2_ARATH)	0	0	0	0	0	0	0	0	0	0	0	0	0	0	0	0	0	0
Solyc00g023020.2.1	LOW QUALITY:Phosphoribosylaminoimidazole carboxylase like protein (AHRD V3.3 *-* Q84TI2_ARATH)	0	0	0	0	0	0	0	0	0	0	0	0	0	0	0	0	0	0
Solyc00g023030.1.1	Fatty acid hydroxylase superfamily (AHRD V3.3 *-* AT2G37700.4)	0	0	0	0	0	0	0	0	0	0	0	0	0	0	0	0	0	0
Solyc00g023040.1.1	Fatty acid hydroxylase superfamily (AHRD V3.3 *** AT2G37700.2)	0	0	0	0	0	0	0	0	0	0	0	0	0	0	0	0	0	0
Solyc00g023050.2.1	Fatty acid hydroxylase superfamily (AHRD V3.3 *-* AT2G37700.2)	0	0	0	0	0	0	0	0	0	0	0	0	0	0	0	0	0	0
Solyc00g023250.2.1	NAD(P)-binding Rossmann-fold superfamily protein (AHRD V3.3 *** AT2G37540.1)	0	0	0	0	0	0	0	0	0	0	0	0	0	0	0	0	0	0
Solyc00g023260.1.1	ADP-ribosylation factor GTPase-activating protein AGD7 (AHRD V3.3 *** AGD7_ARATH)	0	0	0	0	0	0	0	0	0	0	0	0	0	0	0	0	0	0
Solyc00g023270.2.1	LOW QUALITY:Origin recognition complex subunit 2 (AHRD V3.3 *-* F4IQY6_ARATH)	0	0	0	0	0	0	0	0	0	0	0	0	0	0	0	0	0	0
Solyc00g023470.1.1	Pectinesterase (AHRD V3.3 *** M1DCA6_SOLTU)	0	0	0	0	0	0	0	0	0	0	0	0	0	0	0	0	0	0
Solyc00g023570.1.1	GDSL-like Lipase/Acylhydrolase superfamily protein (AHRD V3.3 --* AT1G75920.2)	0	0	0	0	0	0	0	0	0	0	0	0	0.25478	0	0	0	0	0
Solyc00g023580.1.1	Thioredoxin superfamily protein (AHRD V3.3 --* AT1G07700.4)	0	0	0	0	0	0	0	0	0	0	0	0	0	0	0	0	0	0
Solyc00g023590.2.1	LOW QUALITY:Pectin lyase-like superfamily protein (AHRD V3.3 --* AT1G78400.1)	0	0	0	0	0	0	0	0.087544	0.0810123	0	0	0	0	0	0.0322034	0.0391839	0	0.0368721
Solyc00g023600.2.1	LOW QUALITY:SERINE CARBOXYPEPTIDASE-LIKE 49 (AHRD V3.3 --* AT3G10410.1)	0	0	0	0	0	0	0	0	0	0	0	0	0	0	0	0	0	0
Solyc00g023700.2.1	Transcription elongation factor SPT5 (AHRD V3.3 --* M4C8W3_BRARP)	0	0.0957198	0	0	0	0	0	0.377891	0	0	0	0	0	0	0	0	0	0
Solyc00g023710.1.1	LOW QUALITY:Maturase K (AHRD V3.3 --* MATK_OPUQU)	0	0	0	0	0	0	0	0	0	0	0	0	0	0	0	0	0.0689499	0
Solyc00g024010.1.1	LOW QUALITY:ATP binding protein (AHRD V3.3 --* AT3G24430.1)	0	0	0	0	0	0	0	0	0	0	0	0	0	0	0	0	0	0
Solyc00g024020.1.1	LOW QUALITY:Hydroxymethylglutaryl-CoA lyase (AHRD V3.3 *** A0A061RBW9_9CHLO)	0	0	0	0	0	0	0	0	0	0	0	0	0	0	0	0	0	0
Solyc00g024030.1.1	LOW QUALITY:2-oxoglutarate (2OG) and Fe(II)-dependent oxygenase superfamily protein (AHRD V3.3 --* AT1G52790.1)	0	0	0	0	0	0	0	0	0	0	0	0	0	0	0	0	0	0
Solyc00g024040.1.1	LOW QUALITY:P-loop containing nucleoside triphosphate hydrolases superfamily protein (AHRD V3.3 --* AT1G04730.1)	0	0	0	0	0	0	0	0	0	0	0	0	0	0	0	0	0	0
Solyc00g024050.1.1	LOW QUALITY:Oxidoreductase, putative (AHRD V3.3 *-* B9RUK8_RICCO)	0	0	0	0	0	0	0	0	0	0	0	0	0	0	0	0	0	0
Solyc00g024150.3.1	Transcriptional coactivator/pterin dehydratase (AHRD V3.3 *** AT5G51110.1)	592.804	550.75	553.332	607.079	526.945	460.064	292.519	196.115	270.5	568.783	501.994	602.173	202.268	210.415	224.807	156.09	185.158	182.687
Solyc00g024160.2.1	LOW QUALITY:SBP (S-ribonuclease binding protein) family protein (AHRD V3.3 *** AT4G17680.1)	0.691362	0.365142	0.447046	0.66803	1.62527	0.355693	0.312437	0.72077	0.444662	0.600072	1.27475	0.605375	0.213267	0.252396	0.265138	0.0537684	0.443218	0.101192
Solyc00g024370.1.1	LOW QUALITY:P-loop containing nucleoside triphosphate hydrolases superfamily protein (AHRD V3.3 --* AT1G33960.1)	0	0	0	0	0	0	0	0	0	0	0	0	0	0	0	0	0	0
Solyc00g024570.2.1	LOW QUALITY:F-box protein, putative (AHRD V3.3 *-* A2Q1T0_MEDTR)	0	0	0	0	0	0	0	0	0	0	0	0	0	0	0	0	0	0
Solyc00g024670.1.1	Core-2/I-branching beta-1,6-N-acetylglucosaminyltransferase family protein (AHRD V3.3 *** AT2G37585.1)	0	0	0	0	0	0	0	0	0	0	0	0	0	0	0	0	0	0.0331309
Solyc00g024680.2.1	Dof zinc finger protein (AHRD V3.3 *-* W9S882_9ROSA)	0	0	0	0	0	0	0	0	0	0	0	0	0	0	0	0	0	0
Solyc00g024690.1.1	Dof zinc finger protein DOF2.4 (AHRD V3.3 *-* DOF24_ARATH)	0	0	0	0	0	0	0	0	0	0	0	0	0	0	0	0	0	0
Solyc00g025290.1.1	Alpha-1,4 glucan phosphorylase L-2 isozyme (AHRD V3.3 *-* W9S278_9ROSA)	1.34043	0.279866	1.25369	0.182137	1.26607	0.581874	0.681482	0	0.584465	0.976559	0.731702	0.605435	1.95448	1.06697	0.504651	2.16164	0.766291	0.772515
Solyc00g025300.1.1	LOW QUALITY:transmembrane protein (AHRD V3.3 *-* AT2G07674.2)	0	0	0	0	0	0	0	0	0	0	0	0	0	0	0	0	0	0
Solyc00g025400.2.1	LOW QUALITY:basic helix-loop-helix (bHLH) DNA-binding superfamily protein (AHRD V3.3 --* AT2G42280.3)	4.51401	4.15996	3.29327	4.2059	4.45503	2.77263	2.32305	1.44062	4.59931	5.43718	3.9425	3.42251	1.02303	0.544827	0.635925	0.128962	0.664402	0.849471
Solyc00g025500.2.1	LOW QUALITY:Pyruvate dehydrogenase, putative (AHRD V3.3 *-* B9TCQ9_RICCO)	0	0	0	0	0	0	0	0	0	0	0	0	0	0	0	0	0	0
Solyc00g025510.1.1	LOW QUALITY:D-3-phosphoglycerate dehydrogenase (AHRD V3.3 --* A0A059Q0F4_9POAL)	0	0	0	0	0	0	0	0	0	0	0	0	0	0	0	0	0	0
Solyc00g025520.1.1	LOW QUALITY:U-box domain-containing protein 39 (AHRD V3.3 --* PUB39_ARATH)	0	0	0	0	0	0	0	0	0	0	0	0	0	0	0	0	0	0
Solyc00g025530.1.1	LOW QUALITY:Class II aldolase/adducin family protein (AHRD V3.3 *** K8F961_9CHLO)	0	0	0	0	0	0	0	0	0	0	0	0	0	0	0	0	0	0
Solyc00g025540.2.1	LOW QUALITY:HTH-type transcriptional regulator trpI, putative (AHRD V3.3 *** B9TFN5_RICCO)	0	0	0	0	0	0	0	0	0	0	0	0	0	0	0	0	0	0
Solyc00g025650.2.1	LOW QUALITY:Retrovirus-related Pol polyprotein from transposon TNT 1-94 (AHRD V3.3 *-* A0A151UET3_CAJCA)	0	0	0	0	0	0	0	0	0	0	0	0	0	0	0	0	0	0
Solyc00g025660.1.1	LOW QUALITY:Isoflavone 4'-O-methyltransferase (AHRD V3.3 --* I4OMT_GLYEC)	0	0	0	0	0	0	0	0	0	0	0	0	0	0	0	0	0	0
Solyc00g026160.3.1	Ferric reductase oxidase (AHRD V3.3 *** V9HYU8_MANES)	1.38096	0.996781	0.0255129	17.8136	38.4928	23.0905	62.2079	156.303	44.2318	0.106543	0.160816	0.518231	0.170396	0.34282	0.176533	1.13843	0.951702	1.41488
Solyc00g026165.1.1	exocyst complex component sec3A (AHRD V3.3 --* AT1G47550.2)	0	0.14322	0	0	0.273205	0	0	0	0	0	0.315787	0	0	0	0.103995	0	0	0.119072
Solyc00g026860.1.1	LOW QUALITY:Delta 1-pyrroline-5-carboxylate synthetase (AHRD V3.3 *-* E1APE9_TOBAC)	0	0	0	0	0	0	0	0	0	0	0	0	0	0	0	0	0	0
Solyc00g026870.1.1	50S ribosomal protein L27 (AHRD V3.3 *-* K7W1Y2_MAIZE)	0	0	0	0	0	0	0	0	0	0	0	0	0	0	0	0	0	0
Solyc00g026875.1.1	LOW QUALITY:50S ribosomal protein L21, chloroplastic (AHRD V3.3 *** RK21_CHAGL)	0	0	0	0	0	0	0	0	0	0	0	0	0	0	0	0	0	0
Solyc00g026890.1.1	LOW QUALITY:nitrilase 3 (AHRD V3.3 --* AT3G44320.1)	0	0	0	0	0	0	0	0	0	0	0	0	0	0	0	0	0	0
Solyc00g026900.1.1	LOW QUALITY:zinc finger (C3HC4-type RING finger) family protein (AHRD V3.3 --* AT1G18660.4)	0	0	0	0	0	0	0	0	0	0	0	0	0	0	0	0	0	0
Solyc00g026903.1.1	LOW QUALITY:Reverse transcriptase/HNH endonuclease (AHRD V3.3 *** Q6EI10_9CHLO)	0	0	0	0	0	0	0	0	0	0	0	0	0	0	0	0	0	0
Solyc00g026905.1.1	Ulp1 protease family, C-terminal catalytic domain containing protein (AHRD V3.3 *-* Q60D46_SOLDE)	0	0	0	0	0	0	0.058418	0.0371543	0	0	0	0	0	0	0.0820042	0	0.0342705	0.0312975
Solyc00g026907.1.1	Ulp1 protease family, C-terminal catalytic domain containing protein (AHRD V3.3 *-* Q60D46_SOLDE)	0	0	0	0	0	0	0	0	0	0	0	0	0	0.0215714	0	0	0	0
Solyc00g027640.1.1	LOW QUALITY:glucose-induced degradation-like protein (AHRD V3.3 *** AT2G37680.2)	0	0	0	0	0	0	0	0	0	0	0	0	0	0	0	0	0	0
Solyc00g027650.1.1	LOW QUALITY:far-red elongated hypocotyl 1 (AHRD V3.3 *** AT2G37678.1)	0	0	0	0	0.354501	0	0	0	0	0	0	0	0	0	0	0	0	0
[truncated: 35,417 more rows]
