# Supplementary material for: Transcriptomic analysis at organ and time scale reveals gene regulatory networks controlling the sulfate starvation response of Solanum lycopersicum
Source: BMC Plant Biol. 2020 Aug 24;20:385. doi: 10.1186/s12870-020-02590-2 (PMC7444261; doi:10.1186/s12870-020-02590-2)
Supplement: Supplementary file 2 — Additional file 2: Table S1. Normalized RNA-seq data in transcripts per million (TPM) scale. Table S2. Differentially expressed genes between sulfate-starved and control tomato plants at 2, 3 and 4 weeks after sowing. Differential expression analysis was performed in roots and leaves using the sleuth R package (q-value< 0.05 and absolute log2 FC > 1). Table S3. List of genes validated by qPCR indicating whether the sulfate regulation was previously reported in Arabidopsis. Table S4. List of Arabidopsis and tomato sulfate-responsive orthologous genes. Table S5. Enriched GO terms for orthologous sulfate-responsive genes in Arabidopsis, tomato, or shared in both species. Table S6. Genes exclusively regulated by sulfate and time in roots. Multifactorial analysis was performed using the sleuth R package (q-value< 0.05 and log2 FC > 1 in at least one level of each factor). Table S7. Genes exclusively regulated by sulfate and time in leaves. Multifactorial analysis was performed using the sleuth R package (q-value< 0.05 and log2 FC > 1 in at least one level of each factor). Table S8. Enriched GO terms for genes of root clusters. Only significant GO terms (adjusted p-value < 0.05) within the category of biological process are included in this table. Table S9. Enriched GO terms for genes of leaf clusters. Only significant GO terms (adjusted p-value < 0.05) within the category of biological process are included in this table. Table S10. List of TF-target interactions and nodes annotation of the root regulatory network. Table S11. Summary of the transcription factors of root and leaf gene regulatory networks. Table S12. List of TF-target interactions and nodes annotation of the leaf regulatory network. Table S13. Enriched GO terms for target genes of the TFs Myb (Solyc11g071300), TCP21 (Solyc03g006800) and EIL3 (Solyc01g006650). Table S14. List of predicted targets for SLIM1 (AT1G73730) TF and EIL3 (Solyc01g006650) according to PlantRegMap derived from literature, high-through [file 12870_2020_2590_MOESM2_ESM.zip › Table S10.xlsx]

## Sheet: NETWORK TF TARGET
TF	TARGET	PEARSON CORRELATION	EVIDENCE
Solyc10g005550	Solyc06g064510	0.905233797	motif
Solyc07g053570	Solyc05g047580	0.906160867	motif
Solyc04g072900	Solyc07g007330	0.9098538	motif, motif_CE
Solyc03g118290	Solyc09g031610	0.912435869	motif
Solyc04g082480	Solyc12g038970	0.925841407	motif
Solyc01g079480	Solyc10g008910	0.907247398	FunTFBS, motif, motif_CE
Solyc01g079480	Solyc06g075800	0.90921017	motif
Solyc01g079480	Solyc02g077480	0.916679777	FunTFBS, motif, motif_CE
Solyc01g079480	Solyc11g009090	0.927205389	motif, motif_CE
Solyc07g062680	Solyc03g112920	0.906110974	motif
Solyc07g062680	Solyc05g006030	0.916015781	motif
Solyc07g062680	Solyc06g083070	0.922127141	motif
Solyc07g062680	Solyc02g082120	0.929890359	motif
Solyc02g084860	Solyc02g077480	0.908396993	FunTFBS, motif, motif_CE
Solyc02g084860	Solyc02g093680	0.915931688	FunTFBS, motif, motif_CE
Solyc02g084860	Solyc03g114000	0.916535066	motif
Solyc02g084860	Solyc04g008820	0.926627697	FunTFBS, motif, motif_CE
Solyc02g084860	Solyc01g087560	0.929612839	FunTFBS, motif
Solyc02g084860	Solyc05g046030	0.934004792	motif
Solyc04g074170	Solyc04g014290	0.903080787	motif
Solyc04g074170	Solyc06g048860	0.909991333	motif, motif_CE
Solyc04g074170	Solyc02g090210	0.92165626	motif, motif_CE
Solyc04g074170	Solyc06g050530	0.935871113	motif, motif_CE
Solyc08g061130	Solyc10g008910	0.911122059	motif, motif_CE
Solyc08g061130	Solyc04g008820	0.920051823	FunTFBS, motif, motif_CE
Solyc08g061130	Solyc06g075800	0.92396098	motif
Solyc08g061130	Solyc01g087560	0.932428933	FunTFBS, motif
Solyc08g061130	Solyc03g058430	0.936965492	motif, motif_CE
Solyc06g063430	Solyc01g091670	0.935039666	motif
Solyc05g055240	Solyc03g115870	0.905871598	motif, motif_CE
Solyc05g055240	Solyc01g086960	0.944173811	motif
Solyc06g034340	Solyc05g006210	0.909194864	motif
Solyc06g034340	Solyc03g120890	0.921767795	motif
Solyc06g034340	Solyc09g098270	0.945669438	motif, motif_CE
Solyc09g091880	Solyc08g068070	0.912398325	motif
Solyc09g091880	Solyc06g051550	0.94592364	motif
Solyc05g008670	Solyc07g063350	0.948929751	motif
Solyc12g056510	Solyc05g007450	0.906548121	motif, motif_CE
Solyc12g056510	Solyc03g044710	0.918042644	motif
Solyc12g056510	Solyc09g090010	0.925730885	motif
Solyc12g056510	Solyc05g017980	0.926279017	motif
Solyc12g056510	Solyc02g031710	0.944123623	motif
Solyc12g056510	Solyc01g091670	0.955444665	motif
Solyc06g082430	Solyc06g066100	0.903084684	motif
Solyc06g082430	Solyc10g008440	0.90384915	motif, motif_CE
Solyc06g082430	Solyc11g073250	0.907089029	FunTFBS, motif, motif_CE
Solyc06g082430	Solyc06g048850	0.907545758	motif, motif_CE
Solyc06g082430	Solyc11g010630	0.908436107	motif
Solyc06g082430	Solyc11g069220	0.908600695	motif, motif_CE
Solyc06g082430	Solyc02g078620	0.909925497	motif, motif_CE
Solyc06g082430	Solyc12g009820	0.912160551	motif
Solyc06g082430	Solyc12g089290	0.913883869	FunTFBS, motif, motif_CE
Solyc06g082430	Solyc02g069430	0.92393347	motif, motif_CE
Solyc06g082430	Solyc10g080760	0.926250521	motif, motif_CE
Solyc06g082430	Solyc03g115770	0.926565422	motif, motif_CE
Solyc06g082430	Solyc12g010170	0.927359929	motif
Solyc06g082430	Solyc03g112920	0.927407635	motif
Solyc06g082430	Solyc04g008600	0.927789322	FunTFBS, motif, motif_CE
Solyc06g082430	Solyc06g075800	0.933951474	motif, motif_CE
Solyc06g082430	Solyc06g063430	0.938902149	motif, motif_CE
Solyc06g082430	Solyc12g099540	0.939284476	FunTFBS, motif, motif_CE
Solyc06g082430	Solyc08g008020	0.941821702	motif
Solyc06g082430	Solyc01g080900	0.9421455	motif
Solyc06g082430	Solyc12g095870	0.94269416	motif
Solyc06g082430	Solyc04g074730	0.945013216	motif, motif_CE
Solyc06g082430	Solyc02g038690	0.947637322	motif
Solyc06g082430	Solyc06g053420	0.948595516	motif, motif_CE
Solyc06g082430	Solyc12g005250	0.951651083	motif, motif_CE
Solyc06g082430	Solyc04g014850	0.953647183	motif
Solyc06g082430	Solyc10g084780	0.956221689	motif, motif_CE
Solyc06g082430	Solyc08g066590	0.957538267	motif
Solyc06g082430	Solyc10g086520	0.957825427	motif, motif_CE
Solyc06g082430	Solyc03g006840	0.962199469	FunTFBS, motif
Solyc06g082430	Solyc01g106540	0.964681599	FunTFBS, motif, motif_CE
Solyc03g097120	Solyc11g066100	0.925555298	motif
Solyc03g097120	Solyc01g100230	0.926147339	motif, motif_CE
Solyc03g097120	Solyc04g063380	0.937173295	FunTFBS, motif, motif_CE
Solyc03g097120	Solyc01g091260	0.947973186	motif, motif_CE
Solyc03g097120	Solyc04g025940	0.951509022	motif
Solyc03g097120	Solyc03g119060	0.95731526	motif
Solyc03g097120	Solyc06g011370	0.968666599	motif
Solyc11g071300	Solyc06g005420	0.900658907	motif
Solyc11g071300	Solyc11g065190	0.906352317	motif, motif_CE
Solyc11g071300	Solyc03g114100	0.90954724	motif
Solyc11g071300	Solyc03g096870	0.911872135	motif, motif_CE
Solyc11g071300	Solyc05g007450	0.913327976	motif, motif_CE
Solyc11g071300	Solyc02g066980	0.917967942	motif, motif_CE
Solyc11g071300	Solyc01g107260	0.919066341	FunTFBS, motif, motif_CE
Solyc11g071300	Solyc04g008820	0.926359072	motif
Solyc11g071300	Solyc06g075640	0.926699825	FunTFBS, motif, motif_CE
Solyc11g071300	Solyc12g044620	0.926997733	FunTFBS, motif
Solyc11g071300	Solyc07g043070	0.927858382	motif, motif_CE
Solyc11g071300	Solyc02g071930	0.929782378	motif, motif_CE
Solyc11g071300	Solyc01g087080	0.931297626	motif, motif_CE
Solyc11g071300	Solyc02g081180	0.931638236	motif, motif_CE
Solyc11g071300	Solyc02g067970	0.933205891	FunTFBS, motif
Solyc11g071300	Solyc01g080750	0.935095989	FunTFBS, motif, motif_CE
Solyc11g071300	Solyc06g053760	0.937533151	motif, motif_CE
Solyc11g071300	Solyc09g009860	0.939191549	motif
Solyc11g071300	Solyc03g031780	0.940559184	motif, motif_CE
Solyc11g071300	Solyc04g082200	0.941057081	motif
Solyc11g071300	Solyc05g014270	0.943859894	motif, motif_CE
Solyc11g071300	Solyc06g075580	0.946885007	motif, motif_CE
Solyc11g071300	Solyc02g067100	0.948339762	motif, motif_CE
Solyc11g071300	Solyc10g078330	0.953977426	FunTFBS, motif
Solyc11g071300	Solyc03g114380	0.954543047	motif, motif_CE
Solyc11g071300	Solyc08g081890	0.954632767	motif
Solyc11g071300	Solyc12g095870	0.954862117	FunTFBS, motif
Solyc11g071300	Solyc10g083310	0.955129379	motif, motif_CE
Solyc11g071300	Solyc03g121080	0.95527574	FunTFBS, motif, motif_CE
Solyc11g071300	Solyc06g072810	0.955889552	FunTFBS, motif, motif_CE
Solyc11g071300	Solyc02g083640	0.955893381	FunTFBS, motif
Solyc11g071300	Solyc06g065450	0.957353443	motif, motif_CE
Solyc11g071300	Solyc01g106750	0.958110658	FunTFBS, motif, motif_CE
Solyc11g071300	Solyc08g082070	0.959083553	motif, motif_CE
Solyc11g071300	Solyc06g082850	0.960563729	motif, motif_CE
Solyc11g071300	Solyc03g120950	0.963738718	motif
Solyc11g071300	Solyc06g008980	0.965212426	motif, motif_CE
Solyc11g071300	Solyc10g080950	0.967897478	FunTFBS, motif, motif_CE
Solyc11g071300	Solyc03g032190	0.968805353	FunTFBS, motif, motif_CE
Solyc11g071300	Solyc07g054690	0.969904796	motif, motif_CE
Solyc08g066510	Solyc08g076630	0.933731808	motif
Solyc08g066510	Solyc07g066540	0.934944209	motif
Solyc08g066510	Solyc01g087080	0.93505198	FunTFBS, motif
Solyc08g066510	Solyc06g072700	0.93729741	motif, motif_CE
Solyc08g066510	Solyc06g072660	0.939745792	motif, motif_CE
Solyc08g066510	Solyc03g113760	0.940417995	motif, motif_CE
Solyc08g066510	Solyc11g007370	0.961967317	motif
Solyc08g066510	Solyc03g114240	0.962156419	motif
Solyc08g066510	Solyc02g091890	0.966686634	motif
Solyc08g066510	Solyc04g050170	0.967435103	motif, motif_CE
Solyc08g066510	Solyc02g083880	0.970512237	motif
Solyc10g079050	Solyc01g068420	0.901616945	motif
Solyc10g079050	Solyc02g079440	0.915620893	motif
Solyc10g079050	Solyc02g083070	0.917675459	motif, motif_CE
Solyc10g079050	Solyc07g063490	0.930835228	motif
Solyc10g079050	Solyc07g055010	0.932268179	motif
Solyc10g079050	Solyc02g087770	0.934893679	motif
Solyc10g079050	Solyc08g076630	0.938853229	motif
Solyc10g079050	Solyc07g008230	0.939388546	FunTFBS, motif
Solyc10g079050	Solyc01g079130	0.939747607	motif, motif_CE
Solyc10g079050	Solyc03g117790	0.944409762	motif
Solyc10g079050	Solyc06g053420	0.945336619	motif, motif_CE
Solyc10g079050	Solyc02g093960	0.945438771	motif
Solyc10g079050	Solyc02g093000	0.952970548	motif, motif_CE
Solyc10g079050	Solyc06g060600	0.953250892	motif
Solyc10g079050	Solyc12g094460	0.96311192	motif, motif_CE
Solyc10g079050	Solyc05g056020	0.971168382	motif
Solyc05g006650	Solyc09g083290	0.921714551	FunTFBS, motif, motif_CE
Solyc05g006650	Solyc11g056680	0.932249896	motif, motif_CE
Solyc05g006650	Solyc01g097290	0.947877807	FunTFBS, motif, motif_CE
Solyc05g006650	Solyc06g053830	0.971621473	FunTFBS, motif, motif_CE
Solyc03g113760	Solyc08g082720	0.902711602	FunTFBS, motif
Solyc03g113760	Solyc08g080080	0.910356834	FunTFBS, motif, motif_CE
Solyc03g113760	Solyc03g121100	0.911012799	motif
Solyc03g113760	Solyc10g008320	0.911730125	motif
Solyc03g113760	Solyc04g079690	0.913099527	motif, motif_CE
Solyc03g113760	Solyc06g060860	0.913754833	motif
Solyc03g113760	Solyc06g074790	0.913981804	motif
Solyc03g113760	Solyc09g009860	0.91417088	motif
Solyc03g113760	Solyc06g082850	0.917219142	motif, motif_CE
Solyc03g113760	Solyc07g053950	0.928621019	motif, motif_CE
Solyc03g113760	Solyc07g053820	0.929246709	motif
Solyc03g113760	Solyc01g080600	0.932160656	motif
Solyc03g113760	Solyc06g072660	0.93229369	motif, motif_CE
Solyc03g113760	Solyc10g084780	0.93873713	motif, motif_CE
Solyc03g113760	Solyc10g007400	0.940250353	FunTFBS, motif
Solyc03g113760	Solyc12g008680	0.942888585	motif
Solyc03g113760	Solyc09g008630	0.950862425	motif
Solyc03g113760	Solyc01g007160	0.951019294	FunTFBS, motif, motif_CE
Solyc03g113760	Solyc12g009820	0.954210671	motif, motif_CE
Solyc03g113760	Solyc07g062100	0.954279048	FunTFBS, motif, motif_CE
Solyc03g113760	Solyc04g008600	0.959196501	FunTFBS, motif, motif_CE
Solyc03g113760	Solyc04g045530	0.961905371	FunTFBS, motif, motif_CE
Solyc03g113760	Solyc05g007450	0.974264025	FunTFBS, motif, motif_CE
Solyc03g113760	Solyc07g005020	0.974363535	motif, motif_CE
Solyc01g006650	Solyc01g104000	0.941261601	motif, motif_CE
Solyc01g006650	Solyc02g080640	0.941746783	motif, motif_CE
Solyc01g006650	Solyc09g042660	0.948321005	motif, motif_CE
Solyc01g006650	Solyc03g121040	0.95038121	FunTFBS, motif, motif_CE
Solyc01g006650	Solyc03g096780	0.952157962	motif, motif_CE
Solyc01g006650	Solyc06g072990	0.955688439	motif, motif_CE
Solyc01g006650	Solyc12g006450	0.956279292	motif
Solyc01g006650	Solyc03g096760	0.961941751	motif, motif_CE
Solyc01g006650	Solyc03g096770	0.964606353	motif, motif_CE
Solyc01g006650	Solyc11g012120	0.966324907	FunTFBS, motif
Solyc01g006650	Solyc09g091600	0.974799364	motif, motif_CE
Solyc01g006650	Solyc07g052250	0.976560821	motif, motif_CE
Solyc01g006650	Solyc02g032860	0.97694726	motif, motif_CE
Solyc01g006650	Solyc09g082460	0.978683534	motif
Solyc01g006650	Solyc03g033460	0.982599567	motif
Solyc01g006650	Solyc03g031620	0.983822068	motif, motif_CE
Solyc01g006650	Solyc01g107550	0.986250917	motif, motif_CE
Solyc01g006650	Solyc09g061700	0.992006312	motif, motif_CE
Solyc01g006650	Solyc01g080410	0.993088401	motif

## Sheet: NODES ANNOTATION
node	description	EdgeCount	Outdegree	Indegree	TF family
Solyc06g005420	histone H4 (AHRD V3.3 *** AT2G28740.1)	1	0	1
Solyc01g068420	Trichome birefringence-like protein (AHRD V3.3 *** G7IKB9_MEDTR)	1	0	1
Solyc08g082720	DDE family endonuclease (AHRD V3.3 *-* AT4G10890.3)	1	0	1
Solyc04g014290	LOW QUALITY:Leguminosin group485 secreted peptide (AHRD V3.3 *** A0A072V4P7_MEDTR)	1	0	1
Solyc06g066100	Alba DNA/RNA-binding protein (AHRD V3.3 *** AT2G34160.1)	1	0	1
Solyc10g008440	expansin B3 (AHRD V3.3 *** AT4G28250.1)	1	0	1
Solyc06g064510	O-methyltransferase (AHRD V3.3 *** A0A1B4Z3W3_9ROSA)	1	0	1
Solyc10g005550	R2R3MYB transcription factor 63	1	1	0	MYB
Solyc03g115870	Thioredoxin (AHRD V3.3 *** A0A072UTZ5_MEDTR)	1	0	1
Solyc05g047580	Terpene cyclase/mutase family member (AHRD V3.3 *** O82141_PANGI)	1	0	1
Solyc07g053570	Zinc finger family protein (AHRD V3.3 *** U5FMI7_POPTR)	1	1	0	C2H2
Solyc11g065190	Ubiquitin-conjugating enzyme (AHRD V3.3 *** G7K9A0_MEDTR)	1	0	1
Solyc11g073250	Histone H2A (AHRD V3.3 *** K4DB31_SOLLC)	1	0	1
Solyc06g048850	methionine-S-oxide reductase (AHRD V3.3 *-* AT2G17705.1)	1	0	1
Solyc11g010630	Kinase interacting (KIP1-like) family protein (AHRD V3.3 *** AT2G22560.1)	1	0	1
Solyc11g069220	MLO-like protein (AHRD V3.3 *** K4DA78_SOLLC)	1	0	1
Solyc05g006210	Glucan endo-1,3-beta-glucosidase, putative (AHRD V3.3 *** B9RPA4_RICCO)	1	0	1
Solyc03g114100	4-coumarate:CoA ligase 1 (AHRD V3.3 --* AT1G51680.3)	1	0	1
Solyc07g007330	Serine-rich protein-related (AHRD V3.3 *** A0A061GN42_THECC)	1	0	1
Solyc04g072900	dehydration-responsive element binding protein 3	1	1	0	ERF
Solyc02g078620	Dof zinc finger protein (AHRD V3.3 *** W9RD26_9ROSA)	1	0	1
Solyc06g048860	Laccase (AHRD V3.3 *** A0A022PYV8_ERYGU)	1	0	1
Solyc08g080080	WD40 repeat-containing protein (AHRD V3.3 *** A0A103XFY3_CYNCS)	1	0	1
Solyc03g121100	Acid phosphatase-like protein 1 (AHRD V3.3 *** V9MHL3_9ROSA)	1	0	1
Solyc10g008910	Histone H3 (AHRD V3.3 *** A0A068VC55_COFCA)	2	0	2
Solyc10g008320	LOW QUALITY:phosphatidic acid phosphatase 1 (AHRD V3.3 --* AT2G01180.6)	1	0	1
Solyc03g096870	cell division control 20-1	1	0	1
Solyc08g068070	hemoglobin 3 (AHRD V3.3 *** AT4G32690.1)	1	0	1
Solyc09g031610	DAMAGED DNA BINDING PROTEIN1	1	0	1
Solyc03g118290	auxin response factor 2A	1	1	0	ARF
Solyc04g079690	Dual-specific kinase DSK1 (AHRD V3.3 *** Q9FVN2_TOBAC)	1	0	1
Solyc06g060860	ATP-dependent caseinolytic protease/crotonase family protein (AHRD V3.3 *** A0A061G4B1_THECC)	1	0	1
Solyc12g089290	HVA22-like protein (AHRD V3.3 *** K4DH00_SOLLC)	1	0	1
Solyc06g074790	Histone H2B (AHRD V3.3 *** M1AAN4_SOLTU)	1	0	1
Solyc02g079440	FAD-binding Berberine family protein (AHRD V3.3 *** AT4G20860.1)	1	0	1
Solyc02g093680	succinate dehydrogenase	1	0	1
Solyc05g006030	D-ribose-binding periplasmic protein (AHRD V3.3 *** AT1G60010.1)	1	0	1
Solyc03g114000	Pollen-specific protein SF3, putative (AHRD V3.3 *** Q53J16_SOLLC)	1	0	1
Solyc02g077480	Histone H3 (AHRD V3.3 *** A0A068VC55_COFCA)	2	0	2
Solyc02g083070	LOW QUALITY:DUF241 domain protein (AHRD V3.3 *** G7LA86_MEDTR)	1	0	1
Solyc02g066980	LOW QUALITY:TPX2 (targeting protein for Xklp2) protein family (AHRD V3.3 *** AT5G15510.1)	1	0	1
Solyc03g044710	Patatin (AHRD V3.3 *** K4BG88_SOLLC)	1	0	1
Solyc01g107260	myosin-2 heavy chain-like protein (AHRD V3.3 *** AT1G49870.1)	1	0	1
Solyc02g090210	GDSL esterase/lipase family (AHRD V3.3 *** A0A151RJ07_CAJCA)	1	0	1
Solyc09g083290	auxin-regulated IAA14	1	0	1
Solyc03g120890	GATA transcription factor (AHRD V3.3 *** K4BMN8_SOLLC)	1	0	1
Solyc06g083070	Fimbrin, putative (AHRD V3.3 *** B9SMN8_RICCO)	1	0	1
Solyc02g069430	Phospholipid-transporting ATPase (AHRD V3.3 *** K4B7S5_SOLLC)	1	0	1
Solyc11g066100	heat shock protein 70 (AHRD V3.3 *** AT3G12580.1)	1	0	1
Solyc09g090010	Germin-like protein 1 (AHRD V3.3 *** A8QK89_VITVI)	1	0	1
Solyc12g038970	EMB1873 protein (AHRD V3.3 *** A0A097PRP8_SOLLC)	1	0	1
Solyc04g082480	Plant regulator RWP-RK family protein, putative (AHRD V3.3 *** A0A061FD78_THECC)	1	1	0	Nin-like
Solyc01g100230	DnaJ-like protein (AHRD V3.3 *** D5FNB3_SOYBN)	1	0	1
Solyc10g080760	Nudix hydrolase-like protein (AHRD V3.3 *** G7LGT1_MEDTR)	1	0	1
Solyc05g017980	Microtubule-associated protein 70-2 (AHRD V3.3 *** A0A0B2QPG9_GLYSO)	1	0	1
Solyc03g115770	Timing of cab expression 1/pseudo-response regulator 1 (AHRD V3.3 *** J9PWT0_NICAT)	1	0	1
Solyc04g008820	High mobility group protein (AHRD V3.3 *-* O49948_SOLTU)	3	0	3
Solyc06g075640	Tetratricopeptide repeat (TPR)-like superfamily protein (AHRD V3.3 *-* AT4G20900.2)	1	0	1
Solyc12g044620	Hemerythrin (AHRD V3.3 *-* A0A1D1XH40_9ARAE)	1	0	1
Solyc11g009090	Polyadenylate-binding 2 (AHRD V3.3 *** A0A0B0MLP3_GOSAR)	1	0	1
Solyc01g079480	BZIP transcription factor (AHRD V3.3 *** Q1HW69_CAPAN)	4	4	0	bZIP
Solyc12g010170	bHLH transcription factor 070	1	0	1
Solyc03g112920	Zinc finger family protein (AHRD V3.3 *-* B9HJL4_POPTR)	2	0	2
Solyc07g043070	Rab3 GTPase-activating protein catalytic subunit (AHRD V3.3 --* AT5G55060.3)	1	0	1
Solyc07g053950	DNA-directed RNA polymerase subunit alpha (AHRD V3.3 --* A0A0K1ZCQ4_9ASTE)	1	0	1
Solyc07g053820	Mad3/BUB1 homology region 1 (AHRD V3.3 *** A0A103XTQ9_CYNCS)	1	0	1
Solyc02g071930	LOW QUALITY:CTD small phosphatase-like protein (AHRD V3.3 *** W9SMG6_9ROSA)	1	0	1
Solyc02g082120	DNA-3-methyladenine glycosylase, putative (AHRD V3.3 *** B9SVU2_RICCO)	1	0	1
Solyc07g062680	lanceolate	4	4	0	TCP
Solyc07g063490	Root cap/late embryogenesis-like protein (AHRD V3.3 *** A0A072VAI7_MEDTR)	1	0	1
Solyc02g081180	RING/U-box superfamily protein (AHRD V3.3 *** AT4G03965.1)	1	0	1
Solyc01g080600	Histone H3 (AHRD V3.3 *** A0A068VC55_COFCA)	1	0	1
Solyc11g056680	Leucine-rich repeat receptor-like protein kinase family (AHRD V3.3 *** A0A0K9PVU5_ZOSMR)	1	0	1
Solyc07g055010	Heavy metal transport/detoxification superfamily protein (AHRD V3.3 *** A0A061GX23_THECC)	1	0	1
Solyc01g087560	Methyltransferase (AHRD V3.3 *** K4AYE6_SOLLC)	2	0	2
Solyc02g067970	Zinc finger family protein, putative (AHRD V3.3 *** A0A061EDJ4_THECC)	1	0	1
Solyc06g075800	Histone H2B (AHRD V3.3 *** K4C9U5_SOLLC)	3	0	3
Solyc05g046030	Peroxidase (AHRD V3.3 *** K4C0T6_SOLLC)	1	0	1
Solyc02g084860	BZIP transcription factor family protein (AHRD V3.3 *** B9H4F3_POPTR)	6	6	0	bZIP
Solyc02g087770	Aldose 1-epimerase (AHRD V3.3 *** K4BBT3_SOLLC)	1	0	1
Solyc07g066540	LOW QUALITY:transmembrane protein (AHRD V3.3 *** AT3G12870.1)	1	0	1
Solyc01g087080	interferon-activable protein (AHRD V3.3 *** AT3G52110.2)	2	0	2
Solyc01g080750	ARM repeat superfamily protein (AHRD V3.3 *** A0A061ENA2_THECC)	1	0	1
Solyc06g050530	Laccase (AHRD V3.3 *** I1M7Q3_SOYBN)	1	0	1
Solyc04g074170	MYB-related transcription factor (AHRD V3.3 *** A0A059PRU0_SALMI)	4	4	0	MYB
Solyc03g058430	Fatty acid desaturase (AHRD V3.3 *** M4QSE6_9ERIC)	1	0	1
Solyc08g061130	BZIP transcription factor (AHRD V3.3 *** L0MZN5_MALDO)	5	5	0	bZIP
Solyc04g063380	F-box family protein (AHRD V3.3 *** B9H7L8_POPTR)	1	0	1
Solyc06g072700	Heavy metal transport/detoxification superfamily protein (AHRD V3.3 *** AT5G50740.5)	1	0	1
Solyc06g053760	Syntaxin, putative (AHRD V3.3 *** B9SHK3_RICCO)	1	0	1
Solyc08g076630	Eukaryotic aspartyl protease family protein (AHRD V3.3 *** AT1G03220.1)	2	0	2
Solyc06g063430	NAC domain-containing protein, putative (AHRD V3.3 *** B9T5U4_RICCO)	2	1	1	NAC
Solyc09g009860	LOW QUALITY:Glutaredoxin family protein, putative (AHRD V3.3 *** A0A061ETX1_THECC)	2	0	2
Solyc12g099540	Kinesin-like protein (AHRD V3.3 *** K4DHX5_SOLLC)	1	0	1
Solyc07g008230	Glycosyltransferase (AHRD V3.3 *** K4CBU2_SOLLC)	1	0	1
Solyc06g072660	Protein DEK (AHRD V3.3 *** A0A0B2QBX5_GLYSO)	2	0	2
Solyc01g079130	Pectin lyase-like superfamily protein (AHRD V3.3 *** AT1G02460.1)	1	0	1
Solyc10g007400	DNA polymerase delta subunit 3 (AHRD V3.3 *** A0A0B0NMF9_GOSAR)	1	0	1
Solyc03g031780	50S ribosomal protein L2, chloroplastic (AHRD V3.3 --* RK2_ILLOL)	1	0	1
Solyc04g082200	LOW QUALITY:dehydrin	1	0	1
Solyc01g104000	Serine hydroxymethyltransferase (AHRD V3.3 *** K4B1X5_SOLLC)	1	0	1
Solyc02g080640	adenylyl-sulfate reductase	1	0	1
Solyc08g008020	C2 calcium/lipid-binding plant phosphoribosyltransferase family protein (AHRD V3.3 *** AT4G11610.2)	1	0	1
Solyc01g080900	Cytochrome P450 (AHRD V3.3 *** A0A124SDJ5_CYNCS)	1	0	1
Solyc12g008680	RNA-binding CRS1 / YhbY (CRM) domain protein (AHRD V3.3 --* AT3G27550.3)	1	0	1
Solyc05g014270	TPX2 (Targeting protein for Xklp2) family protein, putative (AHRD V3.3 *** A0A072U7R9_MEDTR)	1	0	1
Solyc02g031710	SBP (S-ribonuclease binding protein) family protein (AHRD V3.3 *** AT3G12920.1)	1	0	1
Solyc01g086960	Zinc finger A20 and AN1 domain-containing stress-associated protein (AHRD V3.3 *** A0A0K9Q649_ZOSMR)	1	0	1
Solyc05g055240	I-box binding factor	2	2	0	MYB
Solyc03g117790	Kinase (AHRD V3.3 *** D7KWK7_ARALL)	1	0	1
Solyc04g074730	Arabinogalactan-protein (AHRD V3.3 *** Q40380_NICAL)	1	0	1
Solyc02g093960	Endosomal targeting BRO1-like domain-containing protein (AHRD V3.3 *** A0A061EKR8_THECC)	1	0	1
Solyc09g098270	Pectin lyase-like superfamily protein (AHRD V3.3 *** AT1G23460.1)	1	0	1
Solyc06g034340	NAC domain protein, (AHRD V3.3 *** A0A061G781_THECC)	3	3	0	NAC
Solyc06g051550	fe inefficient	1	0	1
Solyc09g091880	Myb family transcription factor APL (AHRD V3.3 *** A0A0B0NIP7_GOSAR)	2	2	0	G2-like
Solyc06g075580	Kinesin-like protein (AHRD V3.3 *** A0A0V0IXV7_SOLCH)	1	0	1
Solyc02g038690	Histone H2B (AHRD V3.3 *** K4B5W3_SOLLC)	1	0	1
Solyc01g097290	auxin-regulated IAA16	1	0	1
Solyc01g091260	Myeloid leukemia factor 1 (AHRD V3.3 *** A0A0B0Q1A9_GOSAR)	1	0	1
Solyc09g042660	Non-specific serine/threonine protein kinase (AHRD V3.3 *** M1B3J2_SOLTU)	1	0	1
Solyc02g067100	TPX2 (targeting protein for Xklp2) protein family (AHRD V3.3 *** AT5G15510.1)	1	0	1
Solyc06g053420	C2 domain-containing protein / GRAM domain-containing protein (AHRD V3.3 *** AT3G59660.1)	2	0	2
Solyc07g063350	COP1-interacting protein, putative (AHRD V3.3 *** A0A072VAF6_MEDTR)	1	0	1
Solyc05g008670	Zinc finger transcription factor 36	1	1	0	C3H
Solyc03g121040	Clavaminate synthase-like protein (AHRD V3.3 *** W9REK5_9ROSA)	1	0	1
Solyc09g008630	DNA replication complex GINS protein PSF1 (AHRD V3.3 *** B6THR1_MAIZE)	1	0	1
Solyc01g007160	N-acetyltransferase ESCO2 (AHRD V3.3 *** A0A1D1YG22_9ARAE)	1	0	1
Solyc04g025940	Trehalose-6-phosphate synthase-6 (AHRD V3.3 *** A0A0S2A6P6_HEVBR)	1	0	1
Solyc12g005250	Kinesin-like protein (AHRD V3.3 *** K4DB63_SOLLC)	1	0	1
Solyc03g096780	Response to low sulfur protein, putative (AHRD V3.3 *** G7J9Q1_MEDTR)	1	0	1
Solyc02g093000	Phosphatidylinositol-3,4,5-trisphosphate 3-phosphatase and dual-specificity protein phosphatase PTEN, putative (AHRD V3.3 *** B9SFZ6_RICCO)	1	0	1
Solyc06g060600	Trehalose 6-phosphate phosphatase (AHRD V3.3 *** A0A0V0IC82_SOLCH)	1	0	1
Solyc04g014850	structural maintenance of chromosomes protein (AHRD V3.3 *** AT4G17240.1)	1	0	1
Solyc10g078330	B-type cyclin	1	0	1
Solyc12g009820	Monogalactosyldiacylglycerol synthase (AHRD V3.3 *** G7JGJ5_MEDTR)	2	0	2
Solyc07g062100	PHD-zinc-finger-like domain protein (AHRD V3.3 *** G7ZV42_MEDTR)	1	0	1
Solyc03g114380	Kinesin-like protein (AHRD V3.3 *** M1C9W2_SOLTU)	1	0	1
Solyc08g081890	ABC transporter family protein (AHRD V3.3 *** U5FPJ5_POPTR)	1	0	1
Solyc12g095870	Protein kinase (AHRD V3.3 *** A0A059LJJ8_9CHLO)	2	0	2
Solyc10g083310	Kinesin-related protein (AHRD V3.3 *** A0A0B0NF68_GOSAR)	1	0	1
Solyc03g121080	Syntaxin-124 protein (AHRD V3.3 *-* A0A0B0PZL0_GOSAR)	1	0	1
Solyc01g091670	Progesterone 5-beta-reductase (AHRD V3.3 *** D6N9X0_NEROL)	2	0	2
Solyc12g056510	Trihelix transcription factor GT-2 (AHRD V3.3 *** A0A0B2SAG9_GLYSO)	6	6	0	Trihelix
Solyc06g072990	LOW QUALITY:Response to low sulfur protein, putative (AHRD V3.3 *** G7J9Q1_MEDTR)	1	0	1
Solyc06g072810	aspartic/glutamic acid-rich protein (AHRD V3.3 *-* AT5G17160.1)	1	0	1
Solyc02g083640	Tetratricopeptide repeat (TPR)-like superfamily protein (AHRD V3.3 *** AT3G51280.1)	1	0	1
Solyc10g084780	Expansin (AHRD V3.3 *** A0A075EYP6_TOBAC)	2	0	2
Solyc12g006450	gamma-aminobutyrate transaminase subunit precursor isozyme 3	1	0	1
Solyc03g119060	divaricata	1	0	1
Solyc06g065450	PSL1a (AHRD V3.3 *** F5A7N5_9SOLN)	1	0	1
Solyc08g066590	Root cap protein 3	1	0	1
Solyc10g086520	expansin 6	1	0	1
Solyc01g106750	Transmembrane protein, putative (AHRD V3.3 *** G7JJ78_MEDTR)	1	0	1
Solyc08g082070	High mobility group family protein (AHRD V3.3 *** B9GL80_POPTR)	1	0	1
Solyc04g008600	Zinc knuckle family protein (AHRD V3.3 *** B9HVL9_POPTR)	2	0	2
Solyc06g082850	High mobility group B 6-like protein (AHRD V3.3 *-* A0A0B0N3I4_GOSAR)	2	0	2
Solyc04g045530	DNA primase large subunit (AHRD V3.3 *** K4BRI2_SOLLC)	1	0	1
Solyc03g096760	Response to low sulfur protein, putative (AHRD V3.3 *** G7J9Q1_MEDTR)	1	0	1
Solyc11g007370	Glycosyltransferase (AHRD V3.3 *** K4D4Z8_SOLLC)	1	0	1
Solyc03g114240	Polygalacturonase non-catalytic protein (AHRD V3.3 *** G7K1D9_MEDTR)	1	0	1
Solyc03g006840	LOW protein: M-phase inducer phosphatase-like protein (AHRD V3.3 *** AT5G62170.1)	1	0	1
Solyc12g094460	L-ascorbate oxidase like (AHRD V3.3 *** A0A0B2RKV6_GLYSO)	1	0	1
Solyc03g120950	alpha/beta-Hydrolases superfamily protein (AHRD V3.3 --* AT2G44970.3)	1	0	1
Solyc03g096770	Response to low sulfur protein, putative (AHRD V3.3 *** G7J9Q1_MEDTR)	1	0	1
Solyc01g106540	neurofilament heavy protein (AHRD V3.3 *** AT4G17000.3)	1	0	1
Solyc06g082430	LOB domain-containing protein, putative (AHRD V3.3 *** B9S4B8_RICCO)	31	31	0	LBD
Solyc06g008980	F-box/WD repeat-containing 10 (AHRD V3.3 *** A0A0B0NKC4_GOSAR)	1	0	1
Solyc11g012120	DUF506 family protein (AHRD V3.3 *** G7JKH5_MEDTR)	1	0	1
Solyc02g091890	myb-like protein X (AHRD V3.3 *-* AT4G33740.5)	1	0	1
Solyc04g050170	Clavata1 receptor kinase family protein (AHRD V3.3 *** B9I5Q8_POPTR)	1	0	1
Solyc10g080950	cyclinB1_2	1	0	1
Solyc06g011370	Chaperone protein (AHRD V3.3 *** W9QX74_9ROSA)	1	0	1
Solyc03g097120	SolycHsfA1b	7	7	0	HSF
Solyc03g032190	cyclinB2_7	1	0	1
Solyc07g054690	LOW QUALITY:BnaA01g17000D protein (AHRD V3.3 *** A0A078DPQ5_BRANA)	1	0	1
Solyc11g071300	Myb (AHRD V3.3 *** Q948S6_TOBAC)	40	40	0	MYB
Solyc02g083880	Gibberellin-regulated protein 2, putative (AHRD V3.3 *** B9SLF4_RICCO)	1	0	1
Solyc08g066510	GATA transcription factor (AHRD V3.3 *** K4CLM7_SOLLC)	11	11	0	GATA
Solyc05g056020	V-type proton ATPase subunit G (AHRD V3.3 *** A0A199UG74_ANACO)	1	0	1
Solyc10g079050	BHLH transcription factor o95	16	16	0	bHLH
Solyc06g053830	auxin-regulated IAA7	1	0	1
Solyc05g006650	bHLH transcription factor 036	4	4	0	bHLH
Solyc05g007450	Origin recognition complex, subunit 6 (AHRD V3.3 *** A0A118K386_CYNCS)	3	0	3
Solyc07g005020	DNA helicase (AHRD V3.3 *** K4CAX4_SOLLC)	1	0	1
Solyc03g113760	E2F transcription factor-like E2FE (AHRD V3.3 *** W9SXR3_9ROSA)	25	24	1	E2F/DP
Solyc09g091600	Tetratricopeptide repeat-like superfamily protein (AHRD V3.3 *** A0A061EKH3_THECC)	1	0	1
Solyc07g052250	Unknown protein (AHRD V3.3 )	1	0	1
Solyc02g032860	5'-adenylylsulfate reductase (AHRD V3.3 *** A0A072V4H5_MEDTR)	1	0	1
Solyc09g082460	Homocysteine S-methyltransferase (AHRD V3.3 *** M1P405_PRUPE)	1	0	1
Solyc03g033460	Oligopeptide transporter, putative (AHRD V3.3 *** B9SUI4_RICCO)	1	0	1
Solyc03g031620	5'-adenylylsulfate reductase (AHRD V3.3 *** A0A072V4H5_MEDTR)	1	0	1
Solyc01g107550	Methylthioribose kinase (AHRD V3.3 *** MTK_ARATH)	1	0	1
Solyc09g061700	Tetratricopeptide repeat (TPR)-like superfamily protein (AHRD V3.3 *** AT5G48850.1)	1	0	1
Solyc01g080410	Methionine sulfoxide reductase, putative (AHRD V3.3 *** B9RX37_RICCO)	1	0	1
Solyc01g006650	ETHYLENE INSENSITIVE 3-like 3 protein (AHRD V3.3 *** A0A0B2RCL4_GLYSO)	19	19	0	EIL
