# Supplementary material for: Transcriptomic analysis at organ and time scale reveals gene regulatory networks controlling the sulfate starvation response of Solanum lycopersicum
Source: BMC Plant Biol. 2020 Aug 24;20:385. doi: 10.1186/s12870-020-02590-2 (PMC7444261; doi:10.1186/s12870-020-02590-2)
Supplement: Supplementary file 2 — Additional file 2: Table S1. Normalized RNA-seq data in transcripts per million (TPM) scale. Table S2. Differentially expressed genes between sulfate-starved and control tomato plants at 2, 3 and 4 weeks after sowing. Differential expression analysis was performed in roots and leaves using the sleuth R package (q-value< 0.05 and absolute log2 FC > 1). Table S3. List of genes validated by qPCR indicating whether the sulfate regulation was previously reported in Arabidopsis. Table S4. List of Arabidopsis and tomato sulfate-responsive orthologous genes. Table S5. Enriched GO terms for orthologous sulfate-responsive genes in Arabidopsis, tomato, or shared in both species. Table S6. Genes exclusively regulated by sulfate and time in roots. Multifactorial analysis was performed using the sleuth R package (q-value< 0.05 and log2 FC > 1 in at least one level of each factor). Table S7. Genes exclusively regulated by sulfate and time in leaves. Multifactorial analysis was performed using the sleuth R package (q-value< 0.05 and log2 FC > 1 in at least one level of each factor). Table S8. Enriched GO terms for genes of root clusters. Only significant GO terms (adjusted p-value < 0.05) within the category of biological process are included in this table. Table S9. Enriched GO terms for genes of leaf clusters. Only significant GO terms (adjusted p-value < 0.05) within the category of biological process are included in this table. Table S10. List of TF-target interactions and nodes annotation of the root regulatory network. Table S11. Summary of the transcription factors of root and leaf gene regulatory networks. Table S12. List of TF-target interactions and nodes annotation of the leaf regulatory network. Table S13. Enriched GO terms for target genes of the TFs Myb (Solyc11g071300), TCP21 (Solyc03g006800) and EIL3 (Solyc01g006650). Table S14. List of predicted targets for SLIM1 (AT1G73730) TF and EIL3 (Solyc01g006650) according to PlantRegMap derived from literature, high-through [file 12870_2020_2590_MOESM2_ESM.zip › Table S11.xlsx]

## Sheet: roots
name	description	EdgeCount	Outdegree	Indegree	Family
Solyc11g071300	Myb (AHRD V3.3 *** Q948S6_TOBAC)	40	40	0	MYB
Solyc06g082430	LOB domain-containing protein, putative (AHRD V3.3 *** B9S4B8_RICCO)	31	31	0	LBD
Solyc03g113760	E2F transcription factor-like E2FE (AHRD V3.3 *** W9SXR3_9ROSA)	25	24	1	E2F/DP
Solyc01g006650	ETHYLENE INSENSITIVE 3-like 3 protein (AHRD V3.3 *** A0A0B2RCL4_GLYSO)	19	19	0	EIL
Solyc10g079050	BHLH transcription factor o95	16	16	0	bHLH
Solyc08g066510	GATA transcription factor (AHRD V3.3 *** K4CLM7_SOLLC)	11	11	0	GATA
Solyc03g097120	SolycHsfA1b	7	7	0	HSF
Solyc02g084860	BZIP transcription factor family protein (AHRD V3.3 *** B9H4F3_POPTR)	6	6	0	bZIP
Solyc12g056510	Trihelix transcription factor GT-2 (AHRD V3.3 *** A0A0B2SAG9_GLYSO)	6	6	0	Trihelix
Solyc08g061130	BZIP transcription factor (AHRD V3.3 *** L0MZN5_MALDO)	5	5	0	bZIP
Solyc01g079480	BZIP transcription factor (AHRD V3.3 *** Q1HW69_CAPAN)	4	4	0	bZIP
Solyc07g062680	lanceolate	4	4	0	TCP
Solyc04g074170	MYB-related transcription factor (AHRD V3.3 *** A0A059PRU0_SALMI)	4	4	0	MYB
Solyc05g006650	bHLH transcription factor 036	4	4	0	bHLH
Solyc06g034340	NAC domain protein, (AHRD V3.3 *** A0A061G781_THECC)	3	3	0	NAC
Solyc05g055240	I-box binding factor	2	2	0	MYB
Solyc09g091880	Myb family transcription factor APL (AHRD V3.3 *** A0A0B0NIP7_GOSAR)	2	2	0	G2-like
Solyc05g008670	Zinc finger transcription factor 36	1	1	0	C3H
Solyc06g063430	NAC domain-containing protein, putative (AHRD V3.3 *** B9T5U4_RICCO)	2	1	1	NAC
Solyc07g053570	Zinc finger family protein (AHRD V3.3 *** U5FMI7_POPTR)	1	1	0	C2H2
Solyc10g005550	R2R3MYB transcription factor 63	1	1	0	MYB
Solyc03g118290	auxin response factor 2A	1	1	0	ARF
Solyc04g072900	dehydration-responsive element binding protein 3	1	1	0	ERF
Solyc04g082480	Plant regulator RWP-RK family protein, putative (AHRD V3.3 *** A0A061FD78_THECC)	1	1	0	Nin-like

## Sheet: leaves
name	description	EdgeCount	Indegree	Outdegree	Family
Solyc03g006800	TCP transcription factor 21	71	0	71	TCP
Solyc07g062680	lanceolate	63	0	63	TCP
Solyc06g070900	TCP transcription factor 17	61	0	61	TCP
Solyc05g006650	bHLH transcription factor 036	54	0	54	bHLH
Solyc04g081170	GAGA-binding transcriptional activator (AHRD V3.3 *** H1ZN91_SOLLC)	46	0	46	BBR-BPC
Solyc02g085580	Zinc finger protein (AHRD V3.3 *** K9P0T0_9ROSI)	44	1	43	C2H2
Solyc02g068200	TCP transcription factor 18	34	0	34	TCP
Solyc11g020670	TCP transcription factor 12	27	0	27	TCP
Solyc02g071130	WRKY transcription factor 71	26	0	26	WRKY
Solyc08g062490	WRKY transcription factor 50	25	1	24	WRKY
Solyc08g081960	Solanum Lycopersicum Cytokinin Response Factor 2	24	0	24	ERF
Solyc10g081490	R2R3MYB transcription factor 60	21	0	21	MYB
Solyc02g080890	WRKY transcription factor 6	18	0	18	WRKY
Solyc07g045030	NAC domain-containing protein, putative (AHRD V3.3 *** B9RI29_RICCO)	18	0	18	NAC
Solyc01g006650	ETHYLENE INSENSITIVE 3-like 3 protein (AHRD V3.3 *** A0A0B2RCL4_GLYSO)	17	0	17	EIL
Solyc06g048630	methionine sulfoxide reductase A1	16	0	16	bZIP
Solyc03g098320	Myb transcription factor (AHRD V3.3 *** A0A072UBN0_MEDTR)	15	1	14	MYB_related
Solyc01g102300	bHLH transcription factor 006	14	1	13	bHLH
Solyc02g036370	Myb family transcription factor	14	1	13	MYB_related
Solyc09g066010	WRKY transcription factor 24	14	1	13	WRKY
Solyc08g077110	NAC domain protein, (AHRD V3.3 *** A0A061GAH7_THECC)	13	0	13	NAC
Solyc01g009860	NAC domain protein (AHRD V3.3 *** B2ZGQ7_SOYBN)	11	0	11	NAC
Solyc05g053330	MYB transcription factor (AHRD V3.3 *** Q39550_CRAPL)	11	0	11	MYB
Solyc06g034340	NAC domain protein, (AHRD V3.3 *** A0A061G781_THECC)	11	0	11	NAC
Solyc09g015770	WRKY transcription factor 81	11	0	11	WRKY
Solyc01g091010	CRABS CLAW-like protein1a	10	0	10	YABBY
Solyc02g085630	Homeobox-leucine zipper family protein (AHRD V3.3 *** B9MXR7_POPTR)	9	0	9	HD-ZIP
Solyc03g097120	SolycHsfA1b	9	0	9	HSF
Solyc08g078340	MYB transcription factor (AHRD V3.3 *** T2DNE9_PHAVU)	9	0	9	MYB_related
Solyc04g071160	BZIP transcription factor (AHRD V3.3 *** A0A0K9NU16_ZOSMR)	6	0	6	bZIP
Solyc04g082480	Plant regulator RWP-RK family protein, putative (AHRD V3.3 *** A0A061FD78_THECC)	5	0	5	Nin-like
Solyc12g009240	Ethylene-responsive transcription factor ERF017 (AHRD V3.3 *** ERF17_ARATH)	5	1	4	ERF
Solyc03g093550	Ethylene-responsive transcription factor (AHRD V3.3 *** M4WYH8_GOSHI)	3	0	3	ERF
Solyc10g006130	EAR motif SlERF36	6	3	3	ERF
Solyc08g078190	ethylene-responsive transcription factor	3	0	3	ERF
Solyc12g007070	SolycHsfC1	3	0	3	HSF
Solyc01g079480	BZIP transcription factor (AHRD V3.3 *** Q1HW69_CAPAN)	2	0	2	bZIP
Solyc02g067230	Dof zinc finger protein3	2	0	2	Dof
Solyc02g092930	R2R3MYB transcription factor 44	2	0	2	MYB
Solyc06g060490	BZIP transcription factor (AHRD V3.3 *** A0A0K9NU16_ZOSMR)	2	0	2	bZIP
Solyc01g065980	Ethylene Response Factor E.4	1	0	1	ERF
Solyc04g077980	C2H2-type zinc finger protein	1	0	1	C2H2
Solyc05g007180	jasmonic acid 1	1	0	1	HD-ZIP
Solyc06g035700	Dehydration responsive element binding transcription factor (AHRD V3.3 *** W6FIY4_9ROSA)	1	0	1	ERF
Solyc10g084370	MYB transcription factor (AHRD V3.3 *** B5TV64_CAMSI)	1	0	1	MYB_related
