# Supplementary material for: Transcriptomic analysis at organ and time scale reveals gene regulatory networks controlling the sulfate starvation response of Solanum lycopersicum
Source: BMC Plant Biol. 2020 Aug 24;20:385. doi: 10.1186/s12870-020-02590-2 (PMC7444261; doi:10.1186/s12870-020-02590-2)
Supplement: Supplementary file 2 — Additional file 2: Table S1. Normalized RNA-seq data in transcripts per million (TPM) scale. Table S2. Differentially expressed genes between sulfate-starved and control tomato plants at 2, 3 and 4 weeks after sowing. Differential expression analysis was performed in roots and leaves using the sleuth R package (q-value< 0.05 and absolute log2 FC > 1). Table S3. List of genes validated by qPCR indicating whether the sulfate regulation was previously reported in Arabidopsis. Table S4. List of Arabidopsis and tomato sulfate-responsive orthologous genes. Table S5. Enriched GO terms for orthologous sulfate-responsive genes in Arabidopsis, tomato, or shared in both species. Table S6. Genes exclusively regulated by sulfate and time in roots. Multifactorial analysis was performed using the sleuth R package (q-value< 0.05 and log2 FC > 1 in at least one level of each factor). Table S7. Genes exclusively regulated by sulfate and time in leaves. Multifactorial analysis was performed using the sleuth R package (q-value< 0.05 and log2 FC > 1 in at least one level of each factor). Table S8. Enriched GO terms for genes of root clusters. Only significant GO terms (adjusted p-value < 0.05) within the category of biological process are included in this table. Table S9. Enriched GO terms for genes of leaf clusters. Only significant GO terms (adjusted p-value < 0.05) within the category of biological process are included in this table. Table S10. List of TF-target interactions and nodes annotation of the root regulatory network. Table S11. Summary of the transcription factors of root and leaf gene regulatory networks. Table S12. List of TF-target interactions and nodes annotation of the leaf regulatory network. Table S13. Enriched GO terms for target genes of the TFs Myb (Solyc11g071300), TCP21 (Solyc03g006800) and EIL3 (Solyc01g006650). Table S14. List of predicted targets for SLIM1 (AT1G73730) TF and EIL3 (Solyc01g006650) according to PlantRegMap derived from literature, high-through [file 12870_2020_2590_MOESM2_ESM.zip › Table S12.xlsx]

## Sheet: NETWORK TF TARGET
TF	TARGET	PEARSON CORRELATION	EVIDENCE
Solyc01g006650	Solyc09g061700	0.995407	motif, motif_CE
Solyc01g006650	Solyc01g080410	0.991034	motif
Solyc01g006650	Solyc03g033460	0.985356	motif
Solyc01g006650	Solyc07g052250	0.984772	motif, motif_CE
Solyc01g006650	Solyc01g104000	0.98021	motif, motif_CE
Solyc01g006650	Solyc03g096780	0.964017	motif, motif_CE
Solyc01g006650	Solyc06g072990	0.95554	motif, motif_CE
Solyc01g006650	Solyc01g107550	0.953726	motif, motif_CE
Solyc01g006650	Solyc09g082460	0.944053	motif
Solyc01g006650	Solyc03g031620	0.942101	motif, motif_CE
Solyc01g006650	Solyc11g012120	0.937803	FunTFBS, motif
Solyc01g006650	Solyc02g032860	0.936998	motif, motif_CE
Solyc01g006650	Solyc12g006450	0.925993	motif
Solyc01g006650	Solyc03g121040	0.920676	FunTFBS, motif, motif_CE
Solyc01g006650	Solyc02g065260	0.914357	motif
Solyc01g006650	Solyc03g096770	0.905405	motif, motif_CE
Solyc01g006650	Solyc09g091600	0.904952	motif, motif_CE
Solyc01g009860	Solyc11g007430	0.97888	motif
Solyc01g009860	Solyc03g119590	0.971282	motif
Solyc01g009860	Solyc03g033840	0.955638	motif
Solyc01g009860	Solyc04g014400	0.948838	motif
Solyc01g009860	Solyc10g085130	0.938501	motif, motif_CE
Solyc01g009860	Solyc00g080750	0.932174	motif
Solyc01g009860	Solyc07g065410	0.928622	motif
Solyc01g009860	Solyc02g067660	0.92362	motif
Solyc01g009860	Solyc10g018340	0.921295	motif
Solyc01g009860	Solyc05g016180	0.916342	motif
Solyc01g009860	Solyc03g033790	0.913884	motif
Solyc01g065980	Solyc06g005620	0.912508	motif
Solyc01g079480	Solyc11g071280	0.916286	motif
Solyc01g079480	Solyc01g107590	0.907152	motif
Solyc01g091010	Solyc10g079590	0.964795	motif
Solyc01g091010	Solyc05g012790	0.958985	motif, motif_CE
Solyc01g091010	Solyc07g053790	0.954274	motif
Solyc01g091010	Solyc11g005190	0.952129	motif
Solyc01g091010	Solyc09g010060	0.951024	motif
Solyc01g091010	Solyc09g008650	0.939829	motif
Solyc01g091010	Solyc04g079690	0.932718	FunTFBS, motif
Solyc01g091010	Solyc05g014080	0.914161	motif
Solyc01g091010	Solyc08g043180	0.90815	motif
Solyc01g091010	Solyc05g055440	0.903607	motif, motif_CE
Solyc01g102300	Solyc01g098390	0.973931	motif, motif_CE
Solyc01g102300	Solyc09g020190	0.972968	motif
Solyc01g102300	Solyc04g081700	0.970867	motif
Solyc01g102300	Solyc03g007230	0.967554	FunTFBS, motif, motif_CE
Solyc01g102300	Solyc01g105410	0.963979	motif
Solyc01g102300	Solyc01g106000	0.959181	motif
Solyc01g102300	Solyc11g073200	0.956736	motif
Solyc01g102300	Solyc06g069490	0.951827	motif
Solyc01g102300	Solyc07g066020	0.940074	FunTFBS, motif
Solyc01g102300	Solyc07g056200	0.935182	motif
Solyc01g102300	Solyc02g071870	0.926308	motif
Solyc01g102300	Solyc09g042670	0.917307	motif
Solyc01g102300	Solyc02g093110	0.903411	motif, motif_CE
Solyc02g036370	Solyc08g075990	0.961215	motif
Solyc02g036370	Solyc04g015030	0.954607	motif
Solyc02g036370	Solyc04g007940	0.949206	motif
Solyc02g036370	Solyc10g005050	0.943778	motif
Solyc02g036370	Solyc11g032050	0.940473	motif
Solyc02g036370	Solyc05g009930	0.938255	motif
Solyc02g036370	Solyc01g109690	0.934619	motif
Solyc02g036370	Solyc02g085950	0.932472	motif
Solyc02g036370	Solyc01g099650	0.932356	motif
Solyc02g036370	Solyc02g083410	0.930171	motif
Solyc02g036370	Solyc02g070950	0.929814	motif
Solyc02g036370	Solyc01g079850	0.929352	motif
Solyc02g036370	Solyc04g078590	0.927299	motif
Solyc02g067230	Solyc10g005080	0.916792	motif, motif_CE
Solyc02g067230	Solyc02g094150	0.904732	motif
Solyc02g068200	Solyc07g041900	0.973822	motif
Solyc02g068200	Solyc01g107670	0.973669	FunTFBS, motif, motif_CE
Solyc02g068200	Solyc05g009520	0.972486	motif, motif_CE
Solyc02g068200	Solyc03g117420	0.972376	FunTFBS, motif, motif_CE
Solyc02g068200	Solyc01g086810	0.970497	motif, motif_CE
Solyc02g068200	Solyc06g053980	0.966239	motif
Solyc02g068200	Solyc01g106000	0.963918	motif
Solyc02g068200	Solyc03g112230	0.959503	motif
Solyc02g068200	Solyc07g066010	0.958538	motif
Solyc02g068200	Solyc07g043230	0.958311	motif
Solyc02g068200	Solyc06g011350	0.947099	motif
Solyc02g068200	Solyc06g053360	0.945825	motif, motif_CE
Solyc02g068200	Solyc04g014400	0.944595	motif
Solyc02g068200	Solyc11g010430	0.941952	motif
Solyc02g068200	Solyc11g010330	0.941512	motif
Solyc02g068200	Solyc01g094250	0.939515	motif
Solyc02g068200	Solyc02g071870	0.934533	motif
Solyc02g068200	Solyc06g009110	0.931062	motif
Solyc02g068200	Solyc05g046310	0.930252	motif
Solyc02g068200	Solyc02g093890	0.929495	FunTFBS, motif, motif_CE
Solyc02g068200	Solyc01g107100	0.92883	motif
Solyc02g068200	Solyc05g051480	0.926471	motif
Solyc02g068200	Solyc03g025670	0.924441	motif
Solyc02g068200	Solyc02g083460	0.924121	motif
Solyc02g068200	Solyc02g084980	0.918604	motif
Solyc02g068200	Solyc01g010060	0.918371	motif
Solyc02g068200	Solyc12g014480	0.916253	motif
Solyc02g068200	Solyc01g010230	0.912985	motif
Solyc02g068200	Solyc02g081360	0.911331	FunTFBS, motif
Solyc02g068200	Solyc05g051970	0.909989	motif
Solyc02g068200	Solyc04g014990	0.906842	motif, motif_CE
Solyc02g068200	Solyc06g005090	0.902894	motif
Solyc02g068200	Solyc02g082740	0.901906	motif
Solyc02g068200	Solyc12g094650	0.90042	motif
Solyc02g071130	Solyc08g068730	0.964099	motif
Solyc02g071130	Solyc01g073890	0.961991	motif, motif_CE
Solyc02g071130	Solyc05g054650	0.961522	motif, motif_CE
Solyc02g071130	Solyc02g069250	0.952615	motif
Solyc02g071130	Solyc03g005130	0.951346	motif
Solyc02g071130	Solyc11g068940	0.950941	motif, motif_CE
Solyc02g071130	Solyc03g031600	0.947435	motif
Solyc02g071130	Solyc01g094860	0.941963	FunTFBS, motif
Solyc02g071130	Solyc03g120110	0.938382	motif
Solyc02g071130	Solyc08g066310	0.929511	motif
Solyc02g071130	Solyc01g106350	0.928382	motif
Solyc02g071130	Solyc10g047170	0.923061	FunTFBS, motif
Solyc02g071130	Solyc05g009760	0.9228	motif
Solyc02g071130	Solyc06g071280	0.921582	motif
Solyc02g071130	Solyc04g071280	0.921156	motif
Solyc02g071130	Solyc04g078280	0.920354	motif
Solyc02g071130	Solyc08g067410	0.920064	motif
Solyc02g071130	Solyc05g051860	0.918193	motif
Solyc02g071130	Solyc08g077790	0.918192	FunTFBS, motif
Solyc02g071130	Solyc01g096930	0.914077	motif, motif_CE
Solyc02g071130	Solyc08g075550	0.911255	motif
Solyc02g071130	Solyc02g063020	0.910842	FunTFBS, motif
Solyc02g071130	Solyc02g078170	0.90815	motif
Solyc02g071130	Solyc09g005860	0.907044	FunTFBS, motif, motif_CE
Solyc02g071130	Solyc08g080180	0.903771	motif
Solyc02g071130	Solyc02g014030	0.900398	motif
Solyc02g080890	Solyc03g005130	0.965998	motif
Solyc02g080890	Solyc10g047170	0.965486	motif
Solyc02g080890	Solyc02g068820	0.958395	motif
Solyc02g080890	Solyc03g007260	0.948405	motif
Solyc02g080890	Solyc03g120110	0.948195	motif
Solyc02g080890	Solyc02g032950	0.941209	FunTFBS, motif
Solyc02g080890	Solyc08g077790	0.937594	FunTFBS, motif
Solyc02g080890	Solyc06g036420	0.937317	motif, motif_CE
Solyc02g080890	Solyc04g079250	0.934787	motif
Solyc02g080890	Solyc02g063020	0.934191	motif
Solyc02g080890	Solyc03g114890	0.924876	motif
Solyc02g080890	Solyc03g120540	0.924564	motif
Solyc02g080890	Solyc01g096930	0.919014	motif
Solyc02g080890	Solyc04g078280	0.907212	motif
Solyc02g080890	Solyc04g015460	0.906893	motif
Solyc02g080890	Solyc01g067570	0.906807	motif
Solyc02g080890	Solyc08g082460	0.903279	motif, motif_CE
Solyc02g080890	Solyc02g082910	0.901196	motif
Solyc02g085580	Solyc04g083160	0.984873	motif
Solyc02g085580	Solyc03g121940	0.983837	FunTFBS, motif
Solyc02g085580	Solyc02g078840	0.978533	motif
Solyc02g085580	Solyc02g062800	0.975082	motif
Solyc02g085580	Solyc03g043850	0.968248	motif
Solyc02g085580	Solyc06g009050	0.965817	FunTFBS, motif
Solyc02g085580	Solyc12g098190	0.964489	motif
Solyc02g085580	Solyc12g014100	0.964405	motif
Solyc02g085580	Solyc12g088940	0.964277	motif
Solyc02g085580	Solyc05g009630	0.958927	motif
Solyc02g085580	Solyc04g082700	0.957042	motif
Solyc02g085580	Solyc01g067620	0.956762	motif
Solyc02g085580	Solyc05g053090	0.956457	motif
Solyc02g085580	Solyc04g015970	0.953784	motif
Solyc02g085580	Solyc08g065480	0.952992	motif
Solyc02g085580	Solyc09g090080	0.952429	motif
Solyc02g085580	Solyc06g071990	0.950292	motif
Solyc02g085580	Solyc06g008870	0.94952	FunTFBS, motif
Solyc02g085580	Solyc03g119310	0.942379	motif
Solyc02g085580	Solyc04g005790	0.940755	motif
Solyc02g085580	Solyc09g075020	0.939504	motif
Solyc02g085580	Solyc04g080370	0.939069	motif
Solyc02g085580	Solyc04g011430	0.938386	motif
Solyc02g085580	Solyc09g005660	0.937246	motif
Solyc02g085580	Solyc09g014450	0.936988	motif, motif_CE
Solyc02g085580	Solyc02g088800	0.932669	motif, motif_CE
Solyc02g085580	Solyc06g069490	0.93225	motif
Solyc02g085580	Solyc09g007030	0.929725	motif, motif_CE
Solyc02g085580	Solyc08g075320	0.928548	motif
Solyc02g085580	Solyc05g012850	0.928477	motif
Solyc02g085580	Solyc12g017480	0.926657	motif
Solyc02g085580	Solyc01g081310	0.921275	motif
Solyc02g085580	Solyc02g093110	0.917743	motif
Solyc02g085580	Solyc02g089770	0.915989	motif
Solyc02g085580	Solyc02g090490	0.914822	motif
Solyc02g085580	Solyc02g080580	0.914684	motif, motif_CE
Solyc02g085580	Solyc12g042950	0.914401	FunTFBS, motif
Solyc02g085580	Solyc03g083250	0.913586	motif
Solyc02g085580	Solyc11g007030	0.913578	motif
Solyc02g085580	Solyc11g072660	0.91299	motif
Solyc02g085580	Solyc02g080520	0.903805	motif, motif_CE
Solyc02g085580	Solyc01g098390	0.902172	FunTFBS, motif
Solyc02g085580	Solyc03g120840	0.900142	FunTFBS, motif
Solyc02g085630	Solyc09g020190	0.973299	motif
Solyc02g085630	Solyc07g053220	0.96989	motif
Solyc02g085630	Solyc11g009000	0.954627	motif
Solyc02g085630	Solyc01g100240	0.952814	motif
Solyc02g085630	Solyc08g062360	0.949212	motif
Solyc02g085630	Solyc06g064880	0.949196	motif
Solyc02g085630	Solyc03g115920	0.94589	motif
Solyc02g085630	Solyc08g062490	0.937951	motif, motif_CE
Solyc02g085630	Solyc05g009630	0.90643	FunTFBS, motif, motif_CE
Solyc08g062490	Solyc02g014030	0.962353	motif
Solyc08g062490	Solyc01g006950	0.949573	motif, motif_CE
Solyc08g062490	Solyc06g009110	0.949367	motif
Solyc08g062490	Solyc11g012510	0.94921	motif
Solyc08g062490	Solyc03g094160	0.94574	motif
Solyc08g062490	Solyc08g075550	0.945417	motif
Solyc08g062490	Solyc02g094030	0.942085	motif
Solyc08g062490	Solyc03g119590	0.939079	motif
Solyc08g062490	Solyc06g065030	0.937358	motif
Solyc08g062490	Solyc04g077650	0.935081	motif
Solyc08g062490	Solyc12g096710	0.934698	motif
Solyc08g062490	Solyc06g071280	0.934436	motif
Solyc08g062490	Solyc01g096930	0.930526	motif
Solyc08g062490	Solyc01g081310	0.929413	motif
Solyc08g062490	Solyc11g064920	0.924948	motif
Solyc08g062490	Solyc02g091650	0.92381	motif
Solyc08g062490	Solyc02g080110	0.923011	motif, motif_CE
Solyc08g062490	Solyc06g016770	0.922168	motif
Solyc08g062490	Solyc12g096680	0.920505	motif
Solyc08g062490	Solyc10g080670	0.919509	motif, motif_CE
Solyc08g062490	Solyc01g106350	0.918891	motif
Solyc08g062490	Solyc08g067410	0.913442	motif
Solyc08g062490	Solyc11g007140	0.905835	motif
Solyc08g062490	Solyc03g114600	0.901068	motif
Solyc02g092930	Solyc01g095720	0.970568	motif, motif_CE
Solyc02g092930	Solyc02g084980	0.902365	motif, motif_CE
Solyc03g006800	Solyc12g088650	0.983842	motif
Solyc03g006800	Solyc01g057830	0.980872	motif, motif_CE
Solyc03g006800	Solyc03g062790	0.979859	motif
Solyc03g006800	Solyc03g117730	0.978764	motif, motif_CE
Solyc03g006800	Solyc11g007680	0.978572	motif
Solyc03g006800	Solyc09g011810	0.975872	motif, motif_CE
Solyc03g006800	Solyc05g009300	0.975001	motif
Solyc03g006800	Solyc01g109700	0.973799	motif, motif_CE
Solyc03g006800	Solyc10g038130	0.972692	motif
Solyc03g006800	Solyc08g069180	0.970336	motif
Solyc03g006800	Solyc03g114250	0.970108	motif
Solyc03g006800	Solyc10g074470	0.970046	motif
Solyc03g006800	Solyc04g074640	0.96865	motif, motif_CE
Solyc03g006800	Solyc12g013580	0.966763	motif
Solyc03g006800	Solyc02g014150	0.966576	FunTFBS, motif
Solyc03g006800	Solyc03g118240	0.965209	motif
Solyc03g006800	Solyc02g070210	0.964553	FunTFBS, motif, motif_CE
Solyc03g006800	Solyc11g005090	0.963824	FunTFBS, motif, motif_CE
Solyc03g006800	Solyc02g066920	0.962816	motif
Solyc03g006800	Solyc02g083410	0.960253	motif, motif_CE
Solyc03g006800	Solyc08g013670	0.959145	motif
Solyc03g006800	Solyc08g083140	0.959106	motif, motif_CE
Solyc03g006800	Solyc03g120810	0.958184	motif
Solyc03g006800	Solyc03g114450	0.957115	motif
Solyc03g006800	Solyc08g006160	0.953999	motif, motif_CE
Solyc03g006800	Solyc03g093310	0.953864	motif, motif_CE
Solyc03g006800	Solyc05g013960	0.953155	FunTFBS, motif
Solyc03g006800	Solyc01g110160	0.953068	FunTFBS, motif, motif_CE
Solyc03g006800	Solyc02g087400	0.952119	motif
Solyc03g006800	Solyc07g066470	0.951621	motif
Solyc03g006800	Solyc09g097910	0.951216	motif, motif_CE
Solyc03g006800	Solyc10g007670	0.951196	motif
Solyc03g006800	Solyc11g012850	0.950133	motif
Solyc03g006800	Solyc12g019550	0.949063	FunTFBS, motif, motif_CE
Solyc03g006800	Solyc08g076150	0.948596	motif, motif_CE
Solyc03g006800	Solyc01g067290	0.947615	motif
Solyc03g006800	Solyc06g083230	0.947195	motif
Solyc03g006800	Solyc02g090900	0.946418	motif
Solyc03g006800	Solyc02g070980	0.94626	motif
Solyc03g006800	Solyc01g094790	0.946255	motif
Solyc03g006800	Solyc12g070270	0.94613	motif
Solyc03g006800	Solyc06g049040	0.945768	motif
Solyc03g006800	Solyc02g079390	0.94539	motif
Solyc03g006800	Solyc06g073090	0.944203	motif
Solyc03g006800	Solyc01g006370	0.944051	motif
Solyc03g006800	Solyc06g074200	0.943276	motif
Solyc03g006800	Solyc03g113720	0.941005	motif, motif_CE
Solyc03g006800	Solyc02g083890	0.940723	motif, motif_CE
Solyc03g006800	Solyc09g014760	0.93888	motif
Solyc03g006800	Solyc07g063600	0.938609	motif
Solyc03g006800	Solyc04g076800	0.938501	motif
Solyc03g006800	Solyc04g058080	0.937346	motif
Solyc03g006800	Solyc05g054600	0.936926	motif
Solyc03g006800	Solyc08g005460	0.936853	motif, motif_CE
Solyc03g006800	Solyc04g082290	0.936561	motif, motif_CE
Solyc03g006800	Solyc06g068550	0.932236	FunTFBS, motif, motif_CE
Solyc03g006800	Solyc07g006630	0.93184	motif, motif_CE
Solyc03g006800	Solyc08g079000	0.930584	motif
Solyc03g006800	Solyc11g031960	0.929879	motif, motif_CE
Solyc03g006800	Solyc06g008210	0.928795	motif
Solyc03g006800	Solyc03g098200	0.927747	motif
Solyc03g006800	Solyc09g092230	0.927733	motif
Solyc03g006800	Solyc10g039290	0.923854	motif, motif_CE
Solyc03g006800	Solyc09g011010	0.920308	motif
Solyc03g006800	Solyc01g110560	0.919246	FunTFBS, motif, motif_CE
Solyc03g006800	Solyc08g006820	0.912972	motif
Solyc03g006800	Solyc04g073970	0.909065	FunTFBS, motif, motif_CE
Solyc03g006800	Solyc01g109430	0.907682	motif
Solyc03g006800	Solyc04g078000	0.903187	motif, motif_CE
Solyc03g006800	Solyc07g064030	0.902902	motif
Solyc03g006800	Solyc10g006370	0.900276	motif, motif_CE
Solyc03g093550	Solyc12g009240	0.950699	FunTFBS, motif, motif_CE
Solyc03g093550	Solyc10g006130	0.936931	motif
Solyc03g093550	Solyc02g091500	0.910835	motif, motif_CE
Solyc12g009240	Solyc07g040960	0.978425	motif
Solyc12g009240	Solyc02g091500	0.976455	motif, motif_CE
Solyc12g009240	Solyc10g006130	0.955062	motif
Solyc12g009240	Solyc02g090360	0.928999	motif, motif_CE
Solyc10g006130	Solyc03g093540	0.933745	motif
Solyc10g006130	Solyc02g091500	0.924099	motif, motif_CE
Solyc10g006130	Solyc01g106330	0.908924	motif
Solyc03g097120	Solyc03g119060	0.969188	motif
Solyc03g097120	Solyc10g084400	0.965983	motif
Solyc03g097120	Solyc04g063380	0.960333	FunTFBS, motif, motif_CE
Solyc03g097120	Solyc01g091260	0.959683	motif, motif_CE
Solyc03g097120	Solyc06g011370	0.939465	motif
Solyc03g097120	Solyc02g067530	0.928153	motif
Solyc03g097120	Solyc11g068940	0.920637	motif
Solyc03g097120	Solyc11g069070	0.919535	motif
Solyc03g097120	Solyc04g058170	0.917302	motif
Solyc03g098320	Solyc02g089080	0.968877	motif
Solyc03g098320	Solyc02g088820	0.959946	motif
Solyc03g098320	Solyc01g079850	0.953249	motif
Solyc03g098320	Solyc06g065380	0.947828	motif
Solyc03g098320	Solyc10g080390	0.94694	motif
Solyc03g098320	Solyc02g070950	0.945521	motif
Solyc03g098320	Solyc04g078590	0.933697	motif
Solyc03g098320	Solyc05g053400	0.929158	motif
Solyc03g098320	Solyc01g109690	0.92666	motif
Solyc03g098320	Solyc03g121180	0.924579	motif
Solyc03g098320	Solyc03g005760	0.907634	motif, motif_CE
Solyc03g098320	Solyc04g012030	0.907463	motif
Solyc03g098320	Solyc02g092490	0.905163	motif
Solyc03g098320	Solyc03g119870	0.90298	motif
Solyc04g071160	Solyc01g105410	0.962333	FunTFBS, motif, motif_CE
Solyc04g071160	Solyc11g008390	0.956042	motif
Solyc04g071160	Solyc10g080890	0.952317	motif, motif_CE
Solyc04g071160	Solyc06g076750	0.945887	motif
Solyc04g071160	Solyc05g039990	0.912941	motif
Solyc04g071160	Solyc10g080010	0.904074	motif
Solyc04g077980	Solyc03g026270	0.911813	motif
Solyc04g081170	Solyc03g115700	0.980253	motif, motif_CE
Solyc04g081170	Solyc07g054850	0.977893	motif
Solyc04g081170	Solyc09g007290	0.976522	motif, motif_CE
Solyc04g081170	Solyc01g099850	0.960279	motif
Solyc04g081170	Solyc01g096810	0.956262	motif
Solyc04g081170	Solyc05g052470	0.951542	motif
Solyc04g081170	Solyc09g011450	0.949883	motif
Solyc04g081170	Solyc01g090680	0.949613	motif, motif_CE
Solyc04g081170	Solyc06g008870	0.945626	motif
Solyc04g081170	Solyc04g076470	0.943951	motif
Solyc04g081170	Solyc12g008770	0.943171	motif, motif_CE
Solyc04g081170	Solyc06g005500	0.941212	motif, motif_CE
Solyc04g081170	Solyc01g105280	0.937658	motif
Solyc04g081170	Solyc02g067860	0.933596	motif
Solyc04g081170	Solyc08g066620	0.929923	motif
Solyc04g081170	Solyc02g085580	0.929572	motif, motif_CE
Solyc04g081170	Solyc02g081390	0.929567	motif
Solyc04g081170	Solyc11g066620	0.927073	motif
Solyc04g081170	Solyc01g080220	0.925523	motif
Solyc04g081170	Solyc06g082010	0.924874	motif, motif_CE
Solyc04g081170	Solyc03g032150	0.924128	motif
Solyc04g081170	Solyc10g074960	0.923889	motif
Solyc04g081170	Solyc01g105410	0.923332	motif
Solyc04g081170	Solyc07g063310	0.922883	motif
Solyc04g081170	Solyc04g076360	0.921077	motif
Solyc04g081170	Solyc09g020190	0.920827	motif
Solyc04g081170	Solyc09g014500	0.920363	motif
Solyc04g081170	Solyc10g085400	0.918008	motif, motif_CE
Solyc04g081170	Solyc01g098390	0.917707	motif
Solyc04g081170	Solyc05g016060	0.916232	motif
Solyc04g081170	Solyc08g007080	0.91519	motif
Solyc04g081170	Solyc04g079410	0.915142	motif
Solyc04g081170	Solyc01g067800	0.913912	motif
Solyc04g081170	Solyc01g067570	0.913738	motif
Solyc04g081170	Solyc09g066010	0.913722	motif, motif_CE
Solyc04g081170	Solyc03g082720	0.913614	motif
Solyc04g081170	Solyc05g046310	0.911512	FunTFBS, motif
Solyc04g081170	Solyc06g005460	0.909835	motif
Solyc04g081170	Solyc03g097110	0.907583	motif
Solyc04g081170	Solyc04g015570	0.907298	motif
Solyc04g081170	Solyc03g083400	0.906947	motif
Solyc04g081170	Solyc05g056480	0.904666	motif
Solyc04g081170	Solyc02g067840	0.903471	motif
Solyc04g081170	Solyc08g067610	0.903389	motif
Solyc04g081170	Solyc01g102300	0.900918	motif
Solyc04g081170	Solyc06g071990	0.900839	motif
Solyc09g066010	Solyc01g096460	0.949094	motif, motif_CE
Solyc09g066010	Solyc03g082470	0.931876	motif
Solyc09g066010	Solyc02g071970	0.931862	motif
Solyc09g066010	Solyc08g077790	0.931292	FunTFBS, motif
Solyc09g066010	Solyc06g016770	0.930323	motif
Solyc09g066010	Solyc01g105180	0.92985	motif
Solyc09g066010	Solyc03g117490	0.915528	motif
Solyc09g066010	Solyc02g063020	0.907065	motif
Solyc09g066010	Solyc04g015570	0.904919	motif
Solyc09g066010	Solyc06g071280	0.902853	motif
Solyc09g066010	Solyc01g091840	0.902851	motif, motif_CE
Solyc09g066010	Solyc04g071280	0.902713	motif
Solyc09g066010	Solyc08g082460	0.900118	motif, motif_CE
Solyc04g082480	Solyc03g098300	0.94442	motif
Solyc04g082480	Solyc09g007510	0.940453	motif
Solyc04g082480	Solyc05g005540	0.926925	motif
Solyc04g082480	Solyc04g005040	0.90852	motif
Solyc04g082480	Solyc10g080690	0.904685	motif, motif_CE
Solyc05g006650	Solyc01g086920	0.973774	motif, motif_CE
Solyc05g006650	Solyc06g075090	0.968439	motif
Solyc05g006650	Solyc02g079010	0.968019	motif, motif_CE
Solyc05g006650	Solyc07g039310	0.966863	motif
Solyc05g006650	Solyc11g056680	0.962856	motif, motif_CE
Solyc05g006650	Solyc12g099540	0.962801	motif, motif_CE
Solyc05g006650	Solyc10g083940	0.961994	motif
Solyc05g006650	Solyc02g082490	0.96075	FunTFBS, motif, motif_CE
Solyc05g006650	Solyc02g089540	0.957403	FunTFBS, motif, motif_CE
Solyc05g006650	Solyc03g097380	0.956225	motif
Solyc05g006650	Solyc04g077920	0.954817	FunTFBS, motif, motif_CE
Solyc05g006650	Solyc11g012880	0.954122	motif
Solyc05g006650	Solyc08g083320	0.949215	FunTFBS, motif, motif_CE
Solyc05g006650	Solyc11g071970	0.948497	motif
Solyc05g006650	Solyc01g105710	0.948001	FunTFBS, motif, motif_CE
Solyc05g006650	Solyc10g006970	0.947712	motif
Solyc05g006650	Solyc07g065880	0.946083	FunTFBS, motif, motif_CE
Solyc05g006650	Solyc08g067330	0.945546	motif
Solyc05g006650	Solyc06g072700	0.945336	motif, motif_CE
Solyc05g006650	Solyc05g012700	0.944491	motif
Solyc05g006650	Solyc08g068490	0.943328	motif
Solyc05g006650	Solyc08g005010	0.942904	motif, motif_CE
Solyc05g006650	Solyc09g010210	0.942001	FunTFBS, motif
Solyc05g006650	Solyc07g047850	0.940572	motif, motif_CE
Solyc05g006650	Solyc03g098320	0.940339	FunTFBS, motif, motif_CE
Solyc05g006650	Solyc01g107980	0.940306	motif, motif_CE
Solyc05g006650	Solyc09g007830	0.939401	FunTFBS, motif, motif_CE
Solyc05g006650	Solyc08g061910	0.937456	motif, motif_CE
Solyc05g006650	Solyc09g083290	0.935947	FunTFBS, motif, motif_CE
Solyc05g006650	Solyc06g076790	0.934969	motif, motif_CE
Solyc05g006650	Solyc06g066640	0.932478	motif
Solyc05g006650	Solyc04g071340	0.929771	motif
Solyc05g006650	Solyc08g006160	0.929694	motif, motif_CE
Solyc05g006650	Solyc08g067530	0.929376	motif
Solyc05g006650	Solyc06g053830	0.928949	FunTFBS, motif, motif_CE
Solyc05g006650	Solyc12g044280	0.928741	motif, motif_CE
Solyc05g006650	Solyc12g095750	0.927891	motif
Solyc05g006650	Solyc03g120640	0.926347	motif
Solyc05g006650	Solyc01g067660	0.925732	FunTFBS, motif, motif_CE
Solyc05g006650	Solyc01g008010	0.923667	motif
Solyc05g006650	Solyc07g066310	0.921654	FunTFBS, motif, motif_CE
Solyc05g006650	Solyc07g042400	0.921485	motif
Solyc05g006650	Solyc12g005660	0.92063	motif
Solyc05g006650	Solyc01g105030	0.920188	motif, motif_CE
Solyc05g006650	Solyc04g080430	0.91774	motif
Solyc05g006650	Solyc01g073710	0.916114	motif, motif_CE
Solyc05g006650	Solyc05g052950	0.910003	motif
Solyc05g006650	Solyc08g082590	0.90786	FunTFBS, motif, motif_CE
Solyc05g006650	Solyc03g119820	0.906461	motif, motif_CE
Solyc05g006650	Solyc04g073970	0.905536	motif, motif_CE
Solyc05g006650	Solyc01g095980	0.904239	motif, motif_CE
Solyc05g006650	Solyc04g008230	0.90337	FunTFBS, motif, motif_CE
Solyc05g006650	Solyc07g053450	0.903156	motif, motif_CE
Solyc05g006650	Solyc02g036370	0.903096	FunTFBS, motif, motif_CE
Solyc05g007180	Solyc10g005080	0.945411	motif
Solyc05g053330	Solyc10g047170	0.963777	motif
Solyc05g053330	Solyc09g090970	0.96264	motif
Solyc05g053330	Solyc07g005400	0.948543	motif, motif_CE
Solyc05g053330	Solyc12g005620	0.93117	motif
Solyc05g053330	Solyc01g007960	0.929412	motif
Solyc05g053330	Solyc08g074970	0.928511	motif, motif_CE
Solyc05g053330	Solyc02g061770	0.922713	motif
Solyc05g053330	Solyc06g076270	0.91893	motif, motif_CE
Solyc05g053330	Solyc07g055640	0.915726	motif
Solyc05g053330	Solyc05g039990	0.908382	motif
Solyc05g053330	Solyc07g066010	0.901218	motif, motif_CE
Solyc06g034340	Solyc01g068140	0.946693	FunTFBS, motif, motif_CE
Solyc06g034340	Solyc02g065110	0.944064	motif
Solyc06g034340	Solyc02g084680	0.929969	motif, motif_CE
Solyc06g034340	Solyc08g080070	0.928088	motif, motif_CE
Solyc06g034340	Solyc04g049360	0.927451	motif
Solyc06g034340	Solyc11g018500	0.927174	motif
Solyc06g034340	Solyc02g088100	0.923884	motif
Solyc06g034340	Solyc02g094160	0.916581	motif
Solyc06g034340	Solyc04g014790	0.915502	motif, motif_CE
Solyc06g034340	Solyc06g050560	0.914902	motif, motif_CE
Solyc06g034340	Solyc11g069840	0.91429	motif, motif_CE
Solyc06g035700	Solyc03g026220	0.925493	motif, motif_CE
Solyc06g048630	Solyc08g076960	0.965545	motif, motif_CE
Solyc06g048630	Solyc07g065880	0.94795	motif, motif_CE
Solyc06g048630	Solyc10g044520	0.942771	motif, motif_CE
Solyc06g048630	Solyc08g068490	0.930557	motif
Solyc06g048630	Solyc02g082490	0.928555	motif, motif_CE
Solyc06g048630	Solyc02g084440	0.928027	motif
Solyc06g048630	Solyc01g108610	0.92437	motif, motif_CE
Solyc06g048630	Solyc10g074470	0.922451	motif, motif_CE
Solyc06g048630	Solyc11g012860	0.91973	motif
Solyc06g048630	Solyc01g109040	0.917826	motif
Solyc06g048630	Solyc11g068440	0.915358	motif, motif_CE
Solyc06g048630	Solyc12g044330	0.912745	FunTFBS, motif
Solyc06g048630	Solyc07g054580	0.912594	motif
Solyc06g048630	Solyc08g077510	0.91174	motif
Solyc06g048630	Solyc02g093980	0.902654	motif, motif_CE
Solyc06g048630	Solyc04g077570	0.900568	motif
Solyc06g060490	Solyc02g088730	0.980571	motif
Solyc06g060490	Solyc03g121040	0.920945	motif, motif_CE
Solyc06g070900	Solyc09g011810	0.981136	FunTFBS, motif, motif_CE
Solyc06g070900	Solyc05g009300	0.97829	motif
Solyc06g070900	Solyc03g062790	0.977822	motif
Solyc06g070900	Solyc09g008270	0.977064	FunTFBS, motif, motif_CE
Solyc06g070900	Solyc03g119150	0.976845	motif, motif_CE
Solyc06g070900	Solyc04g082290	0.974493	motif, motif_CE
Solyc06g070900	Solyc03g097320	0.973139	motif, motif_CE
Solyc06g070900	Solyc03g096850	0.971496	motif, motif_CE
Solyc06g070900	Solyc02g066920	0.970976	motif
Solyc06g070900	Solyc09g097910	0.970038	motif, motif_CE
Solyc06g070900	Solyc03g114530	0.969238	motif
Solyc06g070900	Solyc10g007670	0.965221	motif
Solyc06g070900	Solyc03g117730	0.964611	motif, motif_CE
Solyc06g070900	Solyc03g114450	0.964222	motif
Solyc06g070900	Solyc08g079000	0.961819	motif
Solyc06g070900	Solyc10g038130	0.961555	motif
Solyc06g070900	Solyc06g007160	0.958127	motif
Solyc06g070900	Solyc08g083140	0.957678	motif, motif_CE
Solyc06g070900	Solyc03g115900	0.957483	FunTFBS, motif, motif_CE
Solyc06g070900	Solyc06g007890	0.957255	motif
Solyc06g070900	Solyc12g006690	0.955518	motif
Solyc06g070900	Solyc12g019550	0.954369	FunTFBS, motif
Solyc06g070900	Solyc03g098200	0.954331	motif
Solyc06g070900	Solyc12g070270	0.954282	motif
Solyc06g070900	Solyc03g118240	0.953649	FunTFBS, motif
Solyc06g070900	Solyc03g031940	0.951509	motif
Solyc06g070900	Solyc01g110560	0.951365	motif
Solyc06g070900	Solyc08g078010	0.951349	motif
Solyc06g070900	Solyc08g078520	0.950618	motif, motif_CE
Solyc06g070900	Solyc04g076800	0.948856	motif
Solyc06g070900	Solyc06g049040	0.948434	motif
Solyc06g070900	Solyc07g007110	0.947532	motif
Solyc06g070900	Solyc10g074470	0.947279	motif
Solyc06g070900	Solyc03g112150	0.946295	motif, motif_CE
Solyc06g070900	Solyc11g018500	0.944522	motif
Solyc06g070900	Solyc06g068550	0.944374	FunTFBS, motif
Solyc06g070900	Solyc02g070210	0.943336	FunTFBS, motif, motif_CE
Solyc06g070900	Solyc08g005460	0.942029	motif, motif_CE
Solyc06g070900	Solyc04g077120	0.940041	motif
Solyc06g070900	Solyc07g065880	0.939365	motif, motif_CE
Solyc06g070900	Solyc06g069880	0.938232	FunTFBS, motif, motif_CE
Solyc06g070900	Solyc07g066470	0.93749	motif
Solyc06g070900	Solyc08g061910	0.937165	motif
Solyc06g070900	Solyc10g006970	0.936076	motif
Solyc06g070900	Solyc05g005580	0.933783	motif
Solyc06g070900	Solyc09g014760	0.931238	motif
Solyc06g070900	Solyc08g069180	0.929435	motif
Solyc06g070900	Solyc01g110570	0.927498	motif, motif_CE
Solyc06g070900	Solyc03g006970	0.926358	motif
Solyc06g070900	Solyc07g006630	0.926208	motif, motif_CE
Solyc06g070900	Solyc08g062940	0.923368	motif, motif_CE
Solyc06g070900	Solyc08g014430	0.923348	motif
Solyc06g070900	Solyc04g008570	0.921907	motif
Solyc06g070900	Solyc11g005090	0.921708	motif, motif_CE
Solyc06g070900	Solyc09g007830	0.916356	motif, motif_CE
Solyc06g070900	Solyc01g006370	0.91533	motif
Solyc06g070900	Solyc01g086900	0.910425	motif
Solyc06g070900	Solyc01g109430	0.910198	motif
Solyc06g070900	Solyc03g093310	0.906927	motif, motif_CE
Solyc06g070900	Solyc04g073970	0.90253	motif, motif_CE
Solyc06g070900	Solyc01g095570	0.901803	motif
Solyc07g045030	Solyc02g093050	0.978779	motif, motif_CE
Solyc07g045030	Solyc11g012700	0.974071	motif
Solyc07g045030	Solyc12g006840	0.967608	motif
Solyc07g045030	Solyc02g036480	0.965571	motif, motif_CE
Solyc07g045030	Solyc10g024470	0.957079	motif
Solyc07g045030	Solyc11g011920	0.952459	motif, motif_CE
Solyc07g045030	Solyc10g006710	0.95137	motif
Solyc07g045030	Solyc04g071280	0.950234	motif
Solyc07g045030	Solyc10g083730	0.949023	FunTFBS, motif
Solyc07g045030	Solyc06g060910	0.942603	motif
Solyc07g045030	Solyc06g034370	0.940546	motif
Solyc07g045030	Solyc12g056410	0.93193	motif
Solyc07g045030	Solyc02g089840	0.931117	motif
Solyc07g045030	Solyc11g066620	0.919666	motif
Solyc07g045030	Solyc06g009390	0.919659	motif
Solyc07g045030	Solyc09g009770	0.910228	motif
Solyc07g045030	Solyc12g098520	0.905827	motif, motif_CE
Solyc07g045030	Solyc06g054290	0.902543	motif
Solyc07g062680	Solyc03g117730	0.994474	motif, motif_CE
Solyc07g062680	Solyc09g082990	0.9924	motif, motif_CE
Solyc07g062680	Solyc06g068670	0.991652	motif, motif_CE
Solyc07g062680	Solyc05g009300	0.991626	motif
Solyc07g062680	Solyc02g087400	0.991304	motif
Solyc07g062680	Solyc12g088650	0.987611	motif
Solyc07g062680	Solyc12g013580	0.987607	motif
Solyc07g062680	Solyc01g109700	0.987144	motif, motif_CE
Solyc07g062680	Solyc02g083410	0.986418	motif, motif_CE
Solyc07g062680	Solyc11g045520	0.985292	motif, motif_CE
Solyc07g062680	Solyc06g064550	0.985132	motif
Solyc07g062680	Solyc11g017440	0.984655	motif, motif_CE
Solyc07g062680	Solyc02g070210	0.983016	motif, motif_CE
Solyc07g062680	Solyc05g005230	0.980588	FunTFBS, motif, motif_CE
Solyc07g062680	Solyc09g011810	0.97988	motif, motif_CE
Solyc07g062680	Solyc07g045080	0.979114	motif
Solyc07g062680	Solyc03g120810	0.9778	motif
Solyc07g062680	Solyc10g080490	0.976397	motif
Solyc07g062680	Solyc04g076800	0.975272	motif
Solyc07g062680	Solyc11g005090	0.974191	motif, motif_CE
Solyc07g062680	Solyc01g067290	0.970125	motif
Solyc07g062680	Solyc06g073090	0.970022	FunTFBS, motif
Solyc07g062680	Solyc06g051990	0.968778	motif
Solyc07g062680	Solyc09g014520	0.968205	motif
Solyc07g062680	Solyc07g066470	0.96796	motif
Solyc07g062680	Solyc06g068220	0.967848	motif
Solyc07g062680	Solyc12g070270	0.967665	motif
Solyc07g062680	Solyc04g082290	0.965976	motif, motif_CE
Solyc07g062680	Solyc01g006370	0.964092	motif
Solyc07g062680	Solyc08g013670	0.963078	motif
Solyc07g062680	Solyc03g093310	0.961658	motif, motif_CE
Solyc07g062680	Solyc10g074470	0.961474	motif
Solyc07g062680	Solyc01g005520	0.960965	motif
Solyc07g062680	Solyc04g007200	0.959533	motif
Solyc07g062680	Solyc10g007670	0.958225	motif
Solyc07g062680	Solyc02g091080	0.957539	motif
Solyc07g062680	Solyc09g097910	0.956191	motif, motif_CE
Solyc07g062680	Solyc06g060860	0.955754	motif
Solyc07g062680	Solyc03g114450	0.955431	motif
Solyc07g062680	Solyc02g079390	0.95159	motif
Solyc07g062680	Solyc08g076150	0.949847	motif, motif_CE
Solyc07g062680	Solyc06g049040	0.94574	motif
Solyc07g062680	Solyc12g019550	0.937536	FunTFBS, motif, motif_CE
Solyc07g062680	Solyc03g005910	0.934967	motif
Solyc07g062680	Solyc09g007830	0.933913	motif, motif_CE
Solyc07g062680	Solyc11g031960	0.933253	motif, motif_CE
Solyc07g062680	Solyc01g088620	0.929925	FunTFBS, motif, motif_CE
Solyc07g062680	Solyc08g079000	0.925869	motif
Solyc07g062680	Solyc11g005290	0.92509	motif
Solyc07g062680	Solyc01g110560	0.921891	FunTFBS, motif, motif_CE
Solyc07g062680	Solyc10g006370	0.920041	motif, motif_CE
Solyc07g062680	Solyc09g092130	0.919591	motif, motif_CE
Solyc07g062680	Solyc03g112670	0.914471	motif
Solyc07g062680	Solyc07g066050	0.912761	motif
Solyc07g062680	Solyc02g078500	0.912204	FunTFBS, motif, motif_CE
Solyc07g062680	Solyc02g082120	0.912025	motif
Solyc07g062680	Solyc12g006050	0.90886	FunTFBS, motif, motif_CE
Solyc07g062680	Solyc04g073970	0.905786	motif, motif_CE
Solyc07g062680	Solyc10g012050	0.904585	motif
Solyc07g062680	Solyc01g109430	0.904559	motif, motif_CE
Solyc07g062680	Solyc05g012940	0.903985	motif
Solyc07g062680	Solyc05g054480	0.902694	FunTFBS, motif, motif_CE
Solyc07g062680	Solyc01g095570	0.901427	motif
Solyc08g077110	Solyc06g011370	0.958472	motif
Solyc08g077110	Solyc10g018340	0.955546	motif
Solyc08g077110	Solyc02g085600	0.946726	motif, motif_CE
Solyc08g077110	Solyc12g088940	0.936	motif
Solyc08g077110	Solyc04g009860	0.935748	motif
Solyc08g077110	Solyc01g009690	0.927242	motif
Solyc08g077110	Solyc06g069710	0.925198	motif
Solyc08g077110	Solyc04g071600	0.918181	motif
Solyc08g077110	Solyc09g098230	0.914373	motif, motif_CE
Solyc08g077110	Solyc06g071620	0.908933	motif
Solyc08g077110	Solyc06g071050	0.907329	motif
Solyc08g077110	Solyc01g112100	0.906532	motif
Solyc08g077110	Solyc07g065410	0.905843	motif
Solyc08g078190	Solyc03g093540	0.966987	motif
Solyc08g078190	Solyc02g091500	0.937971	motif, motif_CE
Solyc08g078190	Solyc10g006130	0.935206	motif
Solyc08g078340	Solyc04g082570	0.949127	motif
Solyc08g078340	Solyc12g088670	0.948445	motif
Solyc08g078340	Solyc07g008630	0.945544	motif
Solyc08g078340	Solyc02g078940	0.93652	motif
Solyc08g078340	Solyc12g096610	0.935053	motif, motif_CE
Solyc08g078340	Solyc01g096810	0.933258	motif, motif_CE
Solyc08g078340	Solyc08g006010	0.928346	motif, motif_CE
Solyc08g078340	Solyc07g053890	0.90932	motif
Solyc08g078340	Solyc01g005030	0.901412	motif
Solyc08g081960	Solyc02g084750	0.968749	motif
Solyc08g081960	Solyc02g093300	0.964824	motif, motif_CE
Solyc08g081960	Solyc01g086690	0.95329	FunTFBS, motif
Solyc08g081960	Solyc07g008530	0.949315	motif, motif_CE
Solyc08g081960	Solyc06g008210	0.946128	motif, motif_CE
Solyc08g081960	Solyc08g013720	0.944858	motif
Solyc08g081960	Solyc09g090340	0.937839	motif, motif_CE
Solyc08g081960	Solyc07g065040	0.934943	motif, motif_CE
Solyc08g081960	Solyc06g073980	0.932794	motif
Solyc08g081960	Solyc10g006290	0.93009	motif, motif_CE
Solyc08g081960	Solyc02g038690	0.929045	motif, motif_CE
Solyc08g081960	Solyc06g084480	0.928807	motif
Solyc08g081960	Solyc06g064550	0.927871	motif
Solyc08g081960	Solyc06g072310	0.923147	motif
Solyc08g081960	Solyc09g056370	0.922766	motif, motif_CE
Solyc08g081960	Solyc11g056640	0.921978	motif, motif_CE
Solyc08g081960	Solyc03g007590	0.921934	motif, motif_CE
Solyc08g081960	Solyc07g063960	0.92186	motif, motif_CE
Solyc08g081960	Solyc12g094580	0.920943	motif
Solyc08g081960	Solyc01g112160	0.920543	motif
Solyc08g081960	Solyc10g079510	0.916699	motif
Solyc08g081960	Solyc06g072830	0.908445	motif, motif_CE
Solyc08g081960	Solyc02g083410	0.906489	motif, motif_CE
Solyc08g081960	Solyc11g018550	0.901805	motif, motif_CE
Solyc09g015770	Solyc03g094160	0.949633	motif
Solyc09g015770	Solyc02g068820	0.925696	motif
Solyc09g015770	Solyc09g092420	0.923428	motif
Solyc09g015770	Solyc06g054490	0.923135	motif, motif_CE
Solyc09g015770	Solyc03g120110	0.922006	motif
Solyc09g015770	Solyc12g019690	0.920806	motif, motif_CE
Solyc09g015770	Solyc01g098710	0.919661	FunTFBS, motif
Solyc09g015770	Solyc04g079250	0.911538	motif
Solyc09g015770	Solyc01g105180	0.911284	motif
Solyc09g015770	Solyc04g014650	0.911061	motif
Solyc09g015770	Solyc06g075310	0.907671	motif
Solyc10g081490	Solyc07g006620	0.981773	motif
Solyc10g081490	Solyc08g075470	0.953869	motif, motif_CE
Solyc10g081490	Solyc11g065740	0.952065	motif, motif_CE
Solyc10g081490	Solyc04g078970	0.940408	motif
Solyc10g081490	Solyc06g053870	0.933979	motif
Solyc10g081490	Solyc02g093980	0.932392	motif
Solyc10g081490	Solyc02g093970	0.931722	motif
Solyc10g081490	Solyc08g080190	0.930003	motif, motif_CE
Solyc10g081490	Solyc08g008610	0.929102	motif, motif_CE
Solyc10g081490	Solyc02g091890	0.928175	motif
Solyc10g081490	Solyc07g042400	0.927004	motif
Solyc10g081490	Solyc08g065220	0.922497	motif, motif_CE
Solyc10g081490	Solyc02g070530	0.920434	motif
Solyc10g081490	Solyc08g075790	0.919241	motif, motif_CE
Solyc10g081490	Solyc12g005660	0.918589	motif
Solyc10g081490	Solyc11g010960	0.914499	motif
Solyc10g081490	Solyc01g109180	0.912833	motif
Solyc10g081490	Solyc10g006230	0.909866	motif
Solyc10g081490	Solyc04g077500	0.902374	motif
Solyc10g081490	Solyc10g085680	0.901499	motif
Solyc10g081490	Solyc04g063390	0.901408	motif
Solyc10g084370	Solyc01g005590	0.92028	motif
Solyc11g020670	Solyc03g112230	0.978985	motif
Solyc11g020670	Solyc07g041900	0.971522	motif
Solyc11g020670	Solyc02g071870	0.970696	motif
Solyc11g020670	Solyc01g067800	0.960807	motif
Solyc11g020670	Solyc05g009520	0.955851	motif, motif_CE
Solyc11g020670	Solyc03g117420	0.95431	FunTFBS, motif, motif_CE
Solyc11g020670	Solyc02g093890	0.950279	FunTFBS, motif, motif_CE
Solyc11g020670	Solyc01g107670	0.945462	FunTFBS, motif, motif_CE
Solyc11g020670	Solyc03g097670	0.941942	motif
Solyc11g020670	Solyc01g107100	0.941056	motif
Solyc11g020670	Solyc01g010230	0.933335	motif
Solyc11g020670	Solyc12g056390	0.93138	motif
Solyc11g020670	Solyc06g011350	0.930425	motif
Solyc11g020670	Solyc01g106000	0.929123	motif
Solyc11g020670	Solyc01g086810	0.929082	motif, motif_CE
Solyc11g020670	Solyc12g014480	0.928973	motif
Solyc11g020670	Solyc06g009110	0.921367	motif
Solyc11g020670	Solyc05g046310	0.918356	motif
Solyc11g020670	Solyc10g050880	0.916795	motif
Solyc11g020670	Solyc05g051970	0.916429	motif
Solyc11g020670	Solyc07g043230	0.913209	motif
Solyc11g020670	Solyc06g076960	0.912495	motif
Solyc11g020670	Solyc12g094650	0.912291	motif
Solyc11g020670	Solyc01g094250	0.909674	motif
Solyc11g020670	Solyc01g098390	0.909664	motif
Solyc11g020670	Solyc12g006230	0.908168	motif
Solyc11g020670	Solyc09g083210	0.90644	FunTFBS, motif
Solyc12g007070	Solyc01g088480	0.917629	motif
Solyc12g007070	Solyc03g019670	0.904391	motif
Solyc12g007070	Solyc08g067530	0.902929	motif

## Sheet: NODES ANNOTATION
node	description	EdgeCount	Outdegree	Indegree	TF family
Solyc01g006650	ETHYLENE INSENSITIVE 3-like 3 protein (AHRD V3.3 *** A0A0B2RCL4_GLYSO)	17	17	0	EIL
Solyc09g061700	Tetratricopeptide repeat (TPR)-like superfamily protein (AHRD V3.3 *** AT5G48850.1)	1	0	1
Solyc01g080410	Methionine sulfoxide reductase, putative (AHRD V3.3 *** B9RX37_RICCO)	1	0	1
Solyc03g033460	Oligopeptide transporter, putative (AHRD V3.3 *** B9SUI4_RICCO)	1	0	1
Solyc07g052250	Unknown protein (AHRD V3.3 )	1	0	1
Solyc01g104000	Serine hydroxymethyltransferase (AHRD V3.3 *** K4B1X5_SOLLC)	1	0	1
Solyc03g096780	Response to low sulfur protein, putative (AHRD V3.3 *** G7J9Q1_MEDTR)	1	0	1
Solyc06g072990	LOW QUALITY:Response to low sulfur protein, putative (AHRD V3.3 *** G7J9Q1_MEDTR)	1	0	1
Solyc01g107550	Methylthioribose kinase (AHRD V3.3 *** MTK_ARATH)	1	0	1
Solyc09g082460	Homocysteine S-methyltransferase (AHRD V3.3 *** M1P405_PRUPE)	1	0	1
Solyc03g031620	5'-adenylylsulfate reductase (AHRD V3.3 *** A0A072V4H5_MEDTR)	1	0	1
Solyc11g012120	DUF506 family protein (AHRD V3.3 *** G7JKH5_MEDTR)	1	0	1
Solyc02g032860	5'-adenylylsulfate reductase (AHRD V3.3 *** A0A072V4H5_MEDTR)	1	0	1
Solyc12g006450	gamma-aminobutyrate transaminase subunit precursor isozyme 3	1	0	1
Solyc03g121040	Clavaminate synthase-like protein (AHRD V3.3 *** W9REK5_9ROSA)	2	0	2
Solyc02g065260	Retrovirus-related Pol polyprotein from transposon TNT 1-94 (AHRD V3.3 *-* A0A151T437_CAJCA)	1	0	1
Solyc03g096770	Response to low sulfur protein, putative (AHRD V3.3 *** G7J9Q1_MEDTR)	1	0	1
Solyc09g091600	Tetratricopeptide repeat-like superfamily protein (AHRD V3.3 *** A0A061EKH3_THECC)	1	0	1
Solyc01g009860	NAC domain protein (AHRD V3.3 *** B2ZGQ7_SOYBN)	11	11	0	NAC
Solyc11g007430	Receptor-like protein kinase (AHRD V3.3 *-* A0A061EYK6_THECC)	1	0	1
Solyc03g119590	LOW QUALITY:NIMIN2c protein (AHRD V3.3 *** A0FJY4_TOBAC)	2	0	2
Solyc03g033840	P-loop containing nucleoside triphosphate hydrolases superfamily protein (AHRD V3.3 *** AT3G50940.1)	1	0	1
Solyc04g014400	LRR receptor-like kinase (AHRD V3.3 *-* A0A072U1S2_MEDTR)	2	0	2
Solyc10g085130	RING/U-box superfamily protein (AHRD V3.3 *** AT5G01520.1)	1	0	1
Solyc00g080750	Plastid movement impaired protein (AHRD V3.3 *** A0A072VEV4_MEDTR)	1	0	1
Solyc07g065410	LOW QUALITY:Melanin-concentrating hormone receptor 1 (AHRD V3.3 *** A0A1D1ZFH6_9ARAE)	2	0	2
Solyc02g067660	Phytoalexin-deficient 4-1 protein (AHRD V3.3 *** Q2TNK3_SOLTU)	1	0	1
Solyc10g018340	Small auxin up-regulated RNA71	2	0	2
Solyc05g016180	Class I glutamine amidotransferase-like superfamily protein (AHRD V3.3 *-* AT5G38200.3)	1	0	1
Solyc03g033790	P-loop containing nucleoside triphosphate hydrolases superfamily protein (AHRD V3.3 *** AT3G50940.1)	1	0	1
Solyc01g065980	Ethylene Response Factor E.4	1	1	0	ERF
Solyc06g005620	zinc transporter	1	0	1
Solyc01g079480	BZIP transcription factor (AHRD V3.3 *** Q1HW69_CAPAN)	2	2	0	bZIP
Solyc11g071280	4-amino-4-deoxychorismate lyase	1	0	1
Solyc01g107590	Cinnamyl alcohol dehydrogenase (AHRD V3.3 *** C1IC55_GOSHI)	1	0	1
Solyc01g091010	CRABS CLAW-like protein1a	10	10	0	YABBY
Solyc10g079590	LOW QUALITY:histidine-tRNA ligase (AHRD V3.3 *** AT3G10250.5)	1	0	1
Solyc05g012790	S-acyltransferase (AHRD V3.3 *** K4BY01_SOLLC)	1	0	1
Solyc07g053790	targeting protein for XKLP2 (AHRD V3.3 *** AT1G03780.2)	1	0	1
Solyc11g005190	Transducin/WD40 repeat-like superfamily protein (AHRD V3.3 *** AT5G23730.1)	1	0	1
Solyc09g010060	Kinesin-related protein (AHRD V3.3 *** A0A0B0NF68_GOSAR)	1	0	1
Solyc09g008650	FKBP-like peptidyl-prolyl cis-trans isomerase family protein (AHRD V3.3 *** AT3G10060.1)	1	0	1
Solyc04g079690	Dual-specific kinase DSK1 (AHRD V3.3 *** Q9FVN2_TOBAC)	1	0	1
Solyc05g014080	ACT domain-containing family protein (AHRD V3.3 *-* B9H7L7_POPTR)	1	0	1
Solyc08g043180	Photosystem II reaction center PsbP family protein (AHRD V3.3 *** A0A0F7GYT8_9ROSI)	1	0	1
Solyc05g055440	Histone H2B (AHRD V3.3 *** K4C2M0_SOLLC)	1	0	1
Solyc01g102300	bHLH transcription factor 006	14	13	1	bHLH
Solyc01g098390	Gibberellin receptor GID1A (AHRD V3.3 *** V5JFN9_PETHY)	4	0	4
Solyc09g020190	non-specific phospholipase C1-like	3	0	3
Solyc04g081700	Ribosomal protein S5/Elongation factor G/III/V family protein (AHRD V3.3 --* AT5G25230.2)	1	0	1
Solyc03g007230	Protein phosphatase 2c, putative (AHRD V3.3 *** B9RIK1_RICCO)	1	0	1
Solyc01g105410	Phosphate-induced protein 1 (AHRD V3.3 *** A0A103YKN4_CYNCS)	3	0	3
Solyc01g106000	nicotinamidase 1 (AHRD V3.3 *** AT2G22570.1)	3	0	3
Solyc11g073200	Glutelin type-A 2 (AHRD V3.3 *** A0A199V5M8_ANACO)	1	0	1
Solyc06g069490	Transmembrane adipocyte-associated 1 (AHRD V3.3 *** A0A0B0NBD1_GOSAR)	2	0	2
Solyc07g066020	Amino acid transporter, putative (AHRD V3.3 *** B9T658_RICCO)	1	0	1
Solyc07g056200	Heavy metal transport/detoxification superfamily protein, putative (AHRD V3.3 *** A0A061DNE7_THECC)	1	0	1
Solyc02g071870	Receptor protein kinase, putative (AHRD V3.3 *** Q9C6G5_ARATH)	3	0	3
Solyc09g042670	Methyltransferase MT-A70 family protein isoform 1 (AHRD V3.3 --* A0A061FJR2_THECC)	1	0	1
Solyc02g093110	Ubiquitin-conjugating enzyme (AHRD V3.3 *** B3TLZ3_ELAGV)	2	0	2
Solyc02g036370	Myb family transcription factor	14	13	1	MYB_related
Solyc08g075990	LOW PSII ACCUMULATION protein (DUF1995) (AHRD V3.3 *** AT5G48790.1)	1	0	1
Solyc04g015030	Heavy metal transport/detoxification superfamily protein (AHRD V3.3 *** I3STQ6_MEDTR)	1	0	1
Solyc04g007940	Cytochrome P450 monooxygenase (AHRD V3.3 *** A7KMF3_NICSY)	1	0	1
Solyc10g005050	Thylakoid membrane phosphoprotein, chloroplastic (AHRD V3.3 *** A0A1D1Z1Z5_9ARAE)	1	0	1
Solyc11g032050	GDSL esterase/lipase (AHRD V3.3 *** W9S0Q7_9ROSA)	1	0	1
Solyc05g009930	Hydroxyproline-rich glycoprotein family protein (AHRD V3.3 *** AT3G25690.6)	1	0	1
Solyc01g109690	MYB transcription factor (AHRD V3.3 *** F2WZH1_VITPS)	2	0	2
Solyc02g085950	cell wall protein X77373	1	0	1
Solyc01g099650	Formin-like protein (AHRD V3.3 *** K4B0Z9_SOLLC)	1	0	1
Solyc02g083410	Receptor-like protein kinase THESEUS 1 (AHRD V3.3 *** A0A061DGF7_THECC)	4	0	4
Solyc02g070950	Chlorophyll a-b binding protein, chloroplastic (AHRD V3.3 *** Q41422_SOLTU)	2	0	2
Solyc01g079850	TRICHOME BIREFRINGENCE-LIKE 11 (AHRD V3.3 *** AT5G19160.1)	2	0	2
Solyc04g078590	Receptor protein kinase, putative (AHRD V3.3 *** B9T4U3_RICCO)	2	0	2
Solyc02g067230	Dof zinc finger protein3	2	2	0	Dof
Solyc10g005080	Late elongated hypocotyl (AHRD V3.3 *** J9PV71_NICAT)	2	0	2
Solyc02g094150	DHBP synthase RibB-like alpha/beta domain-containing protein (AHRD V3.3 *** AT3G01920.1)	1	0	1
Solyc02g068200	TCP transcription factor 18	34	34	0	TCP
Solyc07g041900	cysteine proteinase	2	0	2
Solyc01g107670	Leucine-rich repeat receptor-like protein kinase family (AHRD V3.3 *** A0A0K9NH19_ZOSMR)	2	0	2
Solyc05g009520	LOW QUALITY:BnaA06g07410D protein (AHRD V3.3 *** A0A078E7A2_BRANA)	2	0	2
Solyc03g117420	F-box/LRR-repeat protein (AHRD V3.3 *** A0A0K9PK37_ZOSMR)	2	0	2
Solyc01g086810	NBS-LRR disease resistance protein (AHRD V3.3 *** G7IVT3_MEDTR)	2	0	2
Solyc06g053980	Chlorophyllase (AHRD V3.3 *** F1BPW6_SOLPN)	1	0	1
Solyc03g112230	Ubiquitin-associated/TS-N domain protein, putative (AHRD V3.3 *** A0A072V0X9_MEDTR)	2	0	2
Solyc07g066010	Amino acid transporter, putative (AHRD V3.3 *** B9T659_RICCO)	2	0	2
Solyc07g043230	Zinc transporter protein (AHRD V3.3 *** D5LMF9_9FABA)	2	0	2
Solyc06g011350	plasma membrane intrinsic protein 2.4	2	0	2
Solyc06g053360	ENHANCED DISEASE RESISTANCE-like protein (DUF1336) (AHRD V3.3 *** AT1G06050.1)	1	0	1
Solyc11g010430	Dihydrofolate reductase-like protein (AHRD V3.3 *** G7JXR7_MEDTR)	1	0	1
Solyc11g010330	RING/U-box superfamily protein, putative (AHRD V3.3 *** A0A061E293_THECC)	1	0	1
Solyc01g094250	NAD(P)-binding Rossmann-fold superfamily protein (AHRD V3.3 *** AT3G61220.1)	2	0	2
Solyc06g009110	Eukaryotic aspartyl protease family protein (AHRD V3.3 *** AT4G33490.2)	3	0	3
Solyc05g046310	N-acetyl-gamma-glutamyl-phosphate reductase (AHRD V3.3 *** A0A1D1YQR0_9ARAE)	3	0	3
Solyc02g093890	Emb|CAB62340.1 (AHRD V3.3 *** Q9FKS6_ARATH)	2	0	2
Solyc01g107100	LOW QUALITY:beta-1,4-xylosidase (AHRD V3.3 *** AT3G19615.1)	2	0	2
Solyc05g051480	DNA-directed RNA polymerase subunit beta (AHRD V3.3 --* RPOB_PELHO)	1	0	1
Solyc03g025670	PAR1 protein (AHRD V3.3 *** AT5G52390.1)	1	0	1
Solyc02g083460	aspartyl protease family protein	1	0	1
Solyc02g084980	Hexosyltransferase (AHRD V3.3 *** K4BB12_SOLLC)	2	0	2
Solyc01g010060	LOW QUALITY:ARM repeat superfamily protein (AHRD V3.3 --* AT5G65920.2)	1	0	1
Solyc12g014480	golgin family A protein (AHRD V3.3 *-* AT4G22320.2)	2	0	2
Solyc01g010230	LOW QUALITY:Acanthoscurrin-2 (AHRD V3.3 --* B6TLS9_MAIZE)	2	0	2
Solyc02g081360	CoA ligase (AHRD V3.3 *** A0A0K9NMT8_ZOSMR)	1	0	1
Solyc05g051970	N-lysine methyltransferase (AHRD V3.3 *** AT1G78150.2)	2	0	2
Solyc04g014990	Glycosyltransferase (AHRD V3.3 *** K4BNY7_SOLLC)	1	0	1
Solyc06g005090	LOB domain-containing protein, putative (AHRD V3.3 *** B9SK21_RICCO)	1	0	1
Solyc02g082740	Dirigent protein (AHRD V3.3 *** K4BAE4_SOLLC)	1	0	1
Solyc12g094650	DUF594 family protein (AHRD V3.3 *** A0A072VN99_MEDTR)	2	0	2
Solyc02g071130	WRKY transcription factor 71	26	26	0	WRKY
Solyc08g068730	Tyramine n-hydroxycinnamoyl transferase (AHRD V3.3 *** Q5D8C0_CAPAN)	1	0	1
Solyc01g073890	Cysteine/Histidine-rich C1 domain family protein (AHRD V3.3 *-* AT2G27660.1)	1	0	1
Solyc05g054650	Zinc finger family protein (AHRD V3.3 *** B9HM54_POPTR)	1	0	1
Solyc02g069250	Cinnamyl alcohol dehydrogenase (AHRD V3.3 *** A0A1B0YY99_DAUCA)	1	0	1
Solyc03g005130	Serine/threonine-protein kinase (AHRD V3.3 *** K4BDT7_SOLLC)	2	0	2
Solyc11g068940	U-box domain-containing family protein (AHRD V3.3 *** B9IIL0_POPTR)	2	0	2
Solyc03g031600	Peroxisomal membrane protein PMP22 (AHRD V3.3 *** A0A0B0NRG7_GOSAR)	1	0	1
Solyc01g094860	Transmembrane protein 8B (AHRD V3.3 *** A0A0B0NPZ1_GOSAR)	1	0	1
Solyc03g120110	Serine/threonine-protein kinase (AHRD V3.3 *** A0A178VFP7_ARATH)	3	0	3
Solyc08g066310	Receptor-like protein kinase (AHRD V3.3 *** A0A0K9PZN1_ZOSMR)	1	0	1
Solyc01g106350	fatty acid amide hydrolase (AHRD V3.3 *** AT5G64440.1)	2	0	2
Solyc10g047170	sulfate transporter 1	3	0	3
Solyc05g009760	NBS-LRR resistance protein-like protein (AHRD V3.3 *** A1Y9Q8_SOLLC)	1	0	1
Solyc06g071280	protein EDS1	3	0	3
Solyc04g071280	Pentatricopeptide repeat-containing family protein (AHRD V3.3 *** U5GR08_POPTR)	3	0	3
Solyc04g078280	microtubule-associated protein 65-7 (AHRD V3.3 --* AT1G14690.2)	2	0	2
Solyc08g067410	3-ketoacyl-CoA synthase (AHRD V3.3 *** A0A023PMK5_TOBAC)	2	0	2
Solyc05g051860	senescence-associated family protein, putative (DUF581) (AHRD V3.3 *** AT1G78020.1)	1	0	1
Solyc08g077790	peptidyl-prolyl cis-trans isomerase (AHRD V3.3 *** AT4G17070.1)	3	0	3
Solyc01g096930	Phospholipid-transporting ATPase (AHRD V3.3 *** B9RL26_RICCO)	3	0	3
Solyc08g075550	alternative oxidase 1au	2	0	2
Solyc02g063020	Major facilitator superfamily transporter (AHRD V3.3 *** A0A0K9PQR0_ZOSMR)	3	0	3
Solyc02g078170	Clade VII lectin receptor kinase (AHRD V3.3 *** A0A0K1U1X8_SOLLC)	1	0	1
Solyc09g005860	ankyrin repeat-containing protein	1	0	1
Solyc08g080180	LOW QUALITY:Molybdenum cofactor sulfurase (AHRD V3.3 *** A0A0B2Q7C8_GLYSO)	1	0	1
Solyc02g014030	Kinase, putative (AHRD V3.3 *-* B9SYC3_RICCO)	2	0	2
Solyc02g080890	WRKY transcription factor 6	18	18	0	WRKY
Solyc02g068820	Leucine-rich receptor-like protein kinase family protein (AHRD V3.3 *** AT5G46330.2)	2	0	2
Solyc03g007260	Cyclic nucleotide gated channel CNGC6 (AHRD V3.3 *** A0A0B4U3H6_SOLLC)	1	0	1
Solyc02g032950	WRKY transcription factor 16	1	0	1
Solyc06g036420	SGT1 (AHRD V3.3 *** A0A023GU62_CAPAN)	1	0	1
Solyc04g079250	Patatin (AHRD V3.3 *** K4BV09_SOLLC)	2	0	2
Solyc03g114890	COBRA-like protein (AHRD V3.3 *** L0ATP1_POPTO)	1	0	1
Solyc03g120540	Isochorismatase hydrolase family protein (AHRD V3.3 *** F4YFC0_CAMSI)	1	0	1
Solyc04g015460	Serine/threonine-protein kinase (AHRD V3.3 *** K4BQ48_SOLLC)	1	0	1
Solyc01g067570	Adaptin family protein (AHRD V3.3 --* AT4G23460.1)	2	0	2
Solyc08g082460	Kinase (AHRD V3.3 *-* A0A059Q131_9POAL)	2	0	2
Solyc02g082910	CoA ligase (AHRD V3.3 *** A0A0K9NMT8_ZOSMR)	1	0	1
Solyc02g085580	Zinc finger protein (AHRD V3.3 *** K9P0T0_9ROSI)	44	43	1	C2H2
Solyc04g083160	Cytochrome P450 (AHRD V3.3 *** A0A0B0P5Q7_GOSAR)	1	0	1
Solyc03g121940	Nuclear transcription factor Y subunit (AHRD V3.3 *-* A0A0K9P8V1_ZOSMR)	1	0	1
Solyc02g078840	Secretory carrier membrane protein (AHRD V3.3 *** B3TLU6_ELAGV)	1	0	1
Solyc02g062800	F-box protein (AHRD V3.3 *** W9SND6_9ROSA)	1	0	1
Solyc03g043850	cytochrome c oxidase-like protein (AHRD V3.3 *** AT4G37830.1)	1	0	1
Solyc06g009050	Adenine nucleotide alpha hydrolases-like superfamily protein (AHRD V3.3 *** AT2G47710.1)	1	0	1
Solyc12g098190	F-box family protein (AHRD V3.3 *** AT2G02240.1)	1	0	1
Solyc12g014100	homogentisate 1,2-dioxygenase	1	0	1
Solyc12g088940	MAP kinase kinase kinase 87	2	0	2
Solyc05g009630	Disease resistance protein (AHRD V3.3 *** A0A103XDQ0_CYNCS)	2	0	2
Solyc04g082700	Tonoplast monosaccharide transporter 2	1	0	1
Solyc01g067620	2-oxoglutarate (2OG) and Fe(II)-dependent oxygenase superfamily protein (AHRD V3.3 *** AT3G21420.1)	1	0	1
Solyc05g053090	Transcription factor GRAS (AHRD V3.3 *** A0A103Y9C7_CYNCS)	1	0	1
Solyc04g015970	ABC transporter family protein (AHRD V3.3 *** B9H9T2_POPTR)	1	0	1
Solyc08g065480	Ferrochelatase (AHRD V3.3 *** K4CLC8_SOLLC)	1	0	1
Solyc09g090080	Phosphate transporter (AHRD V3.3 *** K0FGD5_9ERIC)	1	0	1
Solyc06g071990	ATPase family AAA domain-containing protein 1 (AHRD V3.3 *-* A0A0B0PMY4_GOSAR)	2	0	2
Solyc06g008870	Gid1-like gibberellin receptor (AHRD V3.3 *** M9N8R2_NICAT)	2	0	2
Solyc03g119310	Ribulose bisphosphate carboxylase large chain (AHRD V3.3 --* RBL_ANTLU)	1	0	1
Solyc04g005790	nitrate transporter 1:2 (AHRD V3.3 *** AT1G69850.1)	1	0	1
Solyc09g075020	Multidrug resistance protein ABC transporter family protein (AHRD V3.3 *** G7IF78_MEDTR)	1	0	1
Solyc04g080370	DUF21 domain-containing protein (AHRD V3.3 *** A0A0B2QLD6_GLYSO)	1	0	1
Solyc04g011430	ubiquitin-conjugating enzyme E2 (AHRD V3.3 *** AT5G59300.1)	1	0	1
Solyc09g005660	HAT transposon superfamily protein, putative (AHRD V3.3 *** A0A061GGP8_THECC)	1	0	1
Solyc09g014450	Clathrin light chain protein (AHRD V3.3 *** AT2G40060.1)	1	0	1
Solyc02g088800	Exocyst subunit EXO70 family protein (AHRD V3.3 *** B9IK79_POPTR)	1	0	1
Solyc09g007030	Kinesin-like protein (AHRD V3.3 *** M0ZPI7_SOLTU)	1	0	1
Solyc08g075320	Cytochrome P450 family ABA 8'-hydroxylase (AHRD V3.3 *** G7L7U3_MEDTR)	1	0	1
Solyc05g012850	transmembrane protein (AHRD V3.3 *** AT3G11810.1)	1	0	1
Solyc12g017480	Leucine-rich repeat-containing protein (AHRD V3.3 *** A0A118K791_CYNCS)	1	0	1
Solyc01g081310	glutathione S-transferase T3	2	0	2
Solyc02g089770	Dihydroflavonol-4-reductase-binding domain	1	0	1
Solyc02g090490	Patatin (AHRD V3.3 *** K4BCJ8_SOLLC)	1	0	1
Solyc02g080580	LOW QUALITY:senescence regulator (Protein of unknown function, DUF584) (AHRD V3.3 *** AT4G04630.1)	1	0	1
Solyc12g042950	Plastidic ATP/ADP-transporter (AHRD V3.3 *** TLC1_SOLTU)	1	0	1
Solyc03g083250	ATP-dependent clp protease ATP-binding subunit clpx, putative (AHRD V3.3 *** B9RSF1_RICCO)	1	0	1
Solyc11g007030	alpha/beta-Hydrolases superfamily protein (AHRD V3.3 *** AT2G36290.1)	1	0	1
Solyc11g072660	Protein kinase-like protein (AHRD V3.3 *** Q6TKQ5_VITAE)	1	0	1
Solyc02g080520	F11F12.2 protein (AHRD V3.3 *** Q9LPT5_ARATH)	1	0	1
Solyc03g120840	ethylene-responsive transcription factor (AHRD V3.3 *-* AT5G07580.1)	1	0	1
Solyc02g085630	Homeobox-leucine zipper family protein (AHRD V3.3 *** B9MXR7_POPTR)	9	9	0	HD-ZIP
Solyc07g053220	Serine/threonine-protein kinase (AHRD V3.3 *** M1DRI9_SOLTU)	1	0	1
Solyc11g009000	alpha/beta-Hydrolases superfamily protein (AHRD V3.3 *** AT5G09430.1)	1	0	1
Solyc01g100240	Calmodulin-binding protein (AHRD V3.3 *** AT2G18750.3)	1	0	1
Solyc08g062360	Ankyrin repeat family protein (AHRD V3.3 *** F8WLA0_CITUN)	1	0	1
Solyc06g064880	Nitrilase/cyanide hydratase and apolipoprotein N-acyltransferase family protein (AHRD V3.3 *** AT5G12040.1)	1	0	1
Solyc03g115920	RING/U-box superfamily protein (AHRD V3.3 *** AT3G14250.1)	1	0	1
Solyc08g062490	WRKY transcription factor 50	25	24	1	WRKY
Solyc02g092930	R2R3MYB transcription factor 44	2	2	0	MYB
Solyc01g095720	Lipase (AHRD V3.3 *** A0A0B0MHI9_GOSAR)	1	0	1
Solyc03g006800	TCP transcription factor 21	71	71	0	TCP
Solyc12g088650	cyclinD3_2	2	0	2
Solyc01g057830	30S ribosomal protein S1 (AHRD V3.3 *** W9RV42_9ROSA)	1	0	1
Solyc03g062790	Plastid-lipid associated protein PAP / fibrillin family protein (AHRD V3.3 *** AT2G42130.4)	2	0	2
Solyc03g117730	Tubby protein, putative (AHRD V3.3 *** B9RGP8_RICCO)	3	0	3
Solyc11g007680	Chloroplast outer envelope 24 kD protein (Omp24) (AHRD V3.3 *** Q41375_SPIOL)	1	0	1
Solyc09g011810	Fructose-1,6-bisphosphatase (AHRD V3.3 *** Q9XF82_SOLTU)	3	0	3
Solyc05g009300	LOW QUALITY:transmembrane protein (AHRD V3.3 *-* AT2G29180.1)	3	0	3
Solyc01g109700	bHLH transcription factor 010	2	0	2
Solyc10g038130	Pectinacetylesterase family protein (AHRD V3.3 *** AT2G46930.1)	2	0	2
Solyc08g069180	Kinase (AHRD V3.3 *** D7LHK4_ARALL)	2	0	2
Solyc03g114250	Phosphoglycerate mutase family protein (AHRD V3.3 *** AT5G62840.1)	1	0	1
Solyc10g074470	bZIP transcription factor (DUF630 and DUF632) (AHRD V3.3 *** AT2G27090.2)	4	0	4
Solyc04g074640	Ascorbate peroxidase (AHRD V3.3 *** W8E036_JATCU)	1	0	1
Solyc12g013580	Peptidyl-prolyl cis-trans isomerase, putative (AHRD V3.3 *** B9SW20_RICCO)	2	0	2
Solyc02g014150	Photosystem II stability/assembly factor HCF136 (AHRD V3.3 *** G7JPH8_MEDTR)	1	0	1
Solyc03g118240	Magnesium-protoporphyrin O-methyltransferase (AHRD V3.3 *** A0A0B0NE87_GOSAR)	2	0	2
Solyc02g070210	Sec14p-like phosphatidylinositol transfer family protein (AHRD V3.3 *** A0A061G966_THECC)	3	0	3
Solyc11g005090	cyclin A1	3	0	3
Solyc02g066920	chlororespiratory reduction 7 (AHRD V3.3 *** AT5G39210.1)	2	0	2
Solyc08g013670	photosystem I reaction center subunit	2	0	2
Solyc08g083140	Embryogenesis-associated EMB8 (AHRD V3.3 *** A0A0B0P518_GOSAR)	2	0	2
Solyc03g120810	Kinesin-like protein (AHRD V3.3 *** K4BMN0_SOLLC)	2	0	2
Solyc03g114450	Calcium-sensing receptor (AHRD V3.3 *** K7ZLE1_NICBE)	3	0	3
Solyc08g006160	Plastid-lipid associated protein PAP / fibrillin family protein (AHRD V3.3 *** AT5G19940.1)	2	0	2
Solyc03g093310	F-box-like protein (AHRD V3.3 *** A0A072UUB0_MEDTR)	3	0	3
Solyc05g013960	Oxysterol-binding protein, putative (AHRD V3.3 *** B9RMS3_RICCO)	1	0	1
Solyc01g110160	Ribosomal RNA small subunit methyltransferase H (AHRD V3.3 *** A0A1D1Y2V6_9ARAE)	1	0	1
Solyc02g087400	Ankyrin repeat-containing protein (AHRD V3.3 *** A0A103XGS2_CYNCS)	2	0	2
Solyc07g066470	Porphobilinogen deaminase, putative (AHRD V3.3 *** B9S2Z0_RICCO)	3	0	3
Solyc09g097910	30S ribosomal protein S1 (AHRD V3.3 *** W9RML0_9ROSA)	3	0	3
Solyc10g007670	NifU-like protein 3, chloroplastic (AHRD V3.3 *** A0A1D1XGL9_9ARAE)	3	0	3
Solyc11g012850	Chlorophyllide a oxygenase (AHRD V3.3 *** W9SD87_9ROSA)	1	0	1
Solyc12g019550	Lipase maturation factor 2 (AHRD V3.3 *** A0A1D1ZBR5_9ARAE)	3	0	3
Solyc08g076150	Pentatricopeptide repeat-containing family protein (AHRD V3.3 *** U5GMW9_POPTR)	2	0	2
Solyc01g067290	Isoflavone reductase-related family protein (AHRD V3.3 *** B9HMP3_POPTR)	2	0	2
Solyc06g083230	GTP cyclohydrolase 1	1	0	1
Solyc02g090900	Remorin family protein (AHRD V3.3 *** B9H6G4_POPTR)	1	0	1
Solyc02g070980	Chlorophyll a-b binding protein, chloroplastic (AHRD V3.3 *** K4B876_SOLLC)	1	0	1
Solyc01g094790	Cysteine synthase (AHRD V3.3 *** K4AZL9_SOLLC)	1	0	1
Solyc12g070270	ABC transporter B family protein (AHRD V3.3 *** G7JYX3_MEDTR)	3	0	3
Solyc06g049040	BZIP transcription factor (AHRD V3.3 *** A0A072V8H4_MEDTR)	3	0	3
Solyc02g079390	Plant cadmium resistance 8-like protein (AHRD V3.3 *** A0A0B0NN69_GOSAR)	2	0	2
Solyc06g073090	chloroplast-specific ribosomal protein chloroplast-specific ribosomal protein	2	0	2
Solyc01g006370	Callose synthase (AHRD V3.3 *** K7PRK8_MAIZE)	3	0	3
Solyc06g074200	photosystem I subunit O (AHRD V3.3 *** AT1G08380.1)	1	0	1
Solyc03g113720	Two-component response regulator (AHRD V3.3 *** W9S9I1_9ROSA)	1	0	1
Solyc02g083890	Chalcone-flavanone isomerase family protein (AHRD V3.3 *** AT5G66230.1)	1	0	1
Solyc09g014760	Chlorophyll synthase (AHRD V3.3 *** C3W4Q2_TOBAC)	2	0	2
Solyc07g063600	Chlorophyll a-b binding protein, chloroplastic (AHRD V3.3 *** M1BNX7_SOLTU)	1	0	1
Solyc04g076800	Pentatricopeptide repeat-containing protein (AHRD V3.3 *** A0A199W533_ANACO)	3	0	3
Solyc04g058080	Glucan endo-1,3-beta-glucosidase, putative (AHRD V3.3 *-* B9RKF7_RICCO)	1	0	1
Solyc05g054600	Methionyl-tRNA synthetase family protein (AHRD V3.3 *** B9HTK5_POPTR)	1	0	1
Solyc08g005460	Protein BREVIS RADIX (AHRD V3.3 *** BRX_ARATH)	2	0	2
Solyc04g082290	At1g76250 (AHRD V3.3 *-* Q8GX25_ARATH)	3	0	3
Solyc06g068550	Eukaryotic aspartyl protease family protein (AHRD V3.3 *** A0A061GAK7_THECC)	2	0	2
Solyc07g006630	CONSTANS-like protein (AHRD V3.3 *** B2MW87_SOLLC)	2	0	2
Solyc08g079000	Terpenoid cyclases/Protein prenyltransferases superfamily protein (AHRD V3.3 --* AT3G14540.2)	3	0	3
Solyc11g031960	Lipase, GDSL (AHRD V3.3 *** A0A103V493_CYNCS)	2	0	2
Solyc06g008210	breast cancer associated RING 1 (AHRD V3.3 *** AT1G04020.1)	2	0	2
Solyc03g098200	Homeobox-leucine zipper family protein (AHRD V3.3 *** B9N3B2_POPTR)	2	0	2
Solyc09g092230	LOW QUALITY:Chlorophyll a-b binding protein of LHCII type I, chloroplastic (AHRD V3.3 --* CB2_DUNSA)	1	0	1
Solyc10g039290	Nitrate transporter protein 1.2-like protein (AHRD V3.3 *** A0A0H3WEV3_CAMSI)	1	0	1
Solyc09g011010	Photosystem II 22 kDa protein, chloroplastic (AHRD V3.3 --* PSBS_SPIOL)	1	0	1
Solyc01g110560	Small auxin up-regulated RNA3	3	0	3
Solyc08g006820	Transmembrane 9 superfamily member (AHRD V3.3 *** M1CHH8_SOLTU)	1	0	1
Solyc04g073970	N-lysine methyltransferase (AHRD V3.3 *** AT1G78150.3)	4	0	4
Solyc01g109430	PPPDE putative thiol peptidase family protein	3	0	3
Solyc04g078000	QWRF motif protein (DUF566) (AHRD V3.3 *** AT1G49890.1)	1	0	1
Solyc07g064030	Kinesin-like protein (AHRD V3.3 *** K4CH86_SOLLC)	1	0	1
Solyc10g006370	Lhcp translocation defect-like protein (AHRD V3.3 *** A0A0B0PFC4_GOSAR)	2	0	2
Solyc03g093550	Ethylene-responsive transcription factor (AHRD V3.3 *** M4WYH8_GOSHI)	3	3	0	ERF
Solyc12g009240	Ethylene-responsive transcription factor ERF017 (AHRD V3.3 *** ERF17_ARATH)	5	4	1	ERF
Solyc10g006130	EAR motif SlERF36	6	3	3	ERF
Solyc02g091500	Calcium binding protein (AHRD V3.3 *** Q93YA8_SESRO)	4	0	4
Solyc03g097120	SolycHsfA1b	9	9	0	HSF
Solyc03g119060	divaricata	1	0	1
Solyc10g084400	Glutathione S-transferase family protein (AHRD V3.3 *** AT5G02790.1)	1	0	1
Solyc04g063380	F-box family protein (AHRD V3.3 *** B9H7L8_POPTR)	1	0	1
Solyc01g091260	Myeloid leukemia factor 1 (AHRD V3.3 *** A0A0B0Q1A9_GOSAR)	1	0	1
Solyc06g011370	Chaperone protein (AHRD V3.3 *** W9QX74_9ROSA)	2	0	2
Solyc02g067530	Prolyl 4-hydroxylase alpha subunit, putative (AHRD V3.3 *** B9RUJ2_RICCO)	1	0	1
Solyc11g069070	Heavy metal transport/detoxification superfamily protein (AHRD V3.3 *** AT2G36950.1)	1	0	1
Solyc04g058170	Calcium-binding protein (AHRD V3.3 *** A0A1B0WUT3_SOLHA)	1	0	1
Solyc03g098320	Myb transcription factor (AHRD V3.3 *** A0A072UBN0_MEDTR)	15	14	1	MYB_related
Solyc02g089080	Rapid alkalinization factor 5 (AHRD V3.3 *** Q6DN46_SOLCH)	1	0	1
Solyc02g088820	Carboxypeptidase (AHRD V3.3 *** M0ZM60_SOLTU)	1	0	1
Solyc06g065380	Calcium-dependent protein kinase (AHRD V3.3 *** H6UM40_TOBAC)	1	0	1
Solyc10g080390	Kinase family protein (AHRD V3.3 *-* B9GW98_POPTR)	1	0	1
Solyc05g053400	Glycosyltransferase (AHRD V3.3 *** A0A0A1WC49_NICAT)	1	0	1
Solyc03g121180	GDSL esterase/lipase family (AHRD V3.3 *** A0A151U1D5_CAJCA)	1	0	1
Solyc03g005760	chlorophyll a/b-binding protein	1	0	1
Solyc04g012030	DHHC-type zinc finger family protein	1	0	1
Solyc02g092490	Acyl-CoA N-acyltransferases (NAT) superfamily protein (AHRD V3.3 *** AT2G23060.1)	1	0	1
Solyc03g119870	C3HC zinc finger-like protein (AHRD V3.3 *** AT1G48950.1)	1	0	1
Solyc04g071160	BZIP transcription factor (AHRD V3.3 *** A0A0K9NU16_ZOSMR)	6	6	0	bZIP
Solyc11g008390	U-box domain-containing protein (AHRD V3.3 *** A0A0K9PZF9_ZOSMR)	1	0	1
Solyc10g080890	NAD(P)-binding Rossmann-fold superfamily protein (AHRD V3.3 *** AT1G63380.1)	1	0	1
Solyc06g076750	Peptide transporter, putative (AHRD V3.3 *** B9S358_RICCO)	1	0	1
Solyc05g039990	Mannose-binding lectin superfamily protein (AHRD V3.3 --* AT3G16470.4)	2	0	2
Solyc10g080010	Glycosyltransferase (AHRD V3.3 *** Q5QPZ6_MEDTR)	1	0	1
Solyc04g077980	C2H2-type zinc finger protein	1	1	0	C2H2
Solyc03g026270	CBF	1	0	1
Solyc04g081170	GAGA-binding transcriptional activator (AHRD V3.3 *** H1ZN91_SOLLC)	46	46	0	BBR-BPC
Solyc03g115700	SNF1-related protein kinase	1	0	1
Solyc07g054850	transmembrane protein (AHRD V3.3 *** AT4G28100.1)	1	0	1
Solyc09g007290	Nuclear transcription factor Y subunit B (AHRD V3.3 *** G7L1Q2_MEDTR)	1	0	1
Solyc01g099850	Folate receptor-like protein (AHRD V3.3 *** A0A124SAH4_CYNCS)	1	0	1
Solyc01g096810	EIL3	2	0	2
Solyc05g052470	Ferritin (AHRD V3.3 *** K4C1S8_SOLLC)	1	0	1
Solyc09g011450	Proteasome inhibitor-related (AHRD V3.3 *** A0A061ERS7_THECC)	1	0	1
Solyc01g090680	Cation/H(+) antiporter 11 (AHRD V3.3 *-* A0A1D1XXR2_9ARAE)	1	0	1
Solyc04g076470	Tetratricopeptide repeat (TPR)-like superfamily protein (AHRD V3.3 *** AT5G65520.1)	1	0	1
Solyc12g008770	Mitochondrial substrate carrier family protein (AHRD V3.3 *** AT4G26180.1)	1	0	1
Solyc06g005500	tomato protein kinase 1b	1	0	1
Solyc01g105280	Protein phosphatase 2C family protein (AHRD V3.3 *** AT1G34750.3)	1	0	1
Solyc02g067860	aldose 1-epimerase family protein (AHRD V3.3 *** AT5G14500.2)	1	0	1
Solyc08g066620	cystathionine beta-lyase (AHRD V3.3 *-* AT3G57050.5)	1	0	1
Solyc02g081390	Amine oxidase family protein (AHRD V3.3 *** B9H3J5_POPTR)	1	0	1
Solyc11g066620	Eukaryotic aspartyl protease family protein (AHRD V3.3 *** AT5G22850.1)	2	0	2
Solyc01g080220	Endo-1,3-1,4-beta-d-glucanase, putative (AHRD V3.3 *** B9RSS3_RICCO)	1	0	1
Solyc06g082010	Zinc finger transcription factor 48	1	0	1
Solyc03g032150	Kinase family protein (AHRD V3.3 *** U5GGQ9_POPTR)	1	0	1
Solyc10g074960	ubiquitin-specific protease 15 (AHRD V3.3 --* AT1G17110.3)	1	0	1
Solyc07g063310	LanC-like protein 2 (AHRD V3.3 *** A0A0B0NT52_GOSAR)	1	0	1
Solyc04g076360	Myb family transcription factor family protein (AHRD V3.3 *** B9GN48_POPTR)	1	0	1
Solyc09g014500	Protein yippee-like (AHRD V3.3 *** K4CRS7_SOLLC)	1	0	1
Solyc10g085400	D-alanine-D-alanine ligase family (AHRD V3.3 *** AT3G08840.2)	1	0	1
Solyc05g016060	cysteine-rich/transmembrane domain A-like protein (AHRD V3.3 *** AT2G32190.1)	1	0	1
Solyc08g007080	Type I inositol-1,4,5-trisphosphate 5-phosphatase (AHRD V3.3 *** G7JZV2_MEDTR)	1	0	1
Solyc04g079410	Primosome PriB/single-strand DNA-binding, putative (AHRD V3.3 *** A0A061FCZ9_THECC)	1	0	1
Solyc01g067800	RING/U-box superfamily protein (AHRD V3.3 *** A0A061EMU5_THECC)	2	0	2
Solyc09g066010	WRKY transcription factor 24	14	13	1	WRKY
Solyc03g082720	Protein yippee-like (AHRD V3.3 *** K4BI48_SOLLC)	1	0	1
Solyc06g005460	LOW QUALITY:Pectinesterase inhibitor (AHRD V3.3 *** PMEI_ACTDE)	1	0	1
Solyc03g097110	RNA-binding family protein isoform 1 (AHRD V3.3 *** A0A061EZK4_THECC)	1	0	1
Solyc04g015570	Zinc finger AN1 and C2H2 domain-containing stress-associated protein 16 (AHRD V3.3 *** W9RRL3_9ROSA)	2	0	2
Solyc03g083400	CCT motif family protein (AHRD V3.3 *** A0A061G1S7_THECC)	1	0	1
Solyc05g056480	Pyruvate dehydrogenase E1 component subunit alpha (AHRD V3.3 *** A0A068TWC7_COFCA)	1	0	1
Solyc02g067840	Sucrase/ferredoxin-like family protein (AHRD V3.3 *** AT5G40510.1)	1	0	1
Solyc08g067610	Pleiotropic drug resistance ABC transporter (AHRD V3.3 *** W0TUG3_ACAMN)	1	0	1
Solyc04g082480	Plant regulator RWP-RK family protein, putative (AHRD V3.3 *** A0A061FD78_THECC)	5	5	0	Nin-like
Solyc03g098300	Ornithine decarboxylase 2 (AHRD V3.3 *** A0A060IIA7_ATRBE)	1	0	1
Solyc09g007510	Lectin receptor kinase-like protein (AHRD V3.3 *** B3XWM9_NICBE)	1	0	1
Solyc05g005540	Polygalacturonase non-catalytic subunit AroGP3 (AHRD V3.3 *** GP3_SOLLC)	1	0	1
Solyc04g005040	Matrix metalloproteinase (AHRD V3.3 *** I7KJ40_SOLLC)	1	0	1
Solyc10g080690	Patatin (AHRD V3.3 *** K4D2V9_SOLLC)	1	0	1
Solyc05g006650	bHLH transcription factor 036	54	54	0	bHLH
Solyc01g086920	Leucine-rich repeat receptor-like protein kinase family (AHRD V3.3 *** A0A0K9PVU5_ZOSMR)	1	0	1
Solyc06g075090	Cytokinin riboside 5'-monophosphate phosphoribohydrolase (AHRD V3.3 *** I0IUQ4_SOLLC)	1	0	1
Solyc02g079010	Cotton fiber expressed protein (AHRD V3.3 *** A0A109Y892_GOSBA)	1	0	1
Solyc07g039310	Polyamine oxidase 5 (AHRD V3.3 *** A0A1C8M5K2_MALDO)	1	0	1
Solyc11g056680	Leucine-rich repeat receptor-like protein kinase family (AHRD V3.3 *** A0A0K9PVU5_ZOSMR)	1	0	1
Solyc12g099540	Kinesin-like protein (AHRD V3.3 *** K4DHX5_SOLLC)	1	0	1
Solyc10g083940	Nodulin-like / Major Facilitator Superfamily protein (AHRD V3.3 *** A0A0K9NWX1_ZOSMR)	1	0	1
Solyc02g082490	Protein phosphatase 2C family protein (AHRD V3.3 *** AT3G51470.1)	2	0	2
Solyc02g089540	CONSTANS 1	1	0	1
Solyc03g097380	Heavy metal transport/detoxification superfamily protein (AHRD V3.3 *** AT5G50740.5)	1	0	1
Solyc04g077920	Interferon-related developmental regulator family protein (AHRD V3.3 *** B9IBS1_POPTR)	1	0	1
Solyc11g012880	EamA-like transporter family protein (AHRD V3.3 *** AT1G77610.1)	1	0	1
Solyc08g083320	granule-bound starch synthase 1	1	0	1
Solyc11g071970	Protein kinase (AHRD V3.3 *** Q2HSJ8_MEDTR)	1	0	1
Solyc01g105710	peptidyl-prolyl isomerase FKBP12	1	0	1
Solyc10g006970	Thioredoxin (AHRD V3.3 *** A0A118K131_CYNCS)	2	0	2
Solyc07g065880	Kinesin motor family protein (AHRD V3.3 *** B9N5N8_POPTR)	3	0	3
Solyc08g067330	Chlorophyll a-b binding protein, chloroplastic (AHRD V3.3 *** K4CLV9_SOLLC)	1	0	1
Solyc06g072700	Heavy metal transport/detoxification superfamily protein (AHRD V3.3 *** AT5G50740.5)	1	0	1
Solyc05g012700	integral membrane family protein (AHRD V3.3 *** AT1G28140.1)	1	0	1
Solyc08g068490	Auxin-responsive GH3 family protein (AHRD V3.3 *** AT4G03400.2)	2	0	2
Solyc08g005010	CAAX protease self-immunity protein (AHRD V3.3 *** AT4G17840.1)	1	0	1
Solyc09g010210	endo-1,4-beta-glucanase precursor (Cel2)	1	0	1
Solyc07g047850	Chlorophyll a-b binding protein, chloroplastic (AHRD V3.3 *** CB23_ORYSI)	1	0	1
Solyc01g107980	U-box domain-containing family protein (AHRD V3.3 *** B9HS21_POPTR)	1	0	1
Solyc09g007830	Cytokinin riboside 5'-monophosphate phosphoribohydrolase (AHRD V3.3 *** K4CQH2_SOLLC)	3	0	3
Solyc08g061910	Trihelix transcription factor GT-2-like protein (AHRD V3.3 --* A0A0B0NUX7_GOSAR)	2	0	2
Solyc09g083290	auxin-regulated IAA14	1	0	1
Solyc06g076790	LOW QUALITY:Thylakoid soluble phosphoprotein (AHRD V3.3 *** Q8GT36_SPIOL)	1	0	1
Solyc06g066640	Photosystem I reaction center subunit VI (AHRD V3.3 *** B7FN63_MEDTR)	1	0	1
Solyc04g071340	fructose-1%2C6-bisphosphatase%2C cytosolic	1	0	1
Solyc08g067530	Non-specific lipid-transfer protein (AHRD V3.3 *** K4CLX9_SOLLC)	2	0	2
Solyc06g053830	auxin-regulated IAA7	1	0	1
Solyc12g044280	Photosystem I reaction center subunit VI (AHRD V3.3 *** B7FN63_MEDTR)	1	0	1
Solyc12g095750	Auxin efflux carrier family protein, putative (AHRD V3.3 *** A0A061FMX0_THECC)	1	0	1
Solyc03g120640	Photosystem I reaction center subunit VI (AHRD V3.3 *** B7FN63_MEDTR)	1	0	1
Solyc01g067660	1,4-alpha-glucan-maltohydrolase	1	0	1
Solyc01g008010	OBP32pep protein, putative (Domain of unknown function DUF220) (AHRD V3.3 *** AT1G23600.1)	1	0	1
Solyc07g066310	Photosystem II 10 kDa polypeptide family protein (AHRD V3.3 *** A9PH94_POPTR)	1	0	1
Solyc07g042400	LOW QUALITY:transmembrane protein (AHRD V3.3 --* AT5G20790.2)	2	0	2
Solyc12g005660	Zinc finger, B-box (AHRD V3.3 *-* A0A103Y7X2_CYNCS)	2	0	2
Solyc01g105030	Chlorophyll a-b binding protein, chloroplastic (AHRD V3.3 *** A0A0V0HUB7_SOLCH)	1	0	1
Solyc04g080430	Cytosolic purine 5'-nucleotidase (AHRD V3.3 *** A0A0B0P914_GOSAR)	1	0	1
Solyc01g073710	LOW QUALITY:Calcium-binding EF hand family protein (AHRD V3.3 *** A9PCU6_POPTR)	1	0	1
Solyc05g052950	Regulator of chromosome condensation (RCC1) family protein (AHRD V3.3 *** AT3G55580.1)	1	0	1
Solyc08g082590	Glutaredoxin (AHRD V3.3 *** A0A103XR19_CYNCS)	1	0	1
Solyc03g119820	Oleosin family protein (AHRD V3.3 *** A0A061FVM3_THECC)	1	0	1
Solyc01g095980	Acid phosphatase/vanadium-dependent haloperoxidase-related protein (AHRD V3.3 *** AT3G61770.1)	1	0	1
Solyc04g008230	Pectin lyase-like superfamily protein (AHRD V3.3 *** AT1G48100.1)	1	0	1
Solyc07g053450	BZIP family transcription factor (AHRD V3.3 *** A0A072VB17_MEDTR)	1	0	1
Solyc05g007180	jasmonic acid 1	1	1	0	HD-ZIP
Solyc05g053330	MYB transcription factor (AHRD V3.3 *** Q39550_CRAPL)	11	11	0	MYB
Solyc09g090970	Major allergen Pru ar 1 (AHRD V3.3 *** A0A0B2QY84_GLYSO)	1	0	1
Solyc07g005400	bHLH transcription factor 050	1	0	1
Solyc12g005620	Leucine-rich repeat receptor-like protein kinase family protein (AHRD V3.3 *-* AT2G33170.2)	1	0	1
Solyc01g007960	Kinase family protein (AHRD V3.3 *** B9HTV7_POPTR)	1	0	1
Solyc08g074970	LOW QUALITY:Glycosyltransferase family protein (AHRD V3.3 *** G7L745_MEDTR)	1	0	1
Solyc02g061770	chitinase 2	1	0	1
Solyc06g076270	Telomere-binding family protein (AHRD V3.3 *** B9HPG4_POPTR)	1	0	1
Solyc07g055640	Serine/threonine-protein kinase (AHRD V3.3 *-* A0A0D4BTD1_SOLPN)	1	0	1
Solyc06g034340	NAC domain protein, (AHRD V3.3 *** A0A061G781_THECC)	11	11	0	NAC
Solyc01g068140	Transferase family protein (AHRD V3.3 *** B9I9B9_POPTR)	1	0	1
Solyc02g065110	MAP kinase kinase kinase 15	1	0	1
Solyc02g084680	Lateral root primordium protein-related, putative (AHRD V3.3 *** A0A061DFV6_THECC)	1	0	1
Solyc08g080070	LOW QUALITY:transmembrane protein, putative (DUF1191) (AHRD V3.3 *** AT4G22900.1)	1	0	1
Solyc04g049360	aminodeoxychorismate synthase/glutamine amidotransferase	1	0	1
Solyc11g018500	Beta-galactosidase (AHRD V3.3 *** A0A022QYX4_ERYGU)	2	0	2
Solyc02g088100	expansin precursor 5	1	0	1
Solyc02g094160	Ribonucleoside-diphosphate reductase small chain (AHRD V3.3 *** RIR2_TOBAC)	1	0	1
Solyc04g014790	Cysteine proteinase inhibitor (AHRD V3.3 *** K4BPY2_SOLLC)	1	0	1
Solyc06g050560	Receptor-like kinase (AHRD V3.3 *** C4TP22_SOYBN)	1	0	1
Solyc11g069840	electron transporter, putative (Protein of unknown function, DUF547) (AHRD V3.3 *** AT5G60720.1)	1	0	1
Solyc06g035700	Dehydration responsive element binding transcription factor (AHRD V3.3 *** W6FIY4_9ROSA)	1	1	0	ERF
Solyc03g026220	BAG family molecular chaperone regulator-like protein (AHRD V3.3 *** A0A072TGZ0_MEDTR)	1	0	1
Solyc06g048630	methionine sulfoxide reductase A1	16	16	0	bZIP
Solyc08g076960	Abscisic acid receptor PYL1 (AHRD V3.3 *** M1BH64_SOLTU)	1	0	1
Solyc10g044520	Ferredoxin (AHRD V3.3 *** A0A0K0PWX6_SOLLC)	1	0	1
Solyc02g084440	Fructose-bisphosphate aldolase	1	0	1
Solyc01g108610	Cyclin-dependent kinase inhibitor (AHRD V3.3 *** A0A103YKD7_CYNCS)	1	0	1
Solyc11g012860	coiled-coil protein	1	0	1
Solyc01g109040	Cytochrome b6-f complex subunit 7 (AHRD V3.3 *** W9R158_9ROSA)	1	0	1
Solyc11g068440	Glucan endo-1,3-beta-glucosidase, putative (AHRD V3.3 *** B9SCU1_RICCO)	1	0	1
Solyc12g044330	tonoplast intrinsic protein 2.1	1	0	1
Solyc07g054580	Indole-3-acetic acid-amido synthetase GH3.5, putative (AHRD V3.3 *** B9RW45_RICCO)	1	0	1
Solyc08g077510	poly(U)-specific endoribonuclease-B protein (AHRD V3.3 *** AT4G17100.1)	1	0	1
Solyc02g093980	nucleolar protein gar2-like protein (AHRD V3.3 *-* AT2G42320.2)	2	0	2
Solyc04g077570	LOW QUALITY:Transmembrane protein, putative (AHRD V3.3 *** A0A072V1Y9_MEDTR)	1	0	1
Solyc06g060490	BZIP transcription factor (AHRD V3.3 *** A0A0K9NU16_ZOSMR)	2	2	0	bZIP
Solyc02g088730	F-box family protein-like (AHRD V3.3 *** Q307Y5_SOLTU)	1	0	1
Solyc06g070900	TCP transcription factor 17	61	61	0	TCP
Solyc09g008270	translation initiation factor (AHRD V3.3 *** AT2G36885.1)	1	0	1
Solyc03g119150	FKBP-like peptidyl-prolyl cis-trans isomerase family protein (AHRD V3.3 *** AT1G18170.1)	1	0	1
Solyc03g097320	Sigma factor (AHRD V3.3 *** Q9SLX4_TOBAC)	1	0	1
Solyc03g096850	rubredoxin family protein (AHRD V3.3 *** AT5G17170.1)	1	0	1
Solyc03g114530	Strictosidine synthase-like protein, putative (AHRD V3.3 *** G7JT39_MEDTR)	1	0	1
Solyc06g007160	Internal alternative NAD(P)H-ubiquinone oxidoreductase A1, mitochondrial (AHRD V3.3 *-* INDA1_SOLTU)	1	0	1
Solyc03g115900	chlorophyll a-b binding protein CAB11	1	0	1
Solyc06g007890	Gibberellin-regulated family protein (AHRD V3.3 *** AT1G74670.1)	1	0	1
Solyc12g006690	Protein kinase G11A (AHRD V3.3 *** A0A151S8P4_CAJCA)	1	0	1
Solyc03g031940	AMP-dependent synthetase and ligase family protein (AHRD V3.3 *** AT1G21540.1)	1	0	1
Solyc08g078010	Ribosomal protein L19 family protein (AHRD V3.3 *** AT4G17560.1)	1	0	1
Solyc08g078520	electron transporter, putative (Protein of unknown function, DUF547) (AHRD V3.3 *** AT5G47380.4)	1	0	1
Solyc07g007110	Peptidyl-prolyl cis-trans isomerase (AHRD V3.3 *** K4CBI2_SOLLC)	1	0	1
Solyc03g112150	Elongation factor Tu (AHRD V3.3 *** K4BK69_SOLLC)	1	0	1
Solyc04g077120	Inositol-tetrakisphosphate 1-kinase (AHRD V3.3 *** K4BUE9_SOLLC)	1	0	1
Solyc06g069880	LOW QUALITY:Phytochrome kinase substrate-related family protein (AHRD V3.3 *** B9N4C0_POPTR)	1	0	1
Solyc05g005580	DUF936 family protein (AHRD V3.3 *** G7K1E3_MEDTR)	1	0	1
Solyc01g110570	Small auxin up-regulated RNA4	1	0	1
Solyc03g006970	serine protease SBT2	1	0	1
Solyc08g062940	SUN-like protein 22	1	0	1
Solyc08g014430	Formin-like protein (AHRD V3.3 *** K4CJ74_SOLLC)	1	0	1
Solyc04g008570	Pentatricopeptide repeat superfamily protein, putative (AHRD V3.3 *** A0A061GUB4_THECC)	1	0	1
Solyc01g086900	tRNA (cytidine(34)-2'-O)-methyltransferase (AHRD V3.3 *** AT5G26880.1)	1	0	1
Solyc01g095570	Mitochondrial substrate carrier family protein (AHRD V3.3 *** B9I8V0_POPTR)	2	0	2
Solyc07g045030	NAC domain-containing protein, putative (AHRD V3.3 *** B9RI29_RICCO)	18	18	0	NAC
Solyc02g093050	WRKY transcription factor 8	1	0	1
Solyc11g012700	oligopeptide transporter (AHRD V3.3 *** AT4G16370.1)	1	0	1
Solyc12g006840	Serine/threonine-protein kinase (AHRD V3.3 *** K9LQT0_ARATH)	1	0	1
Solyc02g036480	LOW QUALITY:Late embryogenesis abundant (LEA) hydroxyproline-rich glycoprotein family (AHRD V3.3 *** AT1G65690.1)	1	0	1
Solyc10g024470	Chromo domain protein LHP1 (AHRD V3.3 *-* LHP1_SOLLC)	1	0	1
Solyc11g011920	Glutamate decarboxylase (AHRD V3.3 *** B1Q3F1_SOLLC)	1	0	1
Solyc10g006710	Serine/threonine-protein kinase (AHRD V3.3 *** U5GTQ6_POPTR)	1	0	1
Solyc10g083730	F-box protein PP2-A13 (AHRD V3.3 *** A0A072U2Z8_MEDTR)	1	0	1
Solyc06g060910	Glycerol-3-phosphate transporter, putative (AHRD V3.3 *** B9T0L8_RICCO)	1	0	1
Solyc06g034370	Plant invertase/pectin methylesterase inhibitor superfamily protein (AHRD V3.3 *** AT5G62350.1)	1	0	1
Solyc12g056410	F-box protein PP2-A13 (AHRD V3.3 *** P2A13_ARATH)	1	0	1
Solyc02g089840	Calcium uniporter, mitochondrial (AHRD V3.3 *** A0A0B0PJN2_GOSAR)	1	0	1
Solyc06g009390	Protein phosphatase 2C-like protein (AHRD V3.3 *** G7IBT6_MEDTR)	1	0	1
Solyc09g009770	Calmodulin binding protein, putative (AHRD V3.3 *** B9T5N0_RICCO)	1	0	1
Solyc12g098520	SolycHsfA5	1	0	1
Solyc06g054290	Alpha/beta-Hydrolases superfamily protein (AHRD V3.3 *** A0A061EKQ6_THECC)	1	0	1
Solyc07g062680	lanceolate	63	63	0	TCP
Solyc09g082990	GDP-mannose 3',5'-epimerase (AHRD V3.3 *** C6K2L0_SOLLC)	1	0	1
Solyc06g068670	ACT domain-containing protein	1	0	1
Solyc11g045520	1-AMINOCYCLOPROPANE-1-CARBOXYLATE OXIDASE-like protein	1	0	1
Solyc06g064550	Aspartokinase-homoserine dehydrogenase (AHRD V3.3 *** O63067_SOYBN)	2	0	2
Solyc11g017440	Gibberellin-regulated family protein (AHRD V3.3 *** AT1G22690.3)	1	0	1
Solyc05g005230	Plant protein 1589 of Uncharacterized protein function (AHRD V3.3 *** A0A061EE06_THECC)	1	0	1
Solyc07g045080	NADP-dependent alkenal double bond reductase P1 (AHRD V3.3 *** A0A0B2SKR4_GLYSO)	1	0	1
Solyc10g080490	Plastid-lipid associated protein PAP / fibrillin family protein (AHRD V3.3 *** AT2G42130.4)	1	0	1
Solyc06g051990	Defective in meristem silencing 3 (AHRD V3.3 *** A0A061G2F1_THECC)	1	0	1
Solyc09g014520	Chlorophyll a-b binding protein, chloroplastic (AHRD V3.3 *** K4CRS9_SOLLC)	1	0	1
Solyc06g068220	alpha/beta-Hydrolases superfamily protein (AHRD V3.3 *** AT1G52510.1)	1	0	1
Solyc01g005520	Tetratricopeptide repeat containing protein (AHRD V3.3 *** M4Q9V8_TRIMO)	1	0	1
Solyc04g007200	methylketone synthase IIb	1	0	1
Solyc02g091080	Protein DETOXIFICATION (AHRD V3.3 *** K4BCQ7_SOLLC)	1	0	1
Solyc06g060860	ATP-dependent caseinolytic protease/crotonase family protein (AHRD V3.3 *** A0A061G4B1_THECC)	1	0	1
Solyc03g005910	Lipase, GDSL (AHRD V3.3 *** A0A103XTV4_CYNCS)	1	0	1
Solyc01g088620	Ferredoxin-related (AHRD V3.3 *** A0A061E2R5_THECC)	1	0	1
Solyc11g005290	RING/U-box superfamily protein (AHRD V3.3 *** AT1G49230.1)	1	0	1
Solyc09g092130	Sucrose-phosphate synthase (AHRD V3.3 *** A0A0U1ZVB4_LYCBA)	1	0	1
Solyc03g112670	embryo defective 2759 (AHRD V3.3 *** AT5G63050.1)	1	0	1
Solyc07g066050	RNA polymerase II elongation factor (AHRD V3.3 *** AT5G56120.1)	1	0	1
Solyc02g078500	Stem-specific protein TSJT1, putative (AHRD V3.3 *** B9RZ68_RICCO)	1	0	1
Solyc02g082120	DNA-3-methyladenine glycosylase, putative (AHRD V3.3 *** B9SVU2_RICCO)	1	0	1
Solyc12g006050	Major facilitator superfamily protein (AHRD V3.3 *** AT3G21670.1)	1	0	1
Solyc10g012050	Mechanosensitive ion channel protein (AHRD V3.3 *** AT4G00290.1)	1	0	1
Solyc05g012940	ribonuclease H2 subunit B (AHRD V3.3 *** AT4G20325.1)	1	0	1
Solyc05g054480	Actin (AHRD V3.3 *** ACT1_TOBAC)	1	0	1
Solyc01g006950	Syntaxin, putative (AHRD V3.3 *** B9SDJ9_RICCO)	1	0	1
Solyc11g012510	GRAS1	1	0	1
Solyc03g094160	metacaspase 1 (AHRD V3.3 *** AT1G02170.1),Pfam:PF00656	2	0	2
Solyc02g094030	DSR6 (AHRD V3.3 *** A0A076V4W1_CAPAN)	1	0	1
Solyc06g065030	Transmembrane 9 superfamily member (AHRD V3.3 *** K4C7D2_SOLLC)	1	0	1
Solyc04g077650	Serine carboxypeptidase, putative (AHRD V3.3 *** B9R6Y4_RICCO)	1	0	1
Solyc12g096710	Receptor-like kinase (AHRD V3.3 *** D4QD70_DIACA)	1	0	1
Solyc11g064920	Dihydropyrimidinase (AHRD V3.3 *** DPYS_ARATH)	1	0	1
Solyc02g091650	DNA-binding protein, putative (duplicated DUF1399) (AHRD V3.3 *** AT2G22660.3)	1	0	1
Solyc02g080110	Transmembrane protein, putative (AHRD V3.3 *** A0A072VQK9_MEDTR)	1	0	1
Solyc06g016770	RING/U-box superfamily protein (AHRD V3.3 *** AT5G60580.3)	2	0	2
Solyc12g096680	Pentatricopeptide repeat (PPR) superfamily protein (AHRD V3.3 *** AT2G03880.1)	1	0	1
Solyc10g080670	Transmembrane protein, putative (AHRD V3.3 *** A2Q5V9_MEDTR)	1	0	1
Solyc11g007140	Hippocampus abundant transcript-like protein 1 (AHRD V3.3 *-* W9QGN7_9ROSA)	1	0	1
Solyc03g114600	Alternaria stem canker resistance	1	0	1
Solyc08g077110	NAC domain protein, (AHRD V3.3 *** A0A061GAH7_THECC)	13	13	0	NAC
Solyc02g085600	Transcription factor GRAS (AHRD V3.3 *** A0A103YGV0_CYNCS)	1	0	1
Solyc04g009860	2-oxoglutarate (2OG) and Fe(II)-dependent oxygenase superfamily protein (AHRD V3.3 *** AT1G06620.1)	1	0	1
Solyc01g009690	BnaC05g27570D protein (AHRD V3.3 --* A0A078CAX2_BRANA)	1	0	1
Solyc06g069710	NAC domain protein, (AHRD V3.3 *** A0A061FWI7_THECC)	1	0	1
Solyc04g071600	Abscisic acid stress ripening 5	1	0	1
Solyc09g098230	ATP-dependent DNA helicase 2 subunit Ku70-like protein (AHRD V3.3 *** AT1G16970.1)	1	0	1
Solyc06g071620	U5 small nuclear ribonucleoprotein helicase (AHRD V3.3 *** AT1G20960.2)	1	0	1
Solyc06g071050	Hypersensitive-induced response protein (AHRD V3.3 *** A6YGE4_CARPA)	1	0	1
Solyc01g112100	Flavin-containing monooxygenase (AHRD V3.3 *** A0A0D2R9T8_GOSRA)	1	0	1
Solyc08g078190	ethylene-responsive transcription factor	3	3	0	ERF
Solyc03g093540	Ethylene-responsive transcription factor 5 (AHRD V3.3 *** ERF5_TOBAC)	2	0	2
Solyc08g078340	MYB transcription factor (AHRD V3.3 *** T2DNE9_PHAVU)	9	9	0	MYB_related
Solyc04g082570	U-box domain-containing protein 43 (AHRD V3.3 *** A0A0B2RGT2_GLYSO)	1	0	1
Solyc12g088670	cysteine protease CYP1	1	0	1
Solyc07g008630	Leucine-rich repeat receptor-like protein kinase family protein (AHRD V3.3 *** AT4G08850.2)	1	0	1
Solyc02g078940	Oxidoreductase, zinc-binding dehydrogenase family protein (AHRD V3.3 *** A8MRW5_ARATH)	1	0	1
Solyc12g096610	Poly(ADP-ribose) glycohydrolase 1 (AHRD V3.3 *** W9RGD8_9ROSA)	1	0	1
Solyc08g006010	WD repeat domain phosphoinositide-interacting 3 (AHRD V3.3 *** A0A0B0P0U0_GOSAR)	1	0	1
Solyc07g053890	O-acyltransferase WSD1 (AHRD V3.3 *** A0A151TQI5_CAJCA)	1	0	1
Solyc01g005030	MAP kinase kinase kinase 1	1	0	1
Solyc08g081960	Solanum Lycopersicum Cytokinin Response Factor 2	24	24	0	ERF
Solyc02g084750	Radical sam protein, putative (AHRD V3.3 *** B9S686_RICCO)	1	0	1
Solyc02g093300	DNA polymerase (AHRD V3.3 *** H9E8V2_SOLLC)	1	0	1
Solyc01g086690	LOW QUALITY:Sister chromatid cohesion 1 protein 3 (AHRD V3.3 *** W9R9I5_9ROSA)	1	0	1
Solyc07g008530	Tyrosine--tRNA ligase (AHRD V3.3 *** K4CBX2_SOLLC)	1	0	1
Solyc08g013720	S-adenosyl-L-methionine-dependent methyltransferase domain-containing protein (AHRD V3.3 *** F4KAB4_ARATH)	1	0	1
Solyc09g090340	Transducin/WD40 repeat-like superfamily protein (AHRD V3.3 *** AT4G14310.1)	1	0	1
Solyc07g065040	Transcription initiation factor TFIID subunit-like protein (AHRD V3.3 *** G7KXV7_MEDTR)	1	0	1
Solyc06g073980	B3 domain-containing protein (AHRD V3.3 *-* A0A199VRZ0_ANACO)	1	0	1
Solyc10g006290	constitutive plastid-lipid associated protein	1	0	1
Solyc02g038690	Histone H2B (AHRD V3.3 *** K4B5W3_SOLLC)	1	0	1
Solyc06g084480	Protease Do-like 2, chloroplastic (AHRD V3.3 *** DEGP2_ARATH)	1	0	1
Solyc06g072310	Homeobox-leucine zipper family protein (AHRD V3.3 *** B9N3B2_POPTR)	1	0	1
Solyc09g056370	LOW QUALITY:Acyl-CoA N-acyltransferase with RING/FYVE/PHD-type zinc finger protein (AHRD V3.3 --* AT3G14980.6)	1	0	1
Solyc11g056640	Inactive rhomboid 1 (AHRD V3.3 *** A0A0B0MQ80_GOSAR)	1	0	1
Solyc03g007590	Pentatricopeptide repeat (PPR) superfamily protein (AHRD V3.3 *-* AT3G49140.1)	1	0	1
Solyc07g063960	50S ribosomal protein L24, chloroplastic (AHRD V3.3 *** RK24_TOBAC)	1	0	1
Solyc12g094580	AT hook motif DNA-binding family protein (AHRD V3.3 --* AT5G46640.1)	1	0	1
Solyc01g112160	Phosphoglycerate mutase family protein (AHRD V3.3 *** AT4G38370.1)	1	0	1
Solyc10g079510	RAD3-like DNA-binding helicase protein (AHRD V3.3 *** AT1G20720.2)	1	0	1
Solyc06g072830	WD40 repeat-containing protein (AHRD V3.3 *** A0A103YEC3_CYNCS)	1	0	1
Solyc11g018550	ascorbate peroxidase 6	1	0	1
Solyc09g015770	WRKY transcription factor 81	11	11	0	WRKY
Solyc09g092420	Amino acid permease family protein (AHRD V3.3 *** AT1G31830.1)	1	0	1
Solyc06g054490	Prolyl 4-hydroxylase alpha subunit, putative (AHRD V3.3 *** B9RSW4_RICCO)	1	0	1
Solyc12g019690	small basic intrinsic protein 1.1	1	0	1
Solyc01g098710	Eukaryotic aspartyl protease family protein (AHRD V3.3 *** AT5G43100.1)	1	0	1
Solyc01g105180	Protein DA1-related 1 (AHRD V3.3 *** A0A199UXH9_ANACO)	2	0	2
Solyc04g014650	Non-specific serine/threonine protein kinase (AHRD V3.3 *-* M1A662_SOLTU)	1	0	1
Solyc06g075310	Adenylate kinase isoenzyme 6 homolog (AHRD V3.3 *** M1ABZ6_SOLTU)	1	0	1
Solyc01g096460	LOW QUALITY:U-box domain-containing protein 4 (AHRD V3.3 *** A0A1D1XNU8_9ARAE)	1	0	1
Solyc03g082470	Receptor-like protein kinase (AHRD V3.3 *** M8BN66_AEGTA)	1	0	1
Solyc02g071970	LOW QUALITY:F-box and Leucine Rich Repeat domains containing protein (AHRD V3.3 --* AT1G80960.6)	1	0	1
Solyc03g117490	Glycerol kinase (AHRD V3.3 *** GLPK_ARATH)	1	0	1
Solyc01g091840	UDP-galactose transporter (AHRD V3.3 *** M4QC22_PRUPE)	1	0	1
Solyc01g106330	fatty acid amide hydrolase (AHRD V3.3 *** AT5G64440.1)	1	0	1
Solyc10g081490	R2R3MYB transcription factor 60	21	21	0	MYB
Solyc07g006620	Receptor-like kinase (AHRD V3.3 *** G7JD52_MEDTR)	1	0	1
Solyc08g075470	WAT1-related protein (AHRD V3.3 *** K4CMR4_SOLLC)	1	0	1
Solyc11g065740	Chaperonin-like RbcX protein (AHRD V3.3 *** G7J266_MEDTR)	1	0	1
Solyc04g078970	WEAK CHLOROPLAST MOVEMENT UNDER BLUE LIGHT-like protein (DUF827) (AHRD V3.3 *-* AT2G26570.2)	1	0	1
Solyc06g053870	3-ketoacyl-CoA synthase (AHRD V3.3 *** A0A023PL08_TOBAC)	1	0	1
Solyc02g093970	Leucine-rich repeat protein kinase family protein (AHRD V3.3 *** AT5G14210.2)	1	0	1
Solyc08g080190	Glucose-methanol-choline (GMC) oxidoreductase family protein (AHRD V3.3 *** AT1G12570.1)	1	0	1
Solyc08g008610	Alpha/beta-Hydrolases superfamily protein (AHRD V3.3 *** A0A061G3V4_THECC)	1	0	1
Solyc02g091890	myb-like protein X (AHRD V3.3 *-* AT4G33740.5)	1	0	1
Solyc08g065220	glycine decarboxylase p-protein	1	0	1
Solyc02g070530	Potassium channel NKT6 (AHRD V3.3 *** T2ASV3_NICSY)	1	0	1
Solyc08g075790	Vacuolar sorting-associated protein 62 (AHRD V3.3 *** A0A0B0MX79_GOSAR)	1	0	1
Solyc11g010960	Alcohol dehydrogenase, putative (AHRD V3.3 *** B9T7R7_RICCO)	1	0	1
Solyc01g109180	Long-Chain Acyl-CoA Synthetase (AHRD V3.3 *** A0A0G2SJ83_SALMI)	1	0	1
Solyc10g006230	Chlorophyll a-b binding protein, chloroplastic (AHRD V3.3 *** A0A0V0HM25_SOLCH)	1	0	1
Solyc04g077500	transmembrane protein (AHRD V3.3 *** AT1G44920.1)	1	0	1
Solyc10g085680	Protein kinase superfamily protein (AHRD V3.3 *** AT5G01920.2)	1	0	1
Solyc04g063390	Chaperone protein dnaJ, putative (AHRD V3.3 *** B9S2N8_RICCO)	1	0	1
Solyc10g084370	MYB transcription factor (AHRD V3.3 *** B5TV64_CAMSI)	1	1	0	MYB_related
Solyc01g005590	Arabinogalactan peptide 14 (AHRD V3.3 *** A0A151TQT2_CAJCA)	1	0	1
Solyc11g020670	TCP transcription factor 12	27	27	0	TCP
Solyc03g097670	ATP/DNA binding protein (AHRD V3.3 *** AT3G48770.2)	1	0	1
Solyc12g056390	Thaumatin-like protein (AHRD V3.3 *** Q5DJS5_TOBAC)	1	0	1
Solyc10g050880	Alpha/beta-Hydrolases superfamily protein, putative (AHRD V3.3 *** A0A061E1M8_THECC)	1	0	1
Solyc06g076960	ELF4-like 4 (AHRD V3.3 *** AT1G17455.2)	1	0	1
Solyc12g006230	RING/U-box superfamily protein, putative (AHRD V3.3 *** A0A061DMB3_THECC)	1	0	1
Solyc09g083210	Receptor-like protein kinase (AHRD V3.3 *** W0TR82_ACAMN)	1	0	1
Solyc12g007070	SolycHsfC1	3	3	0	HSF
Solyc01g088480	UMP-CMP kinase (AHRD V3.3 *** K4AYN8_SOLLC)	1	0	1
Solyc03g019670	Non-hemolytic phospholipase C (AHRD V3.3 *** A0A0B2RKR1_GLYSO)	1	0	1
Solyc07g040960	LOW QUALITY:Harbinger transposase-derived nuclease (AHRD V3.3 *** A0A103Y2W0_CYNCS)	1	0	1
Solyc02g090360	L-ascorbate oxidase like (AHRD V3.3 *** A0A0B2RUS1_GLYSO)	1	0	1
