# Supplementary material for: Transcriptomic analysis at organ and time scale reveals gene regulatory networks controlling the sulfate starvation response of Solanum lycopersicum
Source: BMC Plant Biol. 2020 Aug 24;20:385. doi: 10.1186/s12870-020-02590-2 (PMC7444261; doi:10.1186/s12870-020-02590-2)
Supplement: Supplementary file 2 — Additional file 2: Table S1. Normalized RNA-seq data in transcripts per million (TPM) scale. Table S2. Differentially expressed genes between sulfate-starved and control tomato plants at 2, 3 and 4 weeks after sowing. Differential expression analysis was performed in roots and leaves using the sleuth R package (q-value< 0.05 and absolute log2 FC > 1). Table S3. List of genes validated by qPCR indicating whether the sulfate regulation was previously reported in Arabidopsis. Table S4. List of Arabidopsis and tomato sulfate-responsive orthologous genes. Table S5. Enriched GO terms for orthologous sulfate-responsive genes in Arabidopsis, tomato, or shared in both species. Table S6. Genes exclusively regulated by sulfate and time in roots. Multifactorial analysis was performed using the sleuth R package (q-value< 0.05 and log2 FC > 1 in at least one level of each factor). Table S7. Genes exclusively regulated by sulfate and time in leaves. Multifactorial analysis was performed using the sleuth R package (q-value< 0.05 and log2 FC > 1 in at least one level of each factor). Table S8. Enriched GO terms for genes of root clusters. Only significant GO terms (adjusted p-value < 0.05) within the category of biological process are included in this table. Table S9. Enriched GO terms for genes of leaf clusters. Only significant GO terms (adjusted p-value < 0.05) within the category of biological process are included in this table. Table S10. List of TF-target interactions and nodes annotation of the root regulatory network. Table S11. Summary of the transcription factors of root and leaf gene regulatory networks. Table S12. List of TF-target interactions and nodes annotation of the leaf regulatory network. Table S13. Enriched GO terms for target genes of the TFs Myb (Solyc11g071300), TCP21 (Solyc03g006800) and EIL3 (Solyc01g006650). Table S14. List of predicted targets for SLIM1 (AT1G73730) TF and EIL3 (Solyc01g006650) according to PlantRegMap derived from literature, high-through [file 12870_2020_2590_MOESM2_ESM.zip › Table S13.xlsx]

## Sheet: Myb(Solyc11g071300)
GO ID	qvalue	description
6791	0.00057375	sulfur utilization
6792	0.00057375	regulation of sulfur utilization
7018	0.0025218	microtubule-based movement
10439	0.0027929	regulation of glucosinolate biosynthetic process
10438	0.0027929	cellular response to sulfur starvation
60236	0.0027929	regulation of mitotic spindle organization
7052	0.0031872	mitotic spindle organization
10332	0.0033839	response to gamma radiation
9556	0.011456	microsporogenesis
7140	0.011911	male meiotic nuclear division
19761	0.016187	glucosinolate biosynthetic process
32147	0.035749	activation of protein kinase activity

## Sheet: TCP21 (Solyc03g006800)
GO ID	qvalue	description
15995	1.546e-05	chlorophyll biosynthetic process
19684	0.03096	photosynthesis, light reaction

## Sheet: EIL(Solyc01g006650)
GO ID	qvalue	description
10438	1.2854e-13	cellular response to sulfur starvation
48587	8.5211e-07	regulation of short-day photoperiodism, flowering
48575	1.1318e-06	short-day photoperiodism, flowering
9658	1.1318e-06	chloroplast organization
47484	2.832e-06	regulation of response to osmotic stress
2229	7.9802e-06	defense response to oomycetes
6792	0.00014515	regulation of sulfur utilization
6791	0.00014515	sulfur utilization
10439	0.0010172	regulation of glucosinolate biosynthetic process
9909	0.0018656	regulation of flower development
42742	0.0026832	defense response to bacterium
45893	0.0029429	positive regulation of transcription, DNA-templated
9556	0.005099	microsporogenesis
45454	0.005099	cell redox homeostasis
7140	0.0053684	male meiotic nuclear division
71281	0.0070758	cellular response to iron ion
19761	0.0080647	glucosinolate biosynthetic process
9651	0.0094356	response to salt stress
34599	0.01431	cellular response to oxidative stress
9908	0.016484	flower development
44262	0.028182	cellular carbohydrate metabolic process
71369	0.029893	cellular response to ethylene stimulus
