# Supplementary material for: Transcriptomic analysis at organ and time scale reveals gene regulatory networks controlling the sulfate starvation response of Solanum lycopersicum
Source: BMC Plant Biol. 2020 Aug 24;20:385. doi: 10.1186/s12870-020-02590-2 (PMC7444261; doi:10.1186/s12870-020-02590-2)
Supplement: Supplementary file 2 — Additional file 2: Table S1. Normalized RNA-seq data in transcripts per million (TPM) scale. Table S2. Differentially expressed genes between sulfate-starved and control tomato plants at 2, 3 and 4 weeks after sowing. Differential expression analysis was performed in roots and leaves using the sleuth R package (q-value< 0.05 and absolute log2 FC > 1). Table S3. List of genes validated by qPCR indicating whether the sulfate regulation was previously reported in Arabidopsis. Table S4. List of Arabidopsis and tomato sulfate-responsive orthologous genes. Table S5. Enriched GO terms for orthologous sulfate-responsive genes in Arabidopsis, tomato, or shared in both species. Table S6. Genes exclusively regulated by sulfate and time in roots. Multifactorial analysis was performed using the sleuth R package (q-value< 0.05 and log2 FC > 1 in at least one level of each factor). Table S7. Genes exclusively regulated by sulfate and time in leaves. Multifactorial analysis was performed using the sleuth R package (q-value< 0.05 and log2 FC > 1 in at least one level of each factor). Table S8. Enriched GO terms for genes of root clusters. Only significant GO terms (adjusted p-value < 0.05) within the category of biological process are included in this table. Table S9. Enriched GO terms for genes of leaf clusters. Only significant GO terms (adjusted p-value < 0.05) within the category of biological process are included in this table. Table S10. List of TF-target interactions and nodes annotation of the root regulatory network. Table S11. Summary of the transcription factors of root and leaf gene regulatory networks. Table S12. List of TF-target interactions and nodes annotation of the leaf regulatory network. Table S13. Enriched GO terms for target genes of the TFs Myb (Solyc11g071300), TCP21 (Solyc03g006800) and EIL3 (Solyc01g006650). Table S14. List of predicted targets for SLIM1 (AT1G73730) TF and EIL3 (Solyc01g006650) according to PlantRegMap derived from literature, high-through [file 12870_2020_2590_MOESM2_ESM.zip › Table S14.xlsx]

## Sheet: SLIM1targets Arabidopsis
TF	Target	Symbol	Description
AT1G73730	AT4G34860	A/N-InvB	Plant neutral invertase family protein
AT1G73730	AT1G45249	ABF2	abscisic acid responsive elements-binding factor 2
AT1G73730	AT4G37640	ACA2	calcium ATPase 2
AT1G73730	AT2G19590	ACO1	ACC oxidase 1
AT1G73730	AT4G08040	ACS11	1-aminocyclopropane-1-carboxylate synthase 11
AT1G73730	AT4G25590	ADF7	actin depolymerizing factor 7
AT1G73730	AT1G77950	AGL67	AGAMOUS-like 67
AT1G73730	AT5G51870	AGL71	AGAMOUS-like 71
AT1G73730	AT3G48170	ALDH10A9	aldehyde dehydrogenase 10A9
AT1G73730	AT4G36250	ALDH3F1	aldehyde dehydrogenase 3F1
AT1G73730	AT1G70580	AOAT2	alanine-2-oxoglutarate aminotransferase 2
AT1G73730	AT3G22890	APS1	ATP sulfurylase 1
AT1G73730	AT5G43780	APS4	Pseudouridine synthase/archaeosine transglycosylase-like family protein
AT1G73730	AT3G49870	ARLA1C	ADP-ribosylation factor-like A1C
AT1G73730	AT1G01540	AT1G01540	Protein kinase superfamily protein
AT1G73730	AT1G01870	AT1G01870	tRNA-Val
AT1G73730	AT1G02270	AT1G02270	Calcium-binding endonuclease/exonuclease/phosphatase family
AT1G73730	AT1G03140	AT1G03140	splicing factor Prp18 family protein
AT1G73730	AT1G03290	AT1G03290	ELKS/Rab6-interacting/CAST family protein
AT1G73730	AT1G04300	AT1G04300	TRAF-like superfamily protein
AT1G73730	AT1G04770	AT1G04770	Tetratricopeptide repeat (TPR)-like superfamily protein
AT1G73730	AT1G05410	AT1G05410	CDPK adapter, putative (DUF1423)
AT1G73730	AT1G05740	AT1G05740	FAM136A-like protein (DUF842)
AT1G73730	AT1G05894	AT1G05894	hypothetical protein
AT1G73730	AT1G05920	AT1G05920	B3 domain protein (DUF313)
AT1G73730	AT1G06690	AT1G06690	NAD(P)-linked oxidoreductase superfamily protein
AT1G73730	AT1G06880	AT1G06880	tRNA-Gly
AT1G73730	AT1G09750	AT1G09750	Eukaryotic aspartyl protease family protein
AT1G73730	AT1G10250	AT1G10250	paired amphipathic helix Sin3-like protein
AT1G73730	AT1G10880	AT1G10880	core-2/I-branching beta-1,6-n-acetylglucosaminyltransferase family protein
AT1G73730	AT1G12030	AT1G12030	phosphoenolpyruvate carboxylase, putative (DUF506)
AT1G73730	AT1G15320	AT1G15320	seed dormancy control protein
AT1G73730	AT1G15330	AT1G15330	Cystathionine beta-synthase (CBS) protein
AT1G73730	AT1G16100	AT1G16100	tRNA-Lys
AT1G73730	AT1G16500	AT1G16500	filamentous hemagglutinin transporter
AT1G73730	AT1G20130	AT1G20130	GDSL-like Lipase/Acylhydrolase superfamily protein
AT1G73730	AT1G20520	AT1G20520	DUF241 domain protein, putative (DUF241)
AT1G73730	AT1G20680	AT1G20680	transport/golgi organization-like protein (DUF833)
AT1G73730	AT1G21245	AT1G21245	Protein kinase superfamily protein
AT1G73730	AT1G21580	AT1G21580	Zinc finger C-x8-C-x5-C-x3-H type family protein
AT1G73730	AT1G22790	AT1G22790	Low affinity potassium transport system protein
AT1G73730	AT1G23280	AT1G23280	MAK16 protein-like protein
AT1G73730	AT1G27040	AT1G27040	Major facilitator superfamily protein
AT1G73730	AT1G28530	AT1G28530	deneddylase
AT1G73730	AT1G28540	AT1G28540	transmembrane protein
AT1G73730	AT1G29320	AT1G29320	Transducin/WD40 repeat-like superfamily protein
AT1G73730	AT1G29600	AT1G29600	Zinc finger C-x8-C-x5-C-x3-H type family protein
AT1G73730	AT1G29630	AT1G29630	5'-3' exonuclease family protein
AT1G73730	AT1G30070	AT1G30070	SGS domain-containing protein
AT1G73730	AT1G32780	AT1G32780	GroES-like zinc-binding dehydrogenase family protein
AT1G73730	AT1G34030	AT1G34030	Ribosomal protein S13/S18 family
AT1G73730	AT1G36095	AT1G36095	DNA binding protein
AT1G73730	AT1G43722	AT1G43722	nuclease
AT1G73730	AT1G43765	AT1G43765
AT1G73730	AT1G43770	AT1G43770	RING/FYVE/PHD zinc finger superfamily protein
AT1G73730	AT1G47497	AT1G47497	Polynucleotidyl transferase, ribonuclease H-like superfamily protein
AT1G73730	AT1G50110	AT1G50110	D-aminoacid aminotransferase-like PLP-dependent enzymes superfamily protein
AT1G73730	AT1G51160	AT1G51160	SNARE-like superfamily protein
AT1G73730	AT1G51310	AT1G51310	tRNA (5-methylaminomethyl-2-thiouridylate)-methyltransferase
AT1G73730	AT1G52180	AT1G52180	Aquaporin-like superfamily protein
AT1G73730	AT1G52590	AT1G52590	Putative thiol-disulfide oxidoreductase DCC
AT1G73730	AT1G53635	AT1G53635	hypothetical protein
AT1G73730	AT1G55290	AT1G55290	2-oxoglutarate (2OG) and Fe(II)-dependent oxygenase superfamily protein
AT1G73730	AT1G62420	AT1G62420	DUF506 family protein (DUF506)
AT1G73730	AT1G65220	AT1G65220	ARM repeat superfamily protein
AT1G73730	AT1G65990	AT1G65990	type 2 peroxiredoxin-related / thiol specific antioxidant / mal allergen family protein
AT1G73730	AT1G66310	AT1G66310	F-box/RNI-like/FBD-like domains-containing protein
AT1G73730	AT1G67148	AT1G67148	hypothetical protein
AT1G73730	AT1G67210	AT1G67210	Proline-rich spliceosome-associated (PSP) family protein / zinc knuckle (CCHC-type) family protein
AT1G73730	AT1G68185	AT1G68185	Ubiquitin-like superfamily protein
AT1G73730	AT1G68950	AT1G68950	tRNA-Phe
AT1G73730	AT1G69070	AT1G69070	nucleolar-like protein
AT1G73730	AT1G73660	AT1G73660	protein tyrosine kinase family protein
AT1G73730	AT1G74350	AT1G74350	Intron maturase, type II family protein
AT1G73730	AT1G75280	AT1G75280	NmrA-like negative transcriptional regulator family protein
AT1G73730	AT1G75290	AT1G75290	NAD(P)-binding Rossmann-fold superfamily protein
AT1G73730	AT1G77670	AT1G77670	Pyridoxal phosphate (PLP)-dependent transferases superfamily protein
AT1G73730	AT1G79090	AT1G79090	topoisomerase II-associated protein
AT1G73730	AT1G79100	AT1G79100	arginine/serine-rich protein-like protein
AT1G73730	AT2G05510	AT2G05510	Glycine-rich protein family
AT1G73730	AT2G13295	AT2G13295	protease inhibitor/seed storage/lipid transfer family protein
AT1G73730	AT2G13550	AT2G13550	hypothetical protein
AT1G73730	AT2G15010	AT2G15010	Plant thionin
AT1G73730	AT2G15860	AT2G15860	BAT2 domain protein
AT1G73730	AT2G17280	AT2G17280	Phosphoglycerate mutase family protein
AT1G73730	AT2G18360	AT2G18360	alpha/beta-Hydrolases superfamily protein
AT1G73730	AT2G18370	AT2G18370	Bifunctional inhibitor/lipid-transfer protein/seed storage 2S albumin superfamily protein
AT1G73730	AT2G18690	AT2G18690	transmembrane protein
AT1G73730	AT2G18780	AT2G18780	F-box and associated interaction domains-containing protein
AT1G73730	AT2G20030	AT2G20030	RING/U-box superfamily protein
AT1G73730	AT2G21200	AT2G21200	SAUR-like auxin-responsive protein family
AT1G73730	AT2G22200	AT2G22200	Integrase-type DNA-binding superfamily protein
AT1G73730	AT2G25910	AT2G25910	3'-5' exonuclease domain-containing protein / K homology domain-containing protein / KH domain-containing protein
AT1G73730	AT2G32487	AT2G32487	hypothetical protein
AT1G73730	AT2G34140	AT2G34140	Dof-type zinc finger DNA-binding family protein
AT1G73730	AT2G35580	AT2G35580	Serine protease inhibitor (SERPIN) family protein
AT1G73730	AT2G36026	AT2G36026	Ovate family protein
AT1G73730	AT2G36140	AT2G36140	tRNA-Asn
AT1G73730	AT2G37500	AT2G37500	arginine biosynthesis protein ArgJ family
AT1G73730	AT2G37690	AT2G37690	phosphoribosylaminoimidazole carboxylase, putative / AIR carboxylase
AT1G73730	AT2G37700	AT2G37700	Fatty acid hydroxylase superfamily
AT1G73730	AT2G42955	AT2G42955	F-box/LRR protein
AT1G73730	AT2G44090	AT2G44090	Ankyrin repeat family protein
AT1G73730	AT2G44260	AT2G44260	DUF946 family protein (DUF946)
AT1G73730	AT2G44580	AT2G44580	zinc ion binding protein
AT1G73730	AT2G46670	AT2G46670	CCT motif family protein
AT1G73730	AT3G04250	AT3G04250	F-box associated ubiquitination effector family protein
AT1G73730	AT3G04854	AT3G04854	hypothetical protein
AT1G73730	AT3G05000	AT3G05000	Transport protein particle (TRAPP) component
AT1G73730	AT3G05340	AT3G05340	Tetratricopeptide repeat (TPR)-like superfamily protein
AT1G73730	AT3G05400	AT3G05400	Major facilitator superfamily protein
AT1G73730	AT3G05540	AT3G05540	Methionine sulfoxide reductase (MSS4-like) family protein
AT1G73730	AT3G07090	AT3G07090	PPPDE putative thiol peptidase family protein
AT1G73730	AT3G07470	AT3G07470	transmembrane protein, putative (Protein of unknown function, DUF538)
AT1G73730	AT3G07480	AT3G07480	2Fe-2S ferredoxin-like superfamily protein
AT1G73730	AT3G08520	AT3G08520	Ribosomal protein L41 family
AT1G73730	AT3G14470	AT3G14470	NB-ARC domain-containing disease resistance protein
AT1G73730	AT3G15970	AT3G15970	NUP50 (Nucleoporin 50 kDa) protein
AT1G73730	AT3G16552	AT3G16552	tRNA-Lys
AT1G73730	AT3G19470	AT3G19470	F-box and associated interaction domains-containing protein
AT1G73730	AT3G20530	AT3G20530	Protein kinase superfamily protein
AT1G73730	AT3G23680	AT3G23680	F-box associated ubiquitination effector family protein
AT1G73730	AT3G23685	AT3G23685	F-box associated ubiquitination effector family protein
AT1G73730	AT3G24100	AT3G24100	Uncharacterized protein family SERF
AT1G73730	AT3G27480	AT3G27480	Cysteine/Histidine-rich C1 domain family protein
AT1G73730	AT3G28216	AT3G28216	hypothetical protein
AT1G73730	AT3G29130	AT3G29130	kxDL motif protein
AT1G73730	AT3G29170	AT3G29170	transmembrane protein (DUF872)
AT1G73730	AT3G30845	AT3G30845	hypothetical protein
AT1G73730	AT3G43630	AT3G43630	Vacuolar iron transporter (VIT) family protein
AT1G73730	AT3G45620	AT3G45620	Transducin/WD40 repeat-like superfamily protein
AT1G73730	AT3G46110	AT3G46110	UPSTREAM OF FLC-like protein (DUF966)
AT1G73730	AT3G46370	AT3G46370	Leucine-rich repeat protein kinase family protein
AT1G73730	AT3G46480	AT3G46480	2-oxoglutarate (2OG) and Fe(II)-dependent oxygenase superfamily protein
AT1G73730	AT3G46750	AT3G46750	low-temperature-induced protein
AT1G73730	AT3G47010	AT3G47010	Glycosyl hydrolase family protein
AT1G73730	AT3G47020	AT3G47020	F-box and associated interaction domains-containing protein
AT1G73730	AT3G49820	AT3G49820	hypothetical protein
AT1G73730	AT3G51730	AT3G51730	saposin B domain-containing protein
AT1G73730	AT3G53611	AT3G53611	transmembrane protein
AT1G73730	AT3G54450	AT3G54450	Major facilitator superfamily protein
AT1G73730	AT3G55490	AT3G55490	GINS complex protein
AT1G73730	AT3G56200	AT3G56200	Transmembrane amino acid transporter family protein
AT1G73730	AT3G56270	AT3G56270	WEB family protein (DUF827)
AT1G73730	AT3G58420	AT3G58420	TRAF-like superfamily protein
AT1G73730	AT3G58550	AT3G58550	Bifunctional inhibitor/lipid-transfer protein/seed storage 2S albumin superfamily protein
AT1G73730	AT3G60176	AT3G60176
AT1G73730	AT3G60770	AT3G60770	Ribosomal protein S13/S15
AT1G73730	AT3G60780	AT3G60780	hypothetical protein (DUF1442)
AT1G73730	AT3G62260	AT3G62260	Protein phosphatase 2C family protein
AT1G73730	AT4G03115	AT4G03115	Mitochondrial substrate carrier family protein
AT1G73730	AT4G03120	AT4G03120	C2H2 and C2HC zinc fingers superfamily protein
AT1G73730	AT4G03165	AT4G03165	hypothetical protein
AT1G73730	AT4G03170	AT4G03170	AP2/B3-like transcriptional factor family protein
AT1G73730	AT4G03180	AT4G03180	rRNA-processing protein
AT1G73730	AT4G03230	AT4G03230	G-type lectin S-receptor-like Serine/Threonine-kinase
AT1G73730	AT4G04460	AT4G04460	Saposin-like aspartyl protease family protein
AT1G73730	AT4G04750	AT4G04750	Major facilitator superfamily protein
AT1G73730	AT4G14450	AT4G14450	hypothetical protein
AT1G73730	AT4G19250	AT4G19250	Galactose oxidase/kelch repeat superfamily protein
AT1G73730	AT4G21926	AT4G21926	hypothetical protein
AT1G73730	AT4G23915	AT4G23915	tRNA-Ala
AT1G73730	AT4G24480	AT4G24480	Protein kinase superfamily protein
AT1G73730	AT4G27240	AT4G27240	zinc finger (C2H2 type) family protein
AT1G73730	AT4G33870	AT4G33870	Peroxidase superfamily protein
AT1G73730	AT4G34540	AT4G34540	NmrA-like negative transcriptional regulator family protein
AT1G73730	AT4G35985	AT4G35985	Senescence/dehydration-associated protein-like protein
AT1G73730	AT4G37235	AT4G37235	Uncharacterized protein family (UPF0497)
AT1G73730	AT4G39150	AT4G39150	DNAJ heat shock N-terminal domain-containing protein
AT1G73730	AT5G02070	AT5G02070	Protein kinase family protein
AT1G73730	AT5G03020	AT5G03020	Galactose oxidase/kelch repeat superfamily protein
AT1G73730	AT5G05220	AT5G05220	hypothetical protein
AT1G73730	AT5G05430	AT5G05430	RNA-binding protein
AT1G73730	AT5G09560	AT5G09560	RNA-binding KH domain-containing protein
AT1G73730	AT5G12340	AT5G12340	DUF4228 domain protein
AT1G73730	AT5G13500	AT5G13500	Hyp O-arabinosyltransferase-like protein
AT1G73730	AT5G16486	AT5G16486	RNA-directed DNA polymerase (reverse transcriptase)-related family protein
AT1G73730	AT5G16720	AT5G16720	caldesmon-like protein (Protein of unknown function, DUF593)
AT1G73730	AT5G16810	AT5G16810	Protein kinase superfamily protein
AT1G73730	AT5G17830	AT5G17830	Plasma-membrane choline transporter family protein
AT1G73730	AT5G18350	AT5G18350	Disease resistance protein (TIR-NBS-LRR class) family
AT1G73730	AT5G18880	AT5G18880	RNA-directed DNA polymerase (reverse transcriptase)-related family protein
AT1G73730	AT5G19120	AT5G19120	Eukaryotic aspartyl protease family protein
AT1G73730	AT5G23212	AT5G23212	Defensin-like (DEFL) family protein
AT1G73730	AT5G23380	AT5G23380	hypothetical protein (DUF789)
AT1G73730	AT5G24190	AT5G24190	Lipase class 3-related protein
AT1G73730	AT5G24620	AT5G24620	Pathogenesis-related thaumatin superfamily protein
AT1G73730	AT5G26220	AT5G26220	ChaC-like family protein
AT1G73730	AT5G28590	AT5G28590	DNA-binding family protein
AT1G73730	AT5G34780	AT5G34780	Thiamin diphosphate-binding fold (THDP-binding) superfamily protein
AT1G73730	AT5G35475	AT5G35475	General transcription factor 2-related zinc finger protein
AT1G73730	AT5G35960	AT5G35960	Protein kinase family protein
AT1G73730	AT5G37220	AT5G37220	RING/U-box superfamily protein
AT1G73730	AT5G37240	AT5G37240	hypothetical protein
AT1G73730	AT5G40340	AT5G40340	Tudor/PWWP/MBT superfamily protein
AT1G73730	AT5G41770	AT5G41770	crooked neck protein, putative / cell cycle protein
AT1G73730	AT5G43200	AT5G43200	Zinc finger, C3HC4 type (RING finger) family protein
AT1G73730	AT5G44580	AT5G44580	transmembrane protein
AT1G73730	AT5G48200	AT5G48200	hypothetical protein
AT1G73730	AT5G48530	AT5G48530	hypothetical protein
AT1G73730	AT5G49250	AT5G49250	Beta-galactosidase related protein
AT1G73730	AT5G50510	AT5G50510	Molecular chaperone Hsp40/DnaJ family protein
AT1G73730	AT5G50620	AT5G50620	Molecular chaperone Hsp40/DnaJ family protein
AT1G73730	AT5G50930	AT5G50930	Histone superfamily protein
AT1G73730	AT5G54750	AT5G54750	Transport protein particle (TRAPP) component
AT1G73730	AT5G57570	AT5G57570	GCK domain-containing protein
AT1G73730	AT5G59240	AT5G59240	Ribosomal protein S8e family protein
AT1G73730	AT5G59250	AT5G59250	Major facilitator superfamily protein
AT1G73730	AT5G67410	AT5G67410	transcriptional regulator of RNA polII, SAGA, subunit
AT1G73730	AT5G67540	AT5G67540	Arabinanase/levansucrase/invertase
AT1G73730	AT1G07620	ATOBGM	GTP-binding protein Obg/CgtA
AT1G73730	AT5G48850	ATSDI1	Tetratricopeptide repeat (TPR)-like superfamily protein
AT1G73730	AT3G19710	BCAT4	branched-chain aminotransferase4
AT1G73730	AT5G65640	bHLH093	beta HLH protein 93
AT1G73730	AT1G74500	BS1	activation-tagged BRI1(brassinosteroid-insensitive 1)-suppressor 1
AT1G73730	AT5G23060	CaS	calcium sensing receptor
AT1G73730	AT3G06400	CHR11	chromatin-remodeling protein 11
AT1G73730	AT4G34530	CIB1	cryptochrome-interacting basic-helix-loop-helix 1
AT1G73730	AT5G64800	CLE21	CLAVATA3/ESR-RELATED 21
AT1G73730	AT5G25180	CYP71B14	cytochrome P450, family 71, subfamily B, polypeptide 14
AT1G73730	AT5G04660	CYP77A4	cytochrome P450, family 77, subfamily A, polypeptide 4
AT1G73730	AT4G39950	CYP79B2	cytochrome P450, family 79, subfamily B, polypeptide 2
AT1G73730	AT2G22330	CYP79B3	cytochrome P450, family 79, subfamily B, polypeptide 3
AT1G73730	AT1G16410	CYP79F1	cytochrome p450 79f1
AT1G73730	AT1G16400	CYP79F2	cytochrome P450, family 79, subfamily F, polypeptide 2
AT1G73730	AT4G31500	CYP83B1	cytochrome P450, family 83, subfamily B, polypeptide 1
AT1G73730	AT2G21910	CYP96A5	cytochrome P450, family 96, subfamily A, polypeptide 5
AT1G73730	AT3G16550	DEG12	protease Do-like protein
AT1G73730	AT5G54745	DEG16	Trypsin family protein
AT1G73730	AT1G51150	DEG6	DegP protease 6
AT1G73730	AT4G03400	DFL2	Auxin-responsive GH3 family protein
AT1G73730	AT1G75270	DHAR2	dehydroascorbate reductase 2
AT1G73730	AT5G45830	DOG1	delay of germination 1
AT1G73730	AT1G64750	DSS1(I)	deletion of SUV3 suppressor 1(I)
AT1G73730	AT2G19430	DWA1	DWD (DDB1-binding WD40 protein) hypersensitive to ABA 1
AT1G73730	AT1G31580	ECS1	ECS1
AT1G73730	AT4G17500	ERF-1	ethylene responsive element binding factor 1
AT1G73730	AT1G08920	ESL1	ERD (early response to dehydration) six-like 1
AT1G73730	AT4G03350	EVE1	ubiquitin family protein
AT1G73730	AT1G44090	GA20OX5	gibberellin 20-oxidase 5
AT1G73730	AT3G60530	GATA4	GATA transcription factor 4
AT1G73730	AT2G44100	GDI1	guanosine nucleotide diphosphate dissociation inhibitor 1
AT1G73730	AT1G07290	GONST2	golgi nucleotide sugar transporter 2
AT1G73730	AT4G38680	GRP2	glycine rich protein 2
AT1G73730	AT5G02780	GSTL1	glutathione transferase lambda 1
AT1G73730	AT5G66110	HIPP27	Heavy metal transport/detoxification superfamily protein
AT1G73730	AT5G16820	HSF3	heat shock factor 3
AT1G73730	AT3G61590	HWS	Galactose oxidase/kelch repeat superfamily protein
AT1G73730	AT1G19180	JAZ1	jasmonate-zim-domain protein 1
AT1G73730	AT5G09400	KUP7	K uptake permease 7
AT1G73730	AT4G25560	LAF1	myb domain protein 18
AT1G73730	AT4G36480	LCB1	long-chain base1
AT1G73730	AT3G49580	LSU1	response to low sulfur 1
AT1G73730	AT5G24660	LSU2	response to low sulfur 2
AT1G73730	AT3G49570	LSU3	response to low sulfur 3
AT1G73730	AT5G24655	LSU4	response to low sulfur 4
AT1G73730	AT4G00260	MEE45	Transcriptional factor B3 family protein
AT1G73730	AT2G23580	MES4	methyl esterase 4
AT1G73730	AT5G63715	MIR166G
AT1G73730	AT5G66045	MIR170
AT1G73730	AT1G69792	MIR395D
AT1G73730	AT2G25011	MIR836A
AT1G73730	AT5G35520	MIS12	minichromosome instability 12 (mis12)-like protein
AT1G73730	AT2G42880	MPK20	MAP kinase 20
AT1G73730	AT3G56100	MRLK	meristematic receptor-like kinase
AT1G73730	AT4G04810	MSRB4	methionine sulfoxide reductase B4
AT1G73730	AT4G04830	MSRB5	methionine sulfoxide reductase B5
AT1G73730	AT3G17390	MTO3	S-adenosylmethionine synthetase family protein
AT1G73730	AT3G01140	MYB106	myb domain protein 106
AT1G73730	AT2G47460	MYB12	myb domain protein 12
AT1G73730	AT5G60890	MYB34	myb domain protein 34
AT1G73730	AT5G11670	NADP-ME2	NADP-malic enzyme 2
AT1G73730	ATCG00420	NDHJ	NADH dehydrogenase subunit J
AT1G73730	AT3G44200	NEK6	serine/threonine-protein kinase NEK5
AT1G73730	AT5G43250	NF-YC13	nuclear factor Y, subunit C13
AT1G73730	AT4G22920	NYE1	non-yellowing 1
AT1G73730	AT5G51210	OLEO3	oleosin3
AT1G73730	ATMG00240	ORF111A	Gag-Pol-related retrotransposon family protein
AT1G73730	AT1G72370	P40	40s ribosomal protein SA
AT1G73730	AT1G17745	PGDH	D-3-phosphoglycerate dehydrogenase
AT1G73730	AT3G49360	PGL2	6-phosphogluconolactonase 2
AT1G73730	AT3G08510	PLC2	phospholipase C 2
AT1G73730	AT3G16250	PnsB3	NDH-dependent cyclic electron flow 1
AT1G73730	AT1G03630	POR C	protochlorophyllide oxidoreductase C
AT1G73730	AT3G06050	PRXIIF	peroxiredoxin IIF
AT1G73730	AT5G01180	PTR5	peptide transporter 5
AT1G73730	AT4G22930	PYR4	pyrimidin 4
AT1G73730	AT2G21880	RAB7A	RAB GTPase homolog 7A
AT1G73730	AT3G53610	RAB8	RAB GTPase homolog 8
AT1G73730	AT2G33130	RALFL18	ralf-like 18
AT1G73730	AT1G13260	RAV1	related to ABI3/VP1 1
AT1G73730	AT5G43060	RD21B	Granulin repeat cysteine protease family protein
AT1G73730	AT4G14030	SBP1	selenium-binding protein 1
AT1G73730	AT1G36370	SHM7	serine hydroxymethyltransferase 7
AT1G73730	AT4G27970	SLAH2	SLAC1 homologue 2
AT1G73730	AT3G47720	SRO4	similar to RCD one 4
AT1G73730	AT4G01970	STS	stachyose synthase
AT1G73730	AT1G78000	SULTR1
AT1G73730	AT5G13550	SULTR4
AT1G73730	AT3G48740	SWEET11	Nodulin MtN3 family protein
AT1G73730	AT5G23660	SWEET12	bidirectional sugar transporter SWEET12-like protein
AT1G73730	AT3G46740	TOC75-III	translocon at the outer envelope membrane of chloroplasts 75-III
AT1G73730	AT5G52471	U60.1F
AT1G73730	AT2G16740	UBC29	ubiquitin-conjugating enzyme 29
AT1G73730	AT3G56040	UGP3	UDP-glucose pyrophosphorylase 3
AT1G73730	AT1G78130	UNE2	Major facilitator superfamily protein
AT1G73730	AT1G16110	WAKL6	wall associated kinase-like 6
AT1G73730	AT5G49520	WRKY48	WRKY DNA-binding protein 48
AT1G73730	AT5G26170	WRKY50	WRKY DNA-binding protein 50
AT1G73730	AT5G13870	XTH5	xyloglucan endotransglucosylase/hydrolase 5
AT1G73730	AT1G58330	ZW2	transcription factor-like protein
AT1G73730	AT1G62181
AT1G73730	AT2G05500
AT1G73730	AT2G22201
AT1G73730	AT4G27930

## Sheet: SLIM1 targets in tomato network
Yellow=Target genes shared with Arabidopsis SLIM1
ID	Description
Solyc01g080410	Methionine sulfoxide reductase, putative (AHRD V3.3 *** B9RX37_RICCO)
Solyc01g104000	Serine hydroxymethyltransferase (AHRD V3.3 *** K4B1X5_SOLLC)
Solyc01g107550	Methylthioribose kinase (AHRD V3.3 *** MTK_ARATH)
Solyc02g032860	5'-adenylylsulfate reductase (AHRD V3.3 *** A0A072V4H5_MEDTR)
Solyc02g065260	Retrovirus-related Pol polyprotein from transposon TNT 1-94 (AHRD V3.3 *-* A0A151T437_CAJCA)
Solyc02g080640	adenylyl-sulfate reductase
Solyc03g031620	5'-adenylylsulfate reductase (AHRD V3.3 *** A0A072V4H5_MEDTR)
Solyc03g033460	Oligopeptide transporter, putative (AHRD V3.3 *** B9SUI4_RICCO)
Solyc03g096760	Response to low sulfur protein, putative (AHRD V3.3 *** G7J9Q1_MEDTR)
Solyc03g096770	Response to low sulfur protein, putative (AHRD V3.3 *** G7J9Q1_MEDTR)
Solyc03g096780	Response to low sulfur protein, putative (AHRD V3.3 *** G7J9Q1_MEDTR)
Solyc03g121040	Clavaminate synthase-like protein (AHRD V3.3 *** W9REK5_9ROSA)
Solyc06g072990	LOW QUALITY:Response to low sulfur protein, putative (AHRD V3.3 *** G7J9Q1_MEDTR)
Solyc07g052250	Unknown protein (AHRD V3.3 )
Solyc09g042660	Non-specific serine/threonine protein kinase (AHRD V3.3 *** M1B3J2_SOLTU)
Solyc09g061700	Tetratricopeptide repeat (TPR)-like superfamily protein (AHRD V3.3 *** AT5G48850.1)
Solyc09g082460	Homocysteine S-methyltransferase (AHRD V3.3 *** M1P405_PRUPE)
Solyc09g091600	Tetratricopeptide repeat-like superfamily protein (AHRD V3.3 *** A0A061EKH3_THECC)
Solyc11g012120	DUF506 family protein (AHRD V3.3 *** G7JKH5_MEDTR)
Solyc12g006450	gamma-aminobutyrate transaminase subunit precursor isozyme 3
