# Supplementary material for: Transcriptomic analysis at organ and time scale reveals gene regulatory networks controlling the sulfate starvation response of Solanum lycopersicum
Source: BMC Plant Biol. 2020 Aug 24;20:385. doi: 10.1186/s12870-020-02590-2 (PMC7444261; doi:10.1186/s12870-020-02590-2)
Supplement: Supplementary file 2 — Additional file 2: Table S1. Normalized RNA-seq data in transcripts per million (TPM) scale. Table S2. Differentially expressed genes between sulfate-starved and control tomato plants at 2, 3 and 4 weeks after sowing. Differential expression analysis was performed in roots and leaves using the sleuth R package (q-value< 0.05 and absolute log2 FC > 1). Table S3. List of genes validated by qPCR indicating whether the sulfate regulation was previously reported in Arabidopsis. Table S4. List of Arabidopsis and tomato sulfate-responsive orthologous genes. Table S5. Enriched GO terms for orthologous sulfate-responsive genes in Arabidopsis, tomato, or shared in both species. Table S6. Genes exclusively regulated by sulfate and time in roots. Multifactorial analysis was performed using the sleuth R package (q-value< 0.05 and log2 FC > 1 in at least one level of each factor). Table S7. Genes exclusively regulated by sulfate and time in leaves. Multifactorial analysis was performed using the sleuth R package (q-value< 0.05 and log2 FC > 1 in at least one level of each factor). Table S8. Enriched GO terms for genes of root clusters. Only significant GO terms (adjusted p-value < 0.05) within the category of biological process are included in this table. Table S9. Enriched GO terms for genes of leaf clusters. Only significant GO terms (adjusted p-value < 0.05) within the category of biological process are included in this table. Table S10. List of TF-target interactions and nodes annotation of the root regulatory network. Table S11. Summary of the transcription factors of root and leaf gene regulatory networks. Table S12. List of TF-target interactions and nodes annotation of the leaf regulatory network. Table S13. Enriched GO terms for target genes of the TFs Myb (Solyc11g071300), TCP21 (Solyc03g006800) and EIL3 (Solyc01g006650). Table S14. List of predicted targets for SLIM1 (AT1G73730) TF and EIL3 (Solyc01g006650) according to PlantRegMap derived from literature, high-through [file 12870_2020_2590_MOESM2_ESM.zip › Table S15.xlsx]

## Sheet: sulfate transporters
id	description	roots 2weeks (q-values)	roots 3weeks (q-values)	roots 4weeks (q-values)	leaves 2weeks (q-values)	leaves 3weeks (q-values)	leaves 4weeks (q-values)	roots 2weeks (log2FC -S/control)	roots 3weeks (log2FC -S/control)	roots 4weeks (log2FC -S/control)	leaves 2weeks (log2FC -S/control)	leaves 3weeks (log2FC -S/control)	leaves 4weeks (log2FC -S/control)
Solyc03g119930.1.1	Sulfate transporter, putative (AHRD V3.3 *** B9RUY1_RICCO)	0.0897412	0.00476027	0.00741961	1	0.0159425	0.000464348	-0.282004	1.38533	2.53954	-0.189901	0.173272	1.5669
Solyc04g054730.3.1	Sulfate transporter (AHRD V3.3 *** A7YGJ3_POPCN)	0.00330773	1.14e-05	0.000222923	1	0.00013656	0.000258167	4.52985	5.59663	6.04032	0.36922	3.12771	4.56436
Solyc04g072740.3.1	Sulfate transporter, putative (AHRD V3.3 *** B9RJF7_RICCO)	0.44074	0.035268	1	1	0.000120424	0.486144	0.195818	1.05257	-3.06121	0.237964	-1.82376	-0.331411
Solyc04g072760.3.1	Sulfate transporter (AHRD V3.3 *** S6A1Z9_NICAT)	0.00822177	3.33e-06	0.00035194	1	5.58e-07	3.96e-06	6.30182	8.70988	8.76938	0.858842	6.02605	7.9011
Solyc05g007980.3.1	Sulfate transporter, putative (AHRD V3.3 *** B9SJ59_RICCO)	0.194634	0.000295223	0.0190651	1	0.000825446	0.0292822	0.059515	-1.60945	-2.14134	-0.0253079	-0.41397	-0.601101
Solyc05g054740.3.1	Sulfate transporter (AHRD V3.3 *** A0A0R5RJV0_HEVBR)	0.00498046	3.99e-06	0.000281824	1	0.000135864	6.57e-05	2.95995	4.59426	4.10707	0.368712	1.77144	2.68884
Solyc06g084140.3.1	Sulfate transporter (AHRD V3.3 *** D7LTZ8_ARALL)	0.0632454	0.00244131	0.0192797	1	3.95e-05	0.000178209	-0.33539	-1.31638	-0.753524	-0.0601956	-5.3876	-5.07351
Solyc06g084155.1.1	Sulfate transporter, putative (AHRD V3.3 *-* B9SFG4_RICCO)	0.160125	0.00353317	0.0281246	1	0.000123875	0.000158169	-0.183696	-1.09562	-0.605711	0.0213806	-3.66379	-2.90384
Solyc09g082550.3.1	Sulfate transporter (AHRD V3.3 *** D7LTZ8_ARALL)	0.255391	0.0257464	0.0599109	1	0.00293374	0.00385272	0.356204	-1.43831	-1.52512	0.229791	-1.38842	-2.03318
Solyc10g047170.2.1	sulfate transporter 1	0.00809674	2.54e-05	0.00122422	1	0.000146565	0.0156163	2.29641	4.16862	5.52649	1.47825	5.37828	4.09811
Solyc12g056920.2.1	Sulfate transporter, putative (AHRD V3.3 *** B9RJF7_RICCO)	1	0.00814899	0.203517	1	0.000160814	0.0998888	0.018327	-0.58113	0.414921	0.17501	-1.66484	-1.0588
Solyc12g056930.2.1	sulfate transporter 2	0.00572804	5.02e-06	9.62e-05	1	1.83e-05	1.91e-05	3.1938	4.85794	4.38018	0.570135	3.80821	4.54805

## Sheet: APRs
id	description	roots 2weeks (q-values)	roots 3weeks (q-values)	roots 4weeks (q-values)	leaves 2weeks (q-values)	leaves 3weeks (q-values)	leaves 4weeks (q-values)	roots 2weeks (log2FC -S/control)	roots 3weeks (log2FC -S/control)	roots 4weeks (log2FC -S/control)	leaves 2weeks (log2FC -S/control)	leaves 3weeks (log2FC -S/control)	leaves 4weeks (log2FC -S/control)
Solyc02g032860.3.1	5'-adenylylsulfate reductase (AHRD V3.3 *** A0A072V4H5_MEDTR)	0.00914751	0.00056211	0.000168735	1	0.00533172	9.61e-06	1.84734	4.53634	4.10939	0.264984	1.51489	4.09343
Solyc02g080640.3.1	adenylyl-sulfate reductase	0.0223192	0.00458941	0.000621021	1	0.0693315	0.000123249	1.14907	2.98618	3.10373	-0.229698	-0.730472	1.73973
Solyc03g031620.3.1	5'-adenylylsulfate reductase (AHRD V3.3 *** A0A072V4H5_MEDTR)	0.00810182	0.000710192	0.000483836	1	0.00312146	4.65e-06	1.68123	3.87489	4.00185	0.193284	1.65195	3.91202

## Sheet: APSs
id	description	roots 2weeks (q-values)	roots 3weeks (q-values)	roots 4weeks (q-values)	leaves 2weeks (q-values)	leaves 3weeks (q-values)	leaves 4weeks (q-values)	roots 2weeks (log2FC -S/control)	roots 3weeks (log2FC -S/control)	roots 4weeks (log2FC -S/control)	leaves 2weeks (log2FC -S/control)	leaves 3weeks (log2FC -S/control)	leaves 4weeks (log2FC -S/control)
Solyc03g005250.3.1	ATP-sulfurylase (AHRD V3.3 *** Q1W2K0_CAMSI)	0.00810182	0.00103848	0.00631404	1	0.000855679	0.000592113	-0.820112	-1.09441	-1.19968	-0.110967	-1.05119	-1.32156
Solyc03g005260.3.1	ATP-sulfurylase (AHRD V3.3 *** Q1W2K0_CAMSI)	0.00867676	0.00191493	0.00146766	1	0.176871	0.000214137	1.14775	2.252	2.17805	-0.00908552	-0.301292	1.2322
Solyc09g082860.3.1	ATP-sulfurylase (AHRD V3.3 *** Q1W2K0_CAMSI)	1	0.0157778	0.00674356	1	0.0188425	0.00240676	-0.00201576	1.16322	2.01412	-0.00886362	0.515318	0.925789
