# Supplementary material for: Transcriptomic analysis at organ and time scale reveals gene regulatory networks controlling the sulfate starvation response of Solanum lycopersicum
Source: BMC Plant Biol. 2020 Aug 24;20:385. doi: 10.1186/s12870-020-02590-2 (PMC7444261; doi:10.1186/s12870-020-02590-2)
Supplement: Supplementary file 2 — Additional file 2: Table S1. Normalized RNA-seq data in transcripts per million (TPM) scale. Table S2. Differentially expressed genes between sulfate-starved and control tomato plants at 2, 3 and 4 weeks after sowing. Differential expression analysis was performed in roots and leaves using the sleuth R package (q-value< 0.05 and absolute log2 FC > 1). Table S3. List of genes validated by qPCR indicating whether the sulfate regulation was previously reported in Arabidopsis. Table S4. List of Arabidopsis and tomato sulfate-responsive orthologous genes. Table S5. Enriched GO terms for orthologous sulfate-responsive genes in Arabidopsis, tomato, or shared in both species. Table S6. Genes exclusively regulated by sulfate and time in roots. Multifactorial analysis was performed using the sleuth R package (q-value< 0.05 and log2 FC > 1 in at least one level of each factor). Table S7. Genes exclusively regulated by sulfate and time in leaves. Multifactorial analysis was performed using the sleuth R package (q-value< 0.05 and log2 FC > 1 in at least one level of each factor). Table S8. Enriched GO terms for genes of root clusters. Only significant GO terms (adjusted p-value < 0.05) within the category of biological process are included in this table. Table S9. Enriched GO terms for genes of leaf clusters. Only significant GO terms (adjusted p-value < 0.05) within the category of biological process are included in this table. Table S10. List of TF-target interactions and nodes annotation of the root regulatory network. Table S11. Summary of the transcription factors of root and leaf gene regulatory networks. Table S12. List of TF-target interactions and nodes annotation of the leaf regulatory network. Table S13. Enriched GO terms for target genes of the TFs Myb (Solyc11g071300), TCP21 (Solyc03g006800) and EIL3 (Solyc01g006650). Table S14. List of predicted targets for SLIM1 (AT1G73730) TF and EIL3 (Solyc01g006650) according to PlantRegMap derived from literature, high-through [file 12870_2020_2590_MOESM2_ESM.zip › Table S16.xlsx]

## Sheet: oligos
Genes	Sequence
Solyc02g080640f	TTCAGCCATTGGATAGGCCTCAAC
Solyc02g080640r	AAGTCCTCTGCCTCAACACTCTCT
Solyc01g006650f	AGTACATGTTGAAGCTCATGGA
Solyc01g006650r	TTATGTTATCTGACGAACCGCT
Solyc02g087960f	CAAGCCCAATTCCTGATATTGG
Solyc02g087960r	CGACGGTTCAAATGAAGATGAA
Solyc06g007970f	CTTCTTACAAAACATACCGGGC
Solyc06g007970r	TCTCCTCAAATATTGGCAACCT
Solyc09g065900f	AACTATTTTTGCTGGTGAACCC
Solyc09g065900r	CTTTGCTAGACTTCGCACATAC
Solyc04g072760f	ATTGAGATGGCTAACTGACGAA
Solyc04g072760r	TCTTATGTAGGCTTCTGTGCAA
Solyc08g006150f	GTACGACAGCAAGACCTTAGTA
Solyc08g006150r	ATTCACTTTGTCAGGAGTGGAT
Solyc11g011260f	CTGGAATGGATGAGCTTTTAGC
Solyc11g011260r	TCTTCCATCGTTGTACCCATAG
Solyc04g017720f	GGAACAAACAATTTTGCCCTTG
Solyc04g017720r	GTCAGTGCATATATGATTAAGGGC
Solyc09g090080f	GACAGTGTTTATGTTCGCGTTA
Solyc09g090080r	CGCGAAGAAAAAGGTTAGTGAA
Solyc11g005330f (actin)	TGTCCCTATTTACGAGGGTTATGC
Solyc11g005330r (actin)	AGTTAAATCACGACCAGCAAGAT
