# Supplementary material for: Transcriptomic analysis at organ and time scale reveals gene regulatory networks controlling the sulfate starvation response of Solanum lycopersicum
Source: BMC Plant Biol. 2020 Aug 24;20:385. doi: 10.1186/s12870-020-02590-2 (PMC7444261; doi:10.1186/s12870-020-02590-2)
Supplement: Supplementary file 2 — Additional file 2: Table S1. Normalized RNA-seq data in transcripts per million (TPM) scale. Table S2. Differentially expressed genes between sulfate-starved and control tomato plants at 2, 3 and 4 weeks after sowing. Differential expression analysis was performed in roots and leaves using the sleuth R package (q-value< 0.05 and absolute log2 FC > 1). Table S3. List of genes validated by qPCR indicating whether the sulfate regulation was previously reported in Arabidopsis. Table S4. List of Arabidopsis and tomato sulfate-responsive orthologous genes. Table S5. Enriched GO terms for orthologous sulfate-responsive genes in Arabidopsis, tomato, or shared in both species. Table S6. Genes exclusively regulated by sulfate and time in roots. Multifactorial analysis was performed using the sleuth R package (q-value< 0.05 and log2 FC > 1 in at least one level of each factor). Table S7. Genes exclusively regulated by sulfate and time in leaves. Multifactorial analysis was performed using the sleuth R package (q-value< 0.05 and log2 FC > 1 in at least one level of each factor). Table S8. Enriched GO terms for genes of root clusters. Only significant GO terms (adjusted p-value < 0.05) within the category of biological process are included in this table. Table S9. Enriched GO terms for genes of leaf clusters. Only significant GO terms (adjusted p-value < 0.05) within the category of biological process are included in this table. Table S10. List of TF-target interactions and nodes annotation of the root regulatory network. Table S11. Summary of the transcription factors of root and leaf gene regulatory networks. Table S12. List of TF-target interactions and nodes annotation of the leaf regulatory network. Table S13. Enriched GO terms for target genes of the TFs Myb (Solyc11g071300), TCP21 (Solyc03g006800) and EIL3 (Solyc01g006650). Table S14. List of predicted targets for SLIM1 (AT1G73730) TF and EIL3 (Solyc01g006650) according to PlantRegMap derived from literature, high-through [file 12870_2020_2590_MOESM2_ESM.zip › Table S2.xlsx]

## Sheet: ROOTS 2weeks
Differentially expressed in roots between control and sulfate-starvation conditions at two weeks after sowing. Thresholds: absolute log2 Fold Change>1 and q-value <0.05
target_id	description	pval	qval	average log2FC (-S/control)
Solyc02g067465.1.1	Actin-binding FH2 (formin homology 2) family protein (AHRD V3.3 --* AT2G43800.1)	3.56872e-07	0.00316478	-10.5977
Solyc01g110540.3.1	protein Aucsia-2	4.15326e-07	0.00316478	-1.28219
Solyc01g102830.3.1	NADH dehydrogenase (ubiquinone)s (AHRD V3.3 *** AT1G14450.2)	1.12256e-06	0.00316478	-1.11419
Solyc01g009860.3.1	NAC domain protein (AHRD V3.3 *** B2ZGQ7_SOYBN)	8.9923e-07	0.00316478	1.14191
Solyc05g026045.1.1	40S ribosomal protein S28 (AHRD V3.3 *-* W9SEX7_9ROSA)	5.38453e-07	0.00316478	-1.19394
Solyc04g054730.3.1	Sulfate transporter (AHRD V3.3 *** A7YGJ3_POPCN)	1.42506e-06	0.00330773	4.52985
Solyc08g006150.3.1	Gamma-glutamylcyclotransferase (AHRD V3.3 *** K4CIA4_SOLLC)	2.21494e-06	0.00330773	-1.28038
Solyc02g069910.2.1	LOW QUALITY:BnaC07g36860D protein (AHRD V3.3 -** A0A078DYT9_BRANA)	2.34653e-06	0.00330773	4.07094
Solyc02g083835.1.1	Chaperone DnaJ-like protein (AHRD V3.3 *** A0A1C6ZYA6_MEDSA)	1.78893e-06	0.00330773	-2.23171
Solyc09g090560.1.1	Transmembrane protein, putative (AHRD V3.3 *** G7I6L6_MEDTR)	2.84102e-06	0.00358083	4.80714
Solyc12g010940.1.1	LOW QUALITY:DUF1685 family protein (AHRD V3.3 *** A0A072V475_MEDTR)	4.34898e-06	0.00377882	1.12405
Solyc02g070340.3.1	40S ribosomal protein S4 (AHRD V3.3 *** RS4_SOLTU)	4.13233e-06	0.00377882	-1.22226
Solyc07g007330.1.1	Serine-rich protein-related (AHRD V3.3 *** A0A061GN42_THECC)	4.52373e-06	0.00377882	-1.08916
Solyc01g006950.3.1	Syntaxin, putative (AHRD V3.3 *** B9SDJ9_RICCO)	3.5742e-06	0.00377882	2.17862
Solyc02g079390.3.1	Plant cadmium resistance 8-like protein (AHRD V3.3 *** A0A0B0NN69_GOSAR)	4.13451e-06	0.00377882	-1.18315
Solyc01g006650.2.1	ETHYLENE INSENSITIVE 3-like 3 protein (AHRD V3.3 *** A0A0B2RCL4_GLYSO)	5.44671e-06	0.00400901	3.14974
Solyc01g080410.3.1	Methionine sulfoxide reductase, putative (AHRD V3.3 *** B9RX37_RICCO)	5.89073e-06	0.00400901	3.10757
Solyc12g005785.1.1	Peroxidase (AHRD V3.3 *-* M1C971_SOLTU)	8.64109e-06	0.00414927	-1.08596
Solyc12g013560.2.1	3(2),5-bisphosphate nucleotidase HAL2 (AHRD V3.3 *** A0A118JXE0_CYNCS)	1.08542e-05	0.00414927	3.51507
Solyc08g078730.3.1	Heavy metal transport/detoxification superfamily protein (AHRD V3.3 *** AT2G35730.1)	1.03099e-05	0.00414927	-1.02576
Solyc06g075830.2.1	histone H4 (AHRD V3.3 *** AT2G28740.1)	7.0209e-06	0.00414927	1.37103
Solyc06g061230.3.1	Metallocarboxypeptidase inhibitor (AHRD V3.3 -** M1D4V9_SOLTU)	9.18708e-06	0.00414927	-1.00478
Solyc06g074430.3.1	60s acidic ribosomal protein-like protein (AHRD V3.3 *** Q3HVP0_SOLTU)	1.06976e-05	0.00414927	2.02557
Solyc03g096780.1.1	Response to low sulfur protein, putative (AHRD V3.3 *** G7J9Q1_MEDTR)	1.17035e-05	0.00425788	4.30145
Solyc02g071690.2.1	Lipase, GDSL (AHRD V3.3 *** A0A124S9Z4_CYNCS)	1.19948e-05	0.00429414	1.13639
Solyc08g076885.1.1	Unknown protein (AHRD V3.3 )	1.26657e-05	0.0043948	-2.36322
Solyc01g091455.1.1	piezo-type mechanosensitive ion channel component (AHRD V3.3 --* AT2G48060.3)	1.43247e-05	0.0044872	23.885
Solyc06g061200.1.1	glycine-rich protein 1	1.55641e-05	0.00461884	-2.13832
Solyc01g067120.3.1	Cullin 1, putative (AHRD V3.3 *** A0A061EP85_THECC)	1.60573e-05	0.00464303	1.0116
Solyc04g055000.3.1	tetratricopeptide repeat (TPR)-containing protein (AHRD V3.3 *** AT5G65160.1)	1.72017e-05	0.00470804	1.14344
Solyc03g096770.1.1	Response to low sulfur protein, putative (AHRD V3.3 *** G7J9Q1_MEDTR)	1.80322e-05	0.00470938	4.03972
Solyc12g042890.2.1	Acyl-protein thioesterase 2 (AHRD V3.3 *** A0A0B0PZC3_GOSAR)	1.96276e-05	0.00470938	-1.00586
Solyc06g082995.1.1	2Fe-2S ferredoxin-like protein (AHRD V3.3 *** Q9SRR8_ARATH)	1.82634e-05	0.00470938	-1.35418
Solyc11g040220.2.1	Ribosomal protein L37 (AHRD V3.3 *** A0A0V0HB71_SOLCH)	2.06499e-05	0.00485143	-1.72571
Solyc08g067510.1.1	Non-specific lipid-transfer protein (AHRD V3.3 *** Q93YX9_DAVIN)	2.16146e-05	0.00488919	-1.17194
Solyc05g054740.3.1	Sulfate transporter (AHRD V3.3 *** A0A0R5RJV0_HEVBR)	2.26369e-05	0.00498046	2.95995
Solyc02g080210.3.1	Pectinesterase (AHRD V3.3 *** K4B9P2_SOLLC)	2.36098e-05	0.00502195	-1.55876
Solyc07g052250.3.1	Unknown protein (AHRD V3.3 )	2.46578e-05	0.00510213	4.7068
Solyc03g082790.3.1	LOW QUALITY:extensin-like 54	2.81272e-05	0.00511083	-1.02705
Solyc01g100100.3.1	RING/U-box superfamily protein, putative (AHRD V3.3 *** A0A061E1W0_THECC)	2.89897e-05	0.00511083	-1.16168
Solyc07g006230.1.1	LOW QUALITY:NAC domain-containing protein 78 (AHRD V3.3 --* M7YSE5_TRIUA)	2.83679e-05	0.00511083	-1.01408
Solyc07g065110.1.1	Lipid transfer protein (AHRD V3.3 *** G7J041_MEDTR)	2.72001e-05	0.00511083	1.50035
Solyc03g096420.1.1	LOW QUALITY:CLIP-associating protein 1 (AHRD V3.3 --* A0A0B2NZ56_GLYSO)	2.87674e-05	0.00511083	-1.36035
Solyc02g083790.3.1	Pathogenesis-related thaumatin family protein (AHRD V3.3 *** G7JW96_MEDTR)	2.60281e-05	0.00511083	-1.12872
Solyc10g006250.3.1	Protein suppressor of white apricot (AHRD V3.3 *-* A0A151U2B3_CAJCA)	2.72084e-05	0.00511083	-1.45734
Solyc01g066910.3.1	Protease inhibitor/seed storage/lipid transfer protein family protein (AHRD V3.3 *** D7MM18_ARALL)	3.03708e-05	0.00515264	-1.7732
Solyc06g083800.3.1	ROP-interactive CRIB motif protein (AHRD V3.3 *-* A0A072U2K9_MEDTR)	3.37754e-05	0.00547046	-1.11823
Solyc05g041500.1.1	LOW QUALITY:transmembrane protein, putative (DUF247) (AHRD V3.3 *-* AT5G11290.2)	3.64018e-05	0.00572804	5.01037
Solyc12g056930.2.1	sulfate transporter 2	3.6689e-05	0.00572804	3.1938
Solyc01g097020.3.1	succinate dehydrogenase subunit (AHRD V3.3 --* AT2G46390.1)	3.68257e-05	0.00572804	-1.19301
Solyc01g097470.3.1	Neurogenic locus notch-like protein (AHRD V3.3 *** A0A072VSF9_MEDTR)	4.01053e-05	0.00581279	1.63503
Solyc10g084400.2.1	Glutathione S-transferase family protein (AHRD V3.3 *** AT5G02790.1)	4.4432e-05	0.00611049	-1.08176
Solyc12g056760.2.1	Eukaryotic translation initiation factor 3 subunit C (AHRD V3.3 *** A0A1D1ZH74_9ARAE)	4.40394e-05	0.00611049	3.06871
Solyc05g005320.1.1	LOW QUALITY:Transmembrane protein, putative (AHRD V3.3 *** G7K1C9_MEDTR)	4.65561e-05	0.00614051	-1.34915
Solyc08g078930.1.1	Bifunctional inhibitor/lipid-transfer protein/seed storage 2S albumin superfamily protein (AHRD V3.3 *** AT4G12520.1)	4.61704e-05	0.00614051	1.3568
Solyc02g088090.1.1	Calcium-binding EF-hand (AHRD V3.3 *** A0A103YHF0_CYNCS)	4.68469e-05	0.00614294	1.31037
Solyc04g074560.1.1	LOW QUALITY:syntaxin of plants 124 (AHRD V3.3 --* AT1G61290.2)	4.79736e-05	0.0061477	-1.15937
Solyc10g086630.1.1	LOW QUALITY:Legume-specific protein (AHRD V3.3 *** S5VRI2_9FABA)	5.06766e-05	0.00622282	1.34542
Solyc02g036480.1.1	LOW QUALITY:Late embryogenesis abundant (LEA) hydroxyproline-rich glycoprotein family (AHRD V3.3 *** AT1G65690.1)	4.98579e-05	0.00622282	-1.27791
Solyc01g058020.3.1	Alkaline/neutral invertase (AHRD V3.3 *-* A0A0D5CUF6_9ROSI)	5.03377e-05	0.00622282	-2.09083
Solyc02g085630.3.1	Homeobox-leucine zipper family protein (AHRD V3.3 *** B9MXR7_POPTR)	5.13346e-05	0.00622282	1.25935
Solyc06g072650.1.1	LOW QUALITY:Small auxin up-regulated RNA61	5.3051e-05	0.00623183	-1.17842
Solyc01g107220.2.1	LOW QUALITY:Extensin-like protein Dif10 (AHRD V3.3 *** Q43504_SOLLC)	5.38157e-05	0.00626538	1.37519
Solyc03g071560.3.1	Glycine-rich RNA-binding family protein (AHRD V3.3 *** B9HUL0_POPTR)	5.57104e-05	0.00631913	-1.10624
Solyc07g009070.3.1	defensin-like protein (AHRD V3.3 *** AT1G19610.1)	5.9822e-05	0.00651799	1.08997
Solyc02g076980.4.1	cysteine protease	6.24026e-05	0.00656049	1.3527
Solyc09g061700.3.1	Tetratricopeptide repeat (TPR)-like superfamily protein (AHRD V3.3 *** AT5G48850.1)	6.30655e-05	0.00658509	6.01667
Solyc12g049070.1.1	extensin-like	6.41092e-05	0.00662459	1.24117
Solyc08g076890.3.1	Glycine-rich cell wall structural protein 2 (AHRD V3.3 --* GRP2_ORYSI)	6.71456e-05	0.00673859	-2.49998
Solyc09g082460.3.1	Homocysteine S-methyltransferase (AHRD V3.3 *** M1P405_PRUPE)	6.86761e-05	0.00685363	5.84534
Solyc12g017960.1.1	LOW QUALITY:disease resistance protein (TIR-NBS-LRR class) (AHRD V3.3 --* AT1G27180.8)	7.27528e-05	0.00718855	1.28658
Solyc12g099000.2.1	S-adenosylmethionine synthase (AHRD V3.3 *** M1A0F3_SOLTU)	7.85239e-05	0.00751024	1.66515
Solyc03g111730.3.1	KDEL-tailed cysteine endopeptidase	8.20714e-05	0.00761665	1.70763
Solyc03g033460.3.1	Oligopeptide transporter, putative (AHRD V3.3 *** B9SUI4_RICCO)	8.34884e-05	0.00765446	1.52278
Solyc07g043700.2.1	Acylsugar acyltransferase 3 (AHRD V3.3 *** ASAT3_SOLLC)	8.43397e-05	0.0077012	1.00281
Solyc12g040760.1.1	LOW QUALITY:RING/U-box superfamily protein, putative (AHRD V3.3 *-* A0A061GE38_THECC)	9.66633e-05	0.0077862	1.02333
Solyc03g096760.1.1	Response to low sulfur protein, putative (AHRD V3.3 *** G7J9Q1_MEDTR)	9.36836e-05	0.0077862	1.3317
Solyc09g092430.3.1	Selenium binding family protein (AHRD V3.3 *** B9GFI5_POPTR)	9.40445e-05	0.0077862	3.09612
Solyc02g070480.3.1	F-box family protein (AHRD V3.3 *-* AT5G46170.1)	9.70082e-05	0.0077862	2.70777
Solyc01g005850.2.1	LOW QUALITY:Extensin-like protein Dif54 (AHRD V3.3 *** Q43505_SOLLC)	9.34838e-05	0.0077862	-1.05865
Solyc08g078880.3.1	Cation/H(+) antiporter 15 (AHRD V3.3 *** W9QLT0_9ROSA)	9.58845e-05	0.0077862	3.28562
Solyc03g114820.3.1	Adenine nucleotide alpha hydrolases-like superfamily protein, putative (AHRD V3.3 *** A0A061FX93_THECC)	9.30605e-05	0.0077862	-1.34846
Solyc10g047170.2.1	sulfate transporter 1	0.000102313	0.00809674	2.29641
Solyc03g031620.3.1	5'-adenylylsulfate reductase (AHRD V3.3 *** A0A072V4H5_MEDTR)	0.000106166	0.00810182	-1.18065
Solyc04g078270.3.1	Cytochrome P450 family protein (AHRD V3.3 *** B9NFM5_POPTR)	0.00010533	0.00810182	-1.65248
Solyc07g065960.1.1	Chaperone protein DNAj, putative (AHRD V3.3 *** B9SXA3_RICCO)	0.000103307	0.00810182	1.08155
Solyc09g015450.3.1	DNA-directed RNA polymerase subunit beta' (AHRD V3.3 --* RPOC1_BARVE)	0.000105501	0.00810182	1.68123
Solyc03g111720.3.1	Peptide methionine sulfoxide reductase (AHRD V3.3 *** MSRA_SOLLC)	0.000110605	0.00813806	2.15307
Solyc08g061010.3.1	Major facilitator superfamily protein (AHRD V3.3 *** AT2G26690.1)	0.000110646	0.00813806	1.49462
Solyc11g013330.2.1	BPS1-like protein (AHRD V3.3 *** AT1G22030.1)	0.000110773	0.00813806	1.06814
Solyc04g014280.1.1	LOW QUALITY:hydroxyproline-rich glycoprotein family protein (AHRD V3.3 *** AT5G09520.1)	0.000112208	0.00821671	1.43191
Solyc04g072760.3.1	Sulfate transporter (AHRD V3.3 *** S6A1Z9_NICAT)	0.000113598	0.00822177	-1.11786
Solyc10g086530.1.1	GRAS family transcription factor (AHRD V3.3 *** A0A072U0I2_MEDTR)	0.000114465	0.00822177	6.30182
Solyc05g005870.3.1	nodulin-related MtN21 family protein	0.000113481	0.00822177	1.37657
Solyc04g072900.1.1	dehydration-responsive element binding protein 3	0.00011577	0.00828915	-1.09734
Solyc01g079780.3.1	Glycoprotein membrane GPI-anchored (AHRD V3.3 *** A0A061ELP1_THECC)	0.000116823	0.00833804	1.05021
Solyc09g061730.2.1	Late embryogenesis abundant protein 1 (AHRD V3.3 --* LEA1_ORYSI)	0.000120402	0.00849043	1.45105
Solyc01g103060.3.1	Lipid transfer protein (AHRD V3.3 *** A0A072UG85_MEDTR)	0.000124046	0.00863497	1.95024
Solyc06g007970.3.1	Tetratricopeptide repeat (TPR)-like superfamily protein (AHRD V3.3 *** AT5G48850.1)	0.000129418	0.00867676	1.14775
Solyc11g012120.2.1	DUF506 family protein (AHRD V3.3 *** G7JKH5_MEDTR)	0.000132169	0.00867676	8.41572
Solyc11g065625.1.1	Phototropin 1 (AHRD V3.3 --* C1IDE6_9LAMI)	0.000132537	0.00867676	1.23256
Solyc08g076640.1.1	LOW QUALITY:Eukaryotic aspartyl protease family protein (AHRD V3.3 *** AT1G03230.1)	0.000131865	0.00867676	-1.1565
Solyc11g010570.2.1	jointless	0.000130001	0.00867676	1.35418
Solyc02g063440.3.1	cysteine-rich/transmembrane domain A-like protein (AHRD V3.3 -** AT2G32210.1)	0.000130836	0.00867676	8.34373
Solyc03g005260.3.1	ATP-sulfurylase (AHRD V3.3 *** Q1W2K0_CAMSI)	0.000127554	0.00867676	2.0832
Solyc04g015585.1.1	Ozone-responsive stress related protein (AHRD V3.3 *** I0J1A6_9ORYZ)	0.000137613	0.00880782	-1.61499
Solyc05g050850.3.1	Bifunctional 6(G)-fructosyltransferase/2,1-fructan:2,1-fructan 1-fructosyltransferase (AHRD V3.3 --* GFT_ALLCE)	0.000140485	0.00883232	1.42077
Solyc08g078460.3.1	Oxidoreductase family protein (AHRD V3.3 *** AT4G17370.1)	0.000140043	0.00883232	-1.42482
Solyc11g072270.2.1	Calmodulin, putative (AHRD V3.3 *** B9RBR8_RICCO)	0.000143081	0.00888997	-1.07821
Solyc05g009620.3.1	Protein PLANT CADMIUM RESISTANCE 2 (AHRD V3.3 *** A0A1D1Y359_9ARAE)	0.000145947	0.00891453	3.27797
Solyc11g066490.1.1	LOW QUALITY:Late embryogenesis abundant (LEA) hydroxyproline-rich glycoprotein family (AHRD V3.3 *** AT5G22870.1)	0.000147181	0.00891453	1.20493
Solyc12g100090.1.1	Extensin-like protein Ext1 (AHRD V3.3 *** Q8VWM5_SOLLC)	0.000146945	0.00891453	1.26991
Solyc08g078940.1.1	Bifunctional inhibitor/lipid-transfer protein/seed storage 2S albumin superfamily protein (AHRD V3.3 *** AT1G12100.1)	0.000148673	0.00891453	-1.18784
Solyc06g007420.1.1	LOW QUALITY:translocon at the outer envelope membrane of chloroplasts 159 (AHRD V3.3 --* AT4G02510.4)	0.000152395	0.00907929	2.04835
Solyc02g068880.2.1	Non-specific serine/threonine protein kinase (AHRD V3.3 *-* M1ANR5_SOLTU)	0.000153626	0.00907929	-1.14112
Solyc02g032860.3.1	5'-adenylylsulfate reductase (AHRD V3.3 *** A0A072V4H5_MEDTR)	0.00016251	0.00914751	1.62793
Solyc05g050550.3.1	DUF688 family protein (AHRD V3.3 *** A0A072U4Q9_MEDTR)	0.000158076	0.00914751	1.84734
Solyc12g049160.1.1	Extensin-like protein Ext1 (AHRD V3.3 *** Q8VWM5_SOLLC)	0.000164409	0.00920118	1.28518
Solyc01g005890.1.1	LOW QUALITY:NAD(P)H-quinone oxidoreductase subunit 2 B, chloroplastic (AHRD V3.3 --* NU2C2_ILLOL)	0.000165779	0.00923208	1.15494
Solyc12g036415.1.1	SAUR-like auxin-responsive protein family (AHRD V3.3 --* AT3G09870.1)	0.000168198	0.00926323	-1.38287
Solyc06g074990.2.1	putative high affinity nitrate transporter 2	0.000174687	0.00945642	-1.75478
Solyc06g050710.3.1	Tetratricopeptide repeat (TPR)-like superfamily protein (AHRD V3.3 --* AT5G46400.3)	0.000184376	0.00969327	-1.26403
Solyc00g063110.3.1	Non-specific lipid-transfer protein (AHRD V3.3 *** A0A1D1ZJR4_9ARAE)	0.000192034	0.00988843	-1.47124
Solyc01g107540.3.1	Plant basic secretory family protein (AHRD V3.3 *** B9GHT3_POPTR)	0.000193109	0.00989859	-1.30291
Solyc03g094020.3.1	Alpha-glucosidase-like (AHRD V3.3 *** Q5NBJ1_ORYSJ)	0.000202887	0.0100279	1.36192
Solyc03g019690.1.1	Kunitz-type protease inhibitor (AHRD V3.3 *** Q3S481_SOLTU)	0.000210352	0.0100279	7.98111
Solyc02g082850.3.1	Serine acetyltransferase (AHRD V3.3 *** G7K010_MEDTR)	0.000221863	0.0100279	1.2937
Solyc12g006450.2.1	gamma-aminobutyrate transaminase subunit precursor isozyme 3	0.000199686	0.0100279	1.31798
Solyc01g108170.3.1	BEST plant protein match is: (TAIR:plant.1) protein, putative (AHRD V3.3 *** G7JLA4_MEDTR)	0.00020631	0.0100279	-1.4753
Solyc09g075410.3.1	Pollen Ole e 1 allergen and extensin family protein (AHRD V3.3 *** B9GSD1_POPTR)	0.000204966	0.0100279	1.09958
Solyc05g050510.3.1	Protein yippee-like (AHRD V3.3 *** K4C183_SOLLC)	0.000215031	0.0100279	1.37218
Solyc08g075230.1.1	LOW QUALITY:Late embryogenesis abundant (LEA)hydroxyproline-rich glycoprotein family (AHRD V3.3 *** A0A0K9PHY0_ZOSMR)	0.000224312	0.0100452	1.27302
Solyc09g091945.1.1	4F5 family protein (AHRD V3.3 *-* G7LFV3_MEDTR)	0.00022676	0.0100875	-1.32222
Solyc05g005125.1.1	Protein kinase (AHRD V3.3 *-* J9ZZR7_PRUPE)	0.000232176	0.0102275	-1.65623
Solyc01g006640.1.1	LOW QUALITY:AMP-dependent synthetase and ligase family protein (AHRD V3.3 *** A0A061GTM3_THECC)	0.000234778	0.0102768	7.23983
Solyc06g054300.1.1	Alpha/beta-Hydrolases superfamily protein (AHRD V3.3 *** A0A061EKQ6_THECC)	0.000240964	0.010358	6.23266
Solyc07g065420.1.1	MIZU-KUSSEI-like protein (Protein of unknown function, DUF617) (AHRD V3.3 *** AT5G06990.1)	0.000243412	0.0104371	1.00926
Solyc10g052500.2.1	Isoflavone reductase homolog (AHRD V3.3 *** IFRH_SOLTU)	0.000256556	0.0107354	8.30317
Solyc12g007270.2.1	Xyloglucan endotransglucosylase/hydrolase (AHRD V3.3 *** K4DBR4_SOLLC)	0.000266574	0.0109315	1.11534
Solyc10g005190.1.1	LOW QUALITY:root hair specific 4 (AHRD V3.3 *** AT1G30850.1)	0.000271279	0.0109592	1.22246
Solyc01g097700.1.1	LOW QUALITY:Extensin-like protein Dif10 (AHRD V3.3 *** Q43504_SOLLC)	0.000274014	0.010982	1.52472
Solyc04g081530.1.1	DNAJ-like protein (AHRD V3.3 *** A2TJX6_SOLLC)	0.000275127	0.0109827	-1.17045
Solyc05g052300.3.1	Amino acid transporter family protein (AHRD V3.3 *** B9HYI5_POPTR)	0.000278978	0.0110581	-1.06528
Solyc03g121200.3.1	Caffeoyl-CoA O-methyltransferase (AHRD V3.3 --* A0A151QNQ1_CAJCA)	0.000278611	0.0110581	3.4171
Solyc06g008760.1.1	Glutaredoxin (AHRD V3.3 *** B3F8F2_SOLTU)	0.000297211	0.0114391	1.798
Solyc01g106060.3.1	Class I glutamine amidotransferase (AHRD V3.3 *** G7K286_MEDTR)	0.000301854	0.0115	1.09918
Solyc01g089850.3.1	cyclinU4_1	0.000301007	0.0115	1.56934
Solyc10g081970.2.1	Late embryogenesis abundant (LEA) hydroxyproline-rich glycoprotein family (AHRD V3.3 *** AT2G35980.1)	0.000309265	0.0115945	1.38843
Solyc12g096310.2.1	plant/protein (Protein of unknown function, DUF599) (AHRD V3.3 *** AT5G10580.4)	0.000310873	0.0116083	3.40105
Solyc03g063480.2.1	LOW QUALITY:high chlorophyll fluorescent 107 (AHRD V3.3 --* AT3G17040.2)	0.000320387	0.011844	-1.18308
Solyc01g067440.3.1	Glutaredoxin family protein (AHRD V3.3 *** AT3G21460.1)	0.00032364	0.0119076	-1.16077
Solyc03g116490.1.1	plant/protein (AHRD V3.3 *** AT5G20100.1)	0.000327963	0.011971	-1.0761
Solyc08g078450.3.1	Exostosin family protein (AHRD V3.3 *** AT4G16745.1)	0.000333288	0.012028	4.22266
Solyc05g014290.3.1	R2R3MYB transcription factor 40	0.000334564	0.0120529	1.19531
Solyc04g057993.1.1	30S ribosomal protein S8, putative (AHRD V3.3 *-* B9SR47_RICCO)	0.000335071	0.0120529	1.17165
Solyc01g108390.3.1	Proteinase inhibitor (AHRD V3.3 *** A0A0R4WFE3_TOBAC)	0.000341541	0.0121885	-1.68974
Solyc12g014010.2.1	Glycosyltransferase (AHRD V3.3 *** M1B8J3_SOLTU)	0.000342281	0.0121956	1.16038
Solyc08g008420.3.1	Mitochondrial pyruvate carrier (AHRD V3.3 *** K4CIX6_SOLLC)	0.000354654	0.0124666	1.41625
Solyc07g008130.3.1	Blue copper-like protein (AHRD V3.3 *** A0A0B0PL86_GOSAR)	0.000355689	0.0124762	-1.36593
Solyc11g008200.1.1	LOW QUALITY:Major facilitator superfamily protein (AHRD V3.3 *** AT2G39210.1)	0.000370154	0.012824	1.13194
Solyc06g053610.3.1	R2R3MYB transcription factor 14	0.000377717	0.0129304	1.37847
Solyc03g093040.3.1	Bifunctional inhibitor/lipid-transfer protein/seed storage 2S albumin superfamily protein (AHRD V3.3 *** AT4G12520.1)	0.000378384	0.0129304	-1.19302
Solyc02g063541.1.1	1-aminocyclopropane-1-carboxylate synthase (AHRD V3.3 *** O81143_SOLLC)	0.000379851	0.0129413	1.35119
Solyc02g079350.3.1	Equilibrative nucleoside transporter family protein (AHRD V3.3 *** B9H1Z9_POPTR)	0.000379708	0.0129413	-1.59795
Solyc12g007060.1.1	LOW QUALITY:serine-rich protein-like protein (AHRD V3.3 --* AT5G55980.1)	0.000395737	0.0132033	-1.39192
Solyc01g097720.1.1	Extensin-like protein Dif10 (AHRD V3.3 *** Q43504_SOLLC)	0.000399561	0.0132112	1.33827
Solyc08g006730.1.1	Tyramine N-feruloyltransferase 4/11 (AHRD V3.3 *** THT11_TOBAC)	0.000406552	0.0133228	1.05663
Solyc05g006880.1.1	aldehyde dehydrogenase 5F1 (AHRD V3.3 --* AT1G79440.1)	0.000420846	0.0135018	-1.28634
Solyc12g057070.2.1	Glycosyltransferase (AHRD V3.3 *** Q589Y2_TOBAC)	0.000425492	0.013525	1.12606
Solyc01g098960.2.1	Hexosyltransferase (AHRD V3.3 *** K4B0T3_SOLLC)	0.000425767	0.013525	1.11313
Solyc04g077810.1.1	LOW QUALITY:ZCF37, putative (AHRD V3.3 *** A0A061F7D6_THECC)	0.000427952	0.0135562	1.01465
Solyc07g053450.3.1	BZIP family transcription factor (AHRD V3.3 *** A0A072VB17_MEDTR)	0.000443577	0.0137202	1.2464
Solyc04g008470.3.1	Defensin (AHRD V3.3 *** C1K3M7_VIGUN)	0.000449455	0.0137918	-1.94977
Solyc09g091670.3.1	Pleiotropic drug resistance ABC transporter (AHRD V3.3 *** W0TUG3_ACAMN)	0.000454479	0.0138737	1.76494
Solyc11g066470.1.1	Pyridoxine/pyridoxamine 5'-phosphate oxidase (AHRD V3.3 --* A0A1D1ZJ14_9ARAE)	0.000475366	0.0141562	-2.10074
Solyc03g005120.3.1	Cystinosin like (AHRD V3.3 *** A0A0B2R1J2_GLYSO)	0.000487537	0.0143176	1.37072
Solyc04g007530.3.1	Protein DETOXIFICATION (AHRD V3.3 *** K4BNR0_SOLLC)	0.000492441	0.014424	1.27583
Solyc03g043720.3.1	Protein BRICK 1 (AHRD V3.3 *** BRK1_ARATH)	0.00049347	0.0144333	-1.06198
Solyc08g079740.3.1	Leucine-rich receptor-like protein kinase family protein (AHRD V3.3 *** A0A0K9NNG1_ZOSMR)	0.000501209	0.0145486	2.11534
Solyc02g071220.3.1	type-A response regulator2	0.000503241	0.014555	1.08443
Solyc10g080370.1.1	LOW QUALITY:Transmembrane protein, putative (AHRD V3.3 -** G7IZE0_MEDTR)	0.000509218	0.0145813	-2.19586
Solyc02g093700.3.1	Cystinosin like (AHRD V3.3 *** A0A0B2R1J2_GLYSO)	0.000511062	0.0145905	5.03043
Solyc02g089500.3.1	CONSTANS protein (AHRD V3.3 *-* C0Z3T8_SOLTU)	0.000514252	0.0146445	1.04879
Solyc04g025530.3.1	glutamate decarboxylase (AHRD V3.3 *** AT5G17330.1)	0.000523316	0.0147475	1.08115
Solyc03g115880.1.1	LOW QUALITY:NADH-ubiquinone oxidoreductase chain 1 (AHRD V3.3 --* NU1M_CITLA)	0.000538427	0.0148495	1.11076
Solyc02g030220.1.1	LOW QUALITY:Extensin-like protein Dif10 (AHRD V3.3 *** Q43504_SOLLC)	0.000533912	0.0148495	-6.92413
Solyc04g009590.3.1	translocon at the outer envelope membrane of chloroplasts 159 (AHRD V3.3 --* AT4G02510.4)	0.000543268	0.0149243	-1.35169
Solyc04g071615.1.1	ASR4 (AHRD V3.3 *** Q2QJT5_SOLLC)	0.000545019	0.0149542	2.34156
Solyc08g068990.2.1	Pathogenesis-related protein 1 (AHRD V3.3 *** A0MZ69_MUSAC)	0.000548985	0.0150221	1.35257
Solyc06g054280.1.1	LOW QUALITY:E3 UFM1-protein ligase 1 homolog (AHRD V3.3 --* UFL1_ARATH)	0.000556787	0.0151847	1.4057
Solyc03g005880.3.1	Bidirectional sugar transporter SWEET (AHRD V3.3 *** K4BE11_SOLLC)	0.00057504	0.0153339	1.37674
Solyc03g082770.1.1	LOW QUALITY:Extensin-like protein Dif10 (AHRD V3.3 *** Q43504_SOLLC)	0.000596411	0.0157327	1.22554
Solyc10g083950.1.1	LOW QUALITY:Nodulin-like / Major Facilitator Superfamily protein (AHRD V3.3 *** A0A0K9NWX1_ZOSMR)	0.000605309	0.0159301	1.69999
Solyc10g008780.1.1	LOW QUALITY:TCP transcription factor 30	0.000613621	0.0160185	1.58988
Solyc11g067320.1.1	Sulfotransferase (AHRD V3.3 *** K4D9Y9_SOLLC)	0.000616945	0.0160862	1.43997
Solyc09g008290.3.1	Stearoyl-[acyl-carrier-protein] 9-desaturase 1, chloroplastic (AHRD V3.3 --* STAD1_ORYSI)	0.000618595	0.016092	1.6566
Solyc10g050325.1.1	Kinesin-like calmodulin-binding protein like (AHRD V3.3 *-* A0A0B2PXL0_GLYSO)	0.000618435	0.016092	-4.59122
Solyc04g014330.1.1	LOW QUALITY:Leguminosin group485 secreted peptide (AHRD V3.3 *** G7KAF8_MEDTR)	0.000639841	0.0164362	1.84025
Solyc04g007990.1.1	LOW QUALITY:ATP synthase subunit beta, chloroplastic (AHRD V3.3 --* ATPB_CALFL)	0.000656345	0.0166328	-4.83439
Solyc09g015380.1.1	Abscisic acid receptor (AHRD V3.3 *** G7KT83_MEDTR)	0.000659993	0.016634	1.00258
Solyc01g096580.3.1	ribosomal protein S10p/S20e family protein	0.000673317	0.0167589	1
Solyc03g025870.3.1	R2R3MYB transcription factor 19	0.000671259	0.0167589	-1.37924
Solyc04g014310.1.1	LOW QUALITY:Proteasome subunit alpha type-4 (AHRD V3.3 --* PSA4_SPIOL)	0.000683012	0.0169096	3.16524
Solyc03g118930.2.1	LOW QUALITY:Glycosyltransferase, putative (AHRD V3.3 *** B9S2Z4_RICCO)	0.000686302	0.0169606	1.39452
Solyc10g018560.2.1	GATA transcription factor (AHRD V3.3 *** K4CYY0_SOLLC)	0.000702201	0.0170662	1.59103
Solyc01g108510.3.1	Sulfotransferase (AHRD V3.3 *** K4B366_SOLLC)	0.000704062	0.0170746	1.25818
Solyc07g049530.3.1	1-aminocyclopropane-1-carboxylate oxidase 1	0.000705242	0.0170849	1.24868
Solyc07g006420.1.1	LOW QUALITY:transmembrane protein (AHRD V3.3 *** AT2G18680.1)	0.000715177	0.0171646	1.23228
Solyc06g062340.3.1	Unknown protein (AHRD V3.3 )	0.000713296	0.0171646	-1.19866
Solyc10g080715.1.1	Kinesin-like protein (AHRD V3.3 --* V4SQ41_9ROSI)	0.000715008	0.0171646	1.52584
Solyc01g110920.3.1	Small auxin up-regulated RNA26	0.000719197	0.0171776	-1.06562
Solyc01g104000.3.1	Serine hydroxymethyltransferase (AHRD V3.3 *** K4B1X5_SOLLC)	0.000749665	0.0174037	1.32837
Solyc04g011465.1.1	trichohyalin-like protein (DUF3444) (AHRD V3.3 --* AT4G27980.3)	0.000755831	0.01752	1.14027
Solyc01g044420.3.1	calmodulin-binding family protein (AHRD V3.3 *** AT3G13600.2)	0.000770871	0.017723	1.08947
Solyc09g065410.3.1	Lipid transfer protein (AHRD V3.3 *** B7FGM2_MEDTR)	0.000774963	0.0177437	1.49939
Solyc11g011400.2.1	Linoleate 9S-lipoxygenase (AHRD V3.3 --* LOXB_PHAVU)	0.000775706	0.0177437	-1.01156
Solyc03g034000.3.1	bHLH transcription factor 020	0.000804646	0.0180218	1.40032
Solyc12g100100.1.1	Extensin-like protein Ext1 (AHRD V3.3 *** Q8VWM5_SOLLC)	0.000813816	0.0181193	1.25443
Solyc12g049030.1.1	Fatty acid desaturase (AHRD V3.3 *** B3SP99_CAPAN)	0.000819333	0.018124	-1.10094
Solyc09g091000.3.1	Major allergen d 1 (AHRD V3.3 *** Q8L6K9_MALDO)	0.000815636	0.018124	2.0218
Solyc07g063090.1.1	Stigma-specific Stig1 family protein (AHRD V3.3 *** AT1G53130.1)	0.000820456	0.018124	3.10339
Solyc01g108630.3.1	nii1 nitrite reductase	0.000815422	0.018124	1.37889
Solyc10g083870.2.1	Ankyrin repeat family protein (AHRD V3.3 *** AT3G09890.1)	0.000829682	0.0182013	-1.1381
Solyc11g006030.1.1	U-box domain-containing family protein (AHRD V3.3 *** U5FLQ4_POPTR)	0.000832984	0.0182266	1.04208
Solyc04g058100.3.1	Metallothionein-like protein type 2 (AHRD V3.3 *** MT2X_SOLLC)	0.000843368	0.018299	-1.12571
Solyc12g010430.1.1	LOW QUALITY:NHL domain protein (AHRD V3.3 --* AT3G01430.1)	0.000839563	0.018299	-1.18056
Solyc04g054500.3.1	metal ion binding protein	0.000845626	0.0183035	1.52436
Solyc09g007535.1.1	chromatin remodeling 38 (AHRD V3.3 --* AT3G42670.4)	0.000852645	0.0183537	-7.02454
Solyc04g082860.2.1	Glycosyltransferase (AHRD V3.3 *** K4BW12_SOLLC)	0.000888604	0.0187862	-1.06126
Solyc08g067690.2.1	Homeobox-leucine zipper protein HOX7 (AHRD V3.3 --* HOX7_ORYSJ)	0.000909213	0.0189687	1.56536
Solyc06g035700.1.1	Dehydration responsive element binding transcription factor (AHRD V3.3 *** W6FIY4_9ROSA)	0.00093101	0.0191065	-3.31308
Solyc03g098480.1.1	LOW QUALITY:cotton fiber (DUF761) (AHRD V3.3 --* AT1G61260.1)	0.000933997	0.0191503	1.33423
Solyc12g098510.1.1	Rapid alkalinization factor 1 (AHRD V3.3 *** Q6TF29_SOLCH)	0.000939572	0.0192131	1.06666
Solyc01g104100.3.1	11S globulin seed storage protein 2 (AHRD V3.3 *** A0A0B2RJF9_GLYSO)	0.000958177	0.0193992	-2.3475
Solyc12g011455.1.1	Histone H2B (AHRD V3.3 *** K4DCN6_SOLLC)	0.000964875	0.0194824	-1.7865
Solyc06g053960.3.1	SolycHsfA6b	0.000975771	0.0195971	1.1702
Solyc01g079180.3.1	Pectinesterase (AHRD V3.3 *** K4AXG4_SOLLC)	0.000978678	0.019604	1.24888
Solyc08g067340.3.1	WRKY transcription factor 46	0.000981061	0.019616	3.94125
Solyc01g005410.3.1	Caleosin-related family protein (AHRD V3.3 *** AT1G70680.1)	0.000983635	0.01965	1.36732
Solyc01g007770.2.1	LOW QUALITY:COPII coat assembly protein SEC16, putative (AHRD V3.3 *** A0A061EUC6_THECC)	0.000987833	0.0196744	-1.76673
Solyc01g005860.2.1	LOW QUALITY:WD repeat protein (AHRD V3.3 --* Q84VB4_ORYSJ)	0.000991252	0.0196802	1.30546
Solyc06g061010.3.1	senescence-associated family protein (DUF581) (AHRD V3.3 *-* AT4G17670.1)	0.00100187	0.0198297	1.46157
Solyc05g010270.1.1	LOW QUALITY:piezo-type mechanosensitive ion channel component (AHRD V3.3 --* AT2G48060.3)	0.00100432	0.0198348	1.25827
Solyc11g012705.1.1	Pollen Ole e 1 allergen and extensin family protein (AHRD V3.3 *** AT5G47635.1)	0.00101316	0.0199571	1.10335
Solyc06g062950.1.1	Subtilisin-like protease (AHRD V3.3 *** W9SXT6_9ROSA)	0.00101941	0.0199928	1.10669
Solyc06g072990.1.1	LOW QUALITY:Response to low sulfur protein, putative (AHRD V3.3 *** G7J9Q1_MEDTR)	0.00102126	0.0200118	3.64609
Solyc08g066370.2.1	Serine/threonine protein phosphatase 7 long form isogeny (AHRD V3.3 *-* A0A151SE46_CAJCA)	0.00102505	0.0200338	-1.42537
Solyc02g090720.3.1	BEST plant protein match is: (TAIR:plant.1) protein, putative (AHRD V3.3 *** G7K7Z5_MEDTR)	0.00105232	0.0202634	1.31308
Solyc01g109220.3.1	Mitochondrial import receptor subunit TOM6 homolog (AHRD V3.3 *** TOM6_ARATH)	0.00107246	0.0203605	-3.49555
Solyc04g014320.1.1	LOW QUALITY:Leguminosin group485 secreted peptide (AHRD V3.3 *** G7KAG0_MEDTR)	0.0010824	0.0204218	1.89581
Solyc01g108745.1.1	Polyneuridine-aldehyde esterase-like protein (AHRD V3.3 *** A0A075F1V8_TOBAC)	0.00108821	0.0204528	1.21612
Solyc01g097710.1.1	LOW QUALITY:Extensin-like protein Dif10 (AHRD V3.3 *** Q43504_SOLLC)	0.00111789	0.02082	1.59441
Solyc05g015470.1.1	LOW QUALITY:chaperone protein dnaJ-like protein (AHRD V3.3 *** AT5G43260.1)	0.00112333	0.0208463	-1.21977
Solyc08g061480.3.1	Chalcone--flavonone isomerase (AHRD V3.3 *** A0A1D1XWC4_9ARAE)	0.00113295	0.0209738	1.63665
Solyc06g076520.1.1	Class I heat shock protein (AHRD V3.3 *** F4YBC5_SOLNI)	0.00114053	0.0210676	1.37852
Solyc09g011650.3.1	Glutathione S-transferase (AHRD V3.3 *** A0A0N9HTE9_HELAN)	0.00114249	0.0210866	1.41025
Solyc02g033030.3.1	Histone H1 (AHRD V3.3 --* A0A151SYJ4_CAJCA)	0.0011505	0.0211306	1.67671
Solyc10g078890.2.1	Peroxidase (AHRD V3.3 *** K4D2D0_SOLLC)	0.00118119	0.0213998	-1.60021
Solyc12g019980.1.1	Telomerase activating protein Est1 (AHRD V3.3 --* AT5G19400.5)	0.00117931	0.0213998	-2.78944
Solyc11g005820.1.1	Pectinesterase inhibitor (AHRD V3.3 *** A0A103Y9H8_CYNCS)	0.00119435	0.0214627	1.09405
Solyc10g084200.2.1	Peroxidase (AHRD V3.3 *** K4D3K6_SOLLC)	0.00119303	0.0214627	-1.19733
Solyc02g089850.3.1	Calcium uniporter protein, mitochondrial (AHRD V3.3 *-* A0A0B2RWG8_GLYSO)	0.00119648	0.0214656	1.26718
Solyc08g062180.2.1	Protein BIG GRAIN 1 (AHRD V3.3 *-* A0A199VVQ2_ANACO)	0.00119729	0.0214656	1.06758
Solyc07g049190.3.1	LysM receptor-like kinase variant SlBti9-1a (AHRD V3.3 *-* G1EN31_SOLLC)	0.00120753	0.0215805	1.1393
Solyc04g009520.3.1	Nuclear transcription factor Y subunit B (AHRD V3.3 *** G7L4J2_MEDTR)	0.00120973	0.0216027	1.21508
Solyc05g021530.2.1	Alcohol dehydrogenase (AHRD V3.3 --* Q4LAW8_CAPCH)	0.00121359	0.0216545	1.14531
Solyc03g005210.3.1	Alpha-amylase inhibitor, lipid transfer and seed storage protein (AHRD V3.3 *** A0A075BNW0_SOLTU)	0.00121499	0.0216623	1.04076
Solyc04g055207.1.1	Transducin family protein / WD-40 repeat family protein (AHRD V3.3 --* AT4G35050.1)	0.0012411	0.0219716	-1.27384
Solyc01g098140.3.1	alpha/beta-Hydrolases superfamily protein (AHRD V3.3 *** AT2G45600.1)	0.00125402	0.022125	1.24446
Solyc02g080640.3.1	adenylyl-sulfate reductase	0.00127657	0.0223192	1.14907
Solyc09g091600.3.1	Tetratricopeptide repeat-like superfamily protein (AHRD V3.3 *** A0A061EKH3_THECC)	0.00132009	0.0227043	2.16213
Solyc12g008380.1.1	LOW QUALITY:Avr9/Cf-9 rapidly elicited protein (AHRD V3.3 *** I3SWH2_MEDTR)	0.00132802	0.022785	3.10172
Solyc06g083120.1.1	LOW QUALITY:ARGONAUTE 3 (AHRD V3.3 --* AT1G31290.3)	0.0013495	0.0228675	-1.02179
Solyc09g074590.1.1	Glutaredoxin (AHRD V3.3 *** A0A103Y7J3_CYNCS)	0.00138301	0.0232015	-1.48759
Solyc01g079345.1.1	RNA polymerase II C-terminal domain phosphatase-like 2 (AHRD V3.3 --* A0A199VRB5_ANACO)	0.001389	0.0232572	8.03657
Solyc11g007790.1.1	LOW QUALITY:Nbs-lrr resistance protein (AHRD V3.3 *** A0A061F8I5_THECC)	0.0014102	0.0233397	1.43636
Solyc06g050715.1.1	Heavy metal transport/detoxification superfamily protein (AHRD V3.3 *** AT5G05365.1)	0.00141495	0.0233814	1.20383
Solyc05g053850.3.1	protein SELF PRUNING 5G	0.0014279	0.0234265	-4.60169
Solyc07g016220.2.1	LOW QUALITY:ADP,ATP carrier protein 1, mitochondrial (AHRD V3.3 --* ADT1_MAIZE)	0.0014518	0.0236247	7.84987
Solyc04g014770.1.1	LOW QUALITY:transmembrane protein (AHRD V3.3 --* AT5G14330.1)	0.00145991	0.0236812	-2.05644
Solyc05g009640.3.1	bHLH transcription factor 037	0.00149869	0.0240237	1.89507
Solyc03g118905.1.1	ATP-dependent Clp protease proteolytic subunit (AHRD V3.3 --* CLPP_ADICA)	0.001501	0.0240437	-1.29402
Solyc05g054660.1.1	Zinc finger family protein (AHRD V3.3 *** B9HM54_POPTR)	0.00150307	0.0240468	2.11399
Solyc02g089350.3.1	Gibberellin-regulated family protein (AHRD V3.3 *** A0A061EVH9_THECC)	0.0015067	0.0240837	-2.21029
Solyc11g071760.3.1	regulator of gene silencing AY642285	0.00153416	0.0242477	-2.49105
Solyc03g093890.3.1	R2R3MYB transcription factor 52	0.00154111	0.024287	2.60102
Solyc10g009150.3.1	Organ-specific protein S2 (AHRD V3.3 *** F2VPS2_SOLNI)	0.00155064	0.0243341	1.25148
Solyc12g049080.2.1	LOW QUALITY:Unknown protein (AHRD V3.3 )	0.00158244	0.0245567	1.56379
Solyc05g014500.2.1	ABC transporter family protein (AHRD V3.3 *-* B9GJX7_POPTR)	0.00159372	0.0246366	1.36534
Solyc01g107710.2.1	LOW QUALITY:Late embryogenesis abundant protein-like protein (AHRD V3.3 *** F4JB74_ARATH)	0.00162531	0.0249031	1.55186
Solyc01g097400.1.1	Calcium-transporting ATPase (AHRD V3.3 *-* M1BPN9_SOLTU)	0.00164022	0.0249788	2.8958
Solyc02g032660.3.1	Protein DETOXIFICATION (AHRD V3.3 *** K4B5L0_SOLLC)	0.00170218	0.0254218	1.31395
Solyc11g005915.1.1	Maturase K (AHRD V3.3 --* MATK_HUPLU)	0.00171089	0.0254628	-1.10974
Solyc04g014290.1.1	LOW QUALITY:Leguminosin group485 secreted peptide (AHRD V3.3 *** A0A072V4P7_MEDTR)	0.00173175	0.0256914	1.60638
Solyc09g008780.3.1	Sulfite exporter TauE/SafE family protein (AHRD V3.3 *** AT2G36630.1)	0.00176458	0.025961	-1.28503
Solyc10g084790.1.1	LOW QUALITY:ERD (early-responsive to dehydration stress) family protein (AHRD V3.3 --* AT1G62320.5)	0.00177112	0.0260294	7.06278
Solyc08g007840.2.1	Dehydration-responsive element binding factor (AHRD V3.3 *** X2JR99_POPNI)	0.00177769	0.0260667	1.35483
Solyc05g045705.1.1	CTD small phosphatase-like protein 2, putative (AHRD V3.3 *** A0A061F6J6_THECC)	0.00177755	0.0260667	-3.90739
Solyc10g074935.1.1	myosin (AHRD V3.3 --* AT4G33200.4)	0.00178143	0.0260899	1.40167
Solyc02g072305.1.1	Sterile alpha motif (SAM) domain-containing protein (AHRD V3.3 --* AT3G07170.1)	0.00179633	0.0262019	-2.18502
Solyc09g059460.3.1	Vacuolar iron transporter (VIT) family protein (AHRD V3.3 *-* A0A061G9Q5_THECC)	0.00179837	0.0262019	1.16538
Solyc12g096840.2.1	Tyramine N-feruloyltransferase 4/11, putative (AHRD V3.3 *** B9T0B8_RICCO)	0.00181307	0.0263141	-1.01386
Solyc08g065850.1.1	Arabinogalactan peptide 14 (AHRD V3.3 -** AGP14_ARATH)	0.00183574	0.0265575	-2.12004
Solyc02g087440.3.1	DUF248-1 (AHRD V3.3 --* A0A161CGG5_POPTO)	0.00184563	0.0265618	1.10142
Solyc04g080820.2.1	cytokinin oxidase4	0.00184748	0.0265618	-1.04909
Solyc09g090950.2.1	Far-red impaired responsive (FAR1) family protein (AHRD V3.3 -** AT3G59470.3)	0.00184053	0.0265618	1.3483
Solyc06g036540.1.1	Transmembrane protein, putative (AHRD V3.3 *-* G7JB45_MEDTR)	0.00184156	0.0265618	-1.02013
Solyc12g009880.1.1	LOW QUALITY:Serine-rich protein-related (AHRD V3.3 *** A0A061GN42_THECC)	0.00184627	0.0265618	1.16818
Solyc04g007810.1.1	LOW QUALITY:Leguminosin group485 secreted peptide (AHRD V3.3 *** I3S1U4_MEDTR)	0.00185352	0.0265762	1.69985
Solyc06g074463.1.1	Peroxisome biogenesis protein 16 (AHRD V3.3 *-* A0A0B2P914_GLYSO)	0.00188826	0.0267929	1.39068
Solyc02g005115.1.1	Glycosyltransferase (AHRD V3.3 *-* M1ARN9_SOLTU)	0.00190559	0.0268394	1.08507
Solyc12g044710.1.1	LOW QUALITY:Extensin-like protein Ext1 (AHRD V3.3 *** Q8VWM5_SOLLC)	0.00190366	0.0268394	-4.7751
Solyc12g088840.1.1	LOW QUALITY:Calcium-binding EF-hand family protein, putative (AHRD V3.3 *** A0A061FAV4_THECC)	0.00193334	0.0270836	1.44763
Solyc04g011767.1.1	Pentatricopeptide repeat-containing protein At5g14770, mitochondrial (AHRD V3.3 --* PP381_ARATH)	0.00195942	0.0272424	1.11906
Solyc04g008230.3.1	Pectin lyase-like superfamily protein (AHRD V3.3 *** AT1G48100.1)	0.00203388	0.0279628	-1.31601
Solyc07g064600.3.1	inducible plastid-lipid associated protein	0.00205492	0.0280889	1.77307
Solyc01g005680.3.1	Cytokinin riboside 5'-monophosphate phosphoribohydrolase (AHRD V3.3 *** K4ASD4_SOLLC)	0.00206381	0.0281334	1.58461
Solyc01g100460.3.1	BZIP transcription factor family protein (AHRD V3.3 *** B9GSS6_POPTR)	0.00206883	0.0281334	-1.50081
Solyc02g062280.3.1	LOW QUALITY:AT-hook motif nuclear-localized protein 14 (AHRD V3.3 --* AHL14_ARATH)	0.002076	0.0282058	2.20312
Solyc04g011940.2.1	Cytochrome P450 family protein (AHRD V3.3 *** B9NGF5_POPTR)	0.0021037	0.0283773	1.55865
Solyc08g079900.3.1	subtilisin-like protease	0.00211473	0.0284503	1.83447
Solyc02g087890.3.1	Drought induced 1 protein (AHRD V3.3 --* A0A075M2J2_GOSHI)	0.00218312	0.0289096	2.62286
Solyc03g120160.1.1	serine-rich protein-like protein (AHRD V3.3 --* AT5G55980.1)	0.00219397	0.0289331	-1.07781
Solyc06g068340.2.1	transmembrane protein, putative (DUF247) (AHRD V3.3 *** AT3G02645.1)	0.00222713	0.0291869	1.03792
Solyc09g011490.3.1	Glutathione S-transferase-like protein (AHRD V3.3 *** K7VK72_SOLTU)	0.00233804	0.0300221	1.4166
Solyc03g031440.3.1	Quinone reductase family protein (AHRD V3.3 *** AT4G27270.1)	0.00236233	0.0301699	1.10965
Solyc02g083725.1.1	MLO-like protein (AHRD V3.3 *-* K4BAP0_SOLLC)	0.00238755	0.0302861	-1.49139
Solyc04g055130.1.1	LOW QUALITY:C2 domain protein (AHRD V3.3 *** A0A072UZT9_MEDTR)	0.00240021	0.0303326	1.25765
Solyc12g008930.2.1	Basic helix loop helix (BHLH) DNA-binding family protein (AHRD V3.3 *** G7IIK9_MEDTR)	0.00240407	0.0303562	1.15212
Solyc12g049150.1.1	Extensin-like protein Ext1 (AHRD V3.3 *** Q8VWM5_SOLLC)	0.00240692	0.0303562	1.00262
Solyc01g104448.1.1	LOW QUALITY:GATA transcription factor-like protein (AHRD V3.3 *-* A0A0X7YHI0_SOLTU)	0.00241343	0.0303752	-4.23282
Solyc01g007030.3.1	U-box domain-containing family protein (AHRD V3.3 *** B9P691_POPTR)	0.00248768	0.0309131	-1.15226
Solyc06g048560.1.1	Receptor-like kinase (AHRD V3.3 *** A0A072V109_MEDTR)	0.00251982	0.031278	1.20846
Solyc02g087970.1.1	Mini zinc finger protein (AHRD V3.3 *** A0ZXL1_SOLLC)	0.00252247	0.0312935	-2.12484
Solyc05g054650.1.1	Zinc finger family protein (AHRD V3.3 *** B9HM54_POPTR)	0.00256691	0.0315894	1.54922
Solyc07g066360.1.1	LOW QUALITY:Leguminosin group485 secreted peptide (AHRD V3.3 -** G7JV71_MEDTR)	0.00259322	0.0317005	2.32134
Solyc07g054780.1.1	LOW QUALITY:Wound-responsive family protein (AHRD V3.3 *** AT4G10265.1)	0.00263037	0.0319813	-1.62049
Solyc07g039287.1.1	protein kinase family protein (AHRD V3.3 --* AT4G12020.9)	0.00266752	0.0322997	-2.8721
Solyc09g075740.1.1	LOW QUALITY:BEST plant protein match is: (TAIR:plant.1) protein, putative (AHRD V3.3 -** G7K7Z5_MEDTR)	0.00276405	0.0330018	1.06064
Solyc01g111280.2.1	cold shock domain protein 1 (AHRD V3.3 *** AT4G36020.2)	0.00281525	0.0333658	-1.08376
Solyc02g069250.3.1	Cinnamyl alcohol dehydrogenase (AHRD V3.3 *** A0A1B0YY99_DAUCA)	0.00283689	0.0335341	2.06515
Solyc08g066430.1.1	LOW QUALITY:Lachrymatory-factor synthase (AHRD V3.3 *** V5N862_PHAVU)	0.00283948	0.0335384	-1.00425
Solyc05g014590.3.1	basic helix-loop-helix (bHLH) DNA-binding superfamily protein (AHRD V3.3 *** AT5G57150.1)	0.00285851	0.0336643	2.99669
Solyc06g082460.1.1	LOW QUALITY:ovate family protein 14	0.00290872	0.0339386	1.16416
Solyc04g051680.3.1	Rab family GTPase (AHRD V3.3 *** D8RRT7_SELML)	0.00292959	0.0340763	1.05789
Solyc05g051215.1.1	PYK10-binding protein 1 (AHRD V3.3 --* AT3G16420.3)	0.00298229	0.0343976	27.3716
Solyc12g039170.1.1	LOW QUALITY:potassium transporter 2 (AHRD V3.3 --* AT2G40540.5)	0.00298293	0.0343976	-1.28562
Solyc02g065020.2.1	BEST plant protein match is: (TAIR:plant.1) protein, putative (AHRD V3.3 *** G7K7Z5_MEDTR)	0.00299151	0.0344589	1.56443
Solyc10g005550.2.1	R2R3MYB transcription factor 63	0.00305159	0.034885	-1.5627
Solyc12g094380.2.1	Thioredoxin superfamily protein (AHRD V3.3 *** A0A061FEH2_THECC)	0.00308444	0.0351037	1.57652
Solyc03g006230.1.1	LOW QUALITY:Integral membrane protein TmpA (AHRD V3.3 *** A0A0K9PA02_ZOSMR)	0.00312447	0.0353086	1.02254
Solyc02g089490.3.1	Plant Tudor-like RNA-binding protein (AHRD V3.3 --* AT4G32440.3)	0.00310939	0.0353086	1.09809
Solyc11g008440.2.1	Amino acid transporter family protein (AHRD V3.3 *** B9HLH9_POPTR)	0.00314066	0.0353754	1.28875
Solyc05g012820.1.1	transmembrane protein (AHRD V3.3 *** AT3G11810.1)	0.00315253	0.0353754	1.21385
Solyc07g016210.1.1	Specific tissue protein (AHRD V3.3 *** G7IZL4_MEDTR)	0.0031978	0.0356516	1.78041
Solyc12g089330.2.1	Calcium-dependent lipid-binding (CaLB domain) family protein (AHRD V3.3 *** AT1G20080.5)	0.00321054	0.0357054	-1.04544
Solyc11g064770.2.1	Disease resistance protein (AHRD V3.3 *** B3IYJ6_CAPCH)	0.00324154	0.0358928	-5.45961
Solyc09g014870.1.1	Copper transporter family protein (AHRD V3.3 *** B9HPB1_POPTR)	0.00325112	0.035944	-1.2386
Solyc08g083110.3.1	Cystathionine gamma-synthase, putative (AHRD V3.3 *-* B9RYU1_RICCO)	0.00326069	0.0359959	1.54226
Solyc06g072880.2.1	Glycosyltransferase (AHRD V3.3 *** K4C908_SOLLC)	0.00337512	0.0366502	1.08164
Solyc05g053070.3.1	Dehydrin family protein, expressed (AHRD V3.3 *-* Q40711_ORYSJ)	0.00338815	0.0367528	1.88019
Solyc11g019935.1.1	zinc induced facilitator-like 1 (AHRD V3.3 --* AT5G13750.4)	0.0034284	0.0371215	6.16058
Solyc03g115845.1.1	DNAJ heat shock N-terminal domain-containing protein (AHRD V3.3 *-* AT1G18700.5)	0.00345971	0.0373709	-1.20516
Solyc10g083380.2.1	BZIP transcription factor family protein (AHRD V3.3 *-* B9MTQ4_POPTR)	0.00348296	0.0375482	2.5446
Solyc10g078590.2.1	transmembrane protein (AHRD V3.3 *** AT5G18130.1)	0.00349279	0.0375842	1.12078
Solyc05g014550.1.1	LOW QUALITY:TRAM, LAG1 and CLN8 (TLC) lipid-sensing domain containing protein (AHRD V3.3 *** A0A0K9PUQ1_ZOSMR)	0.00350504	0.0376621	2.63429
Solyc01g107630.3.1	Cell division cycle protein 123 like (AHRD V3.3 *** A0A0B2SWE7_GLYSO)	0.00352001	0.037769	-1.99973
Solyc12g013740.2.1	Leucine-rich repeat receptor-like protein kinase family protein (AHRD V3.3 *-* AT3G24240.1)	0.00353267	0.0377968	1.12553
Solyc10g005680.2.1	WRKY transcription factor 15	0.00354659	0.0378552	-2.38317
Solyc10g080380.1.1	LOW QUALITY:Transmembrane protein, putative (AHRD V3.3 -** A0A072VTU6_MEDTR)	0.00364923	0.0385322	1.72302
Solyc12g057080.2.1	Glycosyltransferase (AHRD V3.3 *** Q589Y2_TOBAC)	0.00365534	0.0385425	2.18939
Solyc03g117670.3.1	Snf1-related kinase interactor 1, putative (AHRD V3.3 *-* A0A072UGK4_MEDTR)	0.00365864	0.0385594	-4.18765
Solyc12g097035.1.1	Small acidic protein 1 (AHRD V3.3 *** A0A061EN42_THECC)	0.00366836	0.0386257	-2.12247
Solyc04g005380.3.1	Ninja-family protein AFP1-like protein (AHRD V3.3 *** V5KZR9_SOLNI)	0.00367941	0.0386518	1.02797
Solyc12g009070.1.1	Replication protein A 70 kDa DNA-binding subunit (AHRD V3.3 --* A0A151SSR0_CAJCA)	0.00369791	0.0387559	-1.37151
Solyc01g104810.2.1	Vacuolar iron transporter family protein (AHRD V3.3 *** A0A061FJ80_THECC)	0.00371482	0.0388608	-1.26497
Solyc06g060300.1.1	zinc-ribbon domain protein (AHRD V3.3 *** AT1G44414.1)	0.00372666	0.0389125	-1.92094
Solyc02g089150.3.1	PI-PLC X domain-containing protein (AHRD V3.3 *** A0A0B2PWM6_GLYSO)	0.00373027	0.0389322	1.57612
Solyc12g014630.1.1	14 kDa proline-rich protein DC2.15 (AHRD V3.3 *-* A0A0B2S7U0_GLYSO)	0.00375218	0.0390704	-1.65246
Solyc03g058910.3.1	Pectate lyase (AHRD V3.3 *** M1A3P9_SOLTU)	0.00376808	0.0391846	1.49846
Solyc10g081980.2.1	Late embryogenesis abundant (LEA) hydroxyproline-rich glycoprotein family, putative (AHRD V3.3 *** A0A061F1P4_THECC)	0.00378688	0.0392867	1.39444
Solyc12g088300.2.1	At4g33800-like protein (AHRD V3.3 *** A0A068F620_BRANA)	0.00383473	0.0396555	1.32497
Solyc11g010410.2.1	2-oxoglutarate (2OG) and Fe(II)-dependent oxygenase superfamily protein (AHRD V3.3 *** AT5G24530.1)	0.00387189	0.0398524	3.41529
Solyc03g007650.1.1	LOW QUALITY:DnaJ like protein (AHRD V3.3 *** Q9FEW7_SOLLC)	0.00387499	0.0398524	-1.00505
Solyc10g039195.1.1	DNA-directed RNA polymerase subunit alpha (AHRD V3.3 --* A0A0K1ZDF5_VERTH)	0.00391884	0.0401521	-2.31586
Solyc09g092110.3.1	Light-regulated (AHRD V3.3 *** A0A0B0P5I2_GOSAR)	0.00394668	0.0402595	3.3291
Solyc12g099650.2.1	Photosystem II 5 kDa protein (AHRD V3.3 *** K7WNW4_SOLTU)	0.00396933	0.0403477	-1.34449
Solyc08g016565.1.1	ABC-2 type transporter family protein isoform 2 (AHRD V3.3 --* A0A061GX61_THECC)	0.0040006	0.0405514	1.10844
Solyc05g007650.1.1	LOW QUALITY:Clavata3/ESR (CLE) gene family member MtCLE24 (AHRD V3.3 --* G7KF79_MEDTR)	0.00401728	0.0406424	-3.12471
Solyc01g097420.1.1	Calcium-transporting ATPase (AHRD V3.3 *-* M1BPN9_SOLTU)	0.00403576	0.040726	1.37792
Solyc01g005880.1.1	LOW QUALITY:Extensin-like protein Dif10 (AHRD V3.3 *** Q43504_SOLLC)	0.00403222	0.040726	3.23069
Solyc09g005260.3.1	Vacuolar cation/proton exchanger 3 (AHRD V3.3 *** A0A0B2SDY1_GLYSO)	0.00405245	0.0408578	1.03935
Solyc09g065660.3.1	SolycHsfA7	0.00414751	0.0412814	-1.01051
Solyc07g053940.1.1	LOW QUALITY:Transmembrane protein, putative (AHRD V3.3 *** G7IPT2_MEDTR)	0.00416545	0.0413974	2.27513
Solyc02g089840.3.1	Calcium uniporter, mitochondrial (AHRD V3.3 *** A0A0B0PJN2_GOSAR)	0.00418174	0.0414753	1.12658
Solyc04g081960.1.1	LOW QUALITY:Syringolide-induced protein 14-1-1 (AHRD V3.3 *** G7I8D2_MEDTR)	0.00420928	0.0416203	1.07375
Solyc06g054090.1.1	LOW QUALITY:Acetyltransferase (GNAT) domain protein (AHRD V3.3 *** A0A072VQW9_MEDTR)	0.00431379	0.0422279	2.25031
Solyc08g067360.3.1	WRKY transcription factor 45	0.00431948	0.0422546	4.16195
Solyc07g026607.1.1	NADH dehydrogenase [ubiquinone] iron-sulfur protein 3 (AHRD V3.3 --* NDUS3_BETTR)	0.00438514	0.0426672	1.39306
Solyc06g066360.2.1	RING/FYVE/PHD zinc finger protein, putative (AHRD V3.3 *-* G7IWF3_MEDTR)	0.00442754	0.0428028	1.19078
Solyc05g051860.3.1	senescence-associated family protein, putative (DUF581) (AHRD V3.3 *** AT1G78020.1)	0.00448402	0.0430901	1.535
Solyc08g076170.1.1	LOW QUALITY:50S ribosomal protein L22, chloroplastic (AHRD V3.3 -** RK22_CHLAT)	0.00451166	0.0432578	-1.19536
Solyc02g086840.3.1	Protein KINESIN LIGHT CHAIN-RELATED 3 (AHRD V3.3 *** KLCR3_ARATH)	0.0045492	0.0434389	1.14168
Solyc04g081250.1.1	Small auxin up-regulated RNA51	0.00462434	0.0438592	1.31024
Solyc06g075670.1.1	MYB-related transcription factor (AHRD V3.3 *-* A0A059PRS8_SALMI)	0.00463782	0.0439133	-3.36531
Solyc09g082240.3.1	Acetyltransferase (GNAT) domain protein (AHRD V3.3 *** A0A072U473_MEDTR)	0.00476359	0.0445062	1.45609
Solyc10g007010.1.1	Cytochrome c oxidase copper chaperone, putative (AHRD V3.3 *** B9T0E6_RICCO)	0.00477693	0.0445818	-1.11182
Solyc12g005240.1.1	Plant/F3H11-7 protein (AHRD V3.3 *** G7IHE1_MEDTR)	0.00479064	0.0446177	1.80352
Solyc03g071555.1.1	RNA binding protein (AHRD V3.3 --* A0A0K9NY52_ZOSMR)	0.00483151	0.044899	1.13383
Solyc07g006800.1.1	Glycosyltransferase (AHRD V3.3 *** K4CBF1_SOLLC)	0.00484521	0.0449893	3.06646
Solyc06g082450.1.1	LOW QUALITY:ovate family protein	0.00487084	0.04519	1.18279
Solyc09g042660.3.1	Non-specific serine/threonine protein kinase (AHRD V3.3 *** M1B3J2_SOLTU)	0.00487972	0.0452538	1.26102
Solyc02g086110.3.1	peptidase M50B-like protein (AHRD V3.3 *** AT1G67060.1),Pfam:PF13398	0.00496263	0.045778	1.22486
Solyc04g058170.1.1	Calcium-binding protein (AHRD V3.3 *** A0A1B0WUT3_SOLHA)	0.00500173	0.0458574	1.29634
Solyc04g014350.1.1	LOW QUALITY:Tetratricopeptide repeat (TPR)-like superfamily protein (AHRD V3.3 --* AT1G69350.1)	0.00500028	0.0458574	1.95551
Solyc07g008520.3.1	Peptide transporter (AHRD V3.3 *** W9RPK3_9ROSA)	0.00500645	0.0458819	4.60902
Solyc12g006620.2.1	Zinc finger transcription factor 72	0.00502613	0.0460062	-1.03373
Solyc09g047933.1.1	histone mono-ubiquitination 2 (AHRD V3.3 --* AT1G55250.4)	0.00503798	0.046096	1.01505
Solyc05g015490.3.1	Lipid transfer protein (AHRD V3.3 *** A0A0M3SGG1_GOSAR)	0.00511798	0.0464138	1.53562
Solyc04g077230.1.1	Indole-3-acetaldehyde oxidase (AHRD V3.3 --* ALDO1_MAIZE)	0.00518721	0.046872	-2.47315
Solyc03g033730.1.1	LOW QUALITY:BZIP transcription factor (AHRD V3.3 *** C0KYN1_SOLLC)	0.00521745	0.0469946	1.33506
Solyc04g014930.2.1	Alpha 1,4-glycosyltransferase family protein (AHRD V3.3 --* Q2MGS1_MEDTR)	0.00521956	0.0469948	1.04121
Solyc02g089040.3.1	Unknown protein (AHRD V3.3 )	0.00525214	0.0471001	1.71296
Solyc01g016550.1.1	photosystem II reaction center protein H (AHRD V3.3 --* ATCG00710.1)	0.00534132	0.047597	1.13107
Solyc11g067055.1.1	SITE-1 protease (AHRD V3.3 --* AT5G19660.3)	0.00536827	0.0477507	-3.51384
Solyc02g080610.3.1	CDP-diacylglycerol--glycerol-3-phosphate 3-phosphatidyltransferase, putative (AHRD V3.3 -** A0A061FTS5_THECC)	0.00539782	0.0478736	-1.0632
Solyc11g073180.2.1	TOX high mobility group box protein, putative (DUF1635) (AHRD V3.3 *** AT2G28690.1)	0.00540715	0.0478766	-1.09246
Solyc04g009640.3.1	Non-specific serine/threonine protein kinase (AHRD V3.3 *** M1A662_SOLTU)	0.00543303	0.0479447	1.41803
Solyc01g111160.3.1	far-red elongated hypocotyls 3 (AHRD V3.3 --* AT3G22170.2)	0.00544328	0.0479937	4.74206
Solyc03g121040.3.1	Clavaminate synthase-like protein (AHRD V3.3 *** W9REK5_9ROSA)	0.00549727	0.0482622	2.50606
Solyc02g077540.3.1	transmembrane protein%2C putative (Protein of unknown function%2C DUF599) (AHRD V3.3 *** AT3G18215.1)	0.0055077	0.0483161	1.45339
Solyc03g120870.3.1	CASP-like protein (AHRD V3.3 *** K4BMN6_SOLLC)	0.00555341	0.0485095	-1.22512
Solyc04g011810.1.1	Glutaredoxin (AHRD V3.3 *** A0A103XEX1_CYNCS)	0.00561461	0.0489493	-3.38783
Solyc05g008895.1.1	Lipid transfer protein (AHRD V3.3 *** I0IK55_9MYRT)	0.00564856	0.0490973	1.72886
Solyc01g098310.2.1	DNAJ heat shock N-terminal domain-containing protein, putative (AHRD V3.3 *-* A0A061F0P5_THECC)	0.00565028	0.0490973	1.33746
Solyc09g059914.1.1	Reverse transcriptase (AHRD V3.3 *-* Q8W452_BRANA)	0.00573711	0.0494914	-3.19129
Solyc01g111275.1.1	cold shock domain protein 1 (AHRD V3.3 *** AT4G36020.3)	0.00575237	0.0495212	-1.52138
Solyc10g082040.2.1	HVA22-like protein (AHRD V3.3 *** K4D390_SOLLC)	0.00581276	0.0497188	1.81413

## Sheet: ROOTS 3weeks
Differentially expressed in roots between control and sulfate-starvation conditions at three weeks after sowing. Thresholds: absolute log2 Fold Change>1 and q-value <0.05
target_id	description	pval	qval	average log2FC (-S/control)
Solyc10g084400.2.1	Glutathione S-transferase family protein (AHRD V3.3 *** AT5G02790.1)	1.5533e-10	3.32981e-06	5.08244
Solyc04g072760.3.1	Sulfate transporter (AHRD V3.3 *** S6A1Z9_NICAT)	2.97159e-10	3.32981e-06	8.70988
Solyc03g121040.3.1	Clavaminate synthase-like protein (AHRD V3.3 *** W9REK5_9ROSA)	7.26096e-10	3.98637e-06	5.28011
Solyc09g061700.3.1	Tetratricopeptide repeat (TPR)-like superfamily protein (AHRD V3.3 *** AT5G48850.1)	7.79354e-10	3.98637e-06	9.3983
Solyc05g054740.3.1	Sulfate transporter (AHRD V3.3 *** A0A0R5RJV0_HEVBR)	8.89377e-10	3.98637e-06	4.59426
Solyc07g008520.3.1	Peptide transporter (AHRD V3.3 *** W9RPK3_9ROSA)	1.37105e-09	5.02194e-06	7.07093
Solyc09g092430.3.1	Selenium binding family protein (AHRD V3.3 *** B9GFI5_POPTR)	1.71247e-09	5.02194e-06	4.0616
Solyc03g094020.3.1	Alpha-glucosidase-like (AHRD V3.3 *** Q5NBJ1_ORYSJ)	1.90787e-09	5.02194e-06	12.1269
Solyc12g056930.2.1	sulfate transporter 2	2.0525e-09	5.02194e-06	4.85794
Solyc04g063380.3.1	F-box family protein (AHRD V3.3 *** B9H7L8_POPTR)	2.45736e-09	5.02194e-06	3.74317
Solyc09g082460.3.1	Homocysteine S-methyltransferase (AHRD V3.3 *** M1P405_PRUPE)	2.46492e-09	5.02194e-06	9.91283
Solyc04g076190.1.1	Aspartic proteinase nepenthesin-1 (AHRD V3.3 *** W9S5L1_9ROSA)	2.84604e-09	5.31521e-06	-9.55984
Solyc08g006150.3.1	Gamma-glutamylcyclotransferase (AHRD V3.3 *** K4CIA4_SOLLC)	3.3505e-09	5.58918e-06	5.63655
Solyc02g093700.3.1	Cystinosin like (AHRD V3.3 *** A0A0B2R1J2_GLYSO)	3.49152e-09	5.58918e-06	7.89067
Solyc01g104000.3.1	Serine hydroxymethyltransferase (AHRD V3.3 *** K4B1X5_SOLLC)	4.28658e-09	6.10111e-06	3.23054
Solyc10g076250.2.1	Alanine-glyoxylate aminotransferase, putative (AHRD V3.3 *** B9SZ94_RICCO)	4.3558e-09	6.10111e-06	4.87449
Solyc01g106060.3.1	Class I glutamine amidotransferase (AHRD V3.3 *** G7K286_MEDTR)	4.70041e-09	6.19653e-06	3.29989
Solyc03g005960.3.1	protein kinase LESK1	8.494e-09	1.05755e-05	3.01867
Solyc04g054730.3.1	Sulfate transporter (AHRD V3.3 *** A7YGJ3_POPCN)	9.70015e-09	1.14416e-05	5.59663
Solyc03g096770.1.1	Response to low sulfur protein, putative (AHRD V3.3 *** G7J9Q1_MEDTR)	1.20339e-08	1.29873e-05	5.65725
Solyc06g007970.3.1	Tetratricopeptide repeat (TPR)-like superfamily protein (AHRD V3.3 *** AT5G48850.1)	1.21696e-08	1.29873e-05	11.2835
Solyc03g033460.3.1	Oligopeptide transporter, putative (AHRD V3.3 *** B9SUI4_RICCO)	1.33076e-08	1.35562e-05	2.68452
Solyc11g012120.2.1	DUF506 family protein (AHRD V3.3 *** G7JKH5_MEDTR)	1.53468e-08	1.49538e-05	11.702
Solyc03g096780.1.1	Response to low sulfur protein, putative (AHRD V3.3 *** G7J9Q1_MEDTR)	1.67191e-08	1.56122e-05	6.71697
Solyc12g006450.2.1	gamma-aminobutyrate transaminase subunit precursor isozyme 3	1.92457e-08	1.72526e-05	3.49872
Solyc09g091600.3.1	Tetratricopeptide repeat-like superfamily protein (AHRD V3.3 *** A0A061EKH3_THECC)	2.32175e-08	2.00126e-05	4.76051
Solyc03g111720.3.1	Peptide methionine sulfoxide reductase (AHRD V3.3 *** MSRA_SOLLC)	2.5605e-08	2.12531e-05	4.42612
Solyc10g047170.2.1	sulfate transporter 1	3.17411e-08	2.54053e-05	4.16862
Solyc01g006650.2.1	ETHYLENE INSENSITIVE 3-like 3 protein (AHRD V3.3 *** A0A0B2RCL4_GLYSO)	3.62482e-08	2.80124e-05	5.42756
Solyc08g078870.2.1	14 kDa proline-rich protein DC2.15, putative (AHRD V3.3 *** B9RD76_RICCO)	4.17552e-08	3.11925e-05	-2.17486
Solyc07g053020.2.1	NBS-LRR type disease resistance protein (AHRD V3.3 *** Q19PJ0_POPTR)	4.76204e-08	3.44265e-05	2.49829
Solyc09g083060.3.1	U-box domain-containing protein 44 (AHRD V3.3 *** A0A151R6I4_CAJCA)	5.39679e-08	3.77961e-05	2.19506
Solyc02g094190.3.1	Major facilitator superfamily protein (AHRD V3.3 *** AT3G01930.2)	7.03181e-08	4.56833e-05	-2.816
Solyc10g052510.2.1	Isoflavone reductase homolog (AHRD V3.3 *** IFRH_SOLTU)	7.08551e-08	4.56833e-05	3.87224
Solyc06g048410.3.1	iron superoxide dismutase	7.13451e-08	4.56833e-05	-2.21168
Solyc06g005620.3.1	zinc transporter	7.61214e-08	4.73877e-05	-3.19555
Solyc01g104950.3.1	LEXYL2	8.11696e-08	4.91646e-05	-2.93606
Solyc03g083615.1.1	Plant invertase/pectin methylesterase inhibitor superfamily protein (AHRD V3.3 *** AT5G62350.1)	9.60004e-08	5.66175e-05	1.73574
Solyc08g078460.3.1	Oxidoreductase family protein (AHRD V3.3 *** AT4G17370.1)	1.07749e-07	5.85601e-05	2.88327
Solyc04g072460.3.1	bZIP transcription factor family protein (AHRD V3.3 *** AT5G65210.7)	1.10005e-07	5.85601e-05	1.87893
Solyc11g005080.1.1	Protein TolB (AHRD V3.3 *** A0A1D1YLT8_9ARAE)	1.12579e-07	5.85601e-05	6.24887
Solyc04g076760.2.1	Oligopeptide transporter, putative (AHRD V3.3 *** B9RX59_RICCO)	1.13151e-07	5.85601e-05	4.75213
Solyc06g005813.1.1	Copper transporter, putative (AHRD V3.3 *** A0A061GWU0_THECC)	1.1342e-07	5.85601e-05	-7.57554
Solyc03g007530.3.1	ABC transporter family protein (AHRD V3.3 *** U5FPJ5_POPTR)	1.14972e-07	5.85601e-05	1.8685
Solyc05g050380.3.1	Cyclic nucleotide-gated channel (AHRD V3.3 *** A0A0K9PRG4_ZOSMR)	1.24509e-07	6.2008e-05	2.26485
Solyc08g005960.2.1	Bifunctional inhibitor/lipid-transfer protein/seed storage 2S albumin superfamily protein (AHRD V3.3 *** AT2G45180.1)	1.29949e-07	6.25039e-05	-2.8754
Solyc01g007990.3.1	Kinase family protein (AHRD V3.3 *** U5G1A9_POPTR)	1.31082e-07	6.25039e-05	1.89995
Solyc03g119060.3.1	divaricata	1.34671e-07	6.28771e-05	2.06244
Solyc01g107550.3.1	Methylthioribose kinase (AHRD V3.3 *** MTK_ARATH)	1.42716e-07	6.4919e-05	1.94348
Solyc03g111730.3.1	KDEL-tailed cysteine endopeptidase	1.44837e-07	6.4919e-05	3.19623
Solyc08g078930.1.1	Bifunctional inhibitor/lipid-transfer protein/seed storage 2S albumin superfamily protein (AHRD V3.3 *** AT4G12520.1)	1.53985e-07	6.76657e-05	-3.05319
Solyc05g052310.3.1	Alpha-soluble NSF attachment (AHRD V3.3 *** A0A0B0PIV9_GOSAR)	1.62092e-07	6.98585e-05	1.51601
Solyc03g098490.1.1	LOW QUALITY:Cotton fiber expressed protein (AHRD V3.3 *** A0A109XNG5_GOSHI)	1.89315e-07	7.93017e-05	2.30892
Solyc03g111887.1.1	Cytochrome P450 (AHRD V3.3 *-* A0A103XWG4_CYNCS)	1.9108e-07	7.93017e-05	2.6305
Solyc08g078900.1.1	Bifunctional inhibitor/lipid-transfer protein/seed storage 2S albumin superfamily protein (AHRD V3.3 *** AT4G12490.1)	1.97302e-07	7.95437e-05	-1.99289
Solyc11g005840.2.1	Cysteine desulfurase (AHRD V3.3 *** A0A0K9Q199_ZOSMR)	1.98762e-07	7.95437e-05	-2.80403
Solyc07g063340.3.1	Fiber protein Fb34 (AHRD V3.3 *** A0A0A0L071_CUCSA)	2.37783e-07	9.34903e-05	-1.57865
Solyc09g014870.1.1	Copper transporter family protein (AHRD V3.3 *** B9HPB1_POPTR)	2.4776e-07	9.57338e-05	-3.35886
Solyc03g005120.3.1	Cystinosin like (AHRD V3.3 *** A0A0B2R1J2_GLYSO)	2.64983e-07	0.000100653	2.22964
Solyc09g082650.3.1	acireductone dioxygenase	2.72415e-07	0.000101752	1.96157
Solyc06g051520.3.1	CTD small phosphatase-like protein (AHRD V3.3 *** W9S4E3_9ROSA)	2.76997e-07	0.000101767	1.80219
Solyc08g006145.1.1	Kinase family protein (AHRD V3.3 *** B9HBB0_POPTR)	2.8314e-07	0.000102346	7.60631
Solyc10g055740.2.1	Amino acid transporter, putative (AHRD V3.3 *** B9R8J4_RICCO)	3.21325e-07	0.000114305	4.24239
Solyc01g067300.3.1	CASP-like protein (AHRD V3.3 *** K4AWX9_SOLLC)	3.32308e-07	0.000116365	1.67921
Solyc06g006020.2.1	Non-specific serine/threonine protein kinase (AHRD V3.3 *** M1ANR5_SOLTU)	3.59445e-07	0.000123931	5.20323
Solyc02g082080.1.1	Copper transporter (AHRD V3.3 *** E9LK45_VITVI)	4.05062e-07	0.000134962	-1.97522
Solyc11g008440.2.1	Amino acid transporter family protein (AHRD V3.3 *** B9HLH9_POPTR)	4.11145e-07	0.000134962	2.76122
Solyc11g017270.2.1	LRR receptor-like kinase family protein (AHRD V3.3 *** A0A072VP05_MEDTR)	4.1305e-07	0.000134962	1.42669
Solyc03g097670.3.1	ATP/DNA binding protein (AHRD V3.3 *** AT3G48770.2)	4.15528e-07	0.000134962	1.99667
Solyc03g031920.3.1	Oligopeptide transporter, putative (AHRD V3.3 *** B9SIR4_RICCO)	4.37054e-07	0.000139926	1.57341
Solyc06g054300.1.1	Alpha/beta-Hydrolases superfamily protein (AHRD V3.3 *** A0A061EKQ6_THECC)	4.99044e-07	0.000157522	7.36791
Solyc00g026160.3.1	Ferric reductase oxidase (AHRD V3.3 *** V9HYU8_MANES)	5.38007e-07	0.000165786	-5.21116
Solyc03g116900.3.1	Metal transporter (AHRD V3.3 *** C4TNX3_TOBAC)	5.40018e-07	0.000165786	1.32117
Solyc06g082010.3.1	Zinc finger transcription factor 48	5.81083e-07	0.000172725	1.58363
Solyc11g069750.2.1	High-affinity nitrate transporter (AHRD V3.3 *** Q76IJ7_PRUPE)	5.85337e-07	0.000172725	-1.95158
Solyc01g096280.2.1	Cytochrome P450 (AHRD V3.3 *** F4YF83_9APIA)	5.85743e-07	0.000172725	3.80343
Solyc08g080670.1.1	Pathogenesis-related 5-like protein	6.08871e-07	0.000177213	-2.23553
Solyc06g062950.1.1	Subtilisin-like protease (AHRD V3.3 *** W9SXT6_9ROSA)	6.33777e-07	0.000182097	2.74482
Solyc03g044950.2.1	Calcium uniporter, mitochondrial (AHRD V3.3 *** A0A0B0PJN2_GOSAR)	6.57722e-07	0.000186585	9.6789
Solyc12g096310.2.1	plant/protein (Protein of unknown function, DUF599) (AHRD V3.3 *** AT5G10580.4)	7.0513e-07	0.000194481	5.84544
Solyc12g099000.2.1	S-adenosylmethionine synthase (AHRD V3.3 *** M1A0F3_SOLTU)	7.08313e-07	0.000194481	3.46869
Solyc09g092600.3.1	Cytochrome P450, putative (AHRD V3.3 *** B9R857_RICCO)	7.11589e-07	0.000194481	3.90995
Solyc11g066890.1.1	Arogenate dehydratase (AHRD V3.3 *** K4D9U6_SOLLC)	7.31513e-07	0.000197517	1.3771
Solyc07g052250.3.1	Unknown protein (AHRD V3.3 )	7.45118e-07	0.000198796	6.34168
Solyc07g048070.3.1	Auxin induced-like protein (AHRD V3.3 *** A0A0K9NX81_ZOSMR)	7.59162e-07	0.00020016	2.1265
Solyc04g012080.2.1	Pentatricopeptide repeat-containing protein (AHRD V3.3 *-* A0A118K085_CYNCS)	7.81145e-07	0.000203561	2.18724
Solyc05g050360.3.1	cyclic nucleotide gated channel 1 (AHRD V3.3 *** AT5G53130.1)	7.99655e-07	0.000205989	1.59827
Solyc03g124020.1.1	SAUR-like auxin-responsive family protein (AHRD V3.3 *** G7I561_MEDTR)	8.47201e-07	0.000215757	-6.93136
Solyc12g089240.2.1	Zinc finger, B-box (AHRD V3.3 *** A0A103XBE6_CYNCS)	8.87643e-07	0.000223516	1.848
Solyc04g014830.2.1	GRAS family transcription factor (AHRD V3.3 *** G7JLR5_MEDTR)	8.99391e-07	0.000223958	3.28042
Solyc12g094380.2.1	Thioredoxin superfamily protein (AHRD V3.3 *** A0A061FEH2_THECC)	9.15186e-07	0.000225387	3.17584
Solyc10g052500.2.1	Isoflavone reductase homolog (AHRD V3.3 *** IFRH_SOLTU)	9.27367e-07	0.000225905	13.304
Solyc01g005680.3.1	Cytokinin riboside 5'-monophosphate phosphoribohydrolase (AHRD V3.3 *** K4ASD4_SOLLC)	9.49192e-07	0.000226312	2.48871
Solyc02g081590.3.1	FACT complex subunit SPT16 (AHRD V3.3 *-* W9RSN6_9ROSA)	9.49236e-07	0.000226312	1.15486
Solyc01g100240.3.1	Calmodulin-binding protein (AHRD V3.3 *** AT2G18750.3)	9.8019e-07	0.0002265	1.52144
Solyc06g073320.3.1	GDP-L-galactose phosphorylase 1 (AHRD V3.3 *** AT4G26850.1)	9.80266e-07	0.0002265	1.70465
Solyc03g093390.3.1	beta expansin precursor 2	9.94116e-07	0.0002265	-1.63283
Solyc05g052300.3.1	Amino acid transporter family protein (AHRD V3.3 *** B9HYI5_POPTR)	1.00021e-06	0.0002265	4.96491
Solyc02g089840.3.1	Calcium uniporter, mitochondrial (AHRD V3.3 *** A0A0B0PJN2_GOSAR)	1.00056e-06	0.0002265	2.45343
Solyc03g096420.1.1	LOW QUALITY:CLIP-associating protein 1 (AHRD V3.3 --* A0A0B2NZ56_GLYSO)	1.03679e-06	0.000230912	-1.55582
Solyc05g009170.2.1	Zinc finger family protein (AHRD V3.3 *** B9HWF8_POPTR)	1.04065e-06	0.000230912	1.34529
Solyc02g082740.1.1	Dirigent protein (AHRD V3.3 *** K4BAE4_SOLLC)	1.06964e-06	0.000235016	1.58243
Solyc01g088160.3.1	cytokinin oxidase2	1.11754e-06	0.000243157	2.52492
Solyc03g093800.1.1	glycine-rich protein (AHRD V3.3 *-* AT5G61660.1)	1.161e-06	0.000248737	1.38336
Solyc07g017980.1.1	LOW QUALITY:Leguminosin group485 secreted peptide (AHRD V3.3 *** I3S1U4_MEDTR)	1.16538e-06	0.000248737	1.18061
Solyc06g010250.3.1	High-affinity nitrate transporter (AHRD V3.3 *** Q76IH8_PRUPE)	1.20233e-06	0.000252985	1.91577
Solyc01g067020.3.1	Atypical receptor-like kinase 1 (AHRD V3.3 *** C5H8K0_SOLLC)	1.2148e-06	0.000252985	2.94341
Solyc04g007810.1.1	LOW QUALITY:Leguminosin group485 secreted peptide (AHRD V3.3 *** I3S1U4_MEDTR)	1.21915e-06	0.000252985	1.35766
Solyc01g080410.3.1	Methionine sulfoxide reductase, putative (AHRD V3.3 *** B9RX37_RICCO)	1.24748e-06	0.000256489	5.88159
Solyc01g096070.3.1	Auxin Response Factor 18	1.29204e-06	0.000263235	1.30487
Solyc03g096430.1.1	LOW QUALITY:CLIP-associating protein 1 (AHRD V3.3 --* A0A0B2NZ56_GLYSO)	1.32897e-06	0.000266635	-2.35807
Solyc02g069800.1.1	LOW QUALITY:Abhydrolase superfamily protein	1.33252e-06	0.000266635	2.84276
Solyc09g074640.3.1	Zinc finger transcription factor 54	1.34648e-06	0.000267043	1.45781
Solyc09g010400.3.1	Histone H2A (AHRD V3.3 *** K4CR67_SOLLC)	1.36351e-06	0.00026796	-1.55178
Solyc02g089850.3.1	Calcium uniporter protein, mitochondrial (AHRD V3.3 *-* A0A0B2RWG8_GLYSO)	1.37501e-06	0.00026796	2.37671
Solyc10g081040.1.1	arginine/serine-rich 45 (AHRD V3.3 --* AT1G16610.7)	1.39405e-06	0.000269329	1.62003
Solyc02g077040.4.1	phytophthora-inhibited protease 1	1.41757e-06	0.000271531	4.77491
Solyc04g048900.3.1	Calreticulin (AHRD V3.3 *** G7KRL3_MEDTR)	1.46062e-06	0.000277407	1.84137
Solyc07g053720.3.1	S-alkyl-thiohydroximate lyase-like	1.4927e-06	0.000278059	-1.25548
Solyc01g108530.3.1	Acetyl esterase IPR013094 Alpha_beta hydrolase fold-3	1.49442e-06	0.000278059	-1.42083
Solyc09g018750.3.1	CBS domain-containing protein (AHRD V3.3 *** A0T1V6_PLESU)	1.50128e-06	0.000278059	-1.17368
Solyc11g007370.2.1	Glycosyltransferase (AHRD V3.3 *** K4D4Z8_SOLLC)	1.54884e-06	0.000284517	-2.77445
Solyc07g005370.3.1	Pathogenesis-related (PR)-10-related norcoclaurine synthase-like protein (AHRD V3.3 *** C3SBS5_ESCCA)	1.57649e-06	0.000287241	9.47476
Solyc04g049330.3.1	V-type proton ATPase subunit G (AHRD V3.3 *** A0A0B2RXB3_GLYSO)	1.60931e-06	0.000290856	-1.1798
Solyc05g007980.3.1	Sulfate transporter, putative (AHRD V3.3 *** B9SJ59_RICCO)	1.64664e-06	0.000295223	-1.60945
Solyc04g005255.1.1	Phosphatidylinositol 4-kinase (AHRD V3.3 *** J3R305_GOSBA)	1.69256e-06	0.000299072	1.18197
Solyc10g083380.2.1	BZIP transcription factor family protein (AHRD V3.3 *-* B9MTQ4_POPTR)	1.6948e-06	0.000299072	3.79071
Solyc02g079640.3.1	Serine/threonine-protein kinase (AHRD V3.3 *** M1B363_SOLTU)	1.72637e-06	0.000299781	2.33408
Solyc07g065380.4.1	putative zinc transporter	1.73036e-06	0.000299781	-1.57194
Solyc07g056470.3.1	Glutathione S-transferase-like protein (AHRD V1 **** Q8GVD1_SOLLC)	1.73895e-06	0.000299781	-1.88716
Solyc02g083200.3.1	LOW QUALITY:F-box and associated interaction domains-containing protein (AHRD V3.3 --* AT1G11270.2)	1.79003e-06	0.000306123	2.33
Solyc11g065350.2.1	ABC transporter-related family protein (AHRD V3.3 *** B9GEU6_POPTR)	1.80305e-06	0.000306123	2.05807
Solyc06g074570.1.1	LOW QUALITY:ATP synthase subunit alpha (AHRD V3.3 --* A8VRN0_9SPER)	1.87238e-06	0.000315502	2.16811
Solyc01g110110.3.1	Cysteine proteinase (AHRD V3.3 *** C0KIY3_SOLLC)	1.94077e-06	0.000321906	1.43372
Solyc06g050250.1.1	Adenine/guanine permease AZG1 (AHRD V3.3 *** AZG1_ARATH)	1.94944e-06	0.000321906	1.67707
Solyc11g013110.2.1	Flavonol synthase (AHRD V3.3 *** C0LUV3_SOLTU)	1.95347e-06	0.000321906	1.14044
Solyc08g005440.3.1	NBS-LRR disease resistance protein (AHRD V3.3 *** G7IVT3_MEDTR)	1.97945e-06	0.000322287	1.36315
Solyc05g007470.3.1	P-loop containing nucleoside triphosphate hydrolases superfamily protein (AHRD V3.3 *** AT3G28580.1)	1.99169e-06	0.000322287	1.28214
Solyc08g008410.3.1	Plant regulator RWP-RK family protein (AHRD V3.3 *** G7IAL8_MEDTR)	1.99892e-06	0.000322287	1.07441
Solyc08g068300.3.1	Coiled-coil domain-containing protein 25 (AHRD V3.3 *** A0A151TDR8_CAJCA)	2.01588e-06	0.000322699	-1.02246
Solyc07g021540.3.1	GRAM domain protein/ABA-responsive-like protein (AHRD V3.3 *** G7KW78_MEDTR)	2.12519e-06	0.000337784	1.08948
Solyc07g008140.3.1	Blue copper protein (AHRD V3.3 *-* A0A151SLU0_CAJCA)	2.16129e-06	0.000341084	1.14088
Solyc09g042660.3.1	Non-specific serine/threonine protein kinase (AHRD V3.3 *** M1B3J2_SOLTU)	2.18948e-06	0.000341084	2.4759
Solyc04g071085.1.1	Hydroxyproline-rich glycoprotein (AHRD V3.3 *** Q8H9E0_SOLTU)	2.19581e-06	0.000341084	1.94386
Solyc01g109620.3.1	NAD(P)H-quinone oxidoreductase subunit I, chloroplastic (AHRD V3.3 *** NDHI_ARAHI)	2.20683e-06	0.000341084	-1.30925
Solyc10g074920.2.1	Mannan endo-1,4-beta-mannosidase-like protein (AHRD V3.3 *** G7LAQ6_MEDTR)	2.34074e-06	0.000359304	-1.01402
Solyc12g005940.2.1	1-aminocyclopropane-1-carboxylate oxidase 1 (AHRD V3.3 *** ACCO1_SOLLC)	2.36862e-06	0.000360777	-2.12234
Solyc09g061840.3.1	3-ketoacyl-CoA thiolase (AHRD V3.3 *** P93112_9ROSI)	2.38521e-06	0.000360777	2.01319
Solyc02g072480.3.1	LRR receptor-like kinase (AHRD V3.3 *** A0A072V4N4_MEDTR)	2.39863e-06	0.000360777	1.77091
Solyc07g019670.3.1	Fatty acid beta-oxidation multifunctional protein (AHRD V3.3 *** A0A077DAS1_9ERIC)	2.41883e-06	0.000361389	1.21745
Solyc05g054320.3.1	Epoxide hydrolase (AHRD V3.3 *** Q41413_SOLTU)	2.48402e-06	0.000364479	-1.63143
Solyc03g063480.2.1	LOW QUALITY:high chlorophyll fluorescent 107 (AHRD V3.3 --* AT3G17040.2)	2.50457e-06	0.000364479	2.55567
Solyc11g007200.2.1	Heavy metal transport/detoxification superfamily protein (AHRD V3.3 *-* AT5G27690.1)	2.52321e-06	0.000364824	-2.04323
Solyc06g063210.3.1	glutamate receptor-like 2.5	2.56562e-06	0.000365523	1.68562
Solyc01g101120.3.1	Glucan endo-1,3-beta-glucosidase (AHRD V3.3 *** A0A0B0PV84_GOSAR)	2.57152e-06	0.000365523	1.59034
Solyc01g091700.3.1	F-box family protein (AHRD V3.3 *** B9IC61_POPTR)	2.5841e-06	0.000365523	-2.06435
Solyc11g045440.1.1	LOW QUALITY:delta(3), delta(2)-enoyl CoA isomerase 1 (AHRD V3.3 --* AT1G65520.1)	2.59332e-06	0.000365523	2.13671
Solyc06g064620.3.1	Cell wall invertase (AHRD V3.3 *** H6V7I5_MANES)	2.6096e-06	0.000365523	1.16103
Solyc03g096550.3.1	PLAT domain-containing protein 1 (AHRD V3.3 *** PLAT1_ARATH)	2.62666e-06	0.000365627	-1.15282
Solyc06g072810.3.1	aspartic/glutamic acid-rich protein (AHRD V3.3 *-* AT5G17160.1)	2.76281e-06	0.000381272	-1.34043
Solyc04g079420.3.1	Disease resistance protein (CC-NBS-LRR class) family protein (AHRD V3.3 *** G7I4I5_MEDTR)	2.77308e-06	0.000381272	1.85275
Solyc01g090120.3.1	Blue copper (AHRD V3.3 *-* A0A0B0MZW4_GOSAR)	2.82632e-06	0.000386224	1.1883
Solyc08g076620.1.1	LOW QUALITY:Eukaryotic aspartyl protease family protein (AHRD V3.3 *** AT1G03230.1)	2.86234e-06	0.000388775	-2.04409
Solyc01g095020.3.1	Chorismate synthase (AHRD V3.3 *** A0A0B0NMD4_GOSAR)	2.98801e-06	0.000403261	1.14767
Solyc04g077080.2.1	Poly [ADP-ribose] polymerase (AHRD V3.3 *** K4BUE5_SOLLC)	3.00498e-06	0.000403261	4.43743
Solyc02g078160.3.1	DUF506 family protein (AHRD V3.3 *** G7IPT8_MEDTR)	3.02753e-06	0.000403869	1.84627
Solyc08g006140.2.1	kinase with adenine nucleotide alpha hydrolases-like domain-containing protein (AHRD V3.3 *** AT2G24370.1)	3.10845e-06	0.000407984	6.49379
Solyc09g082630.3.1	1,2-dihydroxy-3-keto-5-methylthiopentene dioxygenase (AHRD V3.3 *** A0A0H2UIA1_SOLLC)	3.10871e-06	0.000407984	1.25472
Solyc06g071050.3.1	Hypersensitive-induced response protein (AHRD V3.3 *** A6YGE4_CARPA)	3.11299e-06	0.000407984	1.02005
Solyc12g094660.2.1	Disease resistance protein (AHRD V3.3 *** A0A103YE14_CYNCS)	3.16142e-06	0.000409619	1.6794
Solyc03g034320.3.1	Class I glutamine amidotransferase-like superfamily protein (AHRD V3.3 *** AT5G38200.1)	3.1685e-06	0.000409619	5.8403
Solyc05g007140.3.1	Protein kinase (AHRD V3.3 *** Q2HTW4_MEDTR)	3.1803e-06	0.000409619	1.07964
Solyc10g086530.1.1	GRAS family transcription factor (AHRD V3.3 *** A0A072U0I2_MEDTR)	3.20634e-06	0.000410613	2.22245
Solyc09g009770.3.1	Calmodulin binding protein, putative (AHRD V3.3 *** B9T5N0_RICCO)	3.28391e-06	0.000418157	1.06758
Solyc00g020545.1.1	Ferric reductase oxidase (AHRD V3.3 *-* V9HYU8_MANES)	3.37393e-06	0.000427192	-4.80843
Solyc06g060170.3.1	Pectin lyase-like superfamily protein (AHRD V3.3 *** AT4G33440.1)	3.41197e-06	0.000428242	1.11041
Solyc07g009435.1.1	Proteinase inhibitor (AHRD V3.3 --* A0A0R4WFE9_TOBAC)	3.4579e-06	0.000428242	-1.79832
Solyc10g007290.3.1	Phosphoenolpyruvate carboxylase (AHRD V3.3 *** CAPP_TOBAC)	3.45865e-06	0.000428242	-1.81739
Solyc03g115640.3.1	DUF538 family protein (Protein of unknown function%2C DUF538) (AHRD V3.3 *** AT2G03350.1)	3.49453e-06	0.000430308	-1.75533
Solyc07g007620.3.1	Monogalactosyldiacylglycerol synthase (AHRD V3.3 *** A0A087G8S7_ARAAL)	3.6857e-06	0.000451367	1.32386
Solyc01g006720.3.1	ABC transporter family protein (AHRD V3.3 *** B9IIG9_POPTR)	3.80102e-06	0.000461582	1.78785
Solyc04g014900.3.1	Non-specific serine/threonine protein kinase (AHRD V3.3 *-* M1A662_SOLTU)	3.8103e-06	0.000461582	1.80455
Solyc10g077130.1.1	LOW QUALITY:VQ motif-containing family protein (AHRD V3.3 *** B9IHK5_POPTR)	3.84974e-06	0.000462597	1.00132
Solyc12g013560.2.1	3(2),5-bisphosphate nucleotidase HAL2 (AHRD V3.3 *** A0A118JXE0_CYNCS)	3.86376e-06	0.000462597	2.39546
Solyc12g094460.2.1	L-ascorbate oxidase like (AHRD V3.3 *** A0A0B2RKV6_GLYSO)	3.8806e-06	0.000462597	-1.69659
Solyc08g005800.3.1	Pectinacetylesterase family protein (AHRD V3.3 *** G7L754_MEDTR)	3.98464e-06	0.000472462	-1.19347
Solyc06g071280.3.1	protein EDS1	4.00552e-06	0.000472462	1.2363
Solyc01g005010.3.1	XRI1-like protein (AHRD V3.3 *** AT2G01990.2)	4.12145e-06	0.000482728	1.62661
Solyc01g110060.3.1	Purple acid phosphatase (AHRD V3.3 *** A0A0V0IAA9_SOLCH)	4.13564e-06	0.000482728	-1.52187
Solyc12g088660.2.1	Mannose-P-dolichol utilization defect 1 protein (AHRD V3.3 *** AT4G07390.2)	4.17993e-06	0.000483215	-1.16651
Solyc07g063820.3.1	Serine/threonine-protein kinase (AHRD V3.3 *** A0A0V0IT75_SOLCH)	4.24936e-06	0.000483215	1.13789
Solyc06g005820.3.1	Copper transporter, putative (AHRD V3.3 *** A0A061GWU0_THECC)	4.25728e-06	0.000483215	-5.29446
Solyc12g099790.2.1	Calcium-dependent protein kinase, putative (AHRD V3.3 *** B9SJ93_RICCO)	4.25819e-06	0.000483215	-2.80338
Solyc12g015770.2.1	Cellulose synthase, putative (AHRD V3.3 *** B9S9W0_RICCO)	4.2746e-06	0.000483215	-1.50768
Solyc07g005100.3.1	Chitinase/lysozyme (AHRD V3.3 *** Q43591_TOBAC)	4.27582e-06	0.000483215	-1.26603
Solyc09g090100.3.1	cryptochrome 2	4.3178e-06	0.000483215	1.17626
Solyc08g078450.3.1	Exostosin family protein (AHRD V3.3 *** AT4G16745.1)	4.32597e-06	0.000483215	7.58296
Solyc08g081940.3.1	LRR receptor-like kinase (AHRD V3.3 *** A0A072TUR7_MEDTR)	4.35498e-06	0.000483215	-1.30399
Solyc01g099630.3.1	xyloglucan endotransglucosylase-hydrolase 1	4.38993e-06	0.000483215	-1.17207
Solyc06g053760.3.1	Syntaxin, putative (AHRD V3.3 *** B9SHK3_RICCO)	4.40118e-06	0.000483215	-1.67865
Solyc01g102830.3.1	NADH dehydrogenase (ubiquinone)s (AHRD V3.3 *** AT1G14450.2)	4.42962e-06	0.000483215	-1.52375
Solyc07g042510.3.1	Bax inhibitor-1 family protein (AHRD V3.3 *** AT4G15470.1)	4.43423e-06	0.000483215	1.93893
Solyc03g116260.3.1	2-oxoglutarate and Fe(II)-dependent oxygenase superfamily protein, putative (AHRD V3.3 *** A0A061FWB6_THECC)	4.48728e-06	0.000485818	-1.324
Solyc06g066560.2.1	tonoplast intrinsic protein 2.5	4.53984e-06	0.000489146	-4.18502
Solyc08g077300.3.1	UMP-CMP kinase (AHRD V3.3 *** K4CN90_SOLLC)	4.67572e-06	0.000501376	1.77927
Solyc01g086820.3.1	Histone H3 (AHRD V3.3 *** A0A068VC55_COFCA)	4.70415e-06	0.000502022	-2.23487
Solyc04g014290.1.1	LOW QUALITY:Leguminosin group485 secreted peptide (AHRD V3.3 *** A0A072V4P7_MEDTR)	4.75393e-06	0.000504931	1.05959
Solyc12g094650.2.1	DUF594 family protein (AHRD V3.3 *** A0A072VN99_MEDTR)	4.80152e-06	0.000505779	1.74643
Solyc08g078090.1.1	Alpha/beta-Hydrolases superfamily protein (AHRD V3.3 *** A0A061GB30_THECC)	4.80706e-06	0.000505779	1.78444
Solyc01g005320.2.1	3-oxo-5-alpha-steroid 4-dehydrogenase (AHRD V3.3 *** G7ZZ33_MEDTR)	4.9961e-06	0.000518369	-1.81596
Solyc06g050620.3.1	DUF399 family protein, putative (DUF399 and DUF3411) (AHRD V3.3 *** AT2G40400.2)	5.14371e-06	0.000531224	-1.22375
Solyc01g006660.2.1	Subtilisin-like protease (AHRD V3.3 *** A0A0B2PIS0_GLYSO)	5.19425e-06	0.000533983	-2.12515
Solyc03g083400.3.1	CCT motif family protein (AHRD V3.3 *** A0A061G1S7_THECC)	5.38067e-06	0.000545118	1.47128
Solyc09g031610.3.1	DAMAGED DNA BINDING PROTEIN1	5.40487e-06	0.000545118	1.08675
Solyc09g082890.2.1	LOW QUALITY:Calcium-transporting ATPase (AHRD V3.3 *-* M1DHY7_SOLTU)	5.42418e-06	0.000545118	3.65638
Solyc09g009520.3.1	Alpha/beta-Hydrolases superfamily protein (AHRD V3.3 *** A0A061ETT5_THECC)	5.46498e-06	0.000545285	1.48247
Solyc01g090810.4.1	beta-expansin precursor	5.47451e-06	0.000545285	-4.4242
Solyc08g082070.3.1	High mobility group family protein (AHRD V3.3 *** B9GL80_POPTR)	5.57826e-06	0.000550957	-1.49729
Solyc03g096760.1.1	Response to low sulfur protein, putative (AHRD V3.3 *** G7J9Q1_MEDTR)	5.58062e-06	0.000550957	5.54447
Solyc01g112000.3.1	expansin-like protein precursor 1	5.6084e-06	0.000551272	-1.58847
Solyc06g059880.3.1	Acetolactate synthase	5.65051e-06	0.000552985	-4.10298
Solyc09g091910.2.1	Purple acid phosphatase (AHRD V3.3 *** K4CWL7_SOLLC)	5.67728e-06	0.000553189	-1.51928
Solyc03g119210.1.1	Lipid transfer protein (AHRD V3.3 *** S4TID2_GOSHI)	5.70586e-06	0.000553567	-1.1951
Solyc12g005440.1.1	LOW QUALITY:HXXXD-type acyl-transferase family protein, putative (AHRD V3.3 *** A0A061E8Z9_THECC)	5.80801e-06	0.000558682	2.25715
Solyc03g007240.3.1	spermine synthase	5.8568e-06	0.000558682	1.03006
Solyc11g066390.2.1	superoxide dismutase 3	5.85915e-06	0.000558682	2.65385
Solyc06g050530.3.1	Laccase (AHRD V3.3 *** I1M7Q3_SOYBN)	5.85967e-06	0.000558682	1.36839
Solyc05g009620.3.1	Protein PLANT CADMIUM RESISTANCE 2 (AHRD V3.3 *** A0A1D1Y359_9ARAE)	5.88323e-06	0.000558682	2.88232
Solyc02g093680.3.1	succinate dehydrogenase	5.98215e-06	0.00056211	-1.02952
Solyc02g032860.3.1	5'-adenylylsulfate reductase (AHRD V3.3 *** A0A072V4H5_MEDTR)	5.99457e-06	0.00056211	4.53634
Solyc02g080590.3.1	Autophagy-related protein (AHRD V3.3 *** A0A0V0GZQ3_SOLCH)	6.08347e-06	0.000566021	-1.15609
Solyc01g006640.1.1	LOW QUALITY:AMP-dependent synthetase and ligase family protein (AHRD V3.3 *** A0A061GTM3_THECC)	6.08679e-06	0.000566021	11.6061
Solyc02g084860.1.1	BZIP transcription factor family protein (AHRD V3.3 *** B9H4F3_POPTR)	6.11447e-06	0.000566245	-1.78229
Solyc02g064950.3.1	CBS domain-containing protein-like (AHRD V3.3 *** B8AP73_ORYSI)	6.18749e-06	0.000569101	1.02691
Solyc01g010180.3.1	DEA(D/H)-box RNA helicase family protein (AHRD V3.3 --* AT3G61240.2)	6.19609e-06	0.000569101	1.608
Solyc04g079300.3.1	Calcineurin-like metallo-phosphoesterase superfamily protein (AHRD V3.3 *** AT4G11800.1)	6.23504e-06	0.000570264	1.2971
Solyc06g067910.3.1	transmembrane protein, putative (Protein of unknown function, DUF642) (AHRD V3.3 *** AT5G11420.1)	6.26543e-06	0.000570264	-1.96155
Solyc04g014320.1.1	LOW QUALITY:Leguminosin group485 secreted peptide (AHRD V3.3 *** G7KAG0_MEDTR)	6.3104e-06	0.000570264	1.08234
Solyc06g072700.3.1	Heavy metal transport/detoxification superfamily protein (AHRD V3.3 *** AT5G50740.5)	6.31054e-06	0.000570264	-1.02027
Solyc12g009820.2.1	Monogalactosyldiacylglycerol synthase (AHRD V3.3 *** G7JGJ5_MEDTR)	6.41211e-06	0.000575089	-2.19886
Solyc03g122350.3.1	Cytochrome P450 (AHRD V3.3 *** Q0PNH1_CAPCH)	6.41526e-06	0.000575089	2.81759
Solyc06g071770.3.1	Ubiquitin-associated/TS-N domain protein, putative (AHRD V3.3 *-* A0A072UPL1_MEDTR)	6.46071e-06	0.000576856	1.0014
Solyc01g080020.2.1	Eukaryotic aspartyl protease family protein, putative (AHRD V3.3 *** A0A061ELJ0_THECC)	6.49328e-06	0.000577197	1.53562
Solyc09g020190.3.1	non-specific phospholipase C1-like	6.51603e-06	0.000577197	1.14644
Solyc02g085600.1.1	Transcription factor GRAS (AHRD V3.3 *** A0A103YGV0_CYNCS)	6.62841e-06	0.000582459	1.88415
Solyc07g063770.3.1	Serine/threonine-protein kinase (AHRD V3.3 *** A0A0V0IT75_SOLCH)	6.65341e-06	0.000582459	2.88579
Solyc02g071820.3.1	Receptor-like protein kinase (AHRD V3.3 *** B9I1R1_POPTR)	6.75783e-06	0.000587015	1.79671
Solyc05g007510.3.1	RNA-directed RNA polymerase	6.81956e-06	0.000590089	1.7781
Solyc01g081600.3.1	Non-specific lipid-transfer protein (AHRD V3.3 *** K4AY52_SOLLC)	6.86603e-06	0.000591825	1.48915
Solyc11g071730.2.1	Kinesin, putative (AHRD V3.3 *** B9SS38_RICCO)	7.05417e-06	0.000605712	-1.2784
Solyc09g082660.3.1	Caffeoyl-CoA O-methyltransferase (AHRD V3.3 *** Q2YHM9_PLAMJ)	7.08958e-06	0.00060643	5.31142
Solyc05g047590.3.1	Sl Pectinesterase	7.17396e-06	0.000609693	-2.05601
Solyc01g096740.3.1	Protein zinc induced facilitator-like 1 (AHRD V3.3 *** A0A0B0NBA1_GOSAR)	7.18214e-06	0.000609693	-1.02129
Solyc08g079190.1.1	Bifunctional inhibitor/lipid-transfer protein/seed storage 2S albumin superfamily protein (AHRD V3.3 *** AT4G12490.1)	7.33758e-06	0.000619051	-2.78903
Solyc02g083250.3.1	Ganglioside-induced differentiation-associated protein 2 (AHRD V3.3 *** A0A199VGA4_ANACO)	7.34762e-06	0.000619051	-1.61626
Solyc02g068740.3.1	Glycine cleavage system H family protein (AHRD V3.3 *** B9ICP5_POPTR)	7.4511e-06	0.000621643	-1.10846
Solyc09g075020.3.1	Multidrug resistance protein ABC transporter family protein (AHRD V3.3 *** G7IF78_MEDTR)	7.50932e-06	0.000621643	1.21814
Solyc03g005200.3.1	Lipid transfer protein (AHRD V3.3 *** G7K520_MEDTR)	7.52885e-06	0.000621643	-1.35792
Solyc01g106610.2.1	LEPR1A1A	7.53861e-06	0.000621643	-1.43301
Solyc11g011380.2.1	glutamine synthetase	7.54482e-06	0.000621643	-1.53022
Solyc05g043360.2.1	Laccase (AHRD V3.3 *** A0A067JKU4_JATCU)	7.67619e-06	0.000628704	-2.96219
Solyc03g114240.3.1	Polygalacturonase non-catalytic protein (AHRD V3.3 *** G7K1D9_MEDTR)	7.6888e-06	0.000628704	-1.33574
Solyc04g074740.3.1	Blue copper protein, putative (AHRD V3.3 *** B9RJR1_RICCO)	7.73319e-06	0.000628704	1.18342
Solyc07g062630.1.1	ABC transporter family protein (AHRD V3.3 *** B9I1V7_POPTR)	7.75533e-06	0.000628704	1.39265
Solyc05g050340.3.1	WRKY transcription factor 58	7.77079e-06	0.000628704	1.29148
Solyc08g008670.3.1	Phosphomannomutase (AHRD V3.3 *** PMM_SOLLC)	7.84485e-06	0.000632413	-1.41844
Solyc07g053130.3.1	Serine/threonine-protein kinase (AHRD V3.3 *** K4CFL1_SOLLC)	7.88375e-06	0.000633022	1.27832
Solyc03g007250.1.1	Cyclic nucleotide gated channel CNGC6 (AHRD V3.3 *-* A0A0B4U3H6_SOLLC)	7.90889e-06	0.000633022	1.04529
Solyc05g008150.3.1	Metallocarboxypeptidase inhibitor (AHRD V3.3 *** O24373_SOLTU)	7.9692e-06	0.000635579	-6.28081
Solyc11g045150.1.1	myosin XI D (AHRD V3.3 --* AT2G33240.8)	8.00163e-06	0.000635902	2.16072
Solyc01g087560.3.1	Methyltransferase (AHRD V3.3 *** K4AYE6_SOLLC)	8.14978e-06	0.000645388	-1.48974
Solyc03g119080.4.1	beta-mannosidase enzyme	8.21528e-06	0.000647104	-1.75011
Solyc05g055440.1.1	Histone H2B (AHRD V3.3 *** K4C2M0_SOLLC)	8.2292e-06	0.000647104	-1.33994
Solyc12g014420.2.1	Glucan endo-1,3-beta-glucosidase, putative (AHRD V3.3 *** B9SU04_RICCO)	8.43389e-06	0.000651974	1.0873
Solyc04g072850.3.1	Beta-D-xylosidase (AHRD V3.3 *** H1AC33_SOLLC)	8.43674e-06	0.000651974	-1.22928
Solyc08g079090.3.1	Monocopper oxidase-like protein SKU5 (AHRD V3.3 *** SKU5_ARATH)	8.44525e-06	0.000651974	-1.21022
Solyc03g117380.3.1	Protein TOPLESS (AHRD V3.3 *-* TPL_ARATH)	8.47061e-06	0.000651974	1.96489
Solyc02g090300.3.1	Cytochrome P450 (AHRD V3.3 *** Q8H0I6_PETHY)	8.47354e-06	0.000651974	-2.05866
Solyc08g081890.3.1	ABC transporter family protein (AHRD V3.3 *** U5FPJ5_POPTR)	8.51109e-06	0.000651974	-1.36926
Solyc08g079230.1.1	Bifunctional inhibitor/lipid-transfer protein/seed storage 2S albumin superfamily protein (AHRD V3.3 *** A0A061DW53_THECC)	8.52387e-06	0.000651974	-2.93042
Solyc01g080680.3.1	Sugar facilitator protein 3	8.55475e-06	0.00065211	-1.56984
Solyc07g049660.3.1	Benzyl alcohol O-benzoyltransferase (AHRD V3.3 *-* BEBT_TOBAC)	8.59161e-06	0.000652701	3.16055
Solyc02g062600.3.1	Gamma carbonic anhydrase-like protein (AHRD V3.3 *** I3SYK2_MEDTR)	8.85474e-06	0.000669982	-1.00715
Solyc01g096250.2.1	LOW QUALITY:oxidoreductases, acting on NADH or NADPH (AHRD V3.3 *-* AT1G75260.1)	8.87888e-06	0.000669982	1.26831
Solyc09g009690.3.1	Inosine-uridine preferring nucleoside hydrolase, putative (AHRD V3.3 *** B9SRU5_RICCO)	8.93475e-06	0.000671935	-1.42832
Solyc05g008140.3.1	LEM3 (ligand-effect modulator 3) family protein / CDC50 family protein (AHRD V3.3 --* AT1G16360.4)	9.02484e-06	0.000672574	-1.04615
Solyc06g074940.3.1	ABC transporter family protein (AHRD V3.3 *** AT5G60790.1)	9.04448e-06	0.000672574	1.07009
Solyc08g081760.2.1	Loricrin-like (AHRD V3.3 *** A0A0K9PKU0_ZOSMR)	9.07036e-06	0.000672574	1.68586
Solyc02g062800.2.1	F-box protein (AHRD V3.3 *** W9SND6_9ROSA)	9.07482e-06	0.000672574	1.16281
Solyc03g019760.3.1	ABC transporter G family member (AHRD V3.3 *** A0A0K9NYG1_ZOSMR)	9.0933e-06	0.000672574	2.99296
Solyc07g042470.3.1	Small auxin up-regulated RNA64	9.18499e-06	0.000677121	-2.03039
Solyc03g119600.1.1	LOW QUALITY:NIMIN2b protein (AHRD V3.3 *** Q0MR95_TOBAC)	9.41815e-06	0.000689255	1.65861
Solyc04g074050.3.1	Receptor protein kinase, putative (AHRD V3.3 *** A0A061FG24_THECC)	9.47825e-06	0.000689255	2.41277
Solyc06g083933.1.1	Zinc finger, C2H2 (AHRD V3.3 *-* A0A124SIE2_CYNCS)	9.52247e-06	0.000689255	1.83814
Solyc09g007640.3.1	Carboxypeptidase (AHRD V3.3 *** K4CQF3_SOLLC)	9.53431e-06	0.000689255	1.19419
Solyc03g079880.3.1	Protease inhibitor/seed storage/lipid transfer family protein (AHRD V3.3 *** B9HHI8_POPTR)	9.55918e-06	0.000689255	-1.48571
Solyc04g015620.3.1	imidazolonepropionase (Protein of unknown function, DUF642) (AHRD V3.3 *** AT2G41810.1)	9.56486e-06	0.000689255	-1.53307
Solyc11g030730.2.1	Cytochrome P450 (AHRD V3.3 *** Q0PNH1_CAPCH)	9.67855e-06	0.000693954	2.09105
Solyc08g074690.3.1	Polyphenol oxidase (AHRD V3.3 *** J7ES67_NICBE)	9.69922e-06	0.000693954	-2.28584
Solyc07g053220.2.1	Serine/threonine-protein kinase (AHRD V3.3 *** M1DRI9_SOLTU)	9.72298e-06	0.000693954	1.40914
Solyc06g007180.3.1	asparagine synthetase 1	1.00383e-05	0.000710192	1.76749
Solyc05g006030.3.1	D-ribose-binding periplasmic protein (AHRD V3.3 *** AT1G60010.1)	1.00404e-05	0.000710192	-1.40272
Solyc11g071420.2.1	I2C2	1.00732e-05	0.000710192	1.18769
Solyc04g081870.3.1	Expansin A11	1.01572e-05	0.000710192	-1.61518
Solyc02g081340.3.1	Glutathione S-transferase (AHRD V3.3 *** E1AWJ7_CAPAN)	1.01614e-05	0.000710192	4.01869
Solyc11g056680.1.1	Leucine-rich repeat receptor-like protein kinase family (AHRD V3.3 *** A0A0K9PVU5_ZOSMR)	1.01982e-05	0.000710192	-2.38774
Solyc01g091580.3.1	Signal recognition particle receptor family protein (AHRD V3.3 *** B9IC92_POPTR)	1.0212e-05	0.000710192	1.10005
Solyc03g116060.3.1	Exostosin family protein (AHRD V3.3 *** AT1G74680.1)	1.02517e-05	0.000710192	-1.50795
Solyc03g031620.3.1	5'-adenylylsulfate reductase (AHRD V3.3 *** A0A072V4H5_MEDTR)	1.02744e-05	0.000710192	3.87489
Solyc06g006080.3.1	thiamine biosynthesis protein ThiC	1.02991e-05	0.000710192	2.45675
Solyc05g051850.3.1	putative myo-inositol-1-phosphatase	1.04219e-05	0.000716461	-1.41418
Solyc06g076860.3.1	cell division control 6 (AHRD V3.3 *** AT2G29680.2)	1.05384e-05	0.000722249	-1.61199
Solyc11g010780.1.1	UDP-glycosyltransferase (AHRD V3.3 *** A0A165XS50_DAUCA)	1.06474e-05	0.000726212	-1.58874
Solyc02g093960.3.1	Endosomal targeting BRO1-like domain-containing protein (AHRD V3.3 *** A0A061EKR8_THECC)	1.07906e-05	0.000726212	-1.49608
Solyc06g071220.1.1	LOW QUALITY:Peptidase S41 family protein (AHRD V3.3 --* AT5G46390.2)	1.08807e-05	0.000728615	3.11804
Solyc08g077360.3.1	Dynamin, putative (AHRD V3.3 *** B9SKH8_RICCO)	1.08919e-05	0.000728615	2.85293
Solyc04g072000.3.1	Chitinase (AHRD V3.3 *** A0A1B1HY32_9APIA)	1.09239e-05	0.000728615	-1.77552
Solyc07g009090.3.1	defensin-like protein (AHRD V3.3 *** AT1G19610.1)	1.0998e-05	0.000729382	-1.14268
Solyc10g079690.2.1	callose synthase 1 (AHRD V3.3 --* AT1G05570.4)	1.10004e-05	0.000729382	5.36426
Solyc02g082850.3.1	Serine acetyltransferase (AHRD V3.3 *** G7K010_MEDTR)	1.12458e-05	0.000742388	2.95214
Solyc04g078280.3.1	microtubule-associated protein 65-7 (AHRD V3.3 --* AT1G14690.2)	1.12629e-05	0.000742388	2.27154
Solyc11g032090.2.1	calcium/calcium/calmodulin-dependent Serine/Threonine-kinase (AHRD V3.3 *** AT2G47010.2)	1.13125e-05	0.000743476	1.70646
Solyc08g080140.3.1	3,5-epimerase/4-reductase (AHRD V3.3 *** I3SMF8_MEDTR)	1.14473e-05	0.000749703	-1.36316
Solyc07g049670.3.1	Benzyl alcohol O-benzoyltransferase (AHRD V3.3 *** BEBT_TOBAC)	1.14742e-05	0.000749703	3.14768
Solyc02g082050.3.1	disease resistance protein (TIR-NBS-LRR class) (AHRD V3.3 *** AT5G17680.2)	1.15424e-05	0.000750081	1.77003
Solyc10g076240.2.1	Peroxidase (AHRD V3.3 *** A0A0E0NC86_ORYRU)	1.15635e-05	0.000750081	-1.07316
Solyc09g061890.3.1	Pectate lyase (AHRD V3.3 *** M1BAL5_SOLTU)	1.16139e-05	0.000750081	-2.76077
Solyc02g069250.3.1	Cinnamyl alcohol dehydrogenase (AHRD V3.3 *** A0A1B0YY99_DAUCA)	1.17066e-05	0.000750147	2.91324
Solyc04g082030.1.1	ornithine decarboxylase	1.17153e-05	0.000750147	1.04229
Solyc05g053020.3.1	Pathogenesis-related thaumatin family protein (AHRD V3.3 *** A0A072UY44_MEDTR)	1.18928e-05	0.000754219	-1.65198
Solyc12g088530.2.1	cyclin A3.1	1.19135e-05	0.000754219	-1.35635
Solyc02g030300.3.1	Serine/threonine-protein kinase (AHRD V3.3 *** U5GTQ6_POPTR)	1.19921e-05	0.000757059	1.37012
Solyc10g081730.2.1	TPX2 (targeting protein for Xklp2) protein family (AHRD V3.3 *** AT2G35880.3)	1.21495e-05	0.00076222	-1.15642
Solyc08g007690.1.1	Subtilisin-like protease (AHRD V3.3 *** Q9LWA3_SOLLC)	1.21608e-05	0.00076222	-1.5945
Solyc02g065050.1.1	Eukaryotic aspartyl protease family protein (AHRD V3.3 *** AT2G39710.1)	1.22051e-05	0.00076222	2.20047
Solyc12g096890.1.1	F-box protein PP2 (AHRD V3.3 *** A0A059PC27_CICAR)	1.22099e-05	0.00076222	3.39691
Solyc04g008040.3.1	Microtubule-associated protein 70-2 (AHRD V3.3 *** MP702_ARATH)	1.23825e-05	0.000770844	-1.10365
Solyc08g007460.2.1	Lipid transfer protein (AHRD V3.3 *** I3SGW1_MEDTR)	1.24913e-05	0.000771106	1.46138
Solyc03g019670.3.1	Non-hemolytic phospholipase C (AHRD V3.3 *** A0A0B2RKR1_GLYSO)	1.25243e-05	0.000771106	-1.04828
Solyc09g011270.3.1	Cysteine/Histidine-rich C1 domain family protein (AHRD V3.3 *** AT2G37820.1)	1.27838e-05	0.000782783	2.57336
Solyc01g081570.3.1	carboxyl-terminal peptidase (DUF239) (AHRD V3.3 *** AT2G44210.1)	1.28189e-05	0.000782791	-1.29355
Solyc02g065470.1.1	pathogenesis-related protein-1-like protein (AHRD V3.3 *** AT2G19990.1)	1.30032e-05	0.000790563	-1.10111
Solyc10g011810.3.1	Fatty acid/sphingolipid desaturase (AHRD V3.3 *-* AT2G46210.1)	1.30167e-05	0.000790563	1.11513
Solyc09g092690.3.1	Peptidyl-prolyl cis-trans isomerase (AHRD V3.3 *** A0A0K9NXQ5_ZOSMR)	1.30994e-05	0.000793435	-2.03994
Solyc06g072980.3.1	Autophagy-related protein 13 (AHRD V3.3 *** A0A103XD03_CYNCS)	1.31619e-05	0.000795074	1.00653
Solyc11g011210.2.1	Gibberellin-regulated family protein (AHRD V3.3 *** AT1G74670.1)	1.32917e-05	0.000796642	-1.60148
Solyc05g056020.3.1	V-type proton ATPase subunit G (AHRD V3.3 *** A0A199UG74_ANACO)	1.32946e-05	0.000796642	-1.77605
Solyc10g076760.2.1	Kinase family protein (AHRD V3.3 *** B9IG83_POPTR)	1.34118e-05	0.000797604	1.57107
Solyc11g012130.2.1	Blue copper protein (AHRD V3.3 *** A0A0B2RLQ3_GLYSO)	1.34488e-05	0.000797604	1.63711
Solyc02g062140.2.1	Armadillo repeat only (AHRD V3.3 *** W0TQK6_ACAMN)	1.35496e-05	0.000797604	1.333
Solyc03g123410.1.1	Germin-like protein (AHRD V3.3 *** Q0PWM4_CAPCH)	1.35645e-05	0.000797604	-2.76528
Solyc06g053980.3.1	Chlorophyllase (AHRD V3.3 *** F1BPW6_SOLPN)	1.35883e-05	0.000797604	1.75057
Solyc04g054500.3.1	metal ion binding protein	1.35946e-05	0.000797604	1.15395
Solyc04g014770.1.1	LOW QUALITY:transmembrane protein (AHRD V3.3 --* AT5G14330.1)	1.36225e-05	0.000797604	-3.51231
Solyc04g074310.3.1	RNA-binding family protein, putative (AHRD V3.3 *-* A0A061G9K2_THECC)	1.38203e-05	0.000804483	-1.55019
Solyc06g062430.3.1	Myo-inositol oxygenase (AHRD V3.3 *** K7VPE5_SOLTU)	1.39717e-05	0.000809834	2.29339
Solyc06g008990.1.1	LOW QUALITY:Fantastic four-like protein (AHRD V3.3 *-* G7IE53_MEDTR)	1.39845e-05	0.000809834	-5.02592
Solyc03g113760.3.1	E2F transcription factor-like E2FE (AHRD V3.3 *** W9SXR3_9ROSA)	1.43497e-05	0.000818301	-1.18385
Solyc12g009745.1.1	Leucine-rich-repeat receptor-like protein (AHRD V3.3 *** A0A0D4WVW2_GOSBA)	1.44978e-05	0.000820478	1.8363
Solyc12g009730.2.1	Leucine-rich-repeat receptor-like protein (AHRD V3.3 *** A0A0D4WVW2_GOSBA)	1.44978e-05	0.000820478	1.8363
Solyc01g111880.3.1	MAP kinase kinase kinase 11	1.45567e-05	0.000820583	3.42252
Solyc06g035490.3.1	bHLH transcription factor 042	1.45728e-05	0.000820583	-1.7443
Solyc07g064990.3.1	S-adenosyl-L-methionine:carboxyl methyltransferase family protein (AHRD V3.3 *** B9GJG7_POPTR)	1.46162e-05	0.000820959	-1.68762
Solyc03g098210.3.1	Cyclic nucleotide gated channel CNGC15 (AHRD V3.3 *** A0A0B4U342_SOLLC)	1.4746e-05	0.000826179	1.34643
Solyc11g072920.2.1	Peroxidase (AHRD V3.3 *** K4DAZ8_SOLLC)	1.49536e-05	0.000833647	1.42745
Solyc03g093380.2.1	protein kinase family protein (AHRD V3.3 *** AT1G51870.2)	1.51598e-05	0.000840958	-1.31154
Solyc04g051690.3.1	WRKY transcription factor 51	1.52735e-05	0.000845169	3.85579
Solyc04g005550.2.1	Disease resistance protein (NBS-LRR class) family (AHRD V3.3 *-* AT5G40060.1)	1.55177e-05	0.000848866	1.57038
Solyc06g005610.1.1	LOW QUALITY:RTL5-like protein (AHRD V3.3 *** F5C0G8_SOLCH)	1.55394e-05	0.000848866	-1.9832
Solyc11g071320.2.1	50S ribosomal protein L27 (AHRD V3.3 *** W9QGR1_9ROSA)	1.55855e-05	0.000848866	-1.0402
Solyc03g116370.3.1	RP/EB family microtubule-associated protein (AHRD V3.3 *** A0A072TJV8_MEDTR)	1.56812e-05	0.000848866	-2.04327
Solyc05g055310.3.1	Heavy metal transport/detoxification superfamily protein (AHRD V3.3 *-* AT5G27690.1)	1.59042e-05	0.000856799	-1.22491
Solyc07g032250.3.1	AT4G29520-like protein (AHRD V3.3 *** A0A097PSU3_SOLLC)	1.59513e-05	0.000857277	-1.23493
Solyc07g062970.3.1	protein phosphatase 2C	1.60018e-05	0.000857935	1.24645
Solyc06g050700.3.1	Polyadenylate-binding protein-interacting protein 2 (AHRD V3.3 *** A0A0B2RZZ6_GLYSO)	1.60984e-05	0.000861054	-1.45408
Solyc07g008630.1.1	Leucine-rich repeat receptor-like protein kinase family protein (AHRD V3.3 *** AT4G08850.2)	1.68191e-05	0.000888993	1.75969
Solyc12g042380.2.1	Stress up-regulated Nod 19 (AHRD V3.3 *** A0A118K3L3_CYNCS)	1.69534e-05	0.000893982	1.61844
Solyc07g008590.1.1	LOW QUALITY:Leucine-rich receptor-like kinase family protein (AHRD V3.3 *** G7K7L1_MEDTR)	1.70067e-05	0.00089469	1.33375
Solyc03g007550.3.1	LIM domain-containing protein A, putative isoform 1 (AHRD V3.3 *** A0A061G8M8_THECC)	1.70489e-05	0.000894809	-1.13031
Solyc05g014710.3.1	Remorin family protein (AHRD V3.3 *** A0A061E752_THECC)	1.73155e-05	0.000895831	-1.74548
Solyc01g099950.1.1	Pectinesterase (AHRD V3.3 *** K4B129_SOLLC)	1.74488e-05	0.000895831	-1.75814
Solyc01g060260.3.1	Glycine-rich protein family (AHRD V3.3 *-* AT5G49350.2)	1.75138e-05	0.000895831	1.09605
Solyc08g078950.3.1	NIT1	1.75349e-05	0.000895831	-1.08428
Solyc11g063510.1.1	LOW QUALITY:Ypt/Rab-GAP domain of gyp1p superfamily protein (AHRD V3.3 --* AT4G28550.1)	1.75623e-05	0.000895831	2.07152
Solyc04g014330.1.1	LOW QUALITY:Leguminosin group485 secreted peptide (AHRD V3.3 *** G7KAF8_MEDTR)	1.7588e-05	0.000895831	1.17929
Solyc09g007270.3.1	Ascorbate peroxidase (AHRD V3.3 *** B9VRH6_CITMA)	1.77371e-05	0.000901372	1.73133
Solyc03g096460.3.1	wound/stress protein AY568721	1.7778e-05	0.000901409	-3.16594
Solyc12g010800.2.1	BZIP family transcription factor (AHRD V3.3 *** G7ZUL8_MEDTR)	1.79456e-05	0.000902485	-1.70993
Solyc03g007130.3.1	65-kDa microtubule-associated 3-like protein (AHRD V3.3 *** A0A0B0NAV0_GOSAR)	1.79599e-05	0.000902485	-1.04904
Solyc04g007050.3.1	Disease resistance protein (AHRD V3.3 *** A0A103XDQ0_CYNCS)	1.79603e-05	0.000902485	1.01899
Solyc01g099660.3.1	Heat shock protein 70 (AHRD V3.3 *** Q9M4E8_CUCSA)	1.81231e-05	0.000908626	2.31289
Solyc02g065260.3.1	Retrovirus-related Pol polyprotein from transposon TNT 1-94 (AHRD V3.3 *-* A0A151T437_CAJCA)	1.8202e-05	0.000910546	7.09081
Solyc03g032190.3.1	cyclinB2_7	1.82886e-05	0.000911507	-1.2146
Solyc03g025190.4.1	anthocyanin permease	1.83373e-05	0.000911507	6.36964
Solyc12g094690.1.1	RING/U-box superfamily protein, putative (AHRD V3.3 *** A0A061FF49_THECC)	1.83621e-05	0.000911507	1.35802
Solyc05g006215.1.1	Nucleic acid-binding, OB-fold (AHRD V3.3 *** A0A103XVT7_CYNCS)	1.83839e-05	0.000911507	-1.07679
Solyc04g015370.3.1	Acyl carrier protein (AHRD V3.3 *** K4BQ40_SOLLC)	1.85217e-05	0.000914373	-1.14092
Solyc01g109390.3.1	Protease inhibitor/seed storage/lipid transfer protein family protein (AHRD V3.3 *** D7MM18_ARALL)	1.85542e-05	0.000914373	-2.33539
Solyc01g073710.2.1	LOW QUALITY:Calcium-binding EF hand family protein (AHRD V3.3 *** A9PCU6_POPTR)	1.85641e-05	0.000914373	-1.17155
Solyc02g080670.3.1	L-ascorbate oxidase (AHRD V3.3 *** A0A0B0MPT8_GOSAR)	1.86849e-05	0.000918305	-1.89259
Solyc05g055160.3.1	DnaJ-like protein (AHRD V3.3 *** Q38HT9_SOLTU)	1.88375e-05	0.000923777	1.12027
Solyc12g044630.2.1	Profilin (AHRD V3.3 *** M1CJS2_SOLTU)	1.90007e-05	0.000929746	-2.46675
Solyc11g065625.1.1	Phototropin 1 (AHRD V3.3 --* C1IDE6_9LAMI)	1.92339e-05	0.000935036	3.08674
Solyc07g006700.1.1	Pathogenesis-related family protein (AHRD V3.3 *** B9IM28_POPTR)	1.93739e-05	0.000939602	-2.74144
Solyc01g094835.1.1	Serine/threonine-protein kinase (AHRD V3.3 *** M0ZGV5_SOLTU)	1.97542e-05	0.000947006	1.01985
Solyc04g082930.2.1	Chlorophyll a-b binding protein, chloroplastic (AHRD V3.3 *** M1ALX2_SOLTU)	1.98465e-05	0.000947006	1.09245
Solyc06g074710.1.1	hydroxycinnamoyl-CoA shikimate/quinate hydroxycinnamoyl transferase (AHRD V3.3 *** AT5G48930.1)	1.98518e-05	0.000947006	-1.28558
Solyc06g082590.1.1	DNA-binding protein Pti6	1.98702e-05	0.000947006	1.00578
Solyc05g014270.3.1	TPX2 (Targeting protein for Xklp2) family protein, putative (AHRD V3.3 *** A0A072U7R9_MEDTR)	1.99261e-05	0.000947006	-1.15216
Solyc08g067340.3.1	WRKY transcription factor 46	1.9945e-05	0.000947006	2.93159
Solyc03g095730.3.1	Ubiquinol-cytochrome c reductase complex 6.7 kDa protein (AHRD V3.3 *** UCR11_SOLTU)	2.01349e-05	0.000950681	-1.14653
Solyc05g010340.3.1	Uridine kinase (AHRD V3.3 *** A0A0K9NRI5_ZOSMR)	2.01496e-05	0.000950681	-1.25162
Solyc03g119590.1.1	LOW QUALITY:NIMIN2c protein (AHRD V3.3 *** A0FJY4_TOBAC)	2.02116e-05	0.000951603	4.86023
Solyc03g116067.1.1	Gibberellin-regulated protein (AHRD V3.3 *** B4UW77_ARAHY)	2.03514e-05	0.000953224	-10.5142
Solyc07g018240.1.1	LOW QUALITY:GNS1/SUR4 membrane protein (AHRD V3.3 *** A0A103XMP3_CYNCS)	2.04363e-05	0.000953224	4.12011
Solyc06g035790.3.1	S-adenosyl-L-methionine-dependent methyltransferases superfamily protein (AHRD V3.3 *** AT4G00750.1)	2.04534e-05	0.000953224	-1.18063
Solyc01g073750.3.1	Glucan synthase-like protein (AHRD V3.3 *** G7KWP5_MEDTR)	2.04587e-05	0.000953224	1.06484
Solyc02g067410.2.1	Homeobox associated leucine zipper protein (AHRD V3.3 *** A0A072U5Q1_MEDTR)	2.05364e-05	0.000953342	-2.31941
Solyc01g006620.3.1	C2 calcium/lipid-binding and GRAM domain protein (AHRD V3.3 *** A0A072ULK6_MEDTR)	2.05463e-05	0.000953342	1.14407
Solyc10g050110.1.1	Leucine-rich repeat receptor-like protein kinase family (AHRD V3.3 *** A0A0K9PL83_ZOSMR)	2.08025e-05	0.000963231	-1.24543
Solyc06g033920.1.1	Leucine-rich repeat receptor-like protein kinase family protein (AHRD V3.3 *** AT3G24240.1)	2.11989e-05	0.000970375	1.21776
Solyc04g009910.3.1	phosphoenolpyruvate carboxylase kinase 1	2.12399e-05	0.000970375	-2.13183
Solyc12g057080.2.1	Glycosyltransferase (AHRD V3.3 *** Q589Y2_TOBAC)	2.13374e-05	0.000970375	3.66957
Solyc06g072660.3.1	Protein DEK (AHRD V3.3 *** A0A0B2QBX5_GLYSO)	2.13566e-05	0.000970375	-1.00438
Solyc12g009770.1.1	LOW QUALITY:Leucine-rich-repeat receptor-like protein (AHRD V3.3 *** A0A097BR55_GOSBA)	2.139e-05	0.000970375	4.21074
Solyc07g025380.3.1	DNA ligase-like protein (AHRD V3.3 *-* AT1G75150.2)	2.1433e-05	0.000970375	-1.03404
Solyc02g065170.3.1	L-ascorbate oxidase like (AHRD V3.3 *** A0A0B2RUS1_GLYSO)	2.15057e-05	0.000971477	-1.07193
Solyc09g082560.3.1	SUN-like protein 26	2.16308e-05	0.000971477	-1.86544
Solyc02g063440.3.1	cysteine-rich/transmembrane domain A-like protein (AHRD V3.3 -** AT2G32210.1)	2.17277e-05	0.000973879	1.76019
Solyc06g053550.3.1	Peroxisomal membrane protein PMP22 (AHRD V3.3 *** A0A199UZZ3_ANACO)	2.19078e-05	0.00097691	1.00303
Solyc09g082810.3.1	Glycine-rich protein (AHRD V3.3 *-* D2K2U0_TOBAC)	2.19261e-05	0.00097691	3.86999
Solyc12g042470.2.1	NAD(P)H-dependent oxidoreductase (AHRD V3.3 *** B6SZK3_MAIZE)	2.20989e-05	0.000978773	1.64071
Solyc04g074770.2.1	Phage capsid scaffolding protein (GPO) serine peptidase (AHRD V3.3 *-* G7KAI6_MEDTR)	2.21898e-05	0.00098086	-1.23136
Solyc08g083115.1.1	Cystathionine gamma-synthase, putative (AHRD V3.3 *** B9RYU1_RICCO)	2.22698e-05	0.000982456	2.4267
Solyc06g005260.3.1	Glutaredoxin (AHRD V3.3 *** GLRX_SOLLC)	2.24525e-05	0.000988573	-1.02089
Solyc05g052680.1.1	LOW QUALITY:HXXXD-type acyl-transferase family protein (AHRD V3.3 *** AT2G39980.1)	2.26304e-05	0.000990565	-1.46799
Solyc09g074560.3.1	CONSTANS-like zinc finger protein (AHRD V3.3 *** A0A0H3YNS5_9ROSI)	2.2719e-05	0.000991837	1.18823
Solyc01g094830.3.1	Protein DETOXIFICATION (AHRD V3.3 *-* K4AZM3_SOLLC)	2.28364e-05	0.000991837	1.29033
Solyc06g068680.3.1	Respiratory burst oxidase homolog (AHRD V3.3 *** Q84KK7_NICBE)	2.29306e-05	0.000993998	1.46734
Solyc08g079200.1.1	Bifunctional inhibitor/lipid-transfer protein/seed storage 2S albumin superfamily protein (AHRD V3.3 *** AT4G12490.1)	2.35625e-05	0.00101942	-2.73492
Solyc06g007130.4.1	omega-3 fatty acid desaturase-3	2.37291e-05	0.00102465	-1.77947
Solyc04g064640.3.1	Bidirectional sugar transporter SWEET (AHRD V3.3 *** K4BT55_SOLLC)	2.38255e-05	0.00102595	2.408
Solyc08g066740.3.1	Early nodulin-like protein 1 (AHRD V3.3 *** A0A151U5D7_CAJCA)	2.38508e-05	0.00102595	-1.41611
Solyc03g117340.1.1	LOW QUALITY:Sterile alpha motif (SAM) domain-containing protein (AHRD V3.3 *** AT1G80520.1)	2.39946e-05	0.00102914	-5.56845
Solyc01g094270.3.1	NAD(P)-binding Rossmann-fold superfamily protein (AHRD V3.3 *** AT2G24190.2)	2.40169e-05	0.00102914	-2.70952
Solyc11g066160.1.1	histone H4 (AHRD V3.3 *** AT2G28740.1)	2.41224e-05	0.00102967	-1.35965
Solyc03g006260.3.1	Calcium-binding EF-hand (AHRD V3.3 *-* A0A103XMB0_CYNCS)	2.42031e-05	0.00102967	2.02938
Solyc02g082170.2.1	Purine permease-related family protein (AHRD V3.3 *** B9GYR4_POPTR)	2.43359e-05	0.00103294	1.33834
Solyc12g056160.2.1	Cation/H(+) antiporter (AHRD V3.3 *** A0A0K9NMD6_ZOSMR)	2.44622e-05	0.00103309	-1.62298
Solyc03g082540.3.1	Triose phosphate/phosphate translocator, chloroplastic (AHRD V3.3 --* A0A1D1YFA4_9ARAE)	2.44778e-05	0.00103309	1.31856
Solyc11g005350.2.1	WAT1-related protein (AHRD V3.3 *** K4D4E8_SOLLC)	2.47055e-05	0.00103557	-2.19458
Solyc08g079235.1.1	Plant invertase/pectin methylesterase inhibitor (AHRD V3.3 *** G7KG88_MEDTR)	2.47214e-05	0.00103557	-1.73309
Solyc03g005250.3.1	ATP-sulfurylase (AHRD V3.3 *** Q1W2K0_CAMSI)	2.48836e-05	0.00103848	-1.09441
Solyc07g065500.2.1	CCAAT-binding transcription factor	2.53631e-05	0.00105262	-1.71422
Solyc05g054090.3.1	UDP-3-O-acyl N-acetylglycosamine deacetylase family protein (AHRD V3.3 --* AT1G25210.2)	2.59549e-05	0.00107208	-2.63401
Solyc03g081240.3.1	Two-component response regulator-like protein (AHRD V3.3 *** W9RA17_9ROSA)	2.59757e-05	0.00107208	1.23943
Solyc07g066080.3.1	Ubiquitin-conjugating enzyme E2 (AHRD V3.3 *** A0A1D1XIE8_9ARAE)	2.6038e-05	0.00107268	1.04985
Solyc10g079300.2.1	Calcium-transporting ATPase (AHRD V3.3 *** M1AEH1_SOLTU)	2.61038e-05	0.00107342	-1.46561
Solyc07g053010.2.1	NBS-LRR type disease resistance protein (AHRD V3.3 *** Q19PJ0_POPTR)	2.64696e-05	0.00108299	1.59171
Solyc10g080400.2.1	Uv-b-insensitive 4, putative (AHRD V3.3 *** A0A061EX89_THECC)	2.64866e-05	0.00108299	-1.3816
Solyc09g083010.3.1	Endonuclease III homolog (AHRD V3.3 *** M1A6B0_SOLTU)	2.65922e-05	0.00108299	1.56442
Solyc03g112230.3.1	Ubiquitin-associated/TS-N domain protein, putative (AHRD V3.3 *** A0A072V0X9_MEDTR)	2.6629e-05	0.00108299	1.04346
Solyc03g114100.1.1	4-coumarate:CoA ligase 1 (AHRD V3.3 --* AT1G51680.3)	2.68027e-05	0.00108299	-1.19961
Solyc03g121080.3.1	Syntaxin-124 protein (AHRD V3.3 *-* A0A0B0PZL0_GOSAR)	2.68199e-05	0.00108299	-1.41915
Solyc01g005470.3.1	PLANT CADMIUM RESISTANCE 2 (AHRD V3.3 *** AT1G14870.1)	2.69392e-05	0.00108476	1.10534
Solyc12g055810.1.1	P-loop containing nucleoside triphosphate hydrolases superfamily protein (AHRD V3.3 *** AT5G57480.1)	2.69606e-05	0.00108476	-1.40966
Solyc01g097470.3.1	Neurogenic locus notch-like protein (AHRD V3.3 *** A0A072VSF9_MEDTR)	2.72393e-05	0.00109062	2.99699
Solyc07g016215.1.1	Organ specific protein (AHRD V3.3 *** A0A103YKI8_CYNCS)	2.72693e-05	0.00109062	1.34599
Solyc03g058430.2.1	Fatty acid desaturase (AHRD V3.3 *** M4QSE6_9ERIC)	2.73368e-05	0.00109062	-1.76909
Solyc07g065090.2.1	polygalacturonase inhibitor protein	2.74272e-05	0.00109062	-1.19549
Solyc04g008970.3.1	GRAM domain-containing protein / ABA-responsive protein-related (AHRD V3.3 *** A0A061E267_THECC)	2.74659e-05	0.00109062	-1.81773
Solyc11g005880.2.1	NADH-ubiquinone oxidoreductase-like protein (AHRD V3.3 *** AT3G62790.1)	2.74742e-05	0.00109062	-1.03576
Solyc06g006040.2.1	Non-specific serine/threonine protein kinase (AHRD V3.3 *** M1ANR5_SOLTU)	2.74954e-05	0.00109062	3.18218
Solyc04g072640.3.1	Membrane-anchored ubiquitin-fold protein (AHRD V3.3 *** A0A0K9NMY0_ZOSMR)	2.76801e-05	0.0010925	1.09078
Solyc08g075500.3.1	Pentatricopeptide repeat-containing protein (AHRD V3.3 *** A0A0B2R3S8_GLYSO)	2.80928e-05	0.00110155	1.78466
Solyc01g098200.3.1	Vesicle-associated protein 1-1 (AHRD V3.3 *** A0A1D1Y4C8_9ARAE)	2.81151e-05	0.00110155	-1.06812
Solyc08g013930.3.1	Peroxidase (AHRD V3.3 *** K4CJ27_SOLLC)	2.86272e-05	0.00111005	-3.61155
Solyc08g079280.3.1	Cytochrome P450 family protein (AHRD V3.3 *** U5GNW2_POPTR)	2.88078e-05	0.00111505	1.07448
Solyc02g068580.1.1	Histone acetyltransferase (AHRD V3.3 *** A0A0B2QL50_GLYSO)	2.90098e-05	0.00112093	-4.69057
Solyc06g009510.1.1	Transcription factor, putative (AHRD V3.3 *** B9RNB4_RICCO)	2.92821e-05	0.00112563	-2.29132
Solyc01g104720.3.1	thionin-like protein (AHRD V3.3 -** AT1G25275.1)	2.98507e-05	0.00114133	-1.23492
Solyc03g112040.1.1	Cytochrome P450 (AHRD V3.3 *** A0A103XWH5_CYNCS)	2.99822e-05	0.00114133	2.51312
Solyc03g111793.1.1	Receptor-like protein kinase (AHRD V3.3 *** Q8LP72_TOBAC)	3.00904e-05	0.00114133	1.19709
Solyc09g089800.2.1	2-oxoglutarate (2OG) and Fe(II)-dependent oxygenase superfamily protein (AHRD V3.3 *** AT1G06620.1)	3.01731e-05	0.00114133	-2.3912
Solyc07g062740.3.1	Serine/arginine repetitive matrix protein 2, putative (AHRD V3.3 *** A0A061F6Z0_THECC)	3.03368e-05	0.00114173	-1.59416
Solyc04g054310.3.1	Alanine-glyoxylate aminotransferase, putative (AHRD V3.3 *** B9T1D1_RICCO)	3.03937e-05	0.00114173	-1.12336
Solyc12g011370.2.1	Cationic amino acid transporter, putative (AHRD V3.3 *** B9RY28_RICCO)	3.04464e-05	0.00114173	1.8075
Solyc00g178340.2.1	SlBCAT5	3.04662e-05	0.00114173	1.83848
Solyc10g084120.2.1	plasma membrane intrinsic protein 2.5	3.06611e-05	0.00114173	-1.16443
Solyc07g066010.3.1	Amino acid transporter, putative (AHRD V3.3 *** B9T659_RICCO)	3.06628e-05	0.00114173	1.02903
Solyc08g062490.3.1	WRKY transcription factor 50	3.0669e-05	0.00114173	2.86549
Solyc02g089940.3.1	BIPINNATA (AHRD V3.3 *** B2Y2H0_SOLLC)	3.07667e-05	0.00114347	1.24427
Solyc11g012930.2.1	WAT1-related protein (AHRD V3.3 *** K4D697_SOLLC)	3.09184e-05	0.00114702	-1.74042
Solyc04g005130.3.1	bHLH transcription factor 027	3.09644e-05	0.00114702	-1.00543
Solyc11g066580.2.1	flavonoid 3`%2C5`-hydroxylase	3.10549e-05	0.00114847	6.52249
Solyc09g008780.3.1	Sulfite exporter TauE/SafE family protein (AHRD V3.3 *** AT2G36630.1)	3.15751e-05	0.00115897	-2.82652
Solyc10g011730.3.1	Arabinogalactan peptide 20 (AHRD V3.3 *** AGP20_ARATH)	3.17445e-05	0.00116246	-2.69031
Solyc01g105720.2.1	LOW QUALITY:Peptide upstream ORF protein (AHRD V3.3 *** G7J561_MEDTR)	3.19446e-05	0.00116385	-1.24172
Solyc03g007690.1.1	ABC transporter family protein (AHRD V3.3 *** U5FQ57_POPTR)	3.20231e-05	0.00116385	-2.22236
Solyc06g071700.1.1	LOW QUALITY:Amine oxidase (AHRD V3.3 *** K4C8P2_SOLLC)	3.2042e-05	0.00116385	-2.49285
Solyc12g042770.2.1	post-illumination chlorophyll fluorescence increase (AHRD V3.3 *** AT3G15840.1)	3.22026e-05	0.00116653	2.27043
Solyc01g100230.3.1	DnaJ-like protein (AHRD V3.3 *** D5FNB3_SOYBN)	3.22882e-05	0.00116711	1.48933
Solyc02g079480.1.1	FAD-binding Berberine family protein (AHRD V3.3 *** AT4G20860.1)	3.26987e-05	0.0011718	-1.50156
Solyc07g043480.1.1	Glycosyltransferase (AHRD V3.3 *** A0A0A1WC49_NICAT)	3.27316e-05	0.0011718	-1.41501
Solyc08g080660.1.1	Osmotin-like protein (AHRD V3.3 *** OLPA_TOBAC)	3.2859e-05	0.00117449	-1.06738
Solyc04g050170.3.1	Clavata1 receptor kinase family protein (AHRD V3.3 *** B9I5Q8_POPTR)	3.34942e-05	0.00118211	-1.98726
Solyc03g031910.3.1	P-loop containing nucleoside triphosphate hydrolases superfamily protein, putative (AHRD V3.3 *** A0A061EY56_THECC)	3.3679e-05	0.0011843	1.75555
Solyc01g006980.3.1	Malonyl-CoA:Acyl carrier protein transacylase (AHRD V3.3 *** M9PMR7_LINUS)	3.36862e-05	0.0011843	-1.08198
Solyc06g053830.3.1	auxin-regulated IAA7	3.37709e-05	0.0011843	-1.40172
Solyc04g076350.1.1	Kinase interacting (KIP1-like) family protein (AHRD V3.3 *-* AT2G22560.1)	3.44897e-05	0.0012021	-2.20261
Solyc06g082995.1.1	2Fe-2S ferredoxin-like protein (AHRD V3.3 *** Q9SRR8_ARATH)	3.47418e-05	0.001209	-1.38167
Solyc12g019480.2.1	Formin-like protein (AHRD V3.3 *** K4DDH4_SOLLC)	3.50468e-05	0.00121773	1.07443
Solyc12g089380.2.1	expansin 8	3.53327e-05	0.00122177	-2.11662
Solyc02g086270.3.1	Protein kinase family protein (AHRD V3.3 *** AT5G38210.2)	3.53592e-05	0.00122177	1.01078
Solyc03g097620.1.1	Bidirectional sugar transporter SWEET (AHRD V3.3 *** K4BJH9_SOLLC)	3.57761e-05	0.00123274	4.22635
Solyc06g065450.3.1	PSL1a (AHRD V3.3 *** F5A7N5_9SOLN)	3.5874e-05	0.00123309	-1.30367
Solyc01g103990.3.1	T-complex protein 11 (AHRD V3.3 *** U5GGZ4_POPTR)	3.60243e-05	0.00123447	1.00297
Solyc03g117790.2.1	Kinase (AHRD V3.3 *** D7KWK7_ARALL)	3.62746e-05	0.00123549	-1.40221
Solyc07g052430.3.1	Transmembrane protein 97 (AHRD V3.3 *** A0A0B2QIV9_GLYSO),Pfam:PF10914	3.62747e-05	0.00123549	-1.29168
Solyc04g015590.3.1	Dihydroflavonol-4-reductase-like protein (AHRD V3.3 *** G7IPP8_MEDTR)	3.65774e-05	0.00123824	-1.01077
Solyc05g051530.3.1	ABC transporter G family member (AHRD V3.3 *** A0A0K9NWI5_ZOSMR)	3.65866e-05	0.00123824	-1.09706
Solyc03g005110.3.1	Cystatin/monellin superfamily protein (AHRD V3.3 -** AT2G37435.1)	3.66316e-05	0.00123824	-1.132
Solyc06g071640.3.1	tryptophan aminotransferase related 2 (AHRD V3.3 *** AT4G24670.2)	3.73927e-05	0.00125981	-1.31066
Solyc03g006490.3.1	glutaminase domain-containing protein	3.77421e-05	0.00126623	-1.47171
Solyc02g064690.3.1	Acyl-CoA N-acyltransferases (NAT) superfamily protein (AHRD V3.3 *** AT2G23060.1)	3.79089e-05	0.00126803	2.01146
Solyc03g119660.2.1	Plant cadmium resistance 2 (AHRD V3.3 *-* A0A0K9PLA8_ZOSMR)	3.83434e-05	0.00127874	-1.05832
Solyc03g032210.3.1	AMP-dependent synthetase and ligase family protein (AHRD V3.3 *** AT2G17650.1)	3.87087e-05	0.001289	-1.50495
Solyc07g008107.1.1	Blue copper protein (AHRD V3.3 *-* A0A151SLU0_CAJCA)	3.8889e-05	0.00129255	-1.75813
Solyc08g075690.3.1	Acyl-CoA-binding protein (AHRD V3.3 *** K7WVA0_SOLTU)	3.89649e-05	0.00129255	-1.09428
Solyc06g008265.1.1	Leucine-rich repeat receptor-like protein kinase family protein, putative (AHRD V3.3 *** A0A061GI31_THECC)	3.9106e-05	0.00129255	2.2562
Solyc12g036390.2.1	Calmodulin binding protein-like, putative (AHRD V3.3 *** A0A061G202_THECC)	3.92737e-05	0.00129255	1.79818
Solyc11g008140.2.1	Pectate lyase (AHRD V3.3 *** K4D575_SOLLC)	3.93409e-05	0.00129277	-1.67396
Solyc04g078200.3.1	Gibberellin regulated protein (AHRD V3.3 *-* A0A103XWU1_CYNCS)	3.96353e-05	0.00129864	-1.92847
Solyc08g080280.3.1	FAM91 carboxy-terminus protein (AHRD V3.3 --* AT1G35220.6)	4.01966e-05	0.00130986	-1.61202
Solyc01g094970.3.1	Pectin lyase-like superfamily protein (AHRD V3.3 *** AT3G61490.4)	4.02116e-05	0.00130986	1.0359
Solyc08g067360.3.1	WRKY transcription factor 45	4.07181e-05	0.00132039	3.51785
Solyc09g075350.3.1	Pectinesterase (AHRD V3.3 *** K4CVB2_SOLLC)	4.0949e-05	0.00132364	-1.9629
Solyc01g005420.2.1	LOW QUALITY:Calcium-dependent lipid-binding (CaLB domain) family protein (AHRD V3.3 --* AT4G15740.1)	4.13372e-05	0.00133105	2.23856
Solyc12g062690.2.1	transmembrane protein (AHRD V3.3 --* AT3G47510.1)	4.21967e-05	0.0013489	1.47064
Solyc09g090510.3.1	Cyclopropane-fatty-acyl-phospholipid synthase (AHRD V3.3 *** AT3G23510.1)	4.24553e-05	0.00135106	1.02663
Solyc03g026050.3.1	Terminal flower 1 (AHRD V3.3 *** G7ZV36_MEDTR)	4.2552e-05	0.00135106	3.07983
Solyc07g008130.3.1	Blue copper-like protein (AHRD V3.3 *** A0A0B0PL86_GOSAR)	4.28922e-05	0.00135309	-1.97812
Solyc01g099160.3.1	Lipoxygenase (AHRD V1 **** Q9FT17_SOLLC)%3B contains Interpro domain(s) IPR001246 Lipoxygenase%2C plant	4.29129e-05	0.00135309	2.12815
Solyc09g074890.1.1	Rapid alkalinization factor (AHRD V3.3 *** RALF_TOBAC)	4.29276e-05	0.00135309	1.19
Solyc10g078330.2.1	B-type cyclin	4.30042e-05	0.00135361	-1.15345
Solyc12g017400.2.1	NAC domain-containing protein, putative (AHRD V3.3 *** B9S679_RICCO)	4.30843e-05	0.00135423	-1.4316
Solyc02g032660.3.1	Protein DETOXIFICATION (AHRD V3.3 *** K4B5L0_SOLLC)	4.34717e-05	0.00136449	2.17657
Solyc02g078690.2.1	Carboxypeptidase (AHRD V3.3 *** K4B993_SOLLC)	4.3758e-05	0.0013697	4.33531
Solyc12g096620.1.1	GDSL esterase	4.38021e-05	0.0013697	1.75257
Solyc10g083950.1.1	LOW QUALITY:Nodulin-like / Major Facilitator Superfamily protein (AHRD V3.3 *** A0A0K9NWX1_ZOSMR)	4.38211e-05	0.0013697	2.39092
Solyc02g081170.3.1	plastid lipid associated protein CHRC	4.39235e-05	0.00137099	1.10824
Solyc08g077530.3.1	Beta-amylase (AHRD V3.3 *** K4CNB2_SOLLC)	4.41521e-05	0.00137446	-1.86217
Solyc02g070580.1.1	sterol 22-desaturase	4.42001e-05	0.00137446	-1.25833
Solyc03g114000.3.1	Pollen-specific protein SF3, putative (AHRD V3.3 *** Q53J16_SOLLC)	4.50022e-05	0.0013911	-1.30232
Solyc01g102330.3.1	Carbohydrate esterase plant-like protein (AHRD V3.3 *** G7J707_MEDTR)	4.5567e-05	0.00140661	-1.02424
Solyc08g066210.3.1	Receptor-like protein kinase (AHRD V3.3 *** A0A0K9PZN1_ZOSMR)	4.58039e-05	0.00141004	1.99605
Solyc05g006750.3.1	Glutathione S-transferase family protein (AHRD V3.3 *** AT1G10370.1)	4.58682e-05	0.00141009	-1.17824
Solyc03g122340.3.1	lipoxygenase D	4.63947e-05	0.00141907	1.0836
Solyc09g064160.3.1	Flavin-containing monooxygenase (AHRD V3.3 *** K4CU47_SOLLC)	4.6792e-05	0.00142674	-2.61649
Solyc10g007640.3.1	Glutathione S-transferase (AHRD V3.3 *** A0A0A0KVH1_CUCSA)	4.72493e-05	0.00143483	-1.06536
Solyc07g065110.1.1	Lipid transfer protein (AHRD V3.3 *** G7J041_MEDTR)	4.76101e-05	0.00144312	-2.48875
Solyc03g026120.3.1	S-adenosyl-L-methionine-dependent methyltransferases superfamily protein (AHRD V3.3 *** AT4G00750.1)	4.76512e-05	0.00144312	-1.49509
Solyc05g052670.1.1	LOW QUALITY:HXXXD-type acyl-transferase family protein (AHRD V3.3 *** AT2G39980.1)	4.82294e-05	0.00144917	-2.07527
Solyc12g005250.2.1	Kinesin-like protein (AHRD V3.3 *** K4DB63_SOLLC)	4.82389e-05	0.00144917	-1.05824
Solyc01g102340.3.1	R2R3MYB transcription factor 61	4.87847e-05	0.00145712	-1.55636
Solyc01g007960.3.1	Kinase family protein (AHRD V3.3 *** B9HTV7_POPTR)	4.87954e-05	0.00145712	1.34979
Solyc03g115380.2.1	UDP-glucose 6-dehydrogenase family protein (AHRD V3.3 *** AT3G29360.2)	4.88668e-05	0.00145712	-1.63049
Solyc01g105590.2.1	LOW QUALITY:HXXXD-type acyl-transferase family protein, putative (AHRD V3.3 *** A0A061E8Z9_THECC)	4.97045e-05	0.00147183	-3.14883
Solyc06g053520.3.1	spermidine synthase (AHRD V3.3 *** AT1G23820.1)	4.9732e-05	0.00147183	1.64666
Solyc03g097420.3.1	HVA22-like protein (AHRD V3.3 *** K4BJF9_SOLLC)	4.98927e-05	0.00147183	-2.61176
Solyc12g057040.2.1	cryptochrome 1b	5.03881e-05	0.00148001	1.13314
Solyc06g060320.3.1	Filament-like plant protein (AHRD V3.3 *** FPP_SOLLC)	5.15485e-05	0.00149959	-1.60961
Solyc10g007890.3.1	Cytochrome P450 (AHRD V3.3 *** A9ZT56_COPJA)	5.15899e-05	0.00149959	1.57368
Solyc01g067740.3.1	Superoxide dismutase [Cu-Zn] 1	5.17236e-05	0.00150153	1.64429
Solyc02g077030.3.1	Phospholipase A1 (AHRD V3.3 *** A5YW95_CAPAN)	5.21429e-05	0.0015083	1.56176
Solyc06g008770.2.1	CNL4	5.2639e-05	0.00151567	1.07581
Solyc10g008220.3.1	Disease resistance protein (AHRD V3.3 *** A0A118JXS4_CYNCS)	5.27465e-05	0.00151567	1.2279
Solyc01g098080.3.1	BY-2 kinesin-like protein 5 (AHRD V3.3 *** Q9AVP5_TOBAC)	5.28662e-05	0.00151567	-1.02748
Solyc03g044160.2.1	protein kinase family protein (AHRD V3.3 *-* AT5G54380.1)	5.29947e-05	0.00151567	1.04789
Solyc09g090750.3.1	Haloacid dehalogenase-like hydrolase (AHRD V3.3 *** G7I2P1_MEDTR)	5.30223e-05	0.00151567	-1.46065
Solyc08g066510.3.1	GATA transcription factor (AHRD V3.3 *** K4CLM7_SOLLC)	5.31614e-05	0.00151771	-1.83474
Solyc08g079840.2.1	subtilisin-like endoprotease	5.41285e-05	0.00153358	2.08286
Solyc06g007370.1.1	LOW QUALITY:6,7-dimethyl-8-ribityllumazine synthase (AHRD V3.3 *** AT2G30230.1)	5.46868e-05	0.00154356	-1.50004
Solyc08g061480.3.1	Chalcone--flavonone isomerase (AHRD V3.3 *** A0A1D1XWC4_9ARAE)	5.51391e-05	0.00154852	2.03352
Solyc12g096880.2.1	Disease resistance protein (TIR-NBS-LRR class) family (AHRD V3.3 *-* AT3G44670.2)	5.59733e-05	0.00155995	3.08026
Solyc04g007075.1.1	disease resistance protein (TIR-NBS-LRR class) (AHRD V3.3 *-* AT1G69550.1)	5.60809e-05	0.00155995	1.42568
Solyc02g082420.3.1	RING/U-box superfamily protein (AHRD V3.3 *** AT1G20823.1)	5.61402e-05	0.00155995	-1.01212
Solyc12g094470.2.1	L-ascorbate oxidase (AHRD V3.3 *** A0A0B0PC50_GOSAR)	5.61723e-05	0.00155995	-1.42379
Solyc03g080100.3.1	Heavy metal transport/detoxification superfamily protein (AHRD V3.3 *-* AT5G24580.4)	5.62741e-05	0.00156003	-1.66504
Solyc03g112130.1.1	LOW QUALITY:DUF868 family protein (DUF868) (AHRD V3.3 *** AT4G12690.2)	5.66996e-05	0.00156003	-1.55043
Solyc04g076950.3.1	Protein DETOXIFICATION (AHRD V3.3 *** K4BUD2_SOLLC)	5.67746e-05	0.00156003	1.79339
Solyc04g049920.3.1	RNA-binding region-containing protein, putative (AHRD V3.3 *** B9SD37_RICCO)	5.67956e-05	0.00156003	-1.72742
Solyc09g098420.2.1	Leucine-rich repeat receptor protein kinase EXS (AHRD V3.3 *** A0A1D1XPP4_9ARAE)	5.68019e-05	0.00156003	-2.10898
Solyc04g081120.1.1	LOW QUALITY:glyoxal oxidase-related protein (AHRD V3.3 *** AT1G75620.1)	5.70815e-05	0.00156076	-2.00934
Solyc10g085555.1.1	Enolase (AHRD V3.3 *** AT2G36530.1)	5.71387e-05	0.00156076	-1.75379
Solyc10g045290.2.1	Kinase interacting (KIP1-like) family protein, putative (AHRD V3.3 *** A0A061DQM7_THECC)	5.81443e-05	0.00157462	-1.57502
Solyc06g072530.3.1	CASP-like protein (AHRD V3.3 *** K4C8X3_SOLLC)	5.82728e-05	0.00157462	-4.66313
Solyc02g063450.3.1	DNA-binding protein, putative (duplicated DUF1399) (AHRD V3.3 *** AT2G22660.2)	5.84163e-05	0.00157462	-1.07767
Solyc09g091400.3.1	Receptor protein kinase (AHRD V3.3 *** Q9FEU2_PINSY)	5.85264e-05	0.00157462	-1.14495
Solyc11g010360.2.1	MIZU-KUSSEI-like protein (Protein of unknown function, DUF617) (AHRD V3.3 *** AT5G65340.1)	5.88446e-05	0.00157747	-1.91345
Solyc11g021060.2.1	TOMARPIX proteinase inhibitor	5.91096e-05	0.00158268	-3.95213
Solyc08g014330.3.1	Amine oxidase (AHRD V3.3 *** K4CJ66_SOLLC)	6.00921e-05	0.00159754	1.60792
Solyc05g005460.3.1	Cysteine/Histidine-rich C1 domain family protein (AHRD V3.3 --* AT2G44370.1)	6.0198e-05	0.00159846	1.57237
Solyc07g008420.3.1	Blue copper (AHRD V3.3 *** A0A0B0N2W0_GOSAR)	6.06623e-05	0.00160422	-2.4476
Solyc02g068070.3.1	Lipase (AHRD V3.3 *** K4B7D9_SOLLC)	6.07641e-05	0.00160422	-1.61044
Solyc12g100220.2.1	NAD(P)-binding Rossmann-fold superfamily protein (AHRD V3.3 *** AT3G55290.2)	6.08613e-05	0.00160466	-2.35533
Solyc11g071300.2.1	Myb (AHRD V3.3 *** Q948S6_TOBAC)	6.09675e-05	0.00160557	-1.08959
Solyc00g179240.2.1	MADS-box transcription factor (AHRD V3.3 *-* Q1EMR8_PLAMJ)	6.12641e-05	0.00161149	-1.26637
Solyc05g006340.3.1	Transducin/WD40 repeat-like superfamily protein (AHRD V3.3 *** A0A061FTT2_THECC)	6.14733e-05	0.00161329	1.48171
Solyc03g120600.3.1	Plant cadmium resistance 2 (AHRD V3.3 *** A0A0K9NVT8_ZOSMR)	6.19383e-05	0.00161983	-1.3975
Solyc04g008230.3.1	Pectin lyase-like superfamily protein (AHRD V3.3 *** AT1G48100.1)	6.2112e-05	0.0016221	-2.97524
Solyc07g053270.3.1	Riboflavin kinase/fmn hydrolase (AHRD V3.3 *** A0A072VB74_MEDTR)	6.22478e-05	0.00162213	-1.22554
Solyc04g082690.1.1	RING/U-box superfamily protein (AHRD V3.3 *** AT1G20823.1)	6.24479e-05	0.0016236	5.9791
Solyc10g008440.3.1	expansin B3 (AHRD V3.3 *** AT4G28250.1)	6.24489e-05	0.0016236	-2.16648
Solyc09g010800.4.1	metallothionein II-like protein	6.28497e-05	0.00162957	-1.03861
Solyc01g073830.1.1	LOW QUALITY:Cysteine/Histidine-rich C1 domain family protein (AHRD V3.3 *-* AT2G27660.1)	6.28968e-05	0.00162957	-1.58175
Solyc07g041640.3.1	Growth-regulating factor-like protein (AHRD V3.3 *** A0A072US13_MEDTR)	6.30339e-05	0.0016305	-1.35604
Solyc07g056420.4.1	glutathione S-transferase AY082341	6.33058e-05	0.0016345	1.53158
Solyc05g053400.2.1	Glycosyltransferase (AHRD V3.3 *** A0A0A1WC49_NICAT)	6.35497e-05	0.00163824	-1.1146
Solyc01g087200.3.1	Disease resistance protein (AHRD V3.3 *** A0A118JXS4_CYNCS)	6.37621e-05	0.00163824	1.86818
Solyc11g012320.2.1	SKP1-like 12 (AHRD V3.3 --* AT4G34470.1)	6.40921e-05	0.00163941	-1.07951
Solyc02g094330.3.1	Pollen Ole e 1 allergen/extensin (AHRD V3.3 *-* A0A103XVX8_CYNCS),Pfam:PF01190	6.43661e-05	0.00164295	-1.50986
Solyc10g075160.1.1	Ferredoxin (AHRD V3.3 *** A0A0K0PY61_NICBE)	6.44552e-05	0.00164335	-1.63174
Solyc07g062100.3.1	PHD-zinc-finger-like domain protein (AHRD V3.3 *** G7ZV42_MEDTR)	6.45962e-05	0.00164484	-1.53445
Solyc03g080060.1.1	LOW QUALITY:Clade XV lectin receptor kinase (AHRD V3.3 *** A0A0K1U1X9_SOLLC)	6.47202e-05	0.00164484	-1.50809
Solyc11g016970.2.1	Protein DETOXIFICATION (AHRD V3.3 *** K4D6K1_SOLLC)	6.50523e-05	0.00164703	1.01045
Solyc02g083400.3.1	RING/U-box superfamily protein (AHRD V3.3 *** A0A061DF87_THECC)	6.5408e-05	0.00164703	1.05707
Solyc07g062710.3.1	BZIP family transcription factor (AHRD V3.3 *** G8A005_MEDTR)	6.59084e-05	0.00165456	-1.17467
Solyc09g031750.3.1	Phosphate transporter (AHRD V3.3 *** G7L4P4_MEDTR)	6.60621e-05	0.00165456	1.0897
Solyc03g025210.3.1	Mate efflux family protein (AHRD V1 **-- D7M5Q2_ARALY)	6.61971e-05	0.00165456	-1.29048
Solyc00g164680.2.1	ABC transporter G family member (AHRD V3.3 *-* A0A0K9NWI5_ZOSMR)	6.68332e-05	0.00166422	1.08929
Solyc07g053080.3.1	Serine/threonine-protein kinase (AHRD V3.3 *-* K4CFK6_SOLLC)	6.71999e-05	0.00166964	1.47315
Solyc02g093610.3.1	BAG family molecular chaperone regulator 2 (AHRD V3.3 *** A0A0B0PLU4_GOSAR)	6.73778e-05	0.00167036	-1.10125
Solyc08g082540.3.1	Galactose-binding protein (AHRD V3.3 *** AT4G23950.1)	6.83693e-05	0.00168633	-1.0831
Solyc08g067690.2.1	Homeobox-leucine zipper protein HOX7 (AHRD V3.3 --* HOX7_ORYSJ)	6.83736e-05	0.00168633	4.21542
Solyc12g098210.2.1	Pleiotropic drug resistance ABC transporter (AHRD V3.3 *** W0TUG3_ACAMN)	6.83736e-05	0.00168633	-2.52498
Solyc03g044710.3.1	Patatin (AHRD V3.3 *** K4BG88_SOLLC)	6.84769e-05	0.00168633	-2.48508
Solyc04g054340.1.1	LOW QUALITY:transmembrane protein (AHRD V3.3 --* AT5G65440.9)	6.85486e-05	0.00168633	-2.70894
Solyc12g019130.2.1	Pectin lyase-like superfamily protein (AHRD V3.3 *** AT2G43880.1)	6.90488e-05	0.00169305	-1.53299
Solyc04g082200.2.1	LOW QUALITY:dehydrin	6.94076e-05	0.00169999	-1.02802
Solyc01g108680.3.1	Methyl esterase (AHRD V3.3 *** A0A072UEL6_MEDTR)	6.96099e-05	0.00170123	-1.54871
Solyc02g065240.3.1	Methyl esterase (AHRD V3.3 *** A0A072UEL6_MEDTR)	7.02937e-05	0.00171234	2.21613
Solyc12g008680.2.1	RNA-binding CRS1 / YhbY (CRM) domain protein (AHRD V3.3 --* AT3G27550.3)	7.06103e-05	0.00171446	-1.07071
Solyc02g079140.2.1	Heterogeneous nuclear ribonucleoprotein U-like protein 1 (AHRD V3.3 *-* A0A1D1ZDK4_9ARAE)	7.09559e-05	0.00171547	1.36127
Solyc02g063270.3.1	Protein DETOXIFICATION (AHRD V3.3 *** A0A0V0IBD5_SOLCH)	7.22158e-05	0.00173125	1.04935
Solyc10g085550.2.1	Enolase (AHRD V3.3 *-* ENO_SOLLC)	7.25649e-05	0.0017356	-1.60763
Solyc09g007940.3.1	Adenosine kinase, putative (AHRD V3.3 *** B9T0A9_RICCO)	7.47489e-05	0.00177457	-1.12078
Solyc01g101240.3.1	aspartic protease precursor	7.53932e-05	0.00178576	1.12323
Solyc09g065100.2.1	bHLH transcription factor 150	7.54592e-05	0.00178576	3.59328
Solyc08g061130.3.1	BZIP transcription factor (AHRD V3.3 *** L0MZN5_MALDO)	7.59711e-05	0.00179223	-1.03404
Solyc01g079780.3.1	Glycoprotein membrane GPI-anchored (AHRD V3.3 *** A0A061ELP1_THECC)	7.60289e-05	0.00179223	-1.57845
Solyc03g115870.3.1	Thioredoxin (AHRD V3.3 *** A0A072UTZ5_MEDTR)	7.60525e-05	0.00179223	-2.11176
Solyc06g050840.3.1	bHLH transcription factor135	7.64276e-05	0.00179729	-2.90978
Solyc03g116920.2.1	Sister chromatid cohesion protein PDS5 like B-B (AHRD V3.3 *-* A0A0B2PCJ8_GLYSO)	7.70843e-05	0.00180705	-1.31479
Solyc07g063560.3.1	Cotton fiber expressed protein (AHRD V3.3 *** A0A109Y892_GOSBA)	7.72517e-05	0.00180908	-1.26754
Solyc07g053450.3.1	BZIP family transcription factor (AHRD V3.3 *** A0A072VB17_MEDTR)	7.78309e-05	0.00181884	-1.6602
Solyc03g118090.3.1	Mitochondrial substrate carrier family protein (AHRD V3.3 *** AT5G51050.1)	7.85525e-05	0.00182391	-1.08861
Solyc07g008560.3.1	Purple acid phosphatase (AHRD V3.3 *** K4CBX4_SOLLC)	7.85763e-05	0.00182391	-1.04107
Solyc10g008960.1.1	Kinase family protein (AHRD V3.3 *** U5FVU7_POPTR)	7.90847e-05	0.00182391	1.08265
Solyc01g110560.3.1	Small auxin up-regulated RNA3	7.94261e-05	0.00182391	-1.2501
Solyc08g076880.3.1	Nodulin26-like intrinsic protein 31 (AHRD V3.3 --* K4C978_SOLLC)	7.95126e-05	0.00182391	1.00423
Solyc10g079930.1.1	Glycosyltransferase (AHRD V3.3 *** K4D2N4_SOLLC)	7.98073e-05	0.00182879	1.00396
Solyc06g063190.3.1	glutamate receptor-like 2.3	8.02517e-05	0.0018359	1.20506
Solyc06g009190.3.1	Pectinesterase (AHRD V3.3 *** K4C3U9_SOLLC)	8.02893e-05	0.0018359	-1.42255
Solyc08g080040.3.1	Anthocyanidin synthase (AHRD V3.3 *** A0A0A1E1Z9_9SOLA)	8.07621e-05	0.00183939	4.20049
Solyc08g078880.3.1	Cation/H(+) antiporter 15 (AHRD V3.3 *** W9QLT0_9ROSA)	8.10227e-05	0.00184158	-2.18781
Solyc09g064520.3.1	Receptor protein kinase CLAVATA1, putative (AHRD V3.3 *** B9TAC6_RICCO)	8.15185e-05	0.00185097	-1.27132
Solyc07g065320.3.1	ABC subfamily C transporter (AHRD V3.3 *** A0A0D3RBU8_WHEAT)	8.16119e-05	0.00185122	1.47567
Solyc02g082940.3.1	Trichome birefringence-like protein (AHRD V3.3 *** G7JKP3_MEDTR)	8.181e-05	0.00185384	-2.00149
Solyc02g005200.3.1	RNA binding protein (AHRD V3.3 *** AT3G08010.1)	8.28975e-05	0.00186911	1.14875
Solyc06g072990.1.1	LOW QUALITY:Response to low sulfur protein, putative (AHRD V3.3 *** G7J9Q1_MEDTR)	8.29843e-05	0.00186911	6.54373
Solyc03g115020.3.1	wiskott-aldrich syndrome family protein, putative (DUF1118) (AHRD V3.3 *** AT5G08050.1)	8.31224e-05	0.00187034	1.03943
Solyc01g098940.3.1	Pectinesterase (AHRD V3.3 *** K4B0T1_SOLLC)	8.34277e-05	0.00187345	-1.56016
Solyc02g061850.3.1	Phospholipase D (AHRD V3.3 *** K4B675_SOLLC)	8.42375e-05	0.00188408	1.07549
Solyc03g005260.3.1	ATP-sulfurylase (AHRD V3.3 *** Q1W2K0_CAMSI)	8.60442e-05	0.00191493	2.252
Solyc11g006040.2.1	Receptor protein kinase, putative (AHRD V3.3 *** B9T5F6_RICCO)	8.64525e-05	0.00192211	-1.22411
Solyc07g054880.3.1	methylketone synthase Ie	8.66758e-05	0.00192373	-1.64228
Solyc12g008510.2.1	Phosphotransferase (AHRD V3.3 *** K4DBT9_SOLLC)	8.67809e-05	0.00192373	-1.36967
Solyc03g112100.3.1	high-affinity nitrate transporter-like protein (AHRD V3.3 *** AT4G24715.1)	8.70679e-05	0.00192624	-2.20402
Solyc04g007685.1.1	Hydroxyproline-rich glycoprotein (AHRD V3.3 -** B9HJA6_POPTR)	8.79092e-05	0.0019322	1.07901
Solyc12g099450.2.1	vitellogenin-like protein (AHRD V3.3 *** AT3G06868.1)	8.80345e-05	0.0019322	-1.58344
Solyc11g012450.2.1	Inositol transporter 4	8.81249e-05	0.0019322	1.20339
Solyc09g011710.3.1	Class I heat shock protein (AHRD V3.3 *** F4YBC5_SOLNI)	8.83955e-05	0.0019322	2.04217
Solyc02g080160.3.1	Xyloglucan endotransglucosylase/hydrolase (AHRD V3.3 *** K4B9N7_SOLLC)	8.85348e-05	0.0019322	-1.53584
Solyc07g056650.3.1	Interactor of constitutive active ROPs protein, putative (AHRD V3.3 *** A0A072V8T5_MEDTR)	9.03116e-05	0.00195553	-2.07969
Solyc01g007980.3.1	Protein kinase family protein (AHRD V3.3 *** C6ZRU6_SOYBN)	9.07115e-05	0.00195767	2.24663
Solyc02g089460.1.1	Glutamine dumper 2, putative (AHRD V3.3 *** A0A061ENI6_THECC)	9.07404e-05	0.00195767	3.46347
Solyc04g055250.3.1	Adenine deaminase 2 (AHRD V3.3 *-* A0A0B0PKM7_GOSAR)	9.10548e-05	0.00196214	-1.11343
Solyc03g031990.3.1	Auxin efflux carrier family protein (AHRD V3.3 *** AT1G20925.1)	9.16738e-05	0.00196947	1.00934
Solyc09g065440.3.1	Protease inhibitor/seed storage/lipid transfer family protein (AHRD V3.3 *-* B9NBN8_POPTR)	9.19183e-05	0.00197043	1.01518
Solyc02g065740.3.1	Alpha-1,4-glucan-protein synthase [UDP-forming] (AHRD V3.3 *** UPTG_PEA)	9.19669e-05	0.00197043	-3.04572
Solyc02g082880.2.1	AMP-dependent synthetase and ligase family protein (AHRD V3.3 *** AT2G17650.1)	9.20724e-05	0.00197081	1.44227
Solyc01g108745.1.1	Polyneuridine-aldehyde esterase-like protein (AHRD V3.3 *** A0A075F1V8_TOBAC)	9.22034e-05	0.00197173	-3.00561
Solyc12g015690.2.1	Fasciclin-like arabinogalactan protein (AHRD V3.3 *** G7K0M1_MEDTR)	9.25391e-05	0.00197514	-1.60826
Solyc06g075580.3.1	Kinesin-like protein (AHRD V3.3 *** A0A0V0IXV7_SOLCH)	9.27312e-05	0.00197735	-1.01305
Solyc10g080500.2.1	actin	9.34297e-05	0.00198846	-1.06624
Solyc01g080910.2.1	LOW QUALITY:polyadenylate-binding protein 1-B-binding protein (AHRD V3.3 *** AT4G19950.1)	9.42969e-05	0.00200103	1.11827
Solyc06g083470.3.1	NAD(P)-binding Rossmann-fold superfamily protein (AHRD V3.3 *** AT5G06060.1),Pfam:PF13561	9.44551e-05	0.00200103	-1.8659
Solyc02g037495.1.1	AMP-dependent synthetase and ligase family protein (AHRD V3.3 *** AT5G16340.1)	9.45115e-05	0.00200103	1.59572
Solyc05g047580.3.1	Terpene cyclase/mutase family member (AHRD V3.3 *** O82141_PANGI)	9.51137e-05	0.00200526	-2.01859
Solyc10g076710.2.1	Phosphoinositide phospholipase C (AHRD V3.3 *** A0A067L8K5_JATCU)	9.53258e-05	0.00200596	1.48422
Solyc02g070890.3.1	Ontology_term=GO:0004675	9.57497e-05	0.00200738	-1.17565
Solyc11g040140.2.1	Xyloglucan endotransglucosylase/hydrolase (AHRD V3.3 *** K4D7Y8_SOLLC)	9.66828e-05	0.00201922	-3.85476
Solyc05g050210.3.1	GDSL esterase/lipase family (AHRD V3.3 *** A0A151QZV0_CAJCA)	9.68291e-05	0.00201922	-2.43183
Solyc07g009070.3.1	defensin-like protein (AHRD V3.3 *** AT1G19610.1)	9.68571e-05	0.00201922	-1.14325
Solyc08g007560.2.1	AT hook motif DNA-binding family protein (AHRD V3.3 *** A0A072TPA5_MEDTR)	9.71467e-05	0.00202338	-1.03609
Solyc12g014010.2.1	Glycosyltransferase (AHRD V3.3 *** M1B8J3_SOLTU)	9.74568e-05	0.00202419	1.78937
Solyc05g008550.3.1	LOW QUALITY:Metallocarboxypeptidase inhibitor (AHRD V3.3 -** O24639_SOLTU)	9.761e-05	0.0020255	-2.36986
Solyc12g098540.2.1	Apyrase (AHRD V3.3 *** APY_SOLTU)	9.8111e-05	0.00202971	1.62958
Solyc10g009190.1.1	LOW QUALITY:glycine-rich protein (AHRD V3.3 *-* AT4G21620.2)	9.87127e-05	0.0020366	1.30466
Solyc01g088830.2.1	LOW QUALITY:Ankyrin repeat-containing protein (AHRD V3.3 *** A0A118K0H6_CYNCS)	9.8781e-05	0.0020366	1.22317
Solyc08g082040.3.1	Extra-large G-like protein (AHRD V3.3 *** G7L422_MEDTR)	9.89834e-05	0.00203889	1.09702
Solyc02g081440.3.1	microsomal glutathione s-transferase (AHRD V3.3 *-* AT1G65820.3)	9.91278e-05	0.00203999	-1.01033
Solyc08g076060.3.1	Serine/Threonine kinase family protein (AHRD V3.3 *** G7L990_MEDTR)	9.94795e-05	0.00204423	1.32632
Solyc00g107055.1.1	Major facilitator superfamily protein (AHRD V3.3 --* AT2G20780.2)	9.95162e-05	0.00204423	1.04719
Solyc09g098290.3.1	Receptor protein kinase, putative (AHRD V3.3 *** B9RWV4_RICCO)	0.00010186	0.00207149	-1.18609
Solyc02g064940.1.1	Leucine-rich repeat receptor-like protein kinase family (AHRD V3.3 *** A0A0K9PL83_ZOSMR)	0.00010196	0.00207164	1.603
Solyc01g105190.3.1	Pentatricopeptide repeat (PPR) superfamily protein (AHRD V3.3 --* AT1G79540.1)	0.000103848	0.00209482	1.1524
Solyc01g096880.3.1	Major facilitator superfamily protein (AHRD V3.3 *** AT2G26690.1)	0.000104259	0.0021012	-1.10294
Solyc04g058000.2.1	Laccase (AHRD V3.3 *-* F6HJA9_VITVI)	0.000104553	0.0021022	6.0344
Solyc06g007190.3.1	Protein phosphatase 2C (AHRD V3.3 *** Q3V656_SOLTU)	0.000104589	0.0021022	-1.9386
Solyc02g083640.3.1	Tetratricopeptide repeat (TPR)-like superfamily protein (AHRD V3.3 *** AT3G51280.1)	0.00010489	0.00210422	-1.37302
Solyc03g098430.3.1	Xyloglucan endotransglucosylase/hydrolase (AHRD V3.3 *** K4BJQ8_SOLLC)	0.000105139	0.00210422	-1.08035
Solyc10g012400.3.1	LDLR chaperone MESD (AHRD V3.3 *** A0A1D1YKF8_9ARAE)	0.000105212	0.00210422	-1.14972
Solyc01g008910.2.1	Scarecrow-like transcription factor 3 family protein (AHRD V3.3 *** B9HP16_POPTR)	0.000105234	0.00210422	1.02082
Solyc12g056510.2.1	Trihelix transcription factor GT-2 (AHRD V3.3 *** A0A0B2SAG9_GLYSO)	0.000105253	0.00210422	-1.39477
Solyc10g005480.3.1	F-box family protein (AHRD V3.3 *** B9H220_POPTR)	0.00010584	0.00210935	-1.50904
Solyc12g007240.2.1	mediator of RNA polymerase II transcription subunit (AHRD V3.3 *** AT4G28840.1)	0.000105979	0.00210935	-1.55829
Solyc08g078910.1.1	Bifunctional inhibitor/lipid-transfer protein/seed storage 2S albumin superfamily protein (AHRD V3.3 *** AT4G12520.1)	0.000106012	0.00210935	-2.24176
Solyc01g079130.2.1	Pectin lyase-like superfamily protein (AHRD V3.3 *** AT1G02460.1)	0.000106268	0.00210935	-1.18473
Solyc07g043070.3.1	Rab3 GTPase-activating protein catalytic subunit (AHRD V3.3 --* AT5G55060.3)	0.000106357	0.00210935	-1.41611
Solyc01g096370.3.1	Basic helix loop helix (BHLH) family transcription factor (AHRD V3.3 *** A0A072TYH1_MEDTR)	0.000106747	0.00211334	1.20186
Solyc03g080110.3.1	Heavy metal transport/detoxification superfamily protein (AHRD V3.3 *** A0A061G9N4_THECC)	0.000107116	0.00211879	-2.16836
Solyc02g063410.3.1	hydroxyproline-rich glycoprotein family protein (AHRD V3.3 *** AT5G65660.1)	0.000107419	0.0021229	2.26971
Solyc06g060830.3.1	Homeobox-leucine zipper family protein (AHRD V3.3 *** B9GYL8_POPTR)	0.000108846	0.0021379	-1.205
Solyc03g032040.3.1	Tonoplast monosaccharide transporter 1	0.000109411	0.00214228	-1.59505
Solyc09g073040.3.1	amino-terminal region of chorein (AHRD V3.3 --* AT3G20720.2)	0.000109451	0.00214228	3.87804
Solyc04g058100.3.1	Metallothionein-like protein type 2 (AHRD V3.3 *** MT2X_SOLLC)	0.000109794	0.00214526	-1.47549
Solyc09g092590.2.1	Cytochrome P450, putative (AHRD V3.3 *** B9R857_RICCO)	0.000110165	0.00215061	5.90638
Solyc09g092500.1.1	Glycosyltransferase (AHRD V3.3 *** K4CWS6_SOLLC)	0.000110455	0.00215085	1.39803
Solyc01g081293.1.1	Redox-regulatory protein FAM213A-like protein (AHRD V3.3 *** A0A0B2R8Q7_GLYSO)	0.000110487	0.00215085	1.69733
Solyc01g107170.2.1	Zinc finger protein (AHRD V3.3 *** A0T3Q5_SOLTU)	0.000110561	0.00215085	1.00586
Solyc08g080080.3.1	WD40 repeat-containing protein (AHRD V3.3 *** A0A103XFY3_CYNCS)	0.000110716	0.00215199	-1.25431
Solyc03g121600.3.1	Glucose-methanol-choline (GMC) oxidoreductase family protein (AHRD V3.3 *** AT1G72970.1)	0.000112477	0.00217405	-1.15719
Solyc08g014560.2.1	Pectin lyase-like superfamily protein (AHRD V3.3 *** AT2G43880.1)	0.00011253	0.00217405	-3.67725
Solyc03g114940.3.1	Cytochrome P450 (AHRD V3.3 *** A0A103Y3J6_CYNCS)	0.000112785	0.00217446	2.68355
Solyc01g007970.2.1	Kinase family protein (AHRD V3.3 *** U5G1A9_POPTR)	0.000112996	0.00217446	1.73815
Solyc04g016180.3.1	Glycosyltransferase, putative (AHRD V3.3 *** B9T5B7_RICCO)	0.000113133	0.00217446	-1.65513
Solyc10g008490.3.1	Phosphatase 2C family protein (AHRD V3.3 *** U5FGH9_POPTR)	0.000113411	0.00217607	-1.02292
Solyc07g009050.3.1	Defensin-like protein, putative (AHRD V3.3 *** A0A061E6R0_THECC)	0.000114008	0.0021793	-1.42083
Solyc08g061910.3.1	Trihelix transcription factor GT-2-like protein (AHRD V3.3 --* A0A0B0NUX7_GOSAR)	0.000114047	0.0021793	-2.83551
Solyc11g010620.2.1	Basic helix loop helix protein, putative (AHRD V3.3 *** A0A072TTF3_MEDTR)	0.00011415	0.0021793	-1.25362
Solyc12g010230.2.1	Calcineurin-like metallo-phosphoesterase superfamily protein, putative (AHRD V3.3 *** A0A061GI89_THECC)	0.000114878	0.00218664	-1.39379
Solyc06g060070.3.1	1-aminocyclopropane-1-carboxylate oxidase (AHRD V3.3 *** A0A0G3FFL2_FICCA)	0.000114938	0.00218664	-1.62822
Solyc02g063350.1.1	Calcium binding protein (AHRD V3.3 *** Q93YA8_SESRO)	0.000115253	0.00218893	-1.26309
Solyc12g099190.1.1	LOW QUALITY:Invertase inhibitor (AHRD V3.3 *** C1KBP2_SOLTU)	0.000115876	0.00219473	1.63456
Solyc06g083070.3.1	Fimbrin, putative (AHRD V3.3 *** B9SMN8_RICCO)	0.000116232	0.00219635	-1.40621
Solyc12g009800.2.1	Purple acid phosphatase (AHRD V3.3 *** K4DC68_SOLLC)	0.000116609	0.00220079	1.11752
Solyc03g114350.1.1	LOW QUALITY:DUF1645 family protein (AHRD V3.3 *** G7J5G5_MEDTR)	0.000117913	0.0022169	1.03352
Solyc08g014610.3.1	Aminotransferase (AHRD V3.3 *** D2KZ08_WHEAT)	0.000118199	0.00222042	-1.76623
Solyc08g008420.3.1	Mitochondrial pyruvate carrier (AHRD V3.3 *** K4CIX6_SOLLC)	0.000118575	0.00222561	1.94111
Solyc06g060520.1.1	LOW QUALITY:transmembrane protein, putative (DUF1191) (AHRD V3.3 *** AT3G08600.1)	0.00011998	0.00224823	-1.53638
Solyc10g052600.1.1	LOW QUALITY:S-adenosyl-L-methionine-dependent methyltransferases superfamily protein (AHRD V3.3 *** A0A061GFE0_THECC)	0.00012158	0.0022744	-2.2528
Solyc04g009660.2.1	LOW QUALITY:Nbs-lrr resistance protein (AHRD V3.3 *** A0A061FZT5_THECC)	0.000122452	0.00227832	1.12711
Solyc03g031780.3.1	50S ribosomal protein L2, chloroplastic (AHRD V3.3 --* RK2_ILLOL)	0.000122573	0.00227832	-1.27243
Solyc02g083480.3.1	Peroxidase (AHRD V3.3 *** K4BAL6_SOLLC)	0.000122719	0.00227832	-1.58724
Solyc07g056640.1.1	cycling DOF factor 2 (AHRD V3.3 --* AT5G39660.3)	0.000123004	0.00227832	-3.4505
Solyc06g076800.3.1	Cytochrome P450, putative (AHRD V3.3 *** B9SHY9_RICCO)	0.000123049	0.00227832	1.13358
Solyc03g032230.1.1	LOW QUALITY:DUF241 domain protein (AHRD V3.3 *** G7LA86_MEDTR)	0.000123213	0.00227832	-1.9478
Solyc11g013250.1.1	LOW QUALITY:Calcium-dependent lipid-binding domain-containing protein (AHRD V3.3 *-* O23425_ARATH)	0.000124542	0.00228967	1.73176
Solyc08g083320.3.1	granule-bound starch synthase 1	0.000124656	0.00228989	1.04925
Solyc08g083110.3.1	Cystathionine gamma-synthase, putative (AHRD V3.3 *-* B9RYU1_RICCO)	0.000125533	0.00230027	2.60343
Solyc10g086570.3.1	Chaperone DnaJ (AHRD V3.3 *** A0A0B0NPS3_GOSAR)	0.000125666	0.00230027	-3.19105
Solyc01g005990.3.1	Lipid transfer protein (AHRD V3.3 *** A0A072TPI6_MEDTR)	0.000125771	0.00230027	-2.22382
Solyc06g073760.3.1	Beta-glucosidase (AHRD V3.3 *** A0A0B4PJM3_SOYBN)	0.000126257	0.00230606	-1.46072
Solyc02g089160.3.1	dwarf	0.000126424	0.0023061	-1.39269
Solyc03g007200.2.1	NADP-dependent alkenal double bond reductase (AHRD V3.3 *** A0A072TWU1_MEDTR)	0.000126465	0.0023061	-2.71628
Solyc02g065350.3.1	B3 domain-containing transcription factor VRN1 (AHRD V3.3 *** A0A0B2Q684_GLYSO)	0.000126678	0.00230623	-1.15564
Solyc06g009040.3.1	Glutathione S-transferase (AHRD V3.3 *** A5YWI8_SOLCO)	0.000127154	0.0023074	2.12193
Solyc10g046830.2.1	LOW QUALITY:GNS1/SUR4 membrane protein (AHRD V3.3 *** A0A103XMP3_CYNCS)	0.000127403	0.00231005	-1.90815
Solyc10g007110.3.1	Tyrosine aminotransferase (AHRD V3.3 *** E2JFA7_PERFR)	0.000127531	0.0023105	-1.89876
Solyc01g108250.3.1	DEM2	0.000127739	0.00231241	1.40917
Solyc09g011820.3.1	DNA double-strand break repair rad50 ATPase, putative isoform 1 (AHRD V3.3 *** A0A061EYI5_THECC)	0.000127847	0.00231249	-1.29476
Solyc03g078370.1.1	Serine/threonine-protein kinase (AHRD V3.3 *** K4BHR6_SOLLC)	0.000128454	0.00231729	1.07648
Solyc04g014350.1.1	LOW QUALITY:Tetratricopeptide repeat (TPR)-like superfamily protein (AHRD V3.3 --* AT1G69350.1)	0.000128665	0.00231729	1.31441
Solyc12g088470.2.1	cyclin A3_4	0.000128792	0.00231729	-1.61082
Solyc01g094700.3.1	Glycerol-3-phosphate acyltransferase (AHRD V3.3 *** G7LBQ7_MEDTR)	0.00012885	0.00231729	1.10958
Solyc01g104230.3.1	F-box protein (AHRD V3.3 *** A0A0B2RMW5_GLYSO)	0.000129135	0.00231729	-1.25164
Solyc03g117690.3.1	Eukaryotic aspartyl protease family protein (AHRD V3.3 *** A0A061GAK7_THECC)	0.00012994	0.00232409	-1.24821
Solyc03g098060.2.1	ZF-HD homeobox protein (AHRD V3.3 *** A0A061FW93_THECC)	0.000130467	0.00232985	-2.02786
Solyc11g063520.1.1	sequence-specific DNA binding transcription factor ATNDX (AHRD V3.3 --* AT4G03090.5)	0.00013047	0.00232985	2.20933
Solyc03g034110.3.1	Homeobox-leucine zipper family protein (AHRD V3.3 *** B9MXR7_POPTR)	0.000131632	0.00234686	-3.53732
Solyc05g053550.3.1	chalcone synthase 2	0.000132351	0.00235219	6.22486
Solyc10g005350.3.1	Xyloglucan endotransglucosylase/hydrolase (AHRD V3.3 *** K4CX68_SOLLC)	0.000132703	0.00235247	-1.56225
Solyc07g062550.3.1	3-phosphoshikimate 1-carboxyvinyltransferase (AHRD V3.3 *** A0A0A6Z9T0_HEVBR)	0.000135211	0.00238649	-1.12154
Solyc10g008230.2.1	Disease resistance protein (AHRD V3.3 *** A0A118JXS4_CYNCS)	0.000136413	0.00239804	1.21858
Solyc06g034410.3.1	DUF1442 family protein (AHRD V3.3 *** B7FH79_MEDTR)	0.000136581	0.00239804	-1.41326
Solyc05g012070.3.1	UDP-glucose:protein transglucosylase-like protein	0.000136666	0.00239804	-1.14294
Solyc03g117070.1.1	Zinc finger protein, putative (AHRD V3.3 *** B9SMU5_RICCO)	0.000136697	0.00239804	1.04095
Solyc06g050320.3.1	High mobility group (HMG) box domain-containing protein (AHRD V3.3 *** A0A103YDE8_CYNCS)	0.000136857	0.00239804	-1.53533
Solyc06g070910.2.1	flavin containing monooxygenase FMO GS-OX-like protein (AHRD V3.3 --* AT1G62580.1)	0.000137256	0.0023994	-2.91699
Solyc01g008850.3.1	Non-specific serine/threonine protein kinase (AHRD V3.3 *** A0A0V0IV59_SOLCH)	0.000139031	0.0024079	-1.32091
Solyc06g048600.3.1	Response regulator 7	0.000139249	0.00240895	-2.805
Solyc11g005310.1.1	RING/U-box superfamily protein (AHRD V3.3 *** AT1G49230.1)	0.000139829	0.00241412	2.49001
Solyc10g085830.2.1	Caffeic acid O-methyltransferase (AHRD V3.3 *** A0A072VA70_MEDTR)	0.000139955	0.00241412	1.00578
Solyc09g066410.2.1	Phosphate transporter (AHRD V3.3 *** A0A0B5GK48_SOLLC)	0.000140109	0.00241412	2.30617
Solyc02g080300.3.1	Beta-glucosidase, putative (AHRD V3.3 *** B9RXP7_RICCO)	0.000140553	0.00241435	1.35297
Solyc05g005670.1.1	U-box domain-containing protein 18 (AHRD V3.3 *** W9RKZ7_9ROSA)	0.000140622	0.00241435	-1.06926
Solyc06g064760.1.1	NBS-LRR resistance protein-like protein (AHRD V3.3 *** A1Y9R1_SOLLC)	0.000140696	0.00241435	-1.53675
Solyc03g111725.1.1	beta-fructofuranosidase 5 (AHRD V3.3 --* AT1G55120.2)	0.00014091	0.00241472	6.75842
Solyc01g007160.3.1	N-acetyltransferase ESCO2 (AHRD V3.3 *** A0A1D1YG22_9ARAE)	0.000141314	0.00241675	-1.57334
Solyc03g097380.3.1	Heavy metal transport/detoxification superfamily protein (AHRD V3.3 *** AT5G50740.5)	0.000141527	0.00241675	-1.00316
Solyc01g111550.3.1	minichromosome maintenance 10 (AHRD V3.3 *** AT2G20980.1)	0.000141595	0.00241675	-1.01453
Solyc10g080950.2.1	cyclinB1_2	0.000141699	0.00241675	-1.06789
Solyc07g054120.2.1	LOW QUALITY:Leucine-rich repeat receptor-like protein kinase family protein (AHRD V3.3 *** AT4G08850.1)	0.000142406	0.00242145	1.52596
Solyc09g090080.1.1	Phosphate transporter (AHRD V3.3 *** K0FGD5_9ERIC)	0.000142623	0.00242267	1.7722
Solyc03g113910.3.1	Snakin-2-like protein (AHRD V3.3 *** I3VFF2_TOBAC)	0.000142753	0.00242267	2.06799
Solyc07g047740.3.1	TOMTPX2A peroxidase	0.000142819	0.00242267	-1.26487
Solyc01g091160.4.1	arginase 1 ARG1	0.000143216	0.00242584	1.46997
Solyc03g118900.2.1	WAT1-related protein (AHRD V3.3 *** K4BM39_SOLLC)	0.000144248	0.00243615	-3.21316
Solyc09g014580.3.1	Major latex-like protein (AHRD V3.3 *** B5THI3_PANGI)	0.000144358	0.00243615	-4.07738
Solyc01g028800.2.1	RNA binding protein, putative (AHRD V3.3 *** B9SBN7_RICCO)	0.000144736	0.00243837	-1.46071
Solyc06g084140.3.1	Sulfate transporter (AHRD V3.3 *** D7LTZ8_ARALL)	0.000145426	0.00244131	-1.31638
Solyc03g112120.2.1	Protein prune (AHRD V3.3 *** A0A1D1YXQ3_9ARAE)	0.000146391	0.00245566	-1.55445
Solyc06g084130.3.1	Bax inhibitor (AHRD V3.3 *** A0A0K1ETI6_TECGR)	0.00014705	0.00246119	1.25014
Solyc07g008103.1.1	Blue copper protein (AHRD V3.3 *-* A0A151SLU0_CAJCA)	0.000147545	0.00246577	-1.75956
Solyc03g093890.3.1	R2R3MYB transcription factor 52	0.000147653	0.00246577	2.93106
Solyc06g007910.3.1	Gibberellin-regulated family protein (AHRD V3.3 *** AT1G74670.1)	0.000147994	0.00246777	-1.78676
Solyc08g080250.3.1	APO protein 1 (AHRD V3.3 *** F4I896_ARATH)	0.000150195	0.00248181	1.52988
Solyc10g006120.2.1	extracellular ligand-gated ion channel protein (DUF3537) (AHRD V3.3 *** AT3G20300.1)	0.000150275	0.00248181	-1.55684
Solyc09g083090.3.1	Non-specific serine/threonine protein kinase (AHRD V3.3 *** K4CVT6_SOLLC)	0.000150587	0.00248392	1.17292
Solyc11g011880.2.1	Protein kinase (AHRD V3.3 *** A9CM11_IPONI)	0.000151064	0.00248569	-1.22888
Solyc05g053890.2.1	Glycosyltransferase (AHRD V3.3 *** K4C268_SOLLC)	0.000151601	0.00248904	-1.01996
Solyc09g072700.3.1	Peroxidase (AHRD V3.3 *** K4CUU6_SOLLC)	0.000151893	0.00249201	-2.12503
Solyc07g063800.2.1	Serine/threonine-protein kinase (AHRD V3.3 *** M1BNV7_SOLTU)	0.000152185	0.00249497	-1.90475
Solyc06g076270.3.1	Telomere-binding family protein (AHRD V3.3 *** B9HPG4_POPTR)	0.000153025	0.00250241	1.23755
Solyc04g078270.3.1	Cytochrome P450 family protein (AHRD V3.3 *** B9NFM5_POPTR)	0.000153365	0.00250241	-2.56791
Solyc07g064160.3.1	Thiamine thiazole synthase, chloroplastic (AHRD V3.3 *** K4CH99_SOLLC)	0.000153482	0.00250241	1.58728
Solyc01g087740.1.1	Subtilisin-like protease (AHRD V3.3 *** O82777_SOLLC)	0.000153496	0.00250241	-1.46604
Solyc02g092980.3.1	cyclin D3.1	0.000153985	0.00250435	-1.28869
Solyc10g009580.3.1	Glycosyltransferase (AHRD V3.3 *** K4CYD4_SOLLC)	0.000154217	0.00250461	-1.77785
Solyc02g078130.3.1	bHLH transcription factor 079	0.000154493	0.00250461	1.84312
Solyc02g089090.3.1	Receptor-like kinase (AHRD V3.3 *** C6ZRN8_SOYBN)	0.000154864	0.00250461	1.38414
Solyc06g006050.2.1	Receptor-kinase, putative (AHRD V3.3 *** B9SZK5_RICCO)	0.000154882	0.00250461	4.66921
Solyc07g005930.3.1	DNA-directed RNA polymerase (AHRD V3.3 *** K4CB64_SOLLC)	0.000155138	0.00250461	1.09945
Solyc02g067190.3.1	CASP-like protein (AHRD V3.3 *** K4B751_SOLLC)	0.000155157	0.00250461	-5.24482
Solyc07g009040.3.1	defensin-like protein (AHRD V3.3 *** AT1G19610.1)	0.000155311	0.00250461	-1.37083
Solyc02g065190.3.1	Cytochrome P450 (AHRD V3.3 *** Q8H0I6_PETHY)	0.000155401	0.00250461	2.97195
Solyc09g074760.1.1	Nuclear transcription factor Y protein (AHRD V3.3 *** A0A072TR10_MEDTR)	0.000155421	0.00250461	-2.45443
Solyc08g007680.1.1	Subtilisin-like protease (AHRD V3.3 *** Q9LWA3_SOLLC)	0.000155567	0.00250461	-1.20285
Solyc06g049030.3.1	RING/U-box superfamily protein (AHRD V3.3 *** A0A061FT40_THECC)	0.000156214	0.00251183	1.31005
Solyc01g079910.1.1	LOW QUALITY:Xyloglucan-specific endoglucanase inhibitor protein 2 (AHRD V3.3 *-* F1DHN5_SOLTU)	0.000156918	0.00251551	-2.67433
Solyc07g052480.3.1	isocitrate lyase LEU18678	0.000157112	0.00251682	-1.22731
Solyc00g108555.1.1	Chaperone protein DNAj, putative (AHRD V3.3 *** B9SSK0_RICCO)	0.000157599	0.00252102	5.63914
Solyc09g091510.3.1	chalcone synthase 1	0.000158378	0.00252469	5.71272
Solyc04g045530.3.1	DNA primase large subunit (AHRD V3.3 *** K4BRI2_SOLLC)	0.000158403	0.00252469	-1.04216
Solyc09g075930.2.1	Amine oxidase (AHRD V3.3 *** K4CVH0_SOLLC)	0.000159368	0.00253664	-1.42129
Solyc06g076760.2.1	Laccase 1a	0.000159894	0.0025414	2.65897
Solyc02g094400.3.1	Glycerophosphodiester phosphodiesterase, putative (AHRD V3.3 *** B9RH28_RICCO)	0.000160693	0.0025523	-1.54605
Solyc10g006640.3.1	bHLH transcription factor153	0.000161373	0.00255947	1.54652
Solyc04g074900.3.1	40S ribosomal protein S21 (AHRD V3.3 *** K4BU28_SOLLC)	0.000161824	0.002563	-1.26944
Solyc01g091260.3.1	Myeloid leukemia factor 1 (AHRD V3.3 *** A0A0B0Q1A9_GOSAR)	0.000162157	0.00256465	1.5195
Solyc07g062060.3.1	Methionine sulfoxide reductase (AHRD V3.3 *** A0A0D5BY62_MAIZE)	0.000163668	0.00257944	1.09909
Solyc08g078490.3.1	formyltetrahydrofolate deformylase (AHRD V3.3 *** AT5G47435.2)	0.000164737	0.00259446	-1.07359
Solyc05g054060.3.1	UDP-GLUCOSE PYROPHOSPHORYLASE 1 (AHRD V3.3 *** AT3G03250.1)	0.000164947	0.00259488	-1.74871
Solyc06g073450.3.1	DUF1685 family protein (AHRD V3.3 *** G7IB02_MEDTR)	0.000165999	0.00260519	-1.07683
Solyc05g046180.1.1	LOW QUALITY:Alcohol dehydrogenase 2 (AHRD V3.3 --* ADH2_SOLLC)	0.00016692	0.00261781	1.00661
Solyc05g052240.3.1	Chalcone-flavonone isomerase family protein (AHRD V3.3 *** A0A0V0H4Z0_SOLCH)	0.000167484	0.00262481	3.47667
Solyc12g044620.2.1	Hemerythrin (AHRD V3.3 *-* A0A1D1XH40_9ARAE)	0.000167958	0.00263041	-1.15324
Solyc02g085870.3.1	beta-ketoacyl-coenzyme A synthase	0.000168906	0.00263749	2.04954
Solyc05g056470.1.1	ABC transporter family protein (AHRD V3.3 *** B9H498_POPTR)	0.000168999	0.00263749	-1.74885
Solyc10g083300.2.1	cell-wall invertase	0.000169386	0.00264169	-2.23543
Solyc02g085020.3.1	dihydroflavonol 4-reductase	0.000169782	0.0026454	4.82681
Solyc01g073970.3.1	Histone H3 (AHRD V3.3 *** A0A068VC55_COFCA)	0.000170483	0.00265058	-1.10989
Solyc07g055970.1.1	LOW QUALITY:Cytochrome P450 family protein (AHRD V3.3 *** B9GT44_POPTR)	0.000170835	0.00265058	-2.43029
Solyc09g065660.3.1	SolycHsfA7	0.000170999	0.00265058	-3.322
Solyc10g005820.2.1	Farnesyl diphosphate synthase (AHRD V3.3 *** A0A0H5AZB7_NICBE)	0.000171015	0.00265058	-1.13071
Solyc01g111350.3.1	Nodulin-like / Major Facilitator Superfamily protein (AHRD V3.3 *** A0A0K9P7P6_ZOSMR)	0.000172804	0.00266899	1.28654
Solyc05g046020.3.1	Peroxidase (AHRD V3.3 *** K4C0T5_SOLLC)	0.000174024	0.0026823	-2.02958
Solyc05g007450.3.1	Origin recognition complex, subunit 6 (AHRD V3.3 *** A0A118K386_CYNCS)	0.000174214	0.00268338	-1.34631
Solyc03g034400.3.1	Protein DETOXIFICATION (AHRD V3.3 *** K4BFW0_SOLLC)	0.000174368	0.00268391	-1.26014
Solyc10g080430.1.1	C2 calcium/lipid-binding and GRAM domain protein (AHRD V3.3 *** A0A072TGP1_MEDTR)	0.000174547	0.00268481	-1.47916
Solyc12g094640.2.1	Glyceraldehyde-3-phosphate dehydrogenase (AHRD V3.3 *** K4DH36_SOLLC)	0.000175296	0.00269	1.60965
Solyc01g068420.3.1	Trichome birefringence-like protein (AHRD V3.3 *** G7IKB9_MEDTR)	0.00017546	0.00269	-2.77293
Solyc03g120040.3.1	transmembrane protein, putative (Protein of unknown function, DUF642) (AHRD V3.3 *** AT5G11420.1)	0.000175801	0.002693	-2.00044
Solyc05g006450.2.1	Carboxypeptidase (AHRD V3.3 *-* K4BWH2_SOLLC)	0.000176741	0.00270293	-1.37627
Solyc05g010180.3.1	Carotenoid isomerase (AHRD V3.3 *** A0A077EPD5_TOBAC)	0.000178483	0.00271158	1.2619
Solyc11g008630.2.1	HXXXD-type acyl-transferase family protein (AHRD V3.3 *** AT1G65450.1)	0.000178707	0.00271158	-2.39684
Solyc02g064970.3.1	Peroxidase	0.000179158	0.00271351	-1.43026
Solyc11g020960.2.1	Proteinase inhibitor II (AHRD V3.3 *-* B3F0C1_TOBAC)	0.000179416	0.00271417	-3.14386
Solyc02g072540.3.1	Non-specific serine/threonine protein kinase (AHRD V3.3 *** A0A0V0IFU0_SOLCH)	0.000179963	0.00271775	-2.35983
Solyc12g088840.1.1	LOW QUALITY:Calcium-binding EF-hand family protein, putative (AHRD V3.3 *** A0A061FAV4_THECC)	0.000180713	0.00272454	2.70448
Solyc08g079870.3.1	subtilisin	0.00018101	0.00272454	2.51789
Solyc06g054320.1.1	Dirigent protein (AHRD V3.3 *** K4C6B8_SOLLC)	0.00018102	0.00272454	-6.91176
Solyc02g080070.3.1	Cysteine-rich receptor-kinase-like protein (AHRD V3.3 *** G7KDB1_MEDTR)	0.000181393	0.00272649	1.07431
Solyc07g055060.3.1	Phosphoenolpyruvate carboxylase (AHRD V3.3 *** CAPP_PICAB)	0.000183393	0.00273796	1.17807
Solyc06g009610.1.1	LOW QUALITY:GRAS family transcription factor, putative (AHRD V3.3 *** A0A061EWU1_THECC)	0.000183556	0.00273796	-1.58731
Solyc02g086210.3.1	Receptor-like kinase (AHRD V3.3 *** G7KUD4_MEDTR)	0.000183622	0.00273796	1.13189
Solyc06g033860.2.1	Glutamate dehydrogenase (AHRD V3.3 *** K4C4L0_SOLLC)	0.000184076	0.00274108	1.40463
Solyc12g007160.2.1	ABIL1-like protein (AHRD V3.3 *** B7FL53_MEDTR)	0.000184359	0.0027422	-2.11986
Solyc04g079125.1.1	B3 domain-containing protein (AHRD V3.3 *** A0A0B2P5H6_GLYSO)	0.000184674	0.0027422	-1.12944
Solyc09g008840.3.1	Pyruvate kinase family protein (AHRD V3.3 *** AT3G52990.1)	0.000184763	0.0027422	-1.48801
Solyc03g094010.3.1	glutamate dehydrogenase	0.000185054	0.00274288	1.46312
Solyc07g009230.3.1	Defensin-like protein (AHRD V3.3 -** G7LB12_MEDTR)	0.000185973	0.00274923	-1.17387
Solyc12g038920.2.1	serine/threonine protein kinase 3 (AHRD V3.3 *** AT5G08160.1)	0.000186911	0.00275587	-1.16136
Solyc01g104850.3.1	Carboxypeptidase (AHRD V3.3 *** K4B257_SOLLC)	0.000187023	0.00275587	-2.45062
Solyc06g050710.3.1	Tetratricopeptide repeat (TPR)-like superfamily protein (AHRD V3.3 --* AT5G46400.3)	0.000187037	0.00275587	-1.26096
Solyc09g011260.2.1	Cysteine/Histidine-rich C1 domain family protein (AHRD V3.3 *** AT2G37820.1)	0.000188319	0.00276748	3.87551
Solyc06g068520.3.1	Hydroxyproline-rich systemin (AHRD V3.3 *** HSY1_SOLLC)	0.000188741	0.00277125	1.52769
Solyc01g109710.3.1	protein response to dessication 2	0.000189011	0.00277125	1.05925
Solyc12g044310.2.1	Major facilitator superfamily protein (AHRD V3.3 *** AT1G52190.1)	0.000189102	0.00277125	-1.60395
Solyc12g015920.2.1	Heavy metal transport/detoxification superfamily protein (AHRD V3.3 *-* AT5G48290.1)	0.000189193	0.00277125	-1.82664
Solyc10g085330.2.1	Protein DETOXIFICATION (AHRD V3.3 *-* A0A103YLD3_CYNCS)	0.000190073	0.00278067	1.26536
Solyc11g019910.1.1	LOW QUALITY:Plant invertase/pectin methylesterase inhibitor (AHRD V3.3 *** I3T947_MEDTR)	0.000190105	0.00278067	-1.0556
Solyc05g005170.3.1	Pectin lyase-like superfamily protein (AHRD V3.3 *** A0A061E6B2_THECC)	0.000190209	0.00278067	-2.07047
Solyc01g099210.3.1	Lipoxygenase (AHRD V3.3 *** A8W7J7_CAMSI)	0.000190373	0.00278126	-1.72894
Solyc01g090790.3.1	bHLH transcription factor	0.000190952	0.00278427	1.47067
Solyc04g071770.3.1	Ethylene-responsive transcription factor (AHRD V3.3 *** W9RA19_9ROSA)	0.000191222	0.00278639	1.71896
Solyc11g073260.2.1	Histone H2A (AHRD V3.3 *** K4DB32_SOLLC)	0.000191358	0.00278657	-1.11914
Solyc09g008270.3.1	translation initiation factor (AHRD V3.3 *** AT2G36885.1)	0.000191887	0.00279246	-1.28312
Solyc08g068870.3.1	aspartate protease family protein	0.000192313	0.00279502	2.03956
Solyc04g063370.2.1	Receptor-like kinase (AHRD V3.3 *** A0A072V0S7_MEDTR)	0.000192896	0.00279786	2.21904
Solyc12g008660.1.1	Zinc finger transcription factor 73	0.000193007	0.00279786	1.45263
Solyc03g007825.1.1	Acidic endochitinase (AHRD V3.3 *** CHIA_ARATH)	0.000194553	0.00281333	-1.64053
Solyc06g050790.3.1	Amino acid transporter, putative (AHRD V3.3 *** B9S4A2_RICCO)	0.000194702	0.00281333	-1.14639
Solyc11g072800.2.1	Respiratory burst oxidase-like protein (AHRD V3.3 *** G7L3G1_MEDTR)	0.000195726	0.0028263	-1.6368
Solyc04g072780.3.1	senescence-associated family protein (DUF581) (AHRD V3.3 *** AT1G22160.1)	0.000198642	0.00284821	-1.0238
Solyc03g046270.3.1	Trichome birefringence-like 19 (AHRD V3.3 *** A0A061EH35_THECC)	0.000199067	0.00285248	-1.49733
Solyc07g062680.2.1	lanceolate	0.000199457	0.00285624	-1.28858
Solyc08g062950.3.1	Cytochrome P450, putative (AHRD V3.3 *** B9RQR5_RICCO)	0.000199968	0.00286142	-1.92894
Solyc12g040800.2.1	Calcium-dependent lipid-binding (CaLB domain) family protein (AHRD V3.3 *** AT3G17980.1)	0.000200945	0.00286646	5.50189
Solyc07g041000.3.1	Cleavage and polyadenylation specificity factor subunit 5 (AHRD V3.3 *** A0A0B2R9M0_GLYSO)	0.000201213	0.00286675	2.77616
Solyc02g069200.3.1	iron-regulated transporter 1	0.000202776	0.00287815	-1.94353
Solyc04g074905.1.1	Ubiquitin-like superfamily protein (AHRD V3.3 --* AT1G80060.5)	0.000202784	0.00287815	-2.06508
Solyc11g010630.3.1	Kinase interacting (KIP1-like) family protein (AHRD V3.3 *** AT2G22560.1)	0.00020319	0.00288209	-1.74343
Solyc08g082950.3.1	aluminum activated malate transporter family protein (AHRD V3.3 *** AT4G00910.1)	0.000203778	0.00288677	-1.92295
Solyc09g010230.2.1	B3 domain-containing protein family (AHRD V3.3 *** A0A151U3H1_CAJCA)	0.000207064	0.0029063	-1.36092
Solyc05g015390.3.1	Rubber elongation factor protein (AHRD V3.3 *** A0A072TUR8_MEDTR)	0.0002071	0.0029063	1.05437
Solyc02g091990.3.1	1-aminocyclopropane-1-carboxylate synthase 3	0.000207102	0.0029063	-1.60919
Solyc12g089310.2.1	Tubulin beta chain (AHRD V3.3 *** A0A0V0ICK0_SOLCH)	0.000207785	0.0029086	-2.55619
Solyc07g045350.3.1	Acetoacetyl-CoA thiolase (AHRD V3.3 *** F5CLC4_CATRO)	0.000208365	0.00290885	-1.48115
Solyc06g072240.1.1	histone H4 (AHRD V3.3 *** AT2G28740.1)	0.000208928	0.00291324	-1.51019
Solyc01g080990.3.1	Carboxyl methyltransferase (AHRD V3.3 *** Q70T29_BIXOR)	0.000209156	0.00291324	-2.49453
Solyc05g013470.3.1	Protein DETOXIFICATION (AHRD V3.3 *** K4BY68_SOLLC)	0.000209672	0.00291754	-3.00712
Solyc10g076550.1.1	Protein kinase family protein (AHRD V3.3 *-* AT3G25490.1)	0.000210078	0.00292063	1.2065
Solyc01g111235.1.1	Dirigent protein (AHRD V3.3 *** M0ZMW5_SOLTU)	0.000210473	0.00292374	-1.35584
Solyc04g050440.3.1	ammonium transporter	0.000210824	0.00292374	1.69779
Solyc09g091100.3.1	coenzyme F420 hydrogenase_dehydrogenase beta subunit-like	0.000211896	0.00293317	1.05014
Solyc05g054120.1.1	Cysteine proteinase inhibitor (AHRD V3.3 *** K4C291_SOLLC)	0.000213377	0.00294458	-1.4639
Solyc07g043000.3.1	Bifunctional inhibitor/lipid-transfer protein/seed storage 2S albumin superfamily protein (AHRD V3.3 *-* AT3G22142.1)	0.000214005	0.00294792	-1.42934
Solyc03g098030.3.1	Type I inositol-1,4,5-trisphosphate 5-phosphatase (AHRD V3.3 *** G7KHW0_MEDTR)	0.000214146	0.00294792	3.35995
Solyc02g089770.3.1	Dihydroflavonol-4-reductase-binding domain	0.000215539	0.00295259	2.06605
Solyc02g068877.1.1	Phosphate-responsive 1 family protein (AHRD V3.3 *** B9ICP1_POPTR)	0.00021576	0.00295308	-1.45294
Solyc07g053540.1.1	Fasciclin-like arabinogalactan protein (AHRD V3.3 *** A0A072VC68_MEDTR)	0.000216625	0.00296023	-1.20949
Solyc03g115000.3.1	Longifolia protein (AHRD V3.3 *** A0A072UUU5_MEDTR)	0.000216917	0.00296061	-1.06999
Solyc09g090600.3.1	Acid phosphatase 1 (AHRD V3.3 *** A0A0B2QYK4_GLYSO)	0.000218373	0.00296996	-1.87668
Solyc10g054800.2.1	X-intrinsic protein 1.4	0.000218592	0.00296996	-6.11442
Solyc01g099320.3.1	Nuclear transcription factor Y protein (AHRD V3.3 *** G7I854_MEDTR)	0.000218662	0.00296996	-2.01216
Solyc12g088820.2.1	Protein kinase family protein (AHRD V3.3 *** AT5G09890.1)	0.000218959	0.00297039	-1.45208
Solyc12g006040.2.1	NBS-LRR protein (AHRD V3.3 *** Q9SM52_SOLAC)	0.000221058	0.00298982	1.02011
Solyc04g016080.2.1	Kinesin-like protein (AHRD V3.3 *** A0A1B6Q1A3_SORBI)	0.000222295	0.00300045	-1.30156
Solyc09g091990.3.1	Kinase family protein (AHRD V3.3 *-* B9IJH3_POPTR)	0.000223673	0.00300703	1.00624
Solyc12g006530.2.1	Terpene cyclase/mutase family member (AHRD V3.3 *** M1BMW3_SOLTU)	0.000225044	0.00302154	1.41451
Solyc03g026040.3.1	LRR receptor-like kinase family protein (AHRD V3.3 *** A0A072VNY9_MEDTR)	0.000225679	0.00302154	1.00709
Solyc07g066180.2.1	Tir-nbs resistance protein (AHRD V3.3 *** A0A061F4L1_THECC)	0.000227349	0.00303824	-1.28486
Solyc00g233480.1.1	ABC transporter (AHRD V3.3 *-* H1A8M9_DIOKA)	0.000228854	0.00304897	-1.1012
Solyc06g071380.3.1	1-deoxy-D-xylulose-5-phosphate synthase (AHRD V3.3 *** A0A0B0N5A7_GOSAR)	0.000229494	0.00305074	1.09172
Solyc02g078100.3.1	Pollen Ole e 1 allergen/extensin (AHRD V3.3 *-* A0A124SHL8_CYNCS)	0.000229901	0.00305325	-1.39317
Solyc03g120950.3.1	alpha/beta-Hydrolases superfamily protein (AHRD V3.3 --* AT2G44970.3)	0.000230658	0.00305752	-1.18903
Solyc08g005620.3.1	Gibberellin-regulated protein (AHRD V3.3 *** K0E174_POPTO)	0.000230861	0.00305752	-2.41078
Solyc04g077240.3.1	SlBCAT6	0.000230872	0.00305752	-1.96432
Solyc04g011440.4.1	ethylene-responsive heat shock protein cognate 70	0.000231351	0.00305752	1.61164
Solyc11g008530.2.1	Dicer-like 2d	0.000231384	0.00305752	1.12859
Solyc05g009480.1.1	LOW QUALITY:NIM1-interacting 2 (AHRD V3.3 -** AT3G25882.1)	0.000231916	0.00305889	2.62134
Solyc04g008820.3.1	High mobility group protein (AHRD V3.3 *-* O49948_SOLTU)	0.000232295	0.00305889	-1.02343
Solyc06g084370.1.1	LOW QUALITY:sodium hydrogen exchanger 4 (AHRD V3.3 --* AT3G06370.4)	0.000232367	0.00305889	2.44543
Solyc12g009880.1.1	LOW QUALITY:Serine-rich protein-related (AHRD V3.3 *** A0A061GN42_THECC)	0.000232559	0.00305889	-1.09504
Solyc01g103470.2.1	Cytosolic Fe-S cluster assembly factor nar-1 (AHRD V3.3 *** A0A1D1Z971_9ARAE)	0.000232667	0.00305889	-2.03681
Solyc06g061230.3.1	Metallocarboxypeptidase inhibitor (AHRD V3.3 -** M1D4V9_SOLTU)	0.000233578	0.00305925	-1.33942
Solyc06g082850.3.1	High mobility group B 6-like protein (AHRD V3.3 *-* A0A0B0N3I4_GOSAR)	0.000234418	0.0030628	-1.16907
Solyc09g007770.2.1	plasma membrane intrinsic protein 2.1	0.000234871	0.00306563	-1.08035
Solyc02g036350.3.1	1-aminocyclopropane-1-carboxylate oxidase EF501822	0.000235947	0.00307788	1.04988
Solyc02g090690.2.1	membrane protein (AHRD V3.3 *** AT4G37030.1)	0.00023732	0.00308998	1.3328
Solyc03g083840.3.1	Pectinesterase (AHRD V3.3 *** K4BIF9_SOLLC)	0.000238391	0.00309895	-1.94888
Solyc03g031890.3.1	Oxidative stress 3, putative isoform 2 (AHRD V3.3 *** A0A061GIQ6_THECC)	0.000239393	0.00310158	-2.23484
Solyc02g089170.3.1	Alpha-1,4-glucan-protein synthase [UDP-forming] 1 (AHRD V3.3 *** UPTG1_SOLTU)	0.000240029	0.00310158	-2.17307
Solyc05g050730.1.1	Stigma-specific protein Stig1 (AHRD V3.3 *** A0A103Y3M1_CYNCS)	0.000240132	0.00310158	-2.17738
Solyc07g056530.3.1	Nucleotide/sugar transporter family protein (AHRD V3.3 *** AT3G14410.1)	0.000240289	0.00310158	-1.01795
Solyc03g063730.3.1	Protein DETOXIFICATION (AHRD V3.3 *** M1AVC8_SOLTU)	0.000240355	0.00310158	2.14378
Solyc10g018200.2.1	DUF1442 family protein (AHRD V3.3 *** G7KG71_MEDTR)	0.00024053	0.00310158	-1.36201
Solyc11g005300.2.1	RING/U-box superfamily protein (AHRD V3.3 *** AT1G49230.1)	0.000240803	0.0031033	1.89654
Solyc11g068440.2.1	Glucan endo-1,3-beta-glucosidase, putative (AHRD V3.3 *** B9SCU1_RICCO)	0.000242503	0.00311446	-1.27906
Solyc03g025380.3.1	Peroxidase (AHRD V3.3 *** K4BF11_SOLLC)	0.000243293	0.00311601	-3.01922
Solyc01g090760.3.1	GATA transcription factor (AHRD V3.3 *** K4AZ17_SOLLC)	0.000244189	0.00311825	-1.87572
Solyc11g065470.2.1	transferring glycosyl group transferase (DUF604) (AHRD V3.3 *** AT5G41460.1)	0.000245974	0.00313389	-1.29686
Solyc02g076930.2.1	U-box domain-containing 7-like protein (AHRD V3.3 *** A0A0B0P2C2_GOSAR)	0.000246265	0.00313582	-1.17977
Solyc07g053890.3.1	O-acyltransferase WSD1 (AHRD V3.3 *** A0A151TQI5_CAJCA)	0.000246568	0.0031379	2.12843
Solyc04g008470.3.1	Defensin (AHRD V3.3 *** C1K3M7_VIGUN)	0.000248216	0.00315171	-3.80532
Solyc07g052530.3.1	Peroxidase (AHRD V1 **** Q07445_SOLLC)	0.000250333	0.00317171	-2.32395
Solyc03g098240.3.1	glutamate decarboxylase	0.00025223	0.00318643	1.94154
Solyc06g060530.1.1	Protein DETOXIFICATION (AHRD V3.3 *** K4C6N3_SOLLC)	0.000253973	0.00320366	1.26002
Solyc02g091260.1.1	LOW QUALITY:mediator of RNA polymerase II transcription subunit (AHRD V3.3 *** AT2G01300.1)	0.000254166	0.00320366	-2.27263
Solyc01g107810.2.1	Glycosyltransferase (AHRD V3.3 *** K4B2Z7_SOLLC)	0.000256693	0.00322826	-5.05716
Solyc05g054480.3.1	Actin (AHRD V3.3 *** ACT1_TOBAC)	0.000256908	0.00322915	-1.00932
Solyc11g071830.2.1	DnaJ protein homolog (AHRD V3.3 *** DNJH_CUCSA)	0.00025797	0.00323342	1.59304
Solyc06g069030.3.1	PAP fibrillin domain protein,expressed protein (AHRD V3.3 *** G7LD88_MEDTR)	0.000258154	0.00323392	1.04815
Solyc02g064550.3.1	Thioredoxin superfamily protein (AHRD V3.3 *** AT5G65840.1)	0.000259243	0.00324032	1.0551
Solyc05g052410.2.1	Dehydration responsive element binding protein (AHRD V3.3 *** Q8GZF2_SOLLC)	0.000260027	0.0032465	1.39315
Solyc08g082820.3.1	TOMBIPGRBC Tomato BiP (binding protein)/grp78	0.000260528	0.00324914	-1.04031
Solyc05g009180.1.1	LOW QUALITY:Zinc finger family protein (AHRD V3.3 *** B9HWF8_POPTR)	0.000261797	0.00326314	1.1242
Solyc02g083120.2.1	DUF241 domain protein (AHRD V3.3 *** G7LA88_MEDTR)	0.000263291	0.00327525	-1.2043
Solyc01g105420.3.1	Phospho-2-dehydro-3-deoxyheptonate aldolase (AHRD V3.3 *-* M1AXT4_SOLTU)	0.000263353	0.00327525	1.36588
Solyc12g088170.2.1	HXXXD-type acyl-transferase family protein, putative (AHRD V3.3 *** A0A061E8Z9_THECC)	0.000265601	0.00329225	4.30127
Solyc12g057020.2.1	Carbohydrate esterase plant-like protein (AHRD V3.3 *** G7J707_MEDTR)	0.000266722	0.00330067	-1.84031
Solyc08g007430.2.1	NIT2	0.000266898	0.00330102	-3.45227
Solyc05g052890.3.1	Cytochrome f (AHRD V3.3 --* CYF_PINTH)	0.000267498	0.00330661	-3.69157
Solyc12g096600.2.1	Poly(ADP-ribose) glycohydrolase, putative (AHRD V3.3 *-* B9T530_RICCO)	0.000267715	0.00330747	1.14535
Solyc03g093040.3.1	Bifunctional inhibitor/lipid-transfer protein/seed storage 2S albumin superfamily protein (AHRD V3.3 *** AT4G12520.1)	0.0002681	0.00330858	-2.15656
Solyc02g070760.3.1	NAD(P)-binding Rossmann-fold superfamily protein (AHRD V3.3 *** A0A061GF24_THECC)	0.000269438	0.00332144	1.18092
Solyc03g033510.3.1	Armadillo repeat only (AHRD V3.3 *** W0TQK6_ACAMN)	0.000271397	0.00333609	-1.32349
Solyc08g074970.1.1	LOW QUALITY:Glycosyltransferase family protein (AHRD V3.3 *** G7L745_MEDTR)	0.000271539	0.00333609	1.04353
Solyc12g006430.2.1	Glycosyltransferase (AHRD V3.3 *** K4DBI0_SOLLC)	0.000272741	0.00334269	-1.7616
Solyc06g005320.1.1	MYB-related transcription factor (AHRD V3.3 *-* A0A059PRS8_SALMI)	0.000272952	0.00334269	1.024
Solyc03g031590.3.1	S-type anion channel SLAH1 (AHRD V3.3 *** SLAH1_ARATH)	0.000273651	0.00334759	-1.59938
Solyc04g079240.3.1	Patatin (AHRD V3.3 *** K4BV08_SOLLC)	0.000273677	0.00334759	2.36773
Solyc09g011560.2.1	Glutathione S-transferase (AHRD V3.3 *** C0LF68_CAPAN)	0.0002738	0.00334759	1.28846
Solyc02g093070.3.1	2-oxoglutarate (2OG) and Fe(II)-dependent oxygenase superfamily protein (AHRD V3.3 *** AT3G50210.4)	0.000274654	0.00335437	-2.32828
Solyc05g050130.3.1	Acidic endochitinase (AHRD V3.3 *** CHIA_TOBAC)	0.000279551	0.003392	1.39173
Solyc04g005060.3.1	TPX2 (Targeting protein for Xklp2) family protein, putative (AHRD V3.3 *** G7K5M5_MEDTR)	0.00028007	0.00339395	-1.3632
Solyc09g092490.3.1	Glycosyltransferase (AHRD V3.3 *-* B6EWX4_LYCBA)	0.000280392	0.00339485	1.32338
Solyc10g008030.3.1	Trichome birefringence-like protein (AHRD V3.3 *** G7IKB9_MEDTR)	0.00028081	0.00339808	-1.59515
Solyc12g005000.1.1	LOW QUALITY:DUF4228 domain protein (AHRD V3.3 *** G7IXN1_MEDTR)	0.000284016	0.00342577	-1.47543
Solyc07g008300.2.1	Choline monooxygenase (AHRD V3.3 *** D2DEK9_LYCBA)	0.000284739	0.00342862	-1.81355
Solyc02g086300.3.1	Class I glutamine amidotransferase-like superfamily protein (AHRD V3.3 *** AT5G38200.1)	0.000285846	0.00343675	-1.86399
Solyc03g119250.3.1	Calmodulin binding protein-like, putative (AHRD V3.3 *** A0A061G202_THECC)	0.000288621	0.00345344	1.1991
Solyc02g069420.3.1	Phospholipid-transporting ATPase (AHRD V3.3 *** M1BWN2_SOLTU)	0.000289286	0.00345723	-1.48265
Solyc12g014360.2.1	protein trichome birefringence-like 41	0.000289798	0.00345723	-1.29155
Solyc02g072180.3.1	Rab family GTPase (AHRD V3.3 *** D8SVZ0_SELML)	0.000290088	0.00345723	-1.02703
Solyc05g015350.3.1	Cytochrome P450 (AHRD V3.3 *** A0A103XVZ6_CYNCS)	0.000290122	0.00345723	-2.73707
Solyc08g007610.1.1	Subtilisin-like protease (AHRD V3.3 *** Q9LWA3_SOLLC)	0.000290363	0.00345723	-1.83418
Solyc04g081110.1.1	LOW QUALITY:glyoxal oxidase-related protein (AHRD V3.3 *** AT1G75620.1)	0.000291622	0.00346346	-4.0839
Solyc12g019140.2.1	Pectin lyase-like superfamily protein (AHRD V3.3 *** AT2G43880.1)	0.000291785	0.00346355	-1.94503
Solyc07g055260.3.1	DnaJ (AHRD V3.3 *** A0A126DIH0_ARAHY)	0.00029226	0.00346537	1.1376
Solyc10g017960.2.1	F-box protein PP2-A13 (AHRD V3.3 *** P2A13_ARATH)	0.000293509	0.00347165	-1.0844
Solyc02g081270.3.1	NAC domain protein, (AHRD V3.3 *** A0A061EDT4_THECC)	0.000294003	0.00347333	-1.36701
Solyc11g006190.2.1	AT hook motif DNA-binding family protein (AHRD V3.3 *** A0A061F8Z8_THECC)	0.000295469	0.00348419	1.13409
Solyc06g009670.3.1	DNAJ heat shock N-terminal domain-containing family protein (AHRD V3.3 *** B9GSH4_POPTR)	0.000296087	0.00348419	-1.88809
Solyc10g078410.2.1	F-box family protein (AHRD V3.3 *** AT2G32560.1)	0.000296433	0.00348419	1.06538
Solyc04g071070.2.1	Extensin (AHRD V3.3 *** Q06446_SOLTU)	0.000296721	0.00348419	1.25235
Solyc09g074230.3.1	SlSFP7	0.000296788	0.00348419	-1.03204
Solyc03g064010.3.1	Leucine-rich repeat protein kinase family protein (AHRD V3.3 *** A0A061EWF2_THECC)	0.000297707	0.00349132	-1.17393
Solyc06g065820.3.1	Ethylene Response Factor H.1	0.000298271	0.00349284	-1.08656
Solyc05g025890.2.1	Acyl-CoA N-acyltransferases (NAT) superfamily protein (AHRD V3.3 *** AT2G06025.6)	0.000298304	0.00349284	-1.19487
Solyc12g100230.1.1	Fatty acid desaturase (AHRD V3.3 *** E5D7U7_9GENT)	0.000299174	0.00349572	-2.28287
Solyc04g009640.3.1	Non-specific serine/threonine protein kinase (AHRD V3.3 *** M1A662_SOLTU)	0.000299991	0.00350161	2.17212
Solyc10g062160.2.1	Dynamin, putative (AHRD V3.3 *** B9SKH8_RICCO)	0.000300791	0.00350366	1.27005
Solyc11g012020.2.1	EH domain-containing protein 1 (AHRD V3.3 *** A0A1D1YR31_9ARAE)	0.000301014	0.00350443	-1.20468
Solyc09g005320.3.1	RING/U-box superfamily protein (AHRD V3.3 *** AT5G01450.1)	0.000301904	0.00351114	-1.07199
Solyc04g009250.1.1	Nbs-lrr resistance protein (AHRD V3.3 *** A0A061FZT5_THECC)	0.000302992	0.00351467	1.60555
Solyc01g097550.3.1	annexin 6	0.000305146	0.00353019	-1.12358
Solyc06g084155.1.1	Sulfate transporter, putative (AHRD V3.3 *-* B9SFG4_RICCO)	0.000305956	0.00353317	-1.09562
Solyc09g089740.3.1	2-oxoglutarate (2OG) and Fe(II)-dependent oxygenase superfamily protein (AHRD V3.3 *** AT1G06620.1)	0.000306915	0.00354185	2.75613
Solyc08g078940.1.1	Bifunctional inhibitor/lipid-transfer protein/seed storage 2S albumin superfamily protein (AHRD V3.3 *** AT1G12100.1)	0.000307882	0.00354518	-2.44668
Solyc08g068720.1.1	Tyramine n-hydroxycinnamoyl transferase (AHRD V3.3 *** Q5D8C0_CAPAN)	0.000308077	0.00354518	4.83175
Solyc03g117400.3.1	TOPLESS-related 1 (AHRD V3.3 *-* AT1G80490.3)	0.000308627	0.00354518	2.6818
Solyc02g062890.2.1	polyol monosaccharide transporter 5	0.000308896	0.00354645	1.33909
Solyc08g006560.3.1	3-ketoacyl-acyl carrier protein synthase III (AHRD V3.3 *** AT1G62640.2)	0.000309331	0.00354963	-1.35535
Solyc12g098590.2.1	Glycosyltransferase (AHRD V3.3 *** K4DHN2_SOLLC)	0.000309865	0.00355211	5.17897
Solyc08g044510.3.1	Beta-glucosidase (AHRD V3.3 *** L0ASF2_POPTO)	0.000311253	0.00356438	-1.01186
Solyc05g014470.3.1	glyceraldehyde 3-phosphate dehydrogenase	0.000311732	0.00356804	-1.07931
Solyc07g043640.3.1	AMP-dependent synthetase and ligase family protein (AHRD V3.3 *** AT2G17650.1)	0.000313606	0.0035812	-1.76522
Solyc02g090360.3.1	L-ascorbate oxidase like (AHRD V3.3 *** A0A0B2RUS1_GLYSO)	0.000313809	0.0035812	-1.11599
Solyc11g069560.2.1	Glycosyl transferase, family 2 (AHRD V3.3 *** A0A124SHF0_CYNCS)	0.000314881	0.0035876	-1.4209
Solyc07g056460.3.1	Glutathione S-transferase-like protein (AHRD V1 **** Q8GVD1_SOLLC)	0.000318416	0.00362051	-1.01594
Solyc11g066100.2.1	heat shock protein 70 (AHRD V3.3 *** AT3G12580.1)	0.000319811	0.00363269	2.03662
Solyc06g076520.1.1	Class I heat shock protein (AHRD V3.3 *** F4YBC5_SOLNI)	0.000320729	0.00363758	1.98049
Solyc02g094180.3.1	Peroxidase (AHRD V3.3 *** K4BDL3_SOLLC)	0.000321677	0.00364477	1.12174
Solyc10g007750.1.1	LOW QUALITY:Plant basic secretory protein family protein, putative (AHRD V3.3 *** A0A061DSQ8_THECC)	0.000326697	0.00369216	-3.37894
Solyc11g066520.2.1	Carboxypeptidase (AHRD V3.3 *** K4D9Q9_SOLLC)	0.000330048	0.0037188	-1.32372
Solyc04g076340.3.1	Ribosomal RNA small subunit methyltransferase A (AHRD V3.3 *** A0A0B0NTG7_GOSAR)	0.00033208	0.00373794	1.63594
Solyc04g082480.3.1	Plant regulator RWP-RK family protein, putative (AHRD V3.3 *** A0A061FD78_THECC)	0.000332347	0.00373907	-1.05951
Solyc03g044900.3.1	Calcium-binding EF-hand (AHRD V3.3 *** A0A103XKQ8_CYNCS)	0.000332944	0.00374203	2.93784
Solyc03g112240.1.1	LOW QUALITY:pyrroline-5-carboxylate reductase (AHRD V3.3 *-* AT4G03600.1)	0.000335051	0.00375817	-2.08074
Solyc10g081790.1.1	RING/U-box superfamily protein (AHRD V3.3 *** AT5G06490.1)	0.000336455	0.00376827	-1.06185
Solyc04g077780.3.1	Transcription factor LIM (AHRD V3.3 *** V9LXM6_TOBAC)	0.000337021	0.00376954	-1.13177
Solyc12g055970.2.1	Endoglucanase (AHRD V3.3 *** Q93WY9_TOBAC)	0.000337074	0.00376954	-1.69835
Solyc09g059460.3.1	Vacuolar iron transporter (VIT) family protein (AHRD V3.3 *-* A0A061G9Q5_THECC)	0.000337583	0.00377335	1.11485
Solyc07g006560.3.1	Hypersensitive response assisting protein (AHRD V3.3 *** Q9SWC6_CAPAN)	0.000338135	0.00377588	-3.87454
Solyc07g043710.3.1	HXXXD-type acyl-transferase family protein (AHRD V3.3 *** AT3G26040.1)	0.000342695	0.00381337	-1.4176
Solyc03g111120.3.1	Malate synthase (AHRD V3.3 *** M1B824_SOLTU)	0.000342992	0.00381479	-1.78774
Solyc01g098130.2.1	GNOM-like 1 (AHRD V3.3 --* AT5G39500.2)	0.000346175	0.00383875	5.93443
Solyc11g067000.2.1	Drug resistance transporter-like ABC domain protein (AHRD V3.3 *** G7L5Z6_MEDTR)	0.000348659	0.00385991	1.46739
Solyc02g061770.3.1	chitinase 2	0.000348919	0.00385991	1.83046
Solyc09g090680.3.1	Cysteine-rich repeat secretory protein (AHRD V3.3 *** A0A0K9P487_ZOSMR)	0.000349762	0.00386705	-1.4631
Solyc01g065980.3.1	Ethylene Response Factor E.4	0.000350392	0.0038702	-1.76452
Solyc04g081350.3.1	E2F transcription factor (AHRD V3.3 *** G7IE33_MEDTR)	0.000350763	0.00387146	-1.14413
Solyc01g007170.3.1	C2 calcium/lipid-binding plant phosphoribosyltransferase family protein (AHRD V3.3 *** AT3G03680.1)	0.000350852	0.00387146	-1.31153
Solyc04g058170.1.1	Calcium-binding protein (AHRD V3.3 *** A0A1B0WUT3_SOLHA)	0.000351175	0.0038725	2.27382
Solyc01g102720.3.1	SRPBCC ligand-binding domain superfamily protein	0.000351721	0.00387533	-1.12981
Solyc12g005820.2.1	basic helix-loop-helix (bHLH) DNA-binding superfamily protein (AHRD V3.3 --* AT1G27660.1)	0.00035352	0.0038856	-2.14447
Solyc06g071570.3.1	Major facilitator superfamily protein (AHRD V3.3 *** AT5G62680.1)	0.0003556	0.00389319	-1.33573
Solyc09g007760.3.1	plasma membrane intrinsic protein 2.10	0.000358375	0.00391402	-1.26807
Solyc02g091690.3.1	bHLH transcription factor 081	0.000359256	0.00392172	-1.23653
Solyc03g114250.3.1	Phosphoglycerate mutase family protein (AHRD V3.3 *** AT5G62840.1)	0.000361335	0.0039344	1.07753
Solyc04g054740.3.1	myo-inositol-1-phosphate synthase	0.000361666	0.00393461	2.28154
Solyc07g018370.2.1	mediator of RNA polymerase II transcription subunit (AHRD V3.3 *** AT4G28840.1)	0.000366158	0.00397383	-3.08341
Solyc07g052670.3.1	bHLH transcription factor 053	0.000366341	0.0039739	-1.00977
Solyc10g079320.2.1	Glycosyltransferase (AHRD V3.3 *** K4D2H3_SOLLC)	0.000369433	0.00400162	-1.66219
Solyc02g082120.3.1	DNA-3-methyladenine glycosylase, putative (AHRD V3.3 *** B9SVU2_RICCO)	0.000369688	0.00400245	-1.10094
Solyc02g089050.3.1	Longifolia protein (AHRD V3.3 *** A0A072UUU5_MEDTR)	0.00037037	0.0040079	-1.24538
Solyc06g054280.1.1	LOW QUALITY:E3 UFM1-protein ligase 1 homolog (AHRD V3.3 --* UFL1_ARATH)	0.000372235	0.00401478	-1.60494
Solyc03g115920.3.1	RING/U-box superfamily protein (AHRD V3.3 *** AT3G14250.1)	0.00037226	0.00401478	1.7426
Solyc07g052470.3.1	Syntaxin, putative (AHRD V3.3 *** B9SUS4_RICCO)	0.000379014	0.00405519	-1.04755
Solyc04g076860.3.1	Zinc finger (C3HC4-type RING finger) family protein (AHRD V3.3 *** AT5G49665.1)	0.00037923	0.00405519	-1.15175
Solyc05g006455.1.1	Carboxypeptidase (AHRD V3.3 *-* K4BWH2_SOLLC)	0.000380737	0.00405739	-1.38876
Solyc08g068150.3.1	BURP domain-containing protein (AHRD V3.3 *** B2ZPK7_SOLLC)	0.000381761	0.00406251	2.50005
Solyc04g008100.2.1	U-box domain-containing protein (AHRD V3.3 *** A0A0A0RAL4_9ROSI)	0.00038242	0.00406688	-2.65885
Solyc06g036420.2.1	SGT1 (AHRD V3.3 *** A0A023GU62_CAPAN)	0.000382911	0.00406688	1.33228
Solyc02g078590.1.1	Alpha 1,4-glycosyltransferase family protein, putative (AHRD V3.3 *** A0A061GEM3_THECC)	0.000387365	0.00409558	1.20421
Solyc11g067340.1.1	Acylsugar acyltransferase 3 (AHRD V3.3 *** ASAT3_SOLLC)	0.000388271	0.00409715	-2.00147
Solyc04g009590.3.1	translocon at the outer envelope membrane of chloroplasts 159 (AHRD V3.3 --* AT4G02510.4)	0.000388307	0.00409715	-2.03868
Solyc12g008600.2.1	DUF1005 family protein (DUF1005) (AHRD V3.3 *** AT4G29310.1)	0.00038932	0.00410296	-1.10325
Solyc09g097810.3.1	SAR8.2 (AHRD V3.3 *** Q9SEM2_CAPAN)	0.000390392	0.00410562	4.96649
Solyc03g112700.1.1	calmodulin-binding protein (DUF1645) (AHRD V3.3 *** AT2G15760.1)	0.000391431	0.00410884	1.34756
Solyc03g026070.3.1	Homeobox leucine zipper protein (AHRD V3.3 *** A0A072TNH2_MEDTR)	0.000391709	0.00410982	-1.22686
Solyc12g087870.2.1	Purine permease-like protein (AHRD V3.3 *** G7J4H5_MEDTR)	0.000392788	0.0041173	1.25171
Solyc03g083480.3.1	Membrane receptor-like protein 1 (AHRD V3.3 *** B3TJG2_CAPAN)	0.000392985	0.00411743	1.04137
Solyc06g069170.3.1	AT-rich interactive domain protein (AHRD V3.3 *** AT1G73885.1)	0.000400155	0.00416917	1.01889
Solyc07g014580.3.1	HXXXD-type acyl-transferase family protein, putative (AHRD V3.3 *** A0A061G8N7_THECC)	0.000404057	0.0041955	1.76914
Solyc04g050820.2.1	myo-inositol-1-phosphate synthase 1 (AHRD V3.3 *** AT4G39800.1)	0.000404181	0.0041955	2.19553
Solyc04g079060.3.1	Serine carboxypeptidase, putative (AHRD V3.3 *** B9R6Y4_RICCO)	0.000405305	0.00420134	1.45781
Solyc06g074800.1.1	LOW QUALITY:Zinc finger family protein (AHRD V3.3 *** B9HQP7_POPTR)	0.000405981	0.00420445	-1.05527
Solyc08g014050.2.1	Glycosyltransferase (AHRD V3.3 *** K4CJ38_SOLLC)	0.000408564	0.00422145	-1.0099
Solyc06g075520.3.1	Dehydroascorbate reductase (AHRD V3.3 *-* Q1G0W3_SOLLC),Pfam:PF13410	0.000413589	0.00426158	-1.64052
Solyc10g086520.2.1	expansin 6	0.000415656	0.00427306	-1.44484
Solyc12g088520.2.1	cyclin A3_3	0.000418458	0.00429488	-1.75917
Solyc12g008550.2.1	Peptidase M28 family protein (AHRD V3.3 *-* AT5G19740.1)	0.000420328	0.00430725	-1.33385
Solyc02g076990.3.1	Phospholipase A1 (AHRD V3.3 *** A5YW95_CAPAN)	0.000421759	0.00431742	-1.6328
Solyc03g114380.3.1	Kinesin-like protein (AHRD V3.3 *** M1C9W2_SOLTU)	0.000424006	0.00433359	-1.09854
Solyc09g075750.1.1	membrane-associated kinase regulator (AHRD V3.3 *** AT5G26230.1)	0.000424058	0.00433359	-1.02391
Solyc07g066540.1.1	LOW QUALITY:transmembrane protein (AHRD V3.3 *** AT3G12870.1)	0.000426509	0.00434931	-1.12543
Solyc10g007280.3.1	P-loop containing nucleoside triphosphate hydrolases superfamily protein (AHRD V3.3 *** AT3G50940.1)	0.000427999	0.00435995	1.5292
Solyc07g017570.2.1	Defensin protein (AHRD V3.3 -** B1N682_SOLPI)	0.000428903	0.00436638	-1.25741
Solyc11g010990.2.1	Alcohol dehydrogenase, C-terminal (AHRD V3.3 *** A0A103YGD7_CYNCS)	0.000429489	0.00436917	-1.80481
Solyc03g005330.1.1	Non-specific serine/threonine protein kinase (AHRD V3.3 *** K4BDV7_SOLLC)	0.00043195	0.00438955	1.06441
Solyc10g009310.3.1	Cytochrome P450 (AHRD V3.3 *** F4YF83_9APIA)	0.00043208	0.00438955	-2.72929
Solyc04g078740.2.1	Subtilisin-like protease (AHRD V3.3 *** W9SHY0_9ROSA)	0.000432361	0.00439041	1.29676
Solyc03g006840.3.1	LOW protein: M-phase inducer phosphatase-like protein (AHRD V3.3 *** AT5G62170.1)	0.000432736	0.00439223	-1.47751
Solyc03g083460.3.1	RING/U-box superfamily protein (AHRD V3.3 *** AT5G53110.1)	0.000435849	0.00440984	1.06822
Solyc09g075540.1.1	Protein COBRA, putative (AHRD V3.3 *** B9RZK6_RICCO)	0.000436569	0.00441514	1.87609
Solyc08g075830.3.1	Peroxidase (AHRD V3.3 *** K4CMV0_SOLLC)	0.000438821	0.00442631	-2.33069
Solyc09g008910.2.1	Cytochrome P450 (AHRD V3.3 *** Q8H0I7_PETHY)	0.000438859	0.00442631	-3.34114
Solyc09g015450.3.1	DNA-directed RNA polymerase subunit beta' (AHRD V3.3 --* RPOC1_BARVE)	0.000442	0.00444809	-1.83064
Solyc07g052540.3.1	Peroxidase (AHRD V1 **** Q07445_SOLLC)	0.000442996	0.004456	-2.31122
Solyc08g079250.3.1	Protease inhibitor/seed storage/lipid transfer protein family protein (AHRD V3.3 *** C0KHK1_9CARY)	0.000447769	0.00449172	-1.11182
Solyc01g058410.1.1	LOW QUALITY:Cytochrome c oxidase subunit 2 (AHRD V3.3 *-* J7MFY4_MALDO)	0.000448369	0.00449392	1.76684
Solyc01g079270.1.1	Transcription factor, putative (AHRD V3.3 *-* B9RNB4_RICCO)	0.000449282	0.00449836	-1.59712
Solyc09g072680.2.1	F-box associated interaction domain-containing protein (AHRD V3.3 *** A0A103XV28_CYNCS)	0.000449415	0.00449836	1.61244
Solyc05g046030.3.1	Peroxidase (AHRD V3.3 *** K4C0T6_SOLLC)	0.000453943	0.00452549	-2.63166
Solyc06g061100.3.1	aluminum activated malate transporter family protein (AHRD V3.3 *** AT5G46610.1)	0.000456694	0.00454483	-2.15105
Solyc08g008360.2.1	DUF4228 domain protein (AHRD V3.3 *** A0A072TUQ1_MEDTR)	0.000457289	0.00454874	-1.44112
Solyc08g079850.3.1	P69F P69D protein	0.000458563	0.00455333	1.84251
Solyc08g080650.3.1	Osmotin-like protein (Fragment) IPR001938 Thaumatin, pathogenesis-related	0.000460139	0.00456696	-1.15876
Solyc03g113030.3.1	Aldose 1-epimerase (AHRD V3.3 *** K4BKF6_SOLLC)	0.000462412	0.00458545	-1.13901
Solyc02g080640.3.1	adenylyl-sulfate reductase	0.00046404	0.00458941	2.98618
Solyc02g092450.3.1	Calcium-transporting ATPase (AHRD V3.3 *** M1BXI4_SOLTU)	0.000467281	0.00460723	1.44461
Solyc10g083510.2.1	Growth-regulating factor (AHRD V3.3 *** A0A072U430_MEDTR)	0.000467996	0.0046082	-1.12172
Solyc12g006790.2.1	Argonaute10b	0.000470107	0.00461479	-1.12648
Solyc03g093620.1.1	Sulfotransferase (AHRD V3.3 *** K4BIN8_SOLLC)	0.000471586	0.00462121	-2.50167
Solyc12g036650.2.1	translocase subunit seca (AHRD V3.3 *** AT1G68490.1)	0.000471858	0.00462164	-1.2245
Solyc02g078170.2.1	Clade VII lectin receptor kinase (AHRD V3.3 *** A0A0K1U1X8_SOLLC)	0.000473046	0.00462541	1.08442
Solyc06g084760.2.1	Cytochrome P450 (AHRD V3.3 *** A9ZT56_COPJA)	0.000473738	0.00462936	1.84855
Solyc01g095500.3.1	Sl Cytokinin Response Factor 5	0.000473864	0.00462936	1.90717
Solyc03g080190.3.1	2-oxoglutarate Fe(II) dependent oxygenase superfamily protein	0.000474231	0.00463093	1.06358
Solyc10g052650.2.1	F-box protein (AHRD V3.3 *-* A0A0B2RZB4_GLYSO)	0.000477425	0.00464997	-1.35865
Solyc12g011030.2.1	xyloglucan endotransglucosylase-hydrolase 9	0.00047767	0.00465033	-2.4389
Solyc09g083020.1.1	Mannose-binding lectin superfamily protein (AHRD V3.3 *** AT1G05760.1)	0.000479089	0.00465856	1.53767
Solyc01g090610.3.1	2-oxoglutarate-dependent dioxygenase (AHRD V3.3 *** A0A061G9S7_THECC)	0.000479255	0.00465856	-1.44408
Solyc06g071330.3.1	Nucleobase-ascorbate transporter-like protein (AHRD V3.3 *** A0A072VA43_MEDTR)	0.000479347	0.00465856	-1.18136
Solyc09g075300.3.1	Epoxide hydrolase, putative (AHRD V3.3 *** B9SAT9_RICCO)	0.000480196	0.00465859	-1.16047
Solyc05g012820.1.1	transmembrane protein (AHRD V3.3 *** AT3G11810.1)	0.00048087	0.00466116	1.97261
Solyc12g037950.2.1	Protein PLANT CADMIUM RESISTANCE 2 (AHRD V3.3 *** A0A1D1Y359_9ARAE)	0.00048107	0.00466116	-1.08465
Solyc03g031940.3.1	AMP-dependent synthetase and ligase family protein (AHRD V3.3 *** AT1G21540.1)	0.000481894	0.00466712	-1.60683
Solyc08g077110.3.1	NAC domain protein, (AHRD V3.3 *** A0A061GAH7_THECC)	0.000484566	0.00468396	1.46032
Solyc06g083130.3.1	dCTP pyrophosphatase 1 (AHRD V3.3 *** A0A151QMJ8_CAJCA)	0.000485554	0.00469041	1.55872
Solyc03g078770.3.1	Glycosyltransferase (AHRD V3.3 *** K4BHV3_SOLLC)	0.0004904	0.004725	-1.79495
Solyc03g119930.1.1	Sulfate transporter, putative (AHRD V3.3 *** B9RUY1_RICCO)	0.000495731	0.00476027	1.38533
Solyc06g053700.1.1	ATBET12, putative (AHRD V3.3 *** B9STJ3_RICCO)	0.000497179	0.00476981	-1.2416
Solyc03g031660.1.1	LOW QUALITY:Homer protein isoform 2 (AHRD V3.3 *-* A0A061GHT7_THECC)	0.00050028	0.00478587	-1.78165
Solyc05g039990.3.1	Mannose-binding lectin superfamily protein (AHRD V3.3 --* AT3G16470.4)	0.000501269	0.00478855	1.21925
Solyc12g096860.2.1	thioesterase superfamily protein	0.000502682	0.00479817	-1.53768
Solyc08g005720.3.1	Terpene synthase 18 (AHRD V3.3 *-* R9R6F3_SOLLC)	0.000502823	0.00479817	-1.14923
Solyc01g107670.2.1	Leucine-rich repeat receptor-like protein kinase family (AHRD V3.3 *** A0A0K9NH19_ZOSMR)	0.000506871	0.00482972	1.15884
Solyc02g086880.3.1	formate dehydrogenase	0.000508073	0.00483524	1.03283
Solyc04g077250.3.1	carbohydrate esterase, putative (DUF303) (AHRD V3.3 --* AT4G34215.2)	0.000509587	0.00484529	1.19347
Solyc11g069220.2.1	MLO-like protein (AHRD V3.3 *** K4DA78_SOLLC)	0.000510403	0.00485099	-1.11401
Solyc11g044840.2.1	Aspartate aminotransferase, putative (AHRD V3.3 *** B9T7N8_RICCO)	0.000511715	0.00485237	3.85584
Solyc11g010460.2.1	cyclinD4_1	0.000511758	0.00485237	-1.17278
Solyc04g078540.3.1	Cysteine protease (AHRD V3.3 *** Q9ST61_SOLTU)	0.000511847	0.00485237	-1.16183
Solyc12g007060.1.1	LOW QUALITY:serine-rich protein-like protein (AHRD V3.3 --* AT5G55980.1)	0.000513585	0.00486268	-2.06516
Solyc06g005390.1.1	Histone H2B (AHRD V3.3 *** K4C323_SOLLC)	0.000514824	0.00487218	-1.82329
Solyc06g062600.3.1	Glucose-methanol-choline (GMC) oxidoreductase family protein (AHRD V3.3 *** AT1G72970.1)	0.000516627	0.0048835	-2.04448
Solyc01g097420.1.1	Calcium-transporting ATPase (AHRD V3.3 *-* M1BPN9_SOLTU)	0.000517007	0.0048835	4.68221
Solyc01g079940.3.1	Eukaryotic aspartyl protease family protein (AHRD V3.3 *** AT1G03220.1)	0.000517888	0.0048869	-1.36676
Solyc06g074540.3.1	Phytosulfokine 3, putative (AHRD V3.3 *** A0A061ESV9_THECC)	0.000518858	0.00489238	1.60001
Solyc03g095770.3.1	WRKY transcription factor 80	0.000519387	0.0048928	1.37661
Solyc04g015610.3.1	imidazolonepropionase (Protein of unknown function, DUF642) (AHRD V3.3 *** AT2G41810.1)	0.000525816	0.00492851	-1.91037
Solyc03g116580.3.1	Pectin lyase-like superfamily protein (AHRD V3.3 *** AT1G80170.1)	0.00052903	0.00495449	-1.80449
Solyc06g074420.1.1	Cytochrome P450 family protein (AHRD V3.3 *** B9HQW0_POPTR)	0.000529929	0.00495837	-1.49352
Solyc05g050780.3.1	Serine carboxypeptidase, putative (AHRD V3.3 *** B9R6Y4_RICCO)	0.000529988	0.00495837	-1.16286
Solyc10g048060.1.1	myosin XI D (AHRD V3.3 --* AT2G33240.5)	0.000530208	0.00495837	1.78808
Solyc07g052560.2.1	TraB family protein (AHRD V3.3 *-* AT1G05270.1)	0.00053033	0.00495837	-1.34239
Solyc04g005660.3.1	Transcription factor protein (AHRD V3.3 *** A0A0B0MSC8_GOSAR)	0.000531325	0.00496138	-3.39586
Solyc12g011140.2.1	Subtilisin-like protease family protein (AHRD V3.3 *** B9IAW9_POPTR)	0.000532554	0.00496674	-1.25909
Solyc12g049320.2.1	Nodulation signaling pathway 1-like protein (AHRD V3.3 *** A0MSK8_NICBE)	0.000535435	0.00498738	1.58697
Solyc04g014220.1.1	LOW QUALITY:RING/U-box superfamily protein, putative (AHRD V3.3 *** A0A061E293_THECC)	0.00053725	0.0050022	-1.12803
Solyc07g008210.3.1	Tetratricopeptide repeat (TPR)-like superfamily protein (AHRD V3.3 *-* AT1G80130.1)	0.00054144	0.00502868	2.68424
Solyc10g083290.4.1	symbol=Lin6	0.000542264	0.00502999	-1.02618
Solyc06g053510.3.1	putrescine N-methyltransferase	0.000544572	0.00504083	1.3361
Solyc00g100880.3.1	LURP-one-like protein (AHRD V3.3 *** AT1G53875.1)	0.000548289	0.00506709	-5.14289
Solyc02g081360.3.1	CoA ligase (AHRD V3.3 *** A0A0K9NMT8_ZOSMR)	0.000548789	0.00506753	2.30036
Solyc04g072770.3.1	E3 ubiquitin-protein ligase RMA1H1 (AHRD V3.3 --* RMA1_CAPAN)	0.000549359	0.00507056	1.53811
Solyc07g007290.1.1	LOW QUALITY:Flavin-containing monooxygenase (AHRD V3.3 *** A0A022R7T6_ERYGU)	0.000559472	0.00513445	-1.73835
Solyc03g093070.1.1	Bifunctional inhibitor/lipid-transfer protein/seed storage 2S albumin superfamily protein (AHRD V3.3 *** AT4G12520.1)	0.000563667	0.00515947	-2.31617
Solyc09g007470.1.1	LOW QUALITY:Protamine P1 family protein (AHRD V3.3 *** G7L1S0_MEDTR)	0.000563873	0.00515947	-1.93984
Solyc07g056200.3.1	Heavy metal transport/detoxification superfamily protein, putative (AHRD V3.3 *** A0A061DNE7_THECC)	0.000565122	0.00516515	2.02666
Solyc01g108910.3.1	Maternal effect embryo arrest protein, putative (AHRD V3.3 *** G7JNK2_MEDTR)	0.000566828	0.00517283	1.1991
Solyc10g084720.1.1	LOW QUALITY:Para-hydroxybenzoic acid efflux pump subunit AaeB/fusaric acid resistance protein (AHRD V3.3 *** A0A103XP99_CYNCS)	0.000567907	0.00518	-1.3214
Solyc07g005020.3.1	DNA helicase (AHRD V3.3 *** K4CAX4_SOLLC)	0.000568564	0.00518182	-1.04506
Solyc01g087240.3.1	nuclear transcription factor Y subunit A-9	0.00057004	0.00518683	1.07724
Solyc02g081570.3.1	Oligopeptide transporter, putative (AHRD V3.3 *** B9SIR4_RICCO)	0.00057064	0.00519019	-2.07125
Solyc12g087940.2.1	Eukaryotic aspartyl protease family protein (AHRD V3.3 *** A0A061FET5_THECC)	0.000573356	0.00520643	-1.4682
Solyc10g006000.3.1	Protein DEK (AHRD V3.3 *** A0A0B2PUB3_GLYSO)	0.000573959	0.00520962	-1.00168
Solyc07g063730.2.1	Serine/threonine-protein kinase (AHRD V3.3 *** M1CC72_SOLTU)	0.000576755	0.00522671	1.47416
Solyc11g069280.2.1	Late embryogenesis abundant protein-related (AHRD V3.3 *** A0A061GV26_THECC)	0.00057723	0.0052289	-2.06447
Solyc05g053180.3.1	ABC-2 and Plant PDR ABC-type transporter family protein (AHRD V3.3 --* AT4G15233.6)	0.000579363	0.00524187	-2.31374
Solyc01g066970.2.1	Flowering promoting factor 1 (AHRD V3.3 *** A0A061EW40_THECC)	0.000582394	0.00525444	1.30176
Solyc11g007400.1.1	LOW QUALITY:Receptor-like protein kinase (AHRD V3.3 *-* Q9M576_ORYSA)	0.000584238	0.00526896	1.44588
Solyc02g079930.3.1	phosphosulfolactate synthase	0.000586406	0.00528084	1.97499
Solyc00g056680.1.1	Alpha/beta-Hydrolases superfamily protein (AHRD V3.3 *** A0A061GB30_THECC)	0.000586499	0.00528084	1.55074
Solyc03g110987.1.1	Transducin/WD40 repeat-like superfamily protein (AHRD V3.3 --* AT4G11270.2)	0.000590164	0.00530745	-1.1686
Solyc09g008350.3.1	ACT domain-containing family protein (AHRD V3.3 *** B9GIE7_POPTR)	0.000591936	0.00531568	1.22564
Solyc09g090990.2.1	PR10 protein (AHRD V3.3 *** K4CWC5_SOLLC)	0.000592265	0.00531568	-2.30788
Solyc06g062930.1.1	LOW QUALITY:Plant regulator RWP-RK family protein (AHRD V3.3 --* AT1G76350.4)	0.000596714	0.00534275	-1.93744
Solyc08g080680.3.1	Calcium-dependent lipid-binding domain-containing protein (AHRD V3.3 *** A0A0K9PV75_ZOSMR)	0.000599518	0.00535038	-1.33825
Solyc01g067330.3.1	CASP-like protein (AHRD V3.3 *** K4AWY2_SOLLC)	0.000604447	0.00537763	-1.25875
Solyc02g088950.2.1	Superoxide dismutase [Cu-Zn] (AHRD V3.3 --* A9NTC6_PICSI)	0.000606852	0.005394	1.07303
Solyc08g066880.3.1	Bark storage protein A (AHRD V3.3 *** A0A151TDP1_CAJCA)	0.000609058	0.00540578	-1.5647
Solyc06g074340.3.1	alpha/beta-Hydrolases superfamily protein (AHRD V3.3 *** AT1G08310.1)	0.000609343	0.00540617	-1.43387
Solyc03g078150.3.1	Amino acid transporter family protein (AHRD V3.3 *** D7LGK0_ARALL)	0.000613369	0.00542464	1.07812
Solyc03g119690.2.1	Eukaryotic aspartyl protease family protein (AHRD V3.3 *** AT3G18490.1)	0.000613655	0.00542464	1.06687
Solyc07g006570.3.1	Ribonuclease (AHRD V3.3 *** Q41722_ZINVI)	0.000616893	0.00543656	-1.87774
Solyc07g044970.1.1	LOW QUALITY:P-loop containing nucleoside triphosphate hydrolases superfamily protein (AHRD V3.3 --* AT2G16790.5),Pfam:PF13671	0.000620166	0.00546326	2.07281
Solyc10g017570.3.1	NAD(P)-binding Rossmann-fold superfamily protein (AHRD V3.3 *** AT3G61220.1)	0.000636576	0.00556414	-1.20006
Solyc02g085310.3.1	plant invertase/pectin methylesterase inhibitor superfamily protein (AHRD V3.3 --* AT3G17227.1)	0.000636583	0.00556414	1.16607
Solyc10g085280.1.1	Glycosyltransferase (AHRD V3.3 *** K4D3W2_SOLLC)	0.000638285	0.00557467	-1.14306
Solyc03g095860.3.1	Ankyrin repeat-containing protein (AHRD V3.3 *** A0A103YIY1_CYNCS)	0.000639549	0.00558354	-1.54748
Solyc11g012700.2.1	oligopeptide transporter (AHRD V3.3 *** AT4G16370.1)	0.000648341	0.00564271	1.05856
Solyc02g069600.3.1	Cytochrome P450 (AHRD V3.3 *** W9R7N2_9ROSA)	0.000648977	0.00564605	1.13366
Solyc01g044340.3.1	RING/U-box superfamily protein (AHRD V3.3 *-* AT2G31770.1)	0.000650076	0.00565095	1.82824
Solyc01g101170.3.1	Viridiflorene synthase (AHRD V3.3 *** TPS31_SOLLC)	0.000650361	0.00565095	-4.78471
Solyc10g083730.2.1	F-box protein PP2-A13 (AHRD V3.3 *** A0A072U2Z8_MEDTR)	0.000657445	0.00570175	1.85539
Solyc07g008020.3.1	auxin-regulated 35	0.000659368	0.00571206	1.56742
Solyc02g083870.3.1	Gibberellin-regulated protein 2, putative (AHRD V3.3 *** B9SLF4_RICCO)	0.000662941	0.00573636	-1.56121
Solyc00g289230.2.1	Serine/threonine-protein kinase (AHRD V3.3 *** M1AFX4_SOLTU)	0.000667464	0.00576437	1.07588
Solyc04g049780.2.1	Retrovirus-related Pol polyprotein from transposon TNT 1-94 (AHRD V3.3 *-* A0A151TCY2_CAJCA)	0.000670896	0.00578509	4.85468
Solyc07g055990.3.1	Xyloglucan endotransglucosylase/hydrolase 7 (AHRD V1 **** C0IRG6_ACTDE)	0.000671506	0.0057859	-1.20063
Solyc01g010350.3.1	Glucose-6-phosphate translocator	0.000676686	0.00581488	-2.38593
Solyc12g036793.1.1	Leucine-rich repeat receptor-like protein kinase family protein (AHRD V3.3 *-* AT4G08850.1)	0.000679023	0.00582485	3.42521
Solyc03g121940.3.1	Nuclear transcription factor Y subunit (AHRD V3.3 *-* A0A0K9P8V1_ZOSMR)	0.000679784	0.00582485	1.20024
Solyc08g007600.1.1	Subtilisin-like protease (AHRD V3.3 *** Q9LWA3_SOLLC)	0.000679891	0.00582485	-2.71314
Solyc08g081480.3.1	Pectin lyase-like superfamily protein (AHRD V3.3 *** AT4G23500.1)	0.000680841	0.00583047	-1.02091
Solyc10g084780.2.1	Expansin (AHRD V3.3 *** A0A075EYP6_TOBAC)	0.000685755	0.00586358	-2.20876
Solyc03g006210.2.1	Cysteine protease (AHRD V3.3 *** J7GPZ5_SOLCI)	0.000692352	0.00590332	5.23441
Solyc04g071540.3.1	Sterol glucosyltransferase (AHRD V3.3 *** Q2I015_9SOLA)	0.000692897	0.00590438	-1.11882
Solyc09g056130.3.1	Cellular retinaldehyde-binding/triple function, C-terminal (AHRD V3.3 *-* Q2HW59_MEDTR)	0.000699196	0.00593999	-4.66863
Solyc02g082060.2.1	LOW QUALITY:PPPDE putative thiol peptidase family protein (AHRD V3.3 *** AT4G25680.1)	0.000700869	0.00595194	2.46957
Solyc04g040210.3.1	cysteine-rich TM module stress tolerance protein (AHRD V3.3 *** AT5G04080.1)	0.000701794	0.00595637	1.27491
Solyc04g008960.3.1	GRAM domain-containing protein / ABA-responsive protein-like protein (AHRD V3.3 *** AT5G23370.1)	0.000702762	0.00595762	-1.92368
Solyc01g091870.3.1	SPX domain-containing family protein (AHRD V3.3 *** B9GW54_POPTR)	0.000704012	0.00596057	3.55499
Solyc12g044420.1.1	LOW QUALITY:Avr9/Cf-9 rapidly elicited protein (AHRD V3.3 *** G7LFZ0_MEDTR)	0.000705085	0.00596514	1.1521
Solyc04g081130.1.1	LOW QUALITY:glyoxal oxidase-related protein (AHRD V3.3 *** AT1G19900.1)	0.000712619	0.00600846	-3.10594
Solyc03g114420.1.1	Calmodulin, putative (AHRD V3.3 *** B9RLA1_RICCO)	0.000721535	0.00606084	-2.02674
Solyc03g032110.2.1	RB1-inducible coiled-coil protein 1, putative isoform 1 (AHRD V3.3 *** A0A061DFH3_THECC)	0.00072317	0.00607086	-1.83256
Solyc02g089350.3.1	Gibberellin-regulated family protein (AHRD V3.3 *** A0A061EVH9_THECC)	0.00072537	0.00607815	-2.21257
Solyc08g008020.1.1	C2 calcium/lipid-binding plant phosphoribosyltransferase family protein (AHRD V3.3 *** AT4G11610.2)	0.000727152	0.00608706	-1.55874
Solyc07g041735.1.1	MOB kinase activator-like 1A (AHRD V3.3 *** MOB1A_MEDSF)	0.000730213	0.00610172	-1.16387
Solyc05g018310.1.1	RING/U-box superfamily protein, putative (AHRD V3.3 *** A0A061GMH2_THECC)	0.0007318	0.0061127	-2.34021
Solyc01g098570.2.1	LOW QUALITY:FANTASTIC four-like protein (DUF3049) (AHRD V3.3 *-* AT1G54740.1)	0.000736931	0.00614869	1.39297
Solyc03g033360.2.1	Eukaryotic aspartyl protease family protein (AHRD V3.3 *** AT2G17760.1)	0.000738404	0.00615868	-1.25679
Solyc08g005880.3.1	Protein DETOXIFICATION (AHRD V3.3 *** K4CI77_SOLLC)	0.000745143	0.00619764	-1.67241
Solyc05g041140.3.1	Protease inhibitor/seed storage/lipid transfer family protein (AHRD V3.3 *** B9HHI8_POPTR)	0.000749571	0.0062196	-1.55896
Solyc09g097770.3.1	Glycine-rich protein (AHRD V3.3 *** D2K2T8_TOBAC)	0.000753736	0.00624472	-3.21869
Solyc07g018200.1.1	LOW QUALITY:Hexosyltransferase (AHRD V3.3 *** K4CCN2_SOLLC)	0.000757638	0.00626637	-2.4217
Solyc11g005740.2.1	RING/FYVE/PHD zinc finger protein, putative (AHRD V3.3 *-* G7JB00_MEDTR)	0.000757747	0.00626637	-2.28448
Solyc01g109140.3.1	divinyl ether synthase	0.000758835	0.00626841	-1.03802
Solyc09g061940.2.1	Receptor protein kinase (AHRD V3.3 *** Q9FEU2_PINSY)	0.000759139	0.00626841	-1.37517
Solyc03g026030.1.1	LOW QUALITY:S-adenosyl-L-methionine-dependent methyltransferases superfamily protein (AHRD V3.3 *** AT4G01240.1)	0.000759305	0.00626841	-2.54261
Solyc09g010240.2.1	Embryo defective 2735 (AHRD V3.3 *-* U5U071_PHAVU)	0.00076148	0.00628102	-1.19836
Solyc04g073980.3.1	pumilio 7 (AHRD V3.3 *-* AT1G78160.2)	0.000762753	0.00628921	2.85981
Solyc03g120900.2.1	Transducin/WD40 repeat-like superfamily protein (AHRD V3.3 *** AT3G01340.2)	0.000764192	0.0062934	1.14164
Solyc02g091140.3.1	S-adenosyl-L-methionine:carboxyl methyltransferase family protein (AHRD V3.3 *** B9HJH9_POPTR)	0.00076681	0.00630179	-1.17134
Solyc06g066750.3.1	thionin-like protein (AHRD V3.3 *** AT1G12663.1)	0.000768645	0.00630676	-2.11734
Solyc12g006690.2.1	Protein kinase G11A (AHRD V3.3 *** A0A151S8P4_CAJCA)	0.000769072	0.00630676	-1.17274
Solyc07g047760.2.1	F-box protein family (AHRD V3.3 *** A0A151SU61_CAJCA)	0.000769299	0.00630676	2.09959
Solyc07g006020.3.1	ADIPOR-like receptor (AHRD V3.3 *** W9QY38_9ROSA)	0.000769385	0.00630676	-1.38335
Solyc04g082860.2.1	Glycosyltransferase (AHRD V3.3 *** K4BW12_SOLLC)	0.000774934	0.00633372	-1.62497
Solyc02g092090.2.1	BZIP transcription factor family protein (AHRD V3.3 *** B9HFY8_POPTR)	0.000780255	0.00637024	-1.18084
Solyc11g069240.2.1	Zinc finger family protein (AHRD V3.3 *** S8C619_9LAMI)	0.000783027	0.00638589	-2.34736
Solyc02g070280.3.1	Cationic amino acid transporter, putative (AHRD V3.3 *** B9SKU5_RICCO)	0.000787142	0.00640567	1.03773
Solyc07g053230.3.1	R2R3MYB transcription factor 83	0.000787167	0.00640567	3.93848
Solyc03g034410.1.1	LOW QUALITY:DUF4228 domain protein (AHRD V3.3 *** G7IAV0_MEDTR)	0.000791692	0.00642339	-2.84544
Solyc06g069740.1.1	EF hand calcium-binding family protein (AHRD V3.3 *** G7K424_MEDTR)	0.000793757	0.00643593	2.77753
Solyc07g049240.3.1	Peroxidase (AHRD V3.3 *** K4CF27_SOLLC)	0.000794066	0.0064361	-2.5659
Solyc01g086800.3.1	Histone H3 (AHRD V3.3 *** H3_VOLCA)	0.000800223	0.00647196	-1.05196
Solyc10g054840.2.1	X-intrinsic protein 1.1	0.000804068	0.00649602	-2.82035
Solyc02g093250.3.1	Caffeoyl-CoA O-methyltransferase (AHRD V3.3 *** CAMT_SOLTU)	0.000805925	0.00650429	-1.22411
Solyc04g079250.3.1	Patatin (AHRD V3.3 *** K4BV09_SOLLC)	0.000806252	0.00650429	4.00337
Solyc11g065190.2.1	Ubiquitin-conjugating enzyme (AHRD V3.3 *** G7K9A0_MEDTR)	0.000806965	0.00650769	-1.17234
Solyc11g042420.2.1	Cytochrome c (AHRD V3.3 *** CYC_SOLTU)	0.000807899	0.0065086	-1.07762
Solyc03g117590.3.1	Heat shock protein binding protein (AHRD V3.3 *** E2DDU6_SOLLC)	0.000810609	0.00652534	-1.01064
Solyc02g076670.3.1	MYB-like transcription factor family protein (AHRD V3.3 *** A0A072TT31_MEDTR)	0.000813436	0.00654105	1.01636
Solyc02g092930.1.1	R2R3MYB transcription factor 44	0.000815122	0.00655226	1.39286
Solyc02g078400.3.1	allantoinase (AHRD V3.3 *** AT4G04955.1)	0.000820666	0.00658502	-1.84882
Solyc11g065620.2.1	Sulfite reductase (AHRD V3.3 *** H6WYS2_SOLLC)	0.000823934	0.00659943	1.35034
Solyc08g079080.4.1	symbol=lin9	0.00083285	0.00664415	-2.24167
Solyc12g017240.2.1	xyloglucan endo-transglycosylase B1	0.000833076	0.00664415	-1.47257
Solyc07g045030.3.1	NAC domain-containing protein, putative (AHRD V3.3 *** B9RI29_RICCO)	0.000836304	0.00665805	1.75634
Solyc07g047990.1.1	MAP kinase kinase kinase 49	0.000839519	0.00667442	-2.41879
Solyc04g005480.1.1	LOW QUALITY:Nodulin-related protein 1, putative (AHRD V3.3 *** A0A061EHK7_THECC)	0.000839552	0.00667442	-1.31719
Solyc02g089250.3.1	Pollen Ole e 1 allergen and extensin family protein (AHRD V3.3 *** A0A061EFL6_THECC)	0.000845687	0.00670417	-1.00605
Solyc03g098300.1.1	Ornithine decarboxylase 2 (AHRD V3.3 *** A0A060IIA7_ATRBE)	0.000848351	0.00671904	-1.98319
Solyc02g093850.3.1	Ankyrin repeat-containing protein, putative (AHRD V3.3 *** B9RBN5_RICCO)	0.000848462	0.00671904	-1.45659
Solyc03g078620.1.1	LOW QUALITY:Nitric oxide synthase-interacting protein, putative (AHRD V3.3 *** A0A061DQB5_THECC)	0.000857156	0.00675464	-2.45573
Solyc01g074000.3.1	Histone H3 (AHRD V3.3 *** A0A0E0P928_ORYRU)	0.000857904	0.00675562	-1.07552
Solyc01g094610.3.1	Rop guanine nucleotide exchange factor, putative (AHRD V3.3 *** B9RDS3_RICCO)	0.000863875	0.0067907	-1.10579
Solyc06g072740.1.1	Inositol-tetrakisphosphate 1-kinase (AHRD V3.3 *** K4C8Z4_SOLLC)	0.000864955	0.00679443	-1.18896
Solyc09g074820.3.1	Potassium transporter (AHRD V3.3 *** M1AT44_SOLTU)	0.00086577	0.00679607	-4.25166
Solyc12g099780.2.1	RPM1-interacting protein 4 (RIN4) family protein (AHRD V3.3 *-* AT5G19473.1)	0.000866545	0.00679913	-5.35273
Solyc06g008330.2.1	Protein kinase (AHRD V3.3 *** Q40547_TOBAC)	0.000868813	0.00680565	-1.25551
Solyc05g053310.3.1	Stress responsive A/B barrel domain protein (AHRD V3.3 *** G7JS72_MEDTR)	0.000883603	0.00688541	-1.26062
Solyc03g044960.2.1	Calcium uniporter protein, mitochondrial (AHRD V3.3 *** A0A0B2SA24_GLYSO)	0.000887852	0.00691377	4.18928
Solyc03g007820.3.1	casein kinase I-like 3 (AHRD V3.3 --* AT4G28880.4)	0.00088786	0.00691377	-1.30813
Solyc11g013450.2.1	BnaA07g10860D protein (AHRD V3.3 *** A0A078EP73_BRANA)	0.000890027	0.00692583	-1.92014
Solyc03g118000.1.1	Inositol polyphosphate multikinase (AHRD V3.3 *** K4BLV1_SOLLC)	0.000893061	0.00693739	-1.19417
Solyc04g072070.3.1	WRKY transcription factor 55	0.000893859	0.00693879	3.5187
Solyc08g008080.1.1	RING/U-box superfamily protein (AHRD V3.3 *** AT1G63840.1)	0.000894596	0.00694211	-1.48459
Solyc03g112540.3.1	NAD(P)-binding Rossmann-fold superfamily protein (AHRD V3.3 *** AT5G50130.1)	0.000898075	0.00695946	-2.29271
Solyc05g053120.1.1	Glycosyltransferase (AHRD V3.3 *** A0A0A1WC49_NICAT)	0.000898947	0.0069614	-1.84256
Solyc11g072830.1.1	Chitinase (AHRD V3.3 *** G7KL79_MEDTR)	0.000899988	0.00696706	1.78757
Solyc10g005340.3.1	ROP-interactive CRIB motif protein (AHRD V3.3 *-* A0A072U2K9_MEDTR)	0.000903104	0.00698394	-1.41312
Solyc12g010650.1.1	Mitochondrial transcription termination factor family protein (AHRD V3.3 *** AT5G07900.1)	0.00090536	0.00699656	-1.24176
Solyc08g081780.1.1	Dirigent protein	0.000906419	0.00699992	-1.75882
Solyc02g062170.3.1	Chalcone-flavanone isomerase family protein (AHRD V3.3 *** AT5G66230.1)	0.000912172	0.00703223	-1.63871
Solyc05g009790.1.1	AP2/B3 transcription factor family protein (AHRD V3.3 *** AT1G25560.1)	0.000916025	0.00705223	-1.35922
Solyc03g116510.1.1	cotton fiber protein (AHRD V3.3 *** AT1G15385.1)	0.000917026	0.00705509	-1.50367
Solyc08g006520.1.1	Glutamine dumper 4, putative (AHRD V3.3 *** A0A061GHE4_THECC)	0.000917691	0.00705718	-1.91944
Solyc11g069760.1.1	LOW QUALITY:High affinity nitrate transporter protein (AHRD V3.3 *-* Q84MZ8_TOBAC)	0.000928515	0.00712635	-3.81353
Solyc05g015550.2.1	Nuclear transcription factor Y protein (AHRD V3.3 *** I3TAW1_MEDTR)	0.000944811	0.00719904	4.39498
Solyc12g006997.1.1	Heavy metal transport/detoxification superfamily protein (AHRD V3.3 *** A0A061GN86_THECC)	0.000945897	0.00719904	-1.47116
Solyc04g077360.3.1	Serine/threonine-protein kinase (AHRD V3.3 *** M1A1I5_SOLTU)	0.000948867	0.00721583	4.39872
Solyc02g071690.2.1	Lipase, GDSL (AHRD V3.3 *** A0A124S9Z4_CYNCS)	0.000950155	0.00722073	-1.51366
Solyc01g079970.2.1	Eukaryotic aspartyl protease family protein (AHRD V3.3 *** AT1G03220.1)	0.000959811	0.00727437	-1.81469
Solyc10g081550.2.1	Cytochrome P450, putative (AHRD V3.3 *** B9SYM5_RICCO)	0.00096044	0.00727668	1.03172
Solyc09g007460.3.1	POLAR LOCALIZATION DURING ASYMMETRIC DIVISION AND protein (AHRD V3.3 *** AT3G09730.2)	0.000965913	0.00730826	-1.04841
Solyc10g024360.2.1	Potassium channel (AHRD V3.3 *** Q9SSV3_NICPA)	0.000968967	0.00731759	-1.47565
Solyc00g217960.1.1	LOW QUALITY:RING/U-box superfamily protein (AHRD V3.3 *-* AT1G49200.1)	0.000971118	0.00733033	-1.1246
Solyc08g082135.1.1	alpha/beta-Hydrolases superfamily protein (AHRD V3.3 *** AT5G41850.1)	0.000974016	0.00734478	-1.45335
Solyc07g005390.3.1	aldehyde dehydrogenase 11A3 (AHRD V3.3 *** AT2G24270.3)	0.000978189	0.00736138	1.63291
Solyc04g005720.3.1	Caleosin-related family protein (AHRD V3.3 *** AT1G70680.1)	0.000978696	0.00736272	-1.3396
Solyc08g082440.3.1	UDP-glucose 4-epimerase (AHRD V3.3 *** Q6XZA0_SOLTU)	0.00098391	0.0073945	-1.04742
Solyc07g065250.3.1	MAP kinase kinase kinase 60	0.000984241	0.00739451	1.08057
Solyc03g098660.3.1	GRAM domain protein/ABA-responsive-like protein (AHRD V3.3 *** A0A072UCV9_MEDTR)	0.000987922	0.0074172	-1.28613
Solyc04g082140.3.1	pectinesterase	0.000989555	0.00742448	-1.09145
Solyc11g008610.2.1	Nucleotide-sugar transporter family protein (AHRD V3.3 *** AT2G43240.1)	0.000991812	0.00743319	-1.00774
Solyc02g090540.3.1	NAD(P)-binding Rossmann-fold superfamily protein (AHRD V3.3 *** A0A061DHS1_THECC)	0.000997593	0.00746479	-1.5148
Solyc10g049660.2.1	Phototropic-responsive NPH3 family protein (AHRD V3.3 *** B9HMY5_POPTR)	0.0009997	0.00747557	-1.23363
Solyc02g084600.3.1	Leucine-rich repeat receptor-like protein kinase family protein (AHRD V3.3 *** A0A061DFG6_THECC)	0.00100484	0.00750635	-1.62947
Solyc11g006230.2.1	GRF1-interacting factor-like protein (AHRD V3.3 *** G7I6V2_MEDTR)	0.00100516	0.00750635	-1.96322
Solyc07g055560.3.1	Cytochrome P450 (AHRD V3.3 *** A0A124SAX2_CYNCS)	0.00101145	0.00754078	1.26459
Solyc03g116860.3.1	Acyl-CoA N-acyltransferases superfamily protein (AHRD V3.3 *** A0A061G857_THECC)	0.00101824	0.00758385	-1.31492
Solyc12g005190.2.1	Protein phosphatase 2C family protein (AHRD V3.3 *** AT4G16580.1)	0.00102521	0.00762307	7.98941
Solyc11g011340.2.1	cultivar Rio Grande ELI3	0.00102616	0.00762684	1.09851
Solyc09g082240.3.1	Acetyltransferase (GNAT) domain protein (AHRD V3.3 *** A0A072U473_MEDTR)	0.00102856	0.00763928	1.39245
Solyc02g062960.3.1	Homeobox-leucine zipper family protein (AHRD V3.3 *** B9HET5_POPTR)	0.00103213	0.00765591	-2.58643
Solyc01g067860.3.1	Peroxidase (AHRD V3.3 *** K4AX34_SOLLC)	0.00103255	0.00765591	-1.6523
Solyc10g018390.2.1	Tryptophan synthase (AHRD V3.3 *** K4CYW3_SOLLC)	0.00103684	0.00767392	3.04753
Solyc03g019870.3.1	Cytochrome P450 family protein (AHRD V3.3 *** U5FM31_POPTR)	0.00103992	0.00769019	-1.34662
Solyc07g061890.1.1	LOW QUALITY:Heat stress transcription factor B-4b, putative (AHRD V3.3 *** A0A061FAG8_THECC)	0.00104019	0.00769019	-1.65995
Solyc06g049050.3.1	expansin 2	0.00104041	0.00769019	-1.37282
Solyc06g011490.3.1	Unknown protein (AHRD V3.3 )	0.00104406	0.00770696	1.78341
Solyc09g008440.1.1	Zinc finger family protein (AHRD V3.3 *** B9N876_POPTR)	0.00104597	0.00771852	-1.74466
Solyc03g019890.3.1	beta-galactosidase 7	0.00104879	0.00772918	-1.23592
Solyc11g067320.1.1	Sulfotransferase (AHRD V3.3 *** K4D9Y9_SOLLC)	0.00105302	0.00774758	-2.8031
Solyc08g063130.3.1	FAD/NAD(P)-binding oxidoreductase family protein (AHRD V3.3 *** AT5G05320.1)	0.00105531	0.00775937	2.97612
Solyc07g063930.3.1	Organic cation transporter, putative (AHRD V3.3 *** B9SY49_RICCO)	0.0010593	0.00778472	-1.54089
Solyc11g020040.2.1	heat shock protein 70	0.00106239	0.00779201	1.18547
Solyc02g065600.3.1	Trichome birefringence-like 19 (AHRD V3.3 *** A0A061EH35_THECC)	0.00106372	0.00779702	-1.26027
Solyc02g069190.3.1	iron-regulated transporter 2	0.00106607	0.00780774	-1.65785
Solyc07g006900.2.1	SlPIN2	0.00106951	0.00782198	-1.47037
Solyc09g010200.3.1	CASP-like protein (AHRD V3.3 *** K4CR48_SOLLC)	0.00107251	0.00783951	-1.69773
Solyc06g051040.3.1	Mad3/BUB1 region 1, putative isoform 1 (AHRD V3.3 *** A0A061FM29_THECC)	0.00107458	0.00784696	-1.0522
Solyc02g066960.3.1	Glycosyltransferase (AHRD V3.3 *** K4B728_SOLLC)	0.00107791	0.00786616	-1.87303
Solyc11g005070.2.1	amino acid transporter 3	0.00108022	0.00788045	2.14431
Solyc06g051550.3.1	fe inefficient	0.00108275	0.00788864	-1.92129
Solyc10g044880.1.1	LOW QUALITY:oxidoreductase/transition metal ion-binding protein (AHRD V3.3 *** AT2G31940.1)	0.00108544	0.00790057	-1.19184
Solyc03g045070.1.1	ammonium transporter AF118858	0.00108845	0.00791991	1.96107
Solyc01g109420.3.1	Flavoprotein wrbA (AHRD V3.3 *** A0A0B0MNA5_GOSAR)	0.0010995	0.0079718	-1.07682
Solyc09g075610.3.1	GATA transcription factor, putative (AHRD V3.3 *** B9RNI7_RICCO)	0.00110385	0.00798702	-1.94848
Solyc08g076630.2.1	Eukaryotic aspartyl protease family protein (AHRD V3.3 *** AT1G03220.1)	0.00110409	0.00798702	-1.72549
Solyc04g078040.3.1	Peroxisomal membrane 22 kDa (Mpv17/PMP22) family protein (AHRD V3.3 *** AT5G43140.1)	0.00110634	0.00799554	-2.21391
Solyc09g011550.2.1	Glutathione S-transferase (AHRD V3.3 *** C0LF68_CAPAN)	0.0011067	0.00799554	1.28135
Solyc12g098260.1.1	Unknown protein (AHRD V3.3 )	0.00110722	0.00799672	-1.45962
Solyc05g050890.2.1	Peroxidase (AHRD V3.3 *** K4C1C1_SOLLC)	0.00111021	0.00800976	-2.56694
Solyc09g083400.3.1	TPX2 (targeting protein for Xklp2) protein family (AHRD V3.3 *** AT3G23090.4)	0.00111045	0.00800976	-1.1352
Solyc12g056360.1.1	Thaumatin-like protein (AHRD V3.3 *** TLP_ACTDE)	0.00111129	0.00801065	1.91489
Solyc03g093060.1.1	Cortical cell-delineating protein	0.00111451	0.00802351	-2.27147
Solyc09g059170.2.1	Glycosyltransferase (AHRD V3.3 *** M1C989_SOLTU)	0.00111718	0.00802985	2.63525
Solyc04g064920.3.1	Glycolipid transfer protein domain-containing protein (AHRD V3.3 *** A0A118JYI2_CYNCS)	0.00112031	0.00804465	-2.27998
Solyc07g009080.3.1	AMP-dependent synthetase and ligase family protein (AHRD V3.3 --* AT1G21530.1)	0.00112242	0.00805087	-1.06606
Solyc09g010090.4.1	cell-wall invertase	0.00112262	0.00805087	-2.24125
Solyc05g046290.3.1	Xyloglucan endotransglucosylase/hydrolase (AHRD V3.3 *** K4C0W2_SOLLC)	0.00112661	0.00807062	1.22947
Solyc03g005450.3.1	Cellulose synthase-like protein (AHRD V3.3 *** L0AUE4_POPTO)	0.0011284	0.00807939	1.42245
Solyc12g005370.2.1	Peroxidase (AHRD V3.3 *** K4DB75_SOLLC)	0.00113188	0.00809917	-2.00432
Solyc01g110960.3.1	Prefoldin chaperone subunit family protein, putative (AHRD V3.3 *** A0A061F1S1_THECC)	0.00113399	0.00810651	-1.03992
Solyc04g071075.1.1	Auxin efflux carrier family protein (AHRD V3.3 --* AT1G76530.3)	0.0011362	0.00811969	1.12516
Solyc05g011890.1.1	Sulfotransferase (AHRD V3.3 *** K4BXR2_SOLLC)	0.0011453	0.00814899	-1.11421
Solyc09g018500.2.1	Transcription factor bHLH61-like protein (AHRD V3.3 *** A0A0B0MKH5_GOSAR)	0.00114541	0.00814899	-4.23836
Solyc02g065060.3.1	3-ketodihydrosphingosine reductase (AHRD V3.3 *** A0A0B0PNI7_GOSAR)	0.00115378	0.00817497	2.47126
Solyc06g064960.3.1	Lipase, GDSL (AHRD V3.3 *** A0A124SDS7_CYNCS)	0.00116024	0.00820256	-2.51208
Solyc05g008940.3.1	Kinase family protein (AHRD V3.3 *** D7KAJ2_ARALL)	0.00116153	0.00820446	1.89627
Solyc06g062880.2.1	Brevis radix-like protein (AHRD V3.3 *** A0A072TLT2_MEDTR)	0.00116774	0.00824262	-1.14054
Solyc02g083720.3.1	MLO-like protein (AHRD V3.3 *** K4BAP0_SOLLC)	0.00117635	0.0082825	-1.40393
Solyc10g008200.3.1	Tyrosine aminotransferase, putative (AHRD V3.3 *** B9RVV0_RICCO)	0.00117896	0.00829823	-1.25524
Solyc06g072430.2.1	BAG family molecular chaperone regulator 5 (AHRD V3.3 *-* W9QTU5_9ROSA)	0.00119431	0.00836191	1.2179
Solyc07g054315.1.1	Tuliposide A-converting enzyme 1, chloroplastic (AHRD V3.3 --* TCEA1_TULGE)	0.00119576	0.00836397	-1.2866
Solyc05g052870.3.1	Glycosyltransferase (AHRD V3.3 *** A0A068J5Q3_PANGI)	0.001197	0.00836752	-1.03519
Solyc06g062420.3.1	transmembrane protein (AHRD V3.3 -** AT3G21351.1)	0.00121339	0.0084556	1.10658
Solyc09g011570.3.1	Glutathione S-transferase-like protein (AHRD V3.3 *** A8DUB0_SOLLC)	0.00121898	0.00847763	-1.22817
Solyc01g102610.3.1	Ferric reduction oxidase 7 (AHRD V3.3 *** W9RRH7_9ROSA)	0.00121943	0.00847763	1.03774
Solyc03g122050.1.1	ABC transporter B family-like protein (AHRD V3.3 *-* G7L8C5_MEDTR)	0.00121957	0.00847763	1.4042
Solyc11g013220.2.1	C2H2-like zinc finger protein (AHRD V3.3 *** A0A061FHR6_THECC)	0.00122268	0.00848995	-1.64292
Solyc04g074880.2.1	Purine permease-like protein (AHRD V3.3 *** G7J4H5_MEDTR)	0.00122306	0.00848995	1.63784
Solyc08g063040.3.1	Zinc-finger protein	0.00122594	0.00850343	-1.11746
Solyc12g009650.2.1	Sl proline-rich protein	0.00122775	0.00851072	-2.29003
Solyc08g083060.3.1	Yellow stripe-like transporter 1 (AHRD V3.3 *** T1Q4G6_ARAHY)	0.00125074	0.00862904	-1.16023
Solyc01g009370.2.1	Cytochrome P450 (AHRD V3.3 *** A9ZT63_COPJA)	0.00125328	0.00863691	-1.3122
Solyc07g053570.3.1	Zinc finger family protein (AHRD V3.3 *** U5FMI7_POPTR)	0.00126094	0.00867369	-1.23452
Solyc04g079315.1.1	RNA binding protein (AHRD V3.3 *** E3NYS6_9FABA)	0.00126202	0.00867849	-1.05006
Solyc01g097400.1.1	Calcium-transporting ATPase (AHRD V3.3 *-* M1BPN9_SOLTU)	0.00126343	0.00868548	4.66696
Solyc03g121100.3.1	Acid phosphatase-like protein 1 (AHRD V3.3 *** V9MHL3_9ROSA)	0.00126534	0.00869147	-1.08854
Solyc02g083810.3.1	Ferredoxin--NADP reductase (AHRD V3.3 *** A0A0V0I3W8_SOLCH)	0.00126713	0.00869758	1.05564
Solyc06g069880.1.1	LOW QUALITY:Phytochrome kinase substrate-related family protein (AHRD V3.3 *** B9N4C0_POPTR)	0.00127305	0.00871158	1.47077
Solyc01g010220.3.1	LOW QUALITY:Retrovirus-related Pol polyprotein from transposon TNT 1-94 (AHRD V3.3 *-* A0A151RZV3_CAJCA)	0.00127432	0.00871759	1.06249
Solyc12g042930.2.1	choice-of-anchor C domain protein, putative (Protein of unknown function, DUF642) (AHRD V3.3 *** AT4G32460.2)	0.00128402	0.0087485	-1.97626
Solyc04g008940.3.1	GRAM domain-containing protein / ABA-responsive protein-related (AHRD V3.3 *-* A0A061E267_THECC)	0.00129209	0.0087855	-1.50274
Solyc12g005360.2.1	MAP kinase kinase kinase 83	0.00129262	0.00878597	-2.18821
Solyc06g030590.2.1	Serine palmitoyltransferase (AHRD V3.3 *** B3Y000_NICBE)	0.00129294	0.00878597	-1.5635
Solyc03g113240.3.1	transmembrane protein, putative (DUF1118) (AHRD V3.3 *** AT1G74730.1)	0.00129808	0.00880755	1.083
Solyc05g013650.2.1	LOW QUALITY:lysine ketoglutarate reductase trans-splicing protein (DUF707) (AHRD V3.3 *** AT1G67850.7)	0.00130335	0.00883527	-2.39663
Solyc08g079420.3.1	Cytochrome P450 (AHRD V3.3 *-* A0A118JTP4_CYNCS)	0.00130437	0.00883624	2.78824
Solyc01g097510.3.1	annexin 3	0.0013048	0.00883624	1.09385
Solyc08g068990.2.1	Pathogenesis-related protein 1 (AHRD V3.3 *** A0MZ69_MUSAC)	0.00130787	0.00885253	-1.26114
Solyc02g079460.1.1	FAD-binding Berberine family protein (AHRD V3.3 *** AT4G20860.1)	0.00131078	0.00886602	-4.01543
Solyc04g010320.1.1	Cytochrome P450 (AHRD V3.3 *** Q1AGW1_CAPAN)	0.00131616	0.00889252	-1.46437
Solyc12g010170.2.1	bHLH transcription factor 070	0.00132121	0.00891714	-1.03452
Solyc01g010420.3.1	LOW QUALITY:Actin cross-linking protein (AHRD V3.3 *-* AT1G27100.1)	0.0013229	0.00892088	1.17167
Solyc04g064940.3.1	Receptor protein kinase (AHRD V3.3 *** Q9FEU2_PINSY)	0.00132328	0.00892088	-1.36078
Solyc03g083500.3.1	DUF1442 family protein (AHRD V3.3 *** B7FH79_MEDTR)	0.0013251	0.00892869	-1.19052
Solyc09g092130.3.1	Sucrose-phosphate synthase (AHRD V3.3 *** A0A0U1ZVB4_LYCBA)	0.00132824	0.00894387	2.15327
Solyc01g094210.2.1	NAD(P)-binding Rossmann-fold superfamily protein (AHRD V3.3 *** AT3G61220.1)	0.00133075	0.00894941	-1.20016
Solyc02g071430.3.1	2-oxoglutarate (2OG) and Fe(II)-dependent oxygenase superfamily protein (AHRD V3.3 *** AT1G17010.1)	0.00133226	0.00894941	1.85905
Solyc06g083910.3.1	2-oxoglutarate (2OG) and Fe(II)-dependent oxygenase superfamily protein (AHRD V3.3 *** AT4G10500.1)	0.00133479	0.00895898	-1.94191
Solyc03g025800.3.1	Heavy metal-associated domain, putative (AHRD V3.3 *-* Q7G2B2_ORYSJ)	0.00134127	0.00899291	-1.44352
Solyc00g090860.2.1	LOW QUALITY:High affinity nitrate transporter protein (AHRD V3.3 *-* Q84MZ8_TOBAC)	0.00134756	0.00901229	-3.92304
Solyc03g119390.3.1	bHLH transcription factor 026	0.00134885	0.00901551	-2.32038
Solyc04g071780.3.1	Cytochrome P450 (AHRD V3.3 *** A0A0B0NSU6_GOSAR)	0.00135351	0.00904263	4.72789
Solyc01g092950.3.1	MADS-box transcription factor (AHRD V3.3 *** A0A072TQ92_MEDTR)	0.00135371	0.00904263	-1.01233
Solyc11g039980.2.1	ATP synthase subunit alpha (AHRD V3.3 *** Q5M9V4_TOBAC)	0.00135455	0.00904553	2.00664
Solyc10g018120.2.1	neuronal PAS domain protein (AHRD V3.3 *** AT2G40390.1)	0.00135656	0.00904917	1.80997
Solyc08g077823.1.1	Cationic amino acid transporter, putative (AHRD V3.3 *** A0A061G4V0_THECC)	0.00135893	0.00905449	-1.27042
Solyc02g037540.2.1	Disease resistance protein (AHRD V3.3 *** W9R405_9ROSA)	0.00135927	0.00905449	1.364
Solyc07g065300.2.1	Calcium-transporting ATPase (AHRD V3.3 *** A0A0S3T917_PHAAN)	0.00136147	0.00906476	3.54675
Solyc11g069570.2.1	Cytokinin riboside 5'-monophosphate phosphoribohydrolase (AHRD V3.3 *** K4DAB3_SOLLC)	0.00136656	0.0090878	1.1123
Solyc05g010320.3.1	Chalcone-flavonone isomerase family protein (AHRD V3.3 *** K4BXK5_SOLLC)	0.00136971	0.00909052	2.42599
Solyc10g078700.2.1	Squamosa promoter binding protein 15	0.00136974	0.00909052	-1.03368
Solyc02g091440.2.1	basic helix-loop-helix (bHLH) DNA-binding superfamily protein (AHRD V3.3 *-* AT2G14760.1)	0.00137136	0.00909815	-1.97487
Solyc05g047530.3.1	trans-cinnamate 4-monooxygenase	0.001378	0.00911932	-2.1892
Solyc01g108710.3.1	transcription initiation factor TFIID subunit 1b-like protein (AHRD V3.3 -** AT3G19030.1)	0.00138026	0.00912013	2.081
Solyc07g063880.3.1	Beta-glucosidase, putative (AHRD V3.3 *** B9SY45_RICCO)	0.0013876	0.00915441	-1.15263
Solyc02g081310.3.1	50S ribosomal L15 (AHRD V3.3 *** A0A0B0P1T4_GOSAR)	0.00139088	0.00916526	-1.08804
Solyc00g075035.1.1	Pollen Ole e 1 allergen/extensin (AHRD V3.3 *-* A0A103YFY3_CYNCS)	0.00139348	0.00917698	-1.03515
Solyc10g044520.2.1	Ferredoxin (AHRD V3.3 *** A0A0K0PWX6_SOLLC)	0.00139667	0.00919527	1.0441
Solyc11g005480.2.1	Citrate binding protein (AHRD V3.3 *** Q8H9C1_SOLTU)	0.00140017	0.0092149	-1.09757
Solyc08g082130.3.1	DNA-directed RNA polymerase subunit beta' (AHRD V3.3 --* RPOC1_CUCSA)	0.00140048	0.0092149	-1.33084
Solyc02g032650.3.1	Disease resistance protein (TIR-NBS-LRR class) (AHRD V3.3 *** A0A072U6S8_MEDTR)	0.0014053	0.00923312	1.167
Solyc01g010060.2.1	LOW QUALITY:ARM repeat superfamily protein (AHRD V3.3 --* AT5G65920.2)	0.00141655	0.00926899	1.57654
Solyc09g042760.2.1	Tetratricopeptide repeat (TPR)-like superfamily protein (AHRD V3.3 *** AT5G48390.1)	0.0014194	0.00927619	-1.79605
Solyc05g007790.3.1	CASP-like protein (AHRD V3.3 *** K4BWV4_SOLLC)	0.00141957	0.00927619	-1.67214
Solyc01g009410.3.1	Peroxidase (AHRD V3.3 *** K4ATD7_SOLLC)	0.00142127	0.00928257	-1.95569
Solyc08g016270.2.1	Leucine-rich receptor-like kinase family protein, putative (AHRD V3.3 *** A0A072UHL0_MEDTR)	0.00142259	0.00928479	3.03587
Solyc01g106340.3.1	fatty acid amide hydrolase (AHRD V3.3 *** AT5G64440.1)	0.00142285	0.00928479	1.043
Solyc08g065500.2.1	Phosphatase 2C family protein (AHRD V3.3 *** A0A061GL17_THECC)	0.00142748	0.00930247	-1.36527
Solyc07g056360.1.1	LOW QUALITY:BHLH transcription factor (AHRD V3.3 *-* I1M6X1_SOYBN)	0.00143214	0.00931653	-1.78717
Solyc01g103000.2.1	ATP-dependent Clp protease ATP-binding subunit ClpX (AHRD V3.3 --* A0A0B2PBN5_GLYSO)	0.00143398	0.00931773	-1.23634
Solyc05g005470.3.1	Nucleoredoxin 1	0.00144523	0.00936557	-1.43424
Solyc04g056340.3.1	Tyrosine phosphatase family protein (AHRD V3.3 *** AT3G02800.1)	0.00144717	0.00937083	-1.14292
Solyc04g079690.3.1	Dual-specific kinase DSK1 (AHRD V3.3 *** Q9FVN2_TOBAC)	0.00145639	0.0094007	-1.01148
Solyc08g077100.3.1	RING/U-box superfamily protein (AHRD V3.3 *** AT2G35330.2)	0.00145764	0.00940602	-1.57344
Solyc04g074450.1.1	Phosphate-responsive 1 family protein (AHRD V3.3 *** AT4G08950.1)	0.00146209	0.00942506	-1.09954
Solyc06g034030.3.1	myb-like transcription factor family protein (AHRD V3.3 *-* AT5G47390.1)	0.00146218	0.00942506	3.95058
Solyc01g067370.3.1	TSB	0.00146515	0.00943215	-1.75029
Solyc01g098400.3.1	Histidine-containing phosphotransfer protein, putative (AHRD V3.3 *** B9REZ5_RICCO)	0.00146604	0.00943215	-1.72136
Solyc11g072080.1.1	Kelch repeat-containing F-box family protein (AHRD V3.3 *** D7M5E9_ARALL)	0.00147027	0.00945213	-1.1419
Solyc02g070660.3.1	Cytochrome B561-related protein, putative (AHRD V3.3 *** A0A061GEA2_THECC)	0.00147164	0.0094556	-1.59695
Solyc06g054500.1.1	Peroxidase (AHRD V3.3 *** K4C6D6_SOLLC)	0.0014909	0.0095437	-4.52851
Solyc04g007410.3.1	transmembrane protein (AHRD V3.3 *** AT3G45050.4)	0.00149475	0.00955813	1.19771
Solyc07g007760.3.1	defensin-like protein	0.00149829	0.00956645	-1.66778
Solyc12g098320.2.1	Cytochrome b5 (AHRD V3.3 *** CYB5_TOBAC)	0.00150627	0.00959621	-1.02304
Solyc06g076910.2.1	Receptor-kinase, putative (AHRD V3.3 *** B9SUC9_RICCO)	0.00150683	0.00959621	-1.38303
Solyc03g007230.3.1	Protein phosphatase 2c, putative (AHRD V3.3 *** B9RIK1_RICCO)	0.00150691	0.00959621	1.80219
Solyc01g104820.3.1	Vacuolar iron transporter family protein (AHRD V3.3 *-* A0A061FJ80_THECC)	0.00151097	0.00961182	-2.09094
Solyc02g093740.3.1	R2R3MYB transcription factor 99	0.00151181	0.00961443	-1.58861
Solyc12g005840.2.1	Ras-related small GTP-binding family protein (AHRD V3.3 *** AT3G21700.3)	0.00151592	0.00962141	-1.15579
Solyc09g011580.2.1	Glutathione S-transferase-like protein (AHRD V3.3 *** F8UX80_SOLHA)	0.00151702	0.00962256	-1.04634
Solyc03g059190.3.1	NAD(P)-binding Rossmann-fold superfamily protein (AHRD V3.3 *** AT3G59710.3)	0.00152163	0.00963969	-1.28408
Solyc04g007000.1.1	AP2/B3 transcription factor family protein (AHRD V3.3 *** AT1G25560.1)	0.00152354	0.00963969	-2.54773
Solyc07g045540.3.1	Glucose-6-phosphate 1-dehydrogenase (AHRD V3.3 *** K4CEW0_SOLLC)	0.00152381	0.00963969	1.21887
Solyc09g007710.3.1	Disease resistance protein (TIR-NBS-LRR class) family (AHRD V3.3 *** AT5G36930.2)	0.00152412	0.00963969	2.71184
Solyc01g079580.3.1	DNAJ heat shock N-terminal domain-containing family protein (AHRD V3.3 *** B9GSH4_POPTR)	0.00153598	0.00968293	-1.28542
Solyc11g045520.2.1	1-AMINOCYCLOPROPANE-1-CARBOXYLATE OXIDASE-like protein	0.00154046	0.00969212	-2.36708
Solyc02g079980.3.1	Sulfite exporter TauE/SafE family protein (AHRD V3.3 *** AT1G61740.1)	0.00154333	0.00970246	-1.09978
Solyc03g043890.3.1	1-aminocyclopropane-1-carboxylate synthase	0.00154809	0.00972602	-4.49885
Solyc02g091800.3.1	basic helix-loop-helix (bHLH) DNA-binding superfamily protein (AHRD V3.3 *** AT4G37850.2)	0.00154959	0.00972602	-1.58992
Solyc02g031790.2.1	Receptor-like protein kinase (AHRD V3.3 *** RPK1_IPONI)	0.00155055	0.00972602	1.853
Solyc11g068940.1.1	U-box domain-containing family protein (AHRD V3.3 *** B9IIL0_POPTR)	0.00155641	0.00973778	-1.83391
Solyc06g059990.3.1	Alkyl transferase (AHRD V3.3 *** K7W9N9_SOLLC)	0.00156028	0.0097511	-4.01586
Solyc07g049380.1.1	ENTH/ANTH/VHS superfamily protein (AHRD V3.3 *** AT1G05020.1)	0.00156294	0.009765	-4.26011
Solyc01g091670.3.1	Progesterone 5-beta-reductase (AHRD V3.3 *** D6N9X0_NEROL)	0.00156592	0.00976892	-1.25599
Solyc10g054910.1.1	Peptidyl-prolyl cis-trans isomerase (AHRD V3.3 *** K4D184_SOLLC)	0.00156606	0.00976892	-1.31838
Solyc10g018560.2.1	GATA transcription factor (AHRD V3.3 *** K4CYY0_SOLLC)	0.00157228	0.00978518	-2.82864
Solyc08g079030.3.1	Low-density lipoprotein receptor-related 11 (AHRD V3.3 *** A0A0B0PKY1_GOSAR)	0.00158168	0.00982728	-1.26897
Solyc04g012190.2.1	Non-specific serine/threonine protein kinase (AHRD V3.3 *-* M1A662_SOLTU)	0.00158552	0.00983478	1.36746
Solyc10g076940.2.1	Protein zinc induced facilitator-like 1 (AHRD V3.3 *** A0A0B0NBA1_GOSAR)	0.00160365	0.00990449	1.3396
Solyc03g006230.1.1	LOW QUALITY:Integral membrane protein TmpA (AHRD V3.3 *** A0A0K9PA02_ZOSMR)	0.00160791	0.00991704	-1.89988
Solyc04g081220.3.1	Mitochondrial 39S ribosomal protein L53 (AHRD V3.3 *** I6LNS8_HEVBR)	0.00161063	0.00992399	-1.1279
Solyc10g009487.1.1	RING/U-box superfamily protein (AHRD V3.3 *-* AT2G46494.1)	0.00161533	0.0099399	2.38615
Solyc02g077020.3.1	Phospholipase A1 (AHRD V3.3 *** A5YW95_CAPAN)	0.00162777	0.00997903	-3.8526
Solyc03g121900.1.1	Bifunctional inhibitor/lipid-transfer protein/seed storage 2S albumin superfamily protein (AHRD V3.3 *** AT5G48490.1)	0.00162784	0.00997903	-2.70902
Solyc03g120890.3.1	GATA transcription factor (AHRD V3.3 *** K4BMN8_SOLLC)	0.00162947	0.00998335	-1.05997
Solyc05g012805.1.1	transmembrane protein (AHRD V3.3 *** AT3G11810.1)	0.00163022	0.00998495	1.35472
Solyc01g106600.2.1	Pathogenesis-related protein 1 (AHRD V3.3 *** E2GEU1_9ROSI)	0.00163738	0.0100165	-2.69919
Solyc04g009790.3.1	Protein DETOXIFICATION (AHRD V3.3 *-* K4BPD4_SOLLC)	0.00164449	0.0100476	-1.00669
Solyc01g066640.2.1	LOW QUALITY:vitellogenin-like protein (AHRD V3.3 *** AT3G06868.1)	0.0016519	0.0100764	-1.20307
Solyc02g077720.3.1	Transmembrane protein, putative (AHRD V3.3 *** G7ISF1_MEDTR)	0.00165588	0.0100925	1.08805
Solyc05g052245.1.1	Expansin (AHRD V3.3 *** G4XZW3_9GENT)	0.00168628	0.0102111	-3.26867
Solyc01g079920.3.1	Eukaryotic aspartyl protease family protein (AHRD V3.3 *** AT1G03220.1)	0.0016876	0.0102163	-2.16144
Solyc03g095970.3.1	NAD(P)-binding Rossmann-fold superfamily protein (AHRD V3.3 *** AT2G47140.1),Pfam:PF13561	0.00168991	0.0102274	-2.38506
Solyc12g094600.2.1	cyclinB2_5	0.00169098	0.0102274	-4.31758
Solyc08g079900.3.1	subtilisin-like protease	0.00169724	0.0102509	2.45808
Solyc02g084950.3.1	Carboxyl methyltransferase (AHRD V3.3 *** A0A1B4Z3V4_9ROSA)	0.0016988	0.0102509	1.08329
Solyc11g007790.1.1	LOW QUALITY:Nbs-lrr resistance protein (AHRD V3.3 *** A0A061F8I5_THECC)	0.00170423	0.0102618	-1.98951
Solyc08g079160.3.1	Vacuolar-processing enzyme (AHRD V3.3 *** VPE_SOYBN)	0.00170455	0.0102618	1.01995
Solyc05g051610.2.1	Kinase family protein (AHRD V3.3 *** D7MGJ0_ARALL)	0.00170489	0.0102618	-1.55676
Solyc03g006150.2.1	LOW QUALITY:MYB-like transcription factor family protein (AHRD V3.3 *** A0A072TT31_MEDTR)	0.00170554	0.0102618	1.33535
Solyc06g008800.2.1	CNL6	0.00170568	0.0102618	5.12092
Solyc04g082270.3.1	DUF241 domain protein (DUF241) (AHRD V3.3 *** AT1G76240.1)	0.00170605	0.0102618	-1.77175
Solyc03g120990.3.1	Malic enzyme (AHRD V3.3 *** M0ZRW2_SOLTU)	0.00171157	0.0102836	1.23197
Solyc02g088740.1.1	LOW QUALITY:Transcription factor bHLH151, putative (AHRD V3.3 *** A0A061EF71_THECC)	0.00171205	0.0102838	-1.17957
Solyc01g010230.2.1	LOW QUALITY:Acanthoscurrin-2 (AHRD V3.3 --* B6TLS9_MAIZE)	0.00171561	0.0102996	1.19688
Solyc07g008380.2.1	HXXXD-type acyl-transferase family protein, putative (AHRD V3.3 *** A0A061E8Z9_THECC)	0.00171855	0.0103118	-3.30939
Solyc09g074450.1.1	LOW QUALITY:Hydroxyproline-rich glycoprotein (AHRD V3.3 *** B9I9X0_POPTR)	0.00172034	0.0103197	-1.39543
Solyc01g087090.3.1	beta glucosidase 8 (AHRD V3.3 --* AT3G62750.1)	0.00172188	0.0103262	1.044
Solyc08g083270.2.1	Hop-interacting protein THI143 (AHRD V3.3 *** G8Z252_SOLLC)	0.00174764	0.0104472	-1.00115
Solyc11g065790.1.1	Disease resistance protein I2 (AHRD V3.3 *-* Q9XET3_SOLLC)	0.0017531	0.0104714	-4.36015
Solyc03g043850.3.1	cytochrome c oxidase-like protein (AHRD V3.3 *** AT4G37830.1)	0.00175732	0.0104855	1.99955
Solyc04g080840.2.1	Beta-galactosidase (AHRD V3.3 *** B9R812_RICCO)	0.00176164	0.0105056	-1.74974
Solyc01g108630.3.1	nii1 nitrite reductase	0.001773	0.0105677	-2.64612
Solyc12g098110.1.1	LOW QUALITY:Self-incompatibility S1 family protein (AHRD V3.3 *** Q9LIQ2_ARATH)	0.00177671	0.0105786	2.24837
Solyc10g076510.2.1	Pyruvate decarboxylase (AHRD V3.3 *** Q8H9C6_SOLTU)	0.00178528	0.0106127	-1.0514
Solyc01g110830.3.1	Small auxin up-regulated RNA20	0.00179468	0.0106601	-1.85722
Solyc05g014550.1.1	LOW QUALITY:TRAM, LAG1 and CLN8 (TLC) lipid-sensing domain containing protein (AHRD V3.3 *** A0A0K9PUQ1_ZOSMR)	0.00179735	0.0106687	1.9363
Solyc01g111070.3.1	Chalcone synthase, putative (AHRD V3.3 *** B9STD8_RICCO)	0.00179797	0.0106687	-1.09034
Solyc08g007230.2.1	Ethylene-responsive transcription factor (AHRD V3.3 *** A0A024CAT9_BRAJU)	0.00180183	0.0106856	-2.60741
Solyc12g088640.2.1	Carbohydrate esterase plant-like protein (AHRD V3.3 *** G7J707_MEDTR)	0.00180412	0.0106907	-2.96598
Solyc05g056385.1.1	Protein disulfide-isomerase (AHRD V3.3 *** K4C2W4_SOLLC)	0.00181065	0.0107039	4.7157
Solyc05g006440.3.1	Symbiotic receptor-like kinase (AHRD V3.3 -** A0A0A6Z6M1_9FABA)	0.00181614	0.0107194	1.04186
Solyc08g014360.2.1	Cinnamyl alcohol dehydrogenase (AHRD V3.3 *** A0A1B0YY99_DAUCA)	0.00182099	0.0107367	-4.95802
Solyc01g079930.2.1	Xyloglucan-specific endoglucanase inhibitor 9 (AHRD V3.3 *** G8GYH9_SOLTU)	0.00182403	0.0107518	-2.14085
Solyc05g006160.3.1	Gibberellin-regulated family protein (AHRD V3.3 *** G7LER1_MEDTR)	0.00182477	0.0107527	-1.41819
Solyc02g082870.3.1	AMP-dependent synthetase and ligase family protein (AHRD V3.3 *** AT2G17650.1)	0.00182514	0.0107527	-1.40803
Solyc02g089210.3.1	MADS box transcription factor (AHRD V3.3 *** Q689E7_GENTR)	0.00182882	0.0107649	2.17325
Solyc04g054250.3.1	Cytochrome P450 (AHRD V3.3 *** A0A061DI80_THECC)	0.00183001	0.0107649	-1.69023
Solyc08g067630.3.1	histone deacetylase-like protein (AHRD V3.3 *** AT2G25625.2)	0.0018511	0.0108572	-1.07215
Solyc08g067510.1.1	Non-specific lipid-transfer protein (AHRD V3.3 *** Q93YX9_DAVIN)	0.0018554	0.0108704	-1.49463
Solyc02g070700.2.1	Growth-regulating factor (AHRD V3.3 --* A0A072TW62_MEDTR)	0.00186471	0.0109026	-3.97236
Solyc12g098170.1.1	LOW QUALITY:F-box family protein, putative (AHRD V3.3 *** S1RTT0_THECC)	0.00186709	0.0109109	-2.80169
Solyc11g006720.2.1	MYB-like transcription factor family protein (AHRD V3.3 *** G7ZYT0_MEDTR)	0.00188221	0.0109764	-1.47906
Solyc11g067300.2.1	ABC transporter B family protein (AHRD V3.3 *** G7IBR0_MEDTR)	0.00188459	0.010982	-1.05514
Solyc03g121200.3.1	Caffeoyl-CoA O-methyltransferase (AHRD V3.3 --* A0A151QNQ1_CAJCA)	0.00188553	0.0109843	-1.0799
Solyc06g067870.3.1	2-oxoglutarate-dependent dioxygenase (AHRD V3.3 *** H9AY17_SALMI)	0.00188909	0.0109993	-1.49173
Solyc02g077420.3.1	Phospholipase A1 (AHRD V3.3 *** A5YW95_CAPAN)	0.00189633	0.01103	1.45463
Solyc09g009230.2.1	LOW QUALITY:transmembrane protein, putative (DUF247) (AHRD V3.3 *** AT2G36430.1)	0.00189809	0.0110345	-2.14824
Solyc03g083660.1.1	LOW QUALITY:Invertase/pectin methylesterase inhibitor family protein (AHRD V3.3 *** B9I4L9_POPTR)	0.00190684	0.0110653	-3.50235
Solyc07g053340.2.1	LOW QUALITY:F-box protein interaction domain protein (AHRD V3.3 --* G7KDF5_MEDTR)	0.00190817	0.0110673	1.28252
Solyc01g006320.3.1	Late embryogenesis abundant (LEA) hydroxyproline-rich glycoprotein family (AHRD V3.3 *** AT3G20600.1)	0.00191027	0.0110766	1.20329
Solyc04g076630.3.1	Rhamnogalacturonate lyase family protein (AHRD V3.3 *** AT1G09890.4)	0.00191961	0.0111193	1.13698
Solyc03g033970.1.1	Phenylcoumaran benzylic ether reductase 3	0.00192677	0.0111406	-2.50712
Solyc02g021260.2.1	AP2/B3-like transcriptional factor family protein, putative (AHRD V3.3 *-* A0A061DGP3_THECC)	0.0019342	0.0111703	-1.33397
Solyc07g043460.3.1	Cytochrome P450, putative (AHRD V3.3 *** A0A061E4E7_THECC)	0.00194003	0.0111878	-1.01955
Solyc10g051020.2.1	Cytochrome P450 (AHRD V3.3 *** A9ZT56_COPJA)	0.00194415	0.0111939	2.87967
Solyc12g044710.1.1	LOW QUALITY:Extensin-like protein Ext1 (AHRD V3.3 *** Q8VWM5_SOLLC)	0.00195714	0.0112523	-1.69611
Solyc06g082960.3.1	maternal effect embryo arrest protein (AHRD V3.3 *** AT3G07510.3)	0.00195985	0.0112557	1.04192
Solyc10g055760.2.1	NAC domain protein NAC6	0.00196024	0.0112557	1.35657
Solyc10g081340.1.1	LOW QUALITY:Phytochrome kinase substrate 4, putative (AHRD V3.3 *** A0A061F5H7_THECC)	0.00196655	0.0112812	-1.81332
Solyc02g083090.1.1	LOW QUALITY:DUF241 domain protein (AHRD V3.3 *** G7LA83_MEDTR)	0.00196689	0.0112812	-1.40493
Solyc01g080120.2.1	cytochrome P450 family protein (AHRD V3.3 *** AT3G06150.1)	0.0019672	0.0112812	1.49044
Solyc03g020070.3.1	Proteinase inhibitor II (AHRD V3.3 *-* A0A075EZT7_TOBAC)	0.00197263	0.0112982	-3.77686
Solyc07g017880.3.1	Peroxidase (AHRD V3.3 *** K4CCK2_SOLLC)	0.00197268	0.0112982	-1.54712
Solyc04g016020.1.1	LOW QUALITY:transmembrane protein, putative (DUF247) (AHRD V3.3 *-* AT2G44930.1)	0.0019755	0.0113007	-2.64828
Solyc09g009020.3.1	enolase	0.00197596	0.0113007	-1.09349
Solyc04g011920.2.1	Cytochrome P450 (AHRD V3.3 *** A0A124SBZ5_CYNCS)	0.00197633	0.0113007	-1.34295
Solyc05g009000.3.1	Receptor-like protein kinase (AHRD V3.3 *** D3G6F0_CAPAN)	0.0019764	0.0113007	1.24864
Solyc12g014570.2.1	Glycerophosphoryl diester phosphodiesterase, putative (AHRD V3.3 *** B9SSQ8_RICCO)	0.00197913	0.011312	-1.06623
Solyc02g068880.2.1	Non-specific serine/threonine protein kinase (AHRD V3.3 *-* M1ANR5_SOLTU)	0.00198677	0.0113441	-1.13205
Solyc08g062210.3.1	Nuclear transcription factor Y subunit (AHRD V3.3 *-* A0A0K9P8V1_ZOSMR)	0.00198984	0.0113558	1.02127
Solyc04g078930.3.1	Alpha-amylase (AHRD V3.3 *** K4BUX7_SOLLC)	0.0019932	0.0113692	1.15644
Solyc08g078330.3.1	2-oxoglutarate (2OG) and Fe(II)-dependent oxygenase superfamily protein (AHRD V3.3 *** AT4G16765.6)	0.00200939	0.0114383	1.18214
Solyc05g008980.2.1	Kinase family protein (AHRD V3.3 *** D7KAJ2_ARALL)	0.00201192	0.0114476	1.05912
Solyc08g066590.3.1	Root cap protein 3	0.00201235	0.0114476	-3.17753
Solyc12g098770.2.1	strictosidine synthase-like 3 (AHRD V3.3 --* AT1G08470.1)	0.00201257	0.0114476	-1.70893
Solyc04g071270.1.1	LOW QUALITY:F-box family protein, putative (AHRD V3.3 *** A0A061FZW6_THECC)	0.00201633	0.0114584	-2.4629
Solyc10g009550.3.1	LOW QUALITY:WRKY transcription factor 42	0.00201702	0.0114584	1.69029
Solyc02g071350.3.1	ABC transporter B family protein (AHRD V3.3 *** G7ILW7_MEDTR)	0.00202031	0.0114742	2.09146
Solyc10g084980.2.1	Copper transporter, putative (AHRD V3.3 *** A0A061ER83_THECC)	0.00202818	0.0115043	-1.10742
Solyc01g108740.3.1	Methyl esterase (AHRD V3.3 *** A0A072UEL6_MEDTR)	0.00203485	0.0115246	-1.08581
Solyc08g014490.1.1	LOW QUALITY:HXXXD-type acyl-transferase family protein (AHRD V3.3 *** AT3G26040.1)	0.00204106	0.0115511	1.61879
Solyc11g067310.2.1	ABC transporter B family protein (AHRD V3.3 *** G7IBR0_MEDTR)	0.00204841	0.0115722	-1.57072
Solyc05g051820.3.1	Heavy metal transport/detoxification superfamily protein (AHRD V3.3 *** G7LAE8_MEDTR)	0.00205419	0.011599	2.97822
Solyc01g087680.3.1	Structural constituent of ribosome, putative (AHRD V3.3 *** A0A061EZC6_THECC)	0.00207761	0.0116643	1.13178
Solyc10g005140.1.1	Protein kinase superfamily protein (AHRD V3.3 *** AT2G46850.1)	0.0020777	0.0116643	-1.4041
Solyc02g014670.2.1	BTB/POZ domain protein (AHRD V3.3 *** AT3G19920.2)	0.00207799	0.0116643	1.65622
Solyc02g077590.1.1	Homeobox-leucine zipper protein family (AHRD V3.3 *-* AT1G69780.1)	0.00207882	0.0116643	-2.12966
Solyc10g084600.2.1	Plant protein 1589 of unknown function (AHRD V3.3 *** AT3G55240.1)	0.0020839	0.0116785	-1.59626
Solyc01g097425.1.1	U11/U12 small nuclear ribonucleoprotein (AHRD V3.3 --* AT2G46200.4)	0.00209061	0.0117044	4.27252
Solyc10g083440.1.1	Glycosyltransferase (AHRD V3.3 *** K4D3D1_SOLLC)	0.00209215	0.0117081	2.52571
Solyc03g090990.1.1	SlCortical cell-delineating protein	0.00209406	0.0117091	-2.03875
Solyc09g011670.3.1	Adenine nucleotide alpha hydrolases-like superfamily protein (AHRD V3.3 *** AT3G53990.1)	0.00209701	0.0117191	-1.06027
Solyc10g018320.1.1	Plant invertase/pectin methylesterase inhibitor (AHRD V3.3 *** G7KG88_MEDTR)	0.00209794	0.0117191	-2.62864
Solyc03g094110.3.1	Glycosyltransferase (AHRD V3.3 *** A0A164WZ41_DAUCA)	0.00210548	0.0117553	-1.66853
Solyc12g056260.1.1	Xyloglucan galactosyltransferase KATAMARI1, putative (AHRD V3.3 *** B9RCA5_RICCO)	0.00211357	0.0117976	-1.56867
Solyc09g057583.1.1	F3H9.11 protein isoform 5 (AHRD V3.3 *-* A0A061GGG9_THECC)	0.00211966	0.0118198	-1.22993
Solyc08g074300.3.1	NAC domain-containing protein (AHRD V3.3 *-* I6YR01_9CARY)	0.00212329	0.0118282	2.85814
Solyc04g005460.1.1	LOW QUALITY:Pentatricopeptide repeat-containing protein (AHRD V3.3 *** A0A061E9T8_THECC)	0.0021375	0.0118897	-2.08831
Solyc09g010720.3.1	Transducin/WD-like repeat-protein (AHRD V3.3 *** G7L3F0_MEDTR)	0.00214095	0.0119004	-1.94031
Solyc08g081810.3.1	Cation/H(+) antiporter (AHRD V3.3 *** A0A0K9NMD6_ZOSMR)	0.00214177	0.0119016	-1.3937
Solyc02g094160.1.1	Ribonucleoside-diphosphate reductase small chain (AHRD V3.3 *** RIR2_TOBAC)	0.00215231	0.0119424	-1.19033
Solyc11g065440.2.1	transferring glycosyl group transferase (DUF604) (AHRD V3.3 *-* AT5G41460.1)	0.00215372	0.0119445	-3.97326
Solyc12g014630.1.1	14 kDa proline-rich protein DC2.15 (AHRD V3.3 *-* A0A0B2S7U0_GLYSO)	0.00215375	0.0119445	-1.67509
Solyc01g009480.3.1	alpha/beta-Hydrolases superfamily protein (AHRD V3.3 *** AT3G44510.2)	0.00216903	0.0119985	-1.84045
Solyc05g041200.3.1	4-hydroxyphenylpyruvate dioxygenase (AHRD V3.3 *** K4C0A1_SOLLC)	0.00216951	0.0119985	1.27074
Solyc06g082825.1.1	MLO-like protein (AHRD V3.3 *-* K4CAD7_SOLLC)	0.00218147	0.0120445	-3.87128
Solyc07g061720.3.1	gibberellin 2-oxidase 4	0.00218396	0.0120524	-2.10053
Solyc08g079600.3.1	BnaA07g13420D protein (AHRD V3.3 *** A0A078ETL1_BRANA)	0.00218955	0.0120684	1.59657
Solyc06g067860.3.1	2-oxoglutarate-dependent dioxygenase (AHRD V3.3 *** A0A061G9S7_THECC)	0.0021902	0.012069	-1.15389
Solyc00g187050.3.1	leucine aminopeptidase 2	0.00219322	0.0120827	4.86643
Solyc07g061880.2.1	Retrovirus-related Pol polyprotein from transposon TNT 1-94 (AHRD V3.3 *-* A0A151TAX5_CAJCA)	0.00219831	0.0121018	-1.26302
Solyc12g088860.1.1	Calcium-binding EF-hand (AHRD V3.3 *** A0A103YCM4_CYNCS)	0.00220055	0.0121111	-1.97104
Solyc06g075570.2.1	Respiratory burst oxidase-like protein (AHRD V3.3 *** G7L3G1_MEDTR)	0.00220901	0.0121279	-1.80935
Solyc06g061280.3.1	Cinnamoyl-CoA reductase, putative (AHRD V3.3 *** B9S247_RICCO)	0.0022104	0.0121326	1.38726
Solyc06g074640.2.1	PHD finger family protein (AHRD V3.3 *** AT5G22760.1)	0.00221159	0.0121362	-1.26272
Solyc01g081120.2.1	COMPLEX 1 LYR-like protein (AHRD V3.3 *** AT1G65032.1)	0.00221304	0.0121403	-1.13981
Solyc09g065780.3.1	3-ketoacyl-CoA synthase (AHRD V3.3 *** K4CUK4_SOLLC)	0.00221715	0.012153	1.05118
Solyc05g055500.1.1	LOW QUALITY:Zinc finger family protein (AHRD V3.3 *** D7LXI3_ARALL)	0.00221756	0.012153	-3.93151
Solyc02g083280.3.1	Rhodanese-related sulfurtransferase (AHRD V3.3 *** B7FGV4_MEDTR)	0.00222146	0.0121665	1.05952
Solyc01g066160.1.1	LOW QUALITY:WD40 domain-containing protein (AHRD V3.3 --* AT2G47410.6)	0.00222785	0.0121871	-4.09861
Solyc06g064820.3.1	GDSL esterase/lipase (AHRD V3.3 *** W9S0Q7_9ROSA)	0.00223199	0.0122003	-4.54559
Solyc03g118870.3.1	Octicosapeptide/Phox/Bem1p family protein, putative (AHRD V3.3 *** A0A061FV54_THECC)	0.0022341	0.0122029	-1.36917
Solyc01g066957.1.1	Flowering promoting factor-like 1 (AHRD V3.3 *** Q6RIB0_TOBAC)	0.00225478	0.0122919	1.07618
Solyc06g073220.1.1	Stigma-specific protein Stig1 (AHRD V3.3 *** A0A103Y3M1_CYNCS)	0.00226053	0.0123053	-4.01517
Solyc10g074800.2.1	heat-inducible transcription repressor (AHRD V3.3 *-* AT5G01970.2)	0.00226778	0.0123327	-1.10662
Solyc04g076970.3.1	transcription factor-like protein (AHRD V3.3 *** AT1G58330.1)	0.00227621	0.0123696	-2.06284
Solyc12g099730.2.1	transferring glycosyl group transferase (DUF604) (AHRD V3.3 *** AT1G01570.2)	0.00228566	0.0123969	-1.54982
Solyc05g056480.3.1	Pyruvate dehydrogenase E1 component subunit alpha (AHRD V3.3 *** A0A068TWC7_COFCA)	0.00229186	0.0124175	-1.11345
Solyc10g083260.1.1	LOW QUALITY:senescence regulator (Protein of unknown function, DUF584) (AHRD V3.3 *-* AT3G15040.1)	0.00229827	0.0124412	1.6956
Solyc03g006470.3.1	CBS domain-containing protein (AHRD V3.3 *** A0A061GEK1_THECC)	0.0023006	0.0124508	-3.76723
Solyc05g054020.2.1	LOW QUALITY:NBS-LRR resistance protein-like protein (AHRD V3.3 *** A1Y9Q9_SOLLC)	0.00231604	0.012514	1.08291
Solyc05g050790.2.1	Ethylene-responsive transcription factor, putative (AHRD V3.3 *-* B9RCZ9_RICCO)	0.0023435	0.0126069	-2.04209
Solyc03g093290.2.1	Aldo/keto reductase family oxidoreductase (AHRD V3.3 *** A0A072UK59_MEDTR)	0.00234937	0.0126205	-2.13966
Solyc09g075330.3.1	Pectinesterase (AHRD V3.3 *** K4CVB0_SOLLC)	0.00236123	0.0126658	-1.01367
Solyc01g059950.1.1	LOW QUALITY:GAI-like protein 1	0.00236503	0.0126766	2.42123
Solyc01g107540.3.1	Plant basic secretory family protein (AHRD V3.3 *** B9GHT3_POPTR)	0.00236551	0.0126766	-1.03883
Solyc09g009560.2.1	Terminal flower 1 (AHRD V3.3 *** A0A172JD62_FRAAN)	0.00237126	0.0126922	3.69241
Solyc12g094710.2.1	AT hook motif DNA-binding family protein (AHRD V3.3 *** AT2G33620.4)	0.00238945	0.0127762	1.10462
Solyc10g008040.3.1	Late embryogenesis abundant protein-like (AHRD V3.3 *-* Q9LF88_ARATH)	0.00239291	0.0127859	-1.36407
Solyc05g045670.3.1	Glucose-6-phosphate/phosphate-translocator (AHRD V3.3 *** O64911_SOLTU)	0.00239332	0.0127859	1.73834
Solyc01g059965.1.1	Beta-1,3-glucanase (AHRD V3.3 *** G9G7S0_HEVBR)	0.00239543	0.012788	-1.0247
Solyc12g100250.2.1	Fatty acid desaturase (AHRD V3.3 *** E5D7U7_9GENT)	0.00239767	0.0127949	-1.80734
Solyc01g058360.1.1	zinc induced facilitator-like 1 (AHRD V3.3 *-* AT5G13750.1)	0.00239958	0.0127949	-3.46085
Solyc08g081385.1.1	BEL1-like homeodomain 2 (AHRD V3.3 *-* AT4G36870.4)	0.00240799	0.0128152	1.08938
Solyc10g009483.1.1	RING/U-box superfamily protein (AHRD V3.3 --* AT2G46494.1)	0.0024093	0.0128162	2.59835
Solyc12g100100.1.1	Extensin-like protein Ext1 (AHRD V3.3 *** Q8VWM5_SOLLC)	0.00243781	0.0129221	-1.63829
Solyc07g043670.1.1	LOW QUALITY:HXXXD-type acyl-transferase family protein (AHRD V3.3 *** AT4G15390.2)	0.00244247	0.0129381	-1.52729
Solyc06g064500.2.1	O-methyltransferase (AHRD V3.3 *** F6M2M1_VITPS)	0.00244907	0.0129601	-1.19898
Solyc06g034040.1.1	Oleosin (AHRD V3.3 *** K4C4M8_SOLLC)	0.00245207	0.0129729	-4.46988
Solyc10g006870.1.1	protein kinase family protein (AHRD V3.3 *** AT5G54380.1)	0.00245454	0.012979	-1.07013
Solyc12g005630.2.1	Cytochrome b6-f complex iron-sulfur subunit (AHRD V3.3 *** K4DBA1_SOLLC)	0.00246391	0.0130171	1.09032
Solyc01g108610.3.1	Cyclin-dependent kinase inhibitor (AHRD V3.3 *** A0A103YKD7_CYNCS)	0.00247504	0.0130698	-1.27865
Solyc02g069440.3.1	LOB domain protein (AHRD V3.3 *** G7JIR8_MEDTR)	0.00248126	0.0130872	1.00015
Solyc07g062960.1.1	LOW QUALITY:polypyrimidine tract-binding protein 2 (AHRD V3.3 --* AT5G53180.6)	0.00248349	0.0130955	-1.42075
Solyc08g066650.3.1	Carotenoid Cleavage Dioxygenase 8	0.00248555	0.0130975	1.16881
Solyc10g078510.2.1	Glucan endo-1,3-beta-glucosidase, putative (AHRD V3.3 *** B9SHH6_RICCO)	0.00248961	0.0131097	-1.51497
Solyc02g069430.3.1	Phospholipid-transporting ATPase (AHRD V3.3 *** K4B7S5_SOLLC)	0.00248963	0.0131097	-1.30093
Solyc00g244290.1.1	LOW QUALITY:NADH dehydrogenase subunit 2 (AHRD V3.3 *-* A0A1C9I9Q6_9ROSI)	0.00250156	0.0131633	4.37912
Solyc03g095980.3.1	bHLH transcription factor 021	0.00255359	0.0133462	-3.61249
Solyc07g054130.2.1	mitochondrial ribosomal protein S7 (AHRD V3.3 --* ATMG01270.1)	0.00256199	0.0133776	1.88839
Solyc09g015770.3.1	WRKY transcription factor 81	0.00256685	0.0133967	1.26532
Solyc12g088500.2.1	cyclin A3_5	0.00257375	0.0134297	-1.47927
Solyc12g098840.2.1	ABC transporter B family protein (AHRD V3.3 *** G7IBR0_MEDTR)	0.00257901	0.0134414	-1.19743
Solyc08g008050.3.1	plasma membrane intrinsic protein 1.1	0.00259224	0.0134943	-1.02075
Solyc10g006040.1.1	Serine acetyltransferase (AHRD V3.3 *** Q6STL5_NICPL)	0.00260788	0.0135447	1.31183
Solyc10g078495.1.1	Aquaporin SIP1-1 (AHRD V3.3 *-* W9R1G9_9ROSA)	0.00261937	0.0135915	-1.24617
Solyc06g007960.3.1	Caffeic O-methyltransferase (AHRD V3.3 *** A0A068FLE8_PUNGR)	0.00262247	0.0135932	-3.26035
Solyc07g009310.3.1	LOW QUALITY:defensin-like protein (AHRD V3.3 -** AT1G19610.1)	0.00263774	0.0136379	-2.51724
Solyc04g009820.3.1	GRF1-interacting factor-like protein (AHRD V3.3 *** G7I6V2_MEDTR)	0.00264613	0.0136641	-1.41475
Solyc02g088080.2.1	Thioredoxin superfamily protein (AHRD V3.3 --* AT3G56420.3)	0.00265244	0.0136851	-1.6546
Solyc08g005630.3.1	Long-chain-alcohol oxidase (AHRD V3.3 *** K4CI54_SOLLC)	0.00265324	0.0136851	-2.10909
Solyc05g054330.3.1	Epoxide hydrolase (AHRD V3.3 *** Q41415_SOLTU)	0.00265559	0.0136909	1.61609
Solyc10g008900.3.1	Dirigent protein (AHRD V3.3 *** K4CY66_SOLLC)	0.00266597	0.0137259	-1.47095
Solyc06g064510.2.1	O-methyltransferase (AHRD V3.3 *** A0A1B4Z3W3_9ROSA)	0.00266961	0.0137347	-2.16647
Solyc04g077860.3.1	Sigma factor sigb regulation protein rsbq, putative (AHRD V3.3 *** B9R708_RICCO)	0.00270241	0.01384	-1.03209
Solyc02g079600.3.1	Receptor-like protein kinase (AHRD V3.3 *** A0A061EYK6_THECC)	0.00270504	0.013844	1.34383
Solyc07g055730.3.1	Trichome birefringence-like protein (AHRD V3.3 *** G7JPR2_MEDTR)	0.0027327	0.0139568	-1.48741
Solyc06g063280.1.1	LOW QUALITY:Zinc finger family protein (AHRD V3.3 *** B9HV28_POPTR)	0.00273526	0.0139646	1.68179
Solyc03g098010.3.1	phosphate starvation inducible gene TPSI1	0.00273853	0.0139646	-3.34352
Solyc03g093790.3.1	cyclinU4_2	0.0027401	0.0139691	-1.00397
Solyc03g013440.3.1	Amino acid transporter, putative (AHRD V3.3 *** B9T0U1_RICCO)	0.00275818	0.0140517	2.17554
Solyc02g090810.3.1	centrin2 (AHRD V3.3 *** AT3G50360.1)	0.00277319	0.0141154	1.03493
Solyc10g024490.2.1	Peptide transporter, putative (AHRD V3.3 *** B9S1I2_RICCO)	0.00278708	0.0141667	-1.2455
Solyc01g111630.3.1	D-3-phosphoglycerate dehydrogenase (AHRD V3.3 *-* AT4G34200.1)	0.00279995	0.0142257	1.26244
Solyc06g005550.2.1	XH/XS domain-containing family protein (AHRD V3.3 *** B9HTH7_POPTR)	0.00280232	0.0142287	-3.3954
Solyc12g049040.1.1	Extensin-like protein Ext1 (AHRD V3.3 *** Q8VWM5_SOLLC)	0.00280245	0.0142287	-1.7758
Solyc12g097035.1.1	Small acidic protein 1 (AHRD V3.3 *** A0A061EN42_THECC)	0.0028075	0.0142447	-1.16841
Solyc09g009760.1.1	LOW QUALITY:BZIP transcription factor family protein (AHRD V3.3 *-* B9MTQ4_POPTR)	0.00283408	0.0143406	1.17186
Solyc09g090350.3.1	Long-chain-alcohol oxidase (AHRD V3.3 *** K4CW61_SOLLC)	0.00284698	0.0143869	1.19788
Solyc06g065970.1.1	14 kDa proline-rich protein DC2.15, putative (AHRD V3.3 *** B9RP24_RICCO)	0.00285953	0.0144303	-2.67721
Solyc05g009010.1.1	Protein kinase family protein (AHRD V3.3 *-* AT5G38210.1)	0.00286295	0.0144443	1.24606
Solyc03g078090.3.1	Pectinesterase (AHRD V3.3 *** K4BHN9_SOLLC)	0.00287284	0.0144771	-1.15157
Solyc08g081540.3.1	1-aminocyclopropane-1-carboxylate synthase 1A	0.0028737	0.0144771	-1.73929
Solyc03g007790.3.1	Serine/threonine-protein kinase (AHRD V3.3 *** K4BEK1_SOLLC)	0.00287463	0.0144771	1.3154
Solyc02g087840.3.1	Homeobox associated leucine zipper protein (AHRD V3.3 *** A0A072U5Q1_MEDTR)	0.00287854	0.0144884	-1.27604
Solyc02g080450.1.1	LOW QUALITY:CELLULOSE SYNTHASE INTERACTIVE 3 (AHRD V3.3 --* AT1G77460.4)	0.00288073	0.0144916	-2.61788
Solyc10g086390.2.1	NAD(P)-binding Rossmann-fold superfamily protein (AHRD V3.3 *** AT5G02540.1)	0.00288227	0.0144961	-1.25307
Solyc01g107460.2.1	LOW QUALITY:neuronal PAS domain protein (AHRD V3.3 *** AT5G64190.2)	0.00289266	0.014536	2.32531
Solyc02g080010.2.1	Receptor-like protein kinase (AHRD V3.3 *** C6ZRS0_SOYBN)	0.00290033	0.014567	1.30792
Solyc02g088820.3.1	Carboxypeptidase (AHRD V3.3 *** M0ZM60_SOLTU)	0.00290362	0.0145708	-1.03199
Solyc11g010250.1.1	LOW QUALITY:Avr9/Cf-9 rapidly elicited protein 75 (AHRD V3.3 *** Q9FQY9_TOBAC)	0.00290724	0.0145824	-1.10041
Solyc10g008830.2.1	GDSL esterase/lipase (AHRD V3.3 *** A0A0B2PGU7_GLYSO)	0.0029204	0.0146057	-1.91523
Solyc06g048850.3.1	methionine-S-oxide reductase (AHRD V3.3 *-* AT2G17705.1)	0.00293025	0.0146323	-1.23977
Solyc04g071590.3.1	Abscisic acid stress ripening 3%2C ASR3	0.00296037	0.0147466	1.69687
Solyc07g054780.1.1	LOW QUALITY:Wound-responsive family protein (AHRD V3.3 *** AT4G10265.1)	0.00296751	0.0147714	-2.05884
Solyc01g008420.3.1	Protein DETOXIFICATION (AHRD V3.3 *** K4AT40_SOLLC)	0.00300567	0.0149026	-2.80698
Solyc01g100120.3.1	Kinesin-like protein (AHRD V3.3 *** B9I798_POPTR)	0.00300698	0.0149026	-1.29604
Solyc03g082430.1.1	LOW QUALITY:Growth-regulating factor (AHRD V3.3 *** G7J891_MEDTR)	0.00300853	0.014907	2.04362
Solyc02g076980.4.1	cysteine protease	0.00302007	0.0149422	1.3223
Solyc02g092680.1.1	Subtilisin-like protease (AHRD V3.3 *** A9XG40_TOBAC)	0.00303546	0.0149907	-1.01452
Solyc08g067160.3.1	Acyl-protein thioesterase 2 (AHRD V3.3 *** A0A061GQK2_THECC)	0.00303657	0.0149927	-1.15095
Solyc03g096380.3.1	proline transporter 2	0.00303721	0.0149927	1.36931
Solyc07g055780.3.1	Trichome birefringence-like protein (AHRD V3.3 *** G7IKB9_MEDTR)	0.00306678	0.0150888	-1.73898
Solyc12g049160.1.1	Extensin-like protein Ext1 (AHRD V3.3 *** Q8VWM5_SOLLC)	0.00307727	0.0151264	-2.21463
Solyc12g098240.1.1	Unknown protein (AHRD V3.3 )	0.00308189	0.0151333	-2.50744
Solyc11g066700.2.1	GDSL esterase/lipase family protein	0.00309353	0.0151685	1.44335
Solyc03g034100.3.1	ovate family protein 6	0.00309887	0.0151733	-1.02722
Solyc06g034130.2.1	LOW QUALITY:Late embryogenesis abundant protein-like protein (AHRD V3.3 *** F4JB74_ARATH)	0.00311284	0.0152185	-3.86005
Solyc10g083170.2.1	NAD(P)-binding Rossmann-fold superfamily protein (AHRD V3.3 *** AT1G52340.1),Pfam:PF13561	0.00311737	0.015234	-2.45226
Solyc01g091660.3.1	NAD(P)-binding Rossmann-fold superfamily protein (AHRD V3.3 *** AT2G47140.1),Pfam:PF13561	0.00312709	0.0152655	-1.08136
Solyc06g083700.3.1	Flavin-containing monooxygenase (AHRD V3.3 *** D2IGV4_SOLLC)	0.00313289	0.0152833	-2.36524
Solyc01g097770.3.1	phototropin 2	0.00314021	0.0153056	1.18559
Solyc06g059870.1.1	subunit of exocyst complex 8 (AHRD V3.3 --* AT3G10380.2)	0.00314896	0.0153416	1.59021
Solyc07g008710.3.1	Major latex-like protein (AHRD V1 **-- B5THI3_PANGI)	0.0031528	0.0153445	-2.61851
Solyc12g011360.2.1	Interactor of constitutive active ROPs protein, putative (AHRD V3.3 *** A0A072V8T5_MEDTR)	0.00315523	0.0153521	-1.41499
Solyc12g006630.2.1	Dynein light chain-like protein (AHRD V3.3 *-* Q8RV44_ORYSJ)	0.00316081	0.0153659	-1.62731
Solyc03g007060.3.1	Cell cycle regulated microtubule-associated protein (AHRD V3.3 *** A0A072UNM9_MEDTR)	0.00316825	0.0153889	-1.07828
Solyc08g005640.3.1	Terpene synthase (AHRD V3.3 *** G5CV51_SOLLC)	0.00319072	0.0154693	-1.55322
Solyc01g095320.3.1	BAG family molecular chaperone regulator 6 (AHRD V3.3 *** A0A0B2R655_GLYSO)	0.00319794	0.0154759	2.93115
Solyc03g120870.3.1	CASP-like protein (AHRD V3.3 *** K4BMN6_SOLLC)	0.00320908	0.0155003	-2.10174
Solyc04g080220.3.1	DUF620 family protein (DUF620) (AHRD V3.3 *** AT1G75160.1)	0.00320965	0.0155003	-1.11344
Solyc11g005710.2.1	Transducin/WD-like repeat-protein (AHRD V3.3 *** A0A0C3Y5Y4_MEDTR)	0.00322131	0.0155454	-1.00657
Solyc12g096240.2.1	Tyrosine aminotransferase (AHRD V3.3 *** E2JFA7_PERFR)	0.00322945	0.015558	-1.82988
Solyc12g055960.1.1	Core-2/I-branching beta-1,6-N-acetylglucosaminyltransferase family protein (AHRD V3.3 *** A0A061GNR0_THECC)	0.00322948	0.015558	-2.43532
Solyc12g019220.1.1	Pectin lyase-like superfamily protein (AHRD V3.3 *** AT3G59850.2)	0.00323973	0.015584	-1.75564
Solyc08g080290.3.1	Dehydration responsive element binding transcription factor (AHRD V3.3 *** W6FIY4_9ROSA)	0.00324358	0.0155924	-1.13173
Solyc09g075060.3.1	Beta-glucosidase, putative (AHRD V3.3 *** B9SAQ6_RICCO)	0.00324561	0.0155988	-1.81153
Solyc12g057075.1.1	Purine permease-like protein (AHRD V3.3 *-* G7J4H5_MEDTR)	0.00324892	0.0156081	1.12677
Solyc11g018530.2.1	root-specific metal transporter	0.00324892	0.0156081	-1.23618
Solyc06g075450.2.1	Major facilitator superfamily protein (AHRD V3.3 *** AT3G45710.1)	0.00325007	0.0156087	-1.37104
Solyc09g098440.3.1	ROP-interactive CRIB motif protein (AHRD V3.3 *** G7KTT6_MEDTR)	0.00325269	0.0156128	-1.29605
Solyc06g082450.1.1	LOW QUALITY:ovate family protein	0.00325793	0.0156245	-1.54951
Solyc04g082170.3.1	alcohol dehydrogenase	0.00326906	0.0156678	-1.42036
Solyc04g011340.3.1	WAT1-related protein (AHRD V3.3 *** K4BPI9_SOLLC)	0.00327455	0.0156841	-2.22864
Solyc12g098290.1.1	LOW QUALITY:Chaperone DnaJ-domain superfamily protein (AHRD V3.3 --* AT1G30280.3)	0.00327692	0.0156921	-1.71469
Solyc06g083040.3.1	wound-inducible carboxypeptidase	0.00329034	0.0157396	1.01223
Solyc09g082860.3.1	ATP-sulfurylase (AHRD V3.3 *** Q1W2K0_CAMSI)	0.00330114	0.0157778	1.16322
Solyc06g050860.3.1	BTB/POZ domain-containing protein (AHRD V3.3 *** AT3G56230.1)	0.00330303	0.0157789	-1.45659
Solyc07g009030.3.1	defensin-like protein (AHRD V3.3 *** AT1G19610.1)	0.00330644	0.0157862	-1.81032
Solyc07g005070.1.1	Molecular chaperone Hsp40/DnaJ family protein (AHRD V3.3 --* AT1G80030.4)	0.0033103	0.015798	-3.18681
Solyc01g105550.1.1	LOW QUALITY:HXXXD-type acyl-transferase family protein, putative (AHRD V3.3 *** A0A061E8Z9_THECC)	0.00331349	0.0158064	-1.25634
Solyc06g062450.3.1	Leucine-rich repeat protein kinase family protein, putative (AHRD V3.3 *** A0A061GIV3_THECC)	0.00332098	0.0158354	-1.36857
Solyc10g083690.3.1	Cytochrome P450 (AHRD V3.3 *** Q8H0I7_PETHY)	0.00332323	0.0158393	1.02476
Solyc02g079440.2.1	FAD-binding Berberine family protein (AHRD V3.3 *** AT4G20860.1)	0.00332406	0.0158393	-1.72883
Solyc12g100090.1.1	Extensin-like protein Ext1 (AHRD V3.3 *** Q8VWM5_SOLLC)	0.0033379	0.0158823	-1.65778
Solyc11g065990.2.1	Actin (AHRD V3.3 *** ACT_GOSHI)	0.00334458	0.0159098	-1.18176
Solyc11g039570.2.1	Peroxidase (AHRD V3.3 *** K4D7T6_SOLLC)	0.00334509	0.0159098	-1.60592
Solyc07g065540.1.1	Fasciclin-like arabinogalactan protein (AHRD V3.3 *** A0A072UY96_MEDTR)	0.00335304	0.0159353	-1.46147
Solyc03g083710.1.1	LOW QUALITY:Plant invertase/pectin methylesterase inhibitor (AHRD V3.3 *** I3T947_MEDTR)	0.00337426	0.0160116	-1.79632
Solyc10g049420.2.1	TRAF-like superfamily protein (AHRD V3.3 --* AT5G52330.4)	0.00337651	0.0160116	1.54396
Solyc04g074930.3.1	transmembrane protein (AHRD V3.3 *** AT4G33590.1)	0.00338813	0.0160498	-1.16253
Solyc01g073860.3.1	Cysteine/Histidine-rich C1 domain family protein (AHRD V3.3 *** AT2G44380.1)	0.00339832	0.0160844	-1.78192
Solyc03g091000.1.1	Bifunctional inhibitor/lipid-transfer protein/seed storage 2S albumin superfamily protein (AHRD V3.3 *** AT4G12520.1)	0.00342015	0.0161662	-2.22761
Solyc02g077540.3.1	transmembrane protein%2C putative (Protein of unknown function%2C DUF599) (AHRD V3.3 *** AT3G18215.1)	0.00342209	0.0161662	-2.66868
Solyc08g068790.2.1	Tyramine n-hydroxycinnamoyl transferase (AHRD V3.3 *** Q5D8C0_CAPAN)	0.00343833	0.016219	-1.31351
Solyc04g074380.3.1	Glycosyltransferase (AHRD V3.3 *-* M1D1E1_SOLTU)	0.00344756	0.0162277	-1.40407
Solyc09g014740.3.1	Kinase, putative (AHRD V3.3 *** B9RE26_RICCO)	0.00347135	0.0163061	3.31702
Solyc02g032820.3.1	Protein kinase (AHRD V3.3 *** Q9AR92_MEDSA)	0.00347628	0.0163161	-2.08321
Solyc03g113890.1.1	LOW QUALITY:Zinc finger family protein (AHRD V3.3 *-* B9HJ48_POPTR)	0.00347639	0.0163161	-1.86506
Solyc01g009580.2.1	Terminal flower 1-like protein (AHRD V3.3 *** A0A0S1LKM5_CHRMO)	0.00348124	0.0163286	3.13635
Solyc03g118240.3.1	Magnesium-protoporphyrin O-methyltransferase (AHRD V3.3 *** A0A0B0NE87_GOSAR)	0.00350317	0.0163698	1.00183
Solyc05g054110.3.1	Rho GDP-dissociation inhibitor 1 family protein (AHRD V3.3 *** B9IH83_POPTR)	0.00350462	0.0163719	-1.56922
Solyc00g170200.1.1	LOW QUALITY:Sigma factor sigB regulation protein rsbQ (AHRD V3.3 *** A0A0B2Q4V2_GLYSO)	0.00350813	0.0163758	-1.4258
Solyc11g072980.1.1	3-ketoacyl-CoA synthase (AHRD V3.3 *** K4DB04_SOLLC)	0.00351508	0.0163947	4.26299
Solyc04g071900.3.1	Peroxidase (AHRD V3.3 *** K4BTH7_SOLLC)	0.00351743	0.0163988	1.04529
Solyc01g096510.2.1	LOW QUALITY:VQ motif-containing protein (AHRD V3.3 *** AT2G41180.1)	0.0035272	0.0164307	1.81421
Solyc02g082750.3.1	Phosphoinositide phosphatase family protein (AHRD V3.3 *** AT5G66020.1)	0.00354104	0.0164746	-1.82115
Solyc02g064770.3.1	Sigma factor sigb regulation protein rsbq, putative (AHRD V3.3 *** B9SG47_RICCO)	0.00355807	0.0165298	1.27673
Solyc00g273110.2.1	DNA ligase 4 (AHRD V3.3 --* H6URY6_NICBE)	0.00356041	0.0165325	1.09353
Solyc02g091080.2.1	Protein DETOXIFICATION (AHRD V3.3 *** K4BCQ7_SOLLC)	0.00356451	0.0165439	1.00223
Solyc02g076890.1.1	LOW QUALITY:DUF538 family protein (Protein of unknown function, DUF538) (AHRD V3.3 *** AT4G24130.1)	0.00356604	0.0165463	-1.65057
Solyc06g051300.3.1	Chromosome transmission fidelity protein 8 (AHRD V3.3 *** A0A1D1XTK7_9ARAE)	0.00357092	0.0165586	-1.42054
Solyc02g064955.1.1	glucuronoxylan 4-O-methyltransferase-like protein (DUF579) (AHRD V3.3 *** AT1G71690.1)	0.00357618	0.0165762	-4.76657
Solyc01g005775.1.1	Leucine-rich repeat receptor-like protein kinase family protein (AHRD V3.3 *-* AT4G08850.2)	0.00359059	0.0166052	2.24327
Solyc04g056310.3.1	Myb transcription factor (AHRD V3.3 *-* A0A072V9U0_MEDTR)	0.00362014	0.0166902	1.21155
Solyc04g054150.1.1	Nuclear transcription factor Y protein (AHRD V3.3 *** G7LB97_MEDTR)	0.00364076	0.0167581	1.362
Solyc10g079640.2.1	IAA-amino acid hydrolase ILR1, putative (AHRD V3.3 *** B9RJ28_RICCO)	0.00365363	0.0167928	1.46424
Solyc04g005790.3.1	nitrate transporter 1:2 (AHRD V3.3 *** AT1G69850.1)	0.00366617	0.01684	1.0603
Solyc11g067330.1.1	Acylsugar acyltransferase 3 (AHRD V3.3 *** ASAT3_SOLLC)	0.00367364	0.0168566	-1.64771
Solyc01g091830.3.1	DUF4378 domain protein (AHRD V3.3 *** AT4G00770.1)	0.00367713	0.0168605	-1.4495
Solyc01g100920.3.1	WAT1-related protein (AHRD V3.3 *** K4B1C3_SOLLC)	0.00369186	0.0168992	1.07524
Solyc12g005380.2.1	Diacylglycerol kinase (AHRD V3.3 *** K4DB76_SOLLC)	0.00370355	0.0169492	1.16522
Solyc07g066640.3.1	transglycosylase (AHRD V3.3 *** AT1G16290.2)	0.00370997	0.0169685	-3.23133
Solyc07g052440.3.1	Transmembrane protein 97 (AHRD V3.3 *** A0A0B2QIV9_GLYSO),Pfam:PF10914	0.00371589	0.0169883	-1.53314
Solyc05g011850.1.1	Sulfotransferase (AHRD V3.3 *** K4BXQ8_SOLLC)	0.00372234	0.0170109	-1.2115
Solyc03g121230.3.1	protein kinase family protein (AHRD V3.3 *** AT1G51870.2)	0.00373914	0.0170702	-1.05209
Solyc08g066930.2.1	Bark storage protein A (AHRD V3.3 --* A0A0B2QEI9_GLYSO)	0.00374218	0.0170806	-1.68414
Solyc06g066110.1.1	LOW QUALITY:DUF1677 family protein (DUF1677) (AHRD V3.3 *** AT1G72510.2)	0.00374914	0.0171008	2.67666
Solyc03g078490.3.1	Glycosyltransferase (AHRD V3.3 *** K4BHS7_SOLLC)	0.00376558	0.0171511	1.96637
Solyc01g095820.2.1	RING/U-box superfamily protein (AHRD V3.3 *-* AT2G25410.1)	0.00377248	0.01717	-1.43901
Solyc03g026210.3.1	Dihydrodipicolinate reductase-like protein (AHRD V3.3 *** A0A0F7GZT6_9ROSI)	0.00378758	0.0172212	1.2203
Solyc01g094910.3.1	ferric-chelate reductase	0.00379456	0.017232	-1.64965
Solyc09g091090.2.1	flavin monooxygenase-like protein	0.00383056	0.0173568	-1.62606
Solyc01g010480.3.1	LOV/LOV protein (AHRD V3.3 *** E3WH16_SOLLC)	0.00383137	0.017357	1.05277
Solyc12g014620.2.1	14 kDa proline-rich protein DC2.15 (AHRD V3.3 *-* 14KD_DAUCA)	0.00383547	0.017365	-2.27269
Solyc04g078590.3.1	Receptor protein kinase, putative (AHRD V3.3 *** B9T4U3_RICCO)	0.00384019	0.0173828	-1.30974
Solyc08g016210.3.1	Leucine-rich receptor-like kinase family protein, putative (AHRD V3.3 *** G7JP58_MEDTR)	0.00384822	0.0173986	1.39516
Solyc05g007760.1.1	LOW QUALITY:SET domain-containing family protein (AHRD V3.3 *** B9HI95_POPTR)	0.00386414	0.0174384	-1.02339
Solyc08g076640.1.1	LOW QUALITY:Eukaryotic aspartyl protease family protein (AHRD V3.3 *** AT1G03230.1)	0.00387766	0.0174785	-1.60252
Solyc02g093230.3.1	Caffeoyl-CoA O-methyltransferase (AHRD V3.3 *** CAMT_SOLTU)	0.0038785	0.0174786	-1.17045
Solyc04g051610.3.1	violaxanthin de-epoxidase-like protein (AHRD V3.3 *** AT2G21860.1)	0.00389152	0.0175232	2.09581
Solyc10g008050.2.1	Transmembrane protein, putative (AHRD V3.3 *** G7JV20_MEDTR)	0.00390353	0.0175455	2.37668
Solyc04g081250.1.1	Small auxin up-regulated RNA51	0.00394135	0.0176741	-2.06508
Solyc08g067620.2.1	Pleiotropic drug resistance ABC transporter (AHRD V3.3 *** W0TUG3_ACAMN)	0.00394429	0.0176826	-1.27597
Solyc11g011590.2.1	GRAM domain-containing protein / ABA-responsive protein-related (AHRD V3.3 *** A0A061E267_THECC)	0.0039717	0.0177563	-2.00913
Solyc12g049070.1.1	extensin-like	0.00397529	0.0177648	-1.76182
Solyc08g080090.3.1	STAY-GREEN-like protein (AHRD V3.3 *** AT4G11910.1)	0.00398885	0.017804	1.06779
Solyc03g033710.3.1	Peroxidase (AHRD V3.3 *** K4BFP3_SOLLC)	0.00399386	0.0178152	-1.11536
Solyc04g079570.1.1	LOW QUALITY:Dof zinc finger protein (AHRD V3.3 *** W9QMS6_9ROSA)	0.00399853	0.0178224	1.28656
Solyc05g052650.2.1	LOW QUALITY:HXXXD-type acyl-transferase family protein (AHRD V3.3 *-* V5PZN5_9CARY)	0.00402726	0.0179149	-1.42897
Solyc09g008550.3.1	Cytosine/purine uracil thiamine allantoin permease (AHRD V3.3 *** G7IA71_MEDTR)	0.00402892	0.0179187	-1.14083
Solyc12g006680.2.1	Early nodulin 93 protein (AHRD V3.3 *** A3FGC9_9ROSI)	0.00405343	0.017992	-4.8426
Solyc03g019690.1.1	Kunitz-type protease inhibitor (AHRD V3.3 *** Q3S481_SOLTU)	0.00405794	0.0180048	-1.7651
Solyc07g006230.1.1	LOW QUALITY:NAC domain-containing protein 78 (AHRD V3.3 --* M7YSE5_TRIUA)	0.0040706	0.0180348	-1.03556
Solyc07g007410.3.1	Leucine-rich repeat family protein (AHRD V3.3 *** AT1G15740.1)	0.00408593	0.0180686	1.1385
Solyc06g066430.3.1	SUN-like protein 18	0.00408609	0.0180686	-1.08951
Solyc12g007270.2.1	Xyloglucan endotransglucosylase/hydrolase (AHRD V3.3 *** K4DBR4_SOLLC)	0.0040915	0.0180806	-1.5346
Solyc04g050790.3.1	Pathogenic type III effector avirulence factor Avr cleavage site-containing protein (AHRD V3.3 *** A0A118JW76_CYNCS)	0.00410998	0.0181317	-1.04196
Solyc01g105660.3.1	2-oxoglutarate and Fe(II)-dependent oxygenase superfamily protein, putative (AHRD V3.3 *** A0A061E128_THECC)	0.00411513	0.0181508	1.77311
Solyc07g056290.2.1	Pectin lyase-like superfamily protein (AHRD V3.3 *** AT1G78400.1)	0.00412386	0.0181768	-2.02247
Solyc09g059473.1.1	S-norcoclaurine synthase 1 (AHRD V3.3 *** A0A061FEF4_THECC)	0.00412962	0.0181881	-1.63305
Solyc11g018800.2.1	Peroxidase (AHRD V3.3 *** K4D6T3_SOLLC)	0.00412992	0.0181881	-1.23138
Solyc06g053840.3.1	auxin-regulated IAA4	0.00414068	0.018224	-1.00973
Solyc01g111970.3.1	L-ascorbate oxidase-like protein (AHRD V3.3 *** W9RW65_9ROSA)	0.00415368	0.0182597	-1.62364
Solyc09g089810.1.1	2-oxoglutarate (2OG) and Fe(II)-dependent oxygenase superfamily protein (AHRD V3.3 *** AT1G06620.1)	0.00415686	0.0182701	-1.54845
Solyc03g046380.1.1	LOW QUALITY:Seed maturation protein PM41 (AHRD V3.3 *** Q9SWB2_SOYBN)	0.00419771	0.018374	1.44163
Solyc03g006890.2.1	Kinase superfamily protein (AHRD V3.3 *** A0A061G0U3_THECC)	0.00420252	0.0183912	1.08932
Solyc11g064750.2.1	Pentatricopeptide repeat-containing family protein (AHRD V3.3 *** B9H819_POPTR)	0.00420672	0.0184027	1.1388
Solyc11g045530.2.1	LOB domain-containing protein, putative (AHRD V3.3 *** B9RI26_RICCO)	0.00421947	0.018444	1.11048
Solyc01g091110.2.1	LOW QUALITY:Plant invertase/pectin methylesterase inhibitor (AHRD V3.3 *** G7IYJ3_MEDTR)	0.0042499	0.0185367	-2.03526
Solyc09g089890.1.1	RING/U-box superfamily protein (AHRD V3.3 *** A0A061EMD3_THECC)	0.00425196	0.0185367	-1.34145
Solyc04g081860.3.1	Peroxidase (AHRD V3.3 *** K4BVR5_SOLLC)	0.0042522	0.0185367	-2.48207
Solyc01g104320.3.1	Plastid-lipid associated protein PAP / fibrillin family protein (AHRD V3.3 *-* A0A061DXD4_THECC)	0.00426718	0.0185819	1.34224
Solyc08g016215.1.1	Leucine-rich receptor-like kinase family protein, putative (AHRD V3.3 *-* G7JP54_MEDTR)	0.00427182	0.0185943	4.19673
Solyc09g010430.1.1	LOW QUALITY:Histone H3 K4-specific methyltransferase SET7/9 family protein (AHRD V3.3 --* AT1G21920.2)	0.00427211	0.0185943	-1.18236
Solyc04g074170.2.1	MYB-related transcription factor (AHRD V3.3 *** A0A059PRU0_SALMI)	0.00428362	0.0186191	1.14282
Solyc07g039287.1.1	protein kinase family protein (AHRD V3.3 --* AT4G12020.9)	0.00430879	0.0186995	1.03323
Solyc09g092520.3.1	xyloglucan endotransglycosylase	0.00432664	0.0187479	-1.10121
Solyc07g005470.3.1	Reticulon-like protein (AHRD V3.3 *** K4CB19_SOLLC)	0.00435076	0.0188197	-1.59383
Solyc10g086470.2.1	Aldolase-type TIM barrel family protein (AHRD V3.3 --* AT3G14420.6)	0.0043546	0.018829	1.01569
Solyc01g098310.2.1	DNAJ heat shock N-terminal domain-containing protein, putative (AHRD V3.3 *-* A0A061F0P5_THECC)	0.00436183	0.018849	1.06141
Solyc01g008640.3.1	Cytochrome P450 (AHRD V3.3 *** Q9AVQ2_SOLTU)	0.00437049	0.0188686	-1.5633
Solyc03g122330.1.1	LOW QUALITY:trehalose-6-phosphatase synthase S8 (AHRD V3.3 --* AT1G70290.2)	0.00437612	0.0188857	-2.43245
Solyc12g010660.1.1	Disease resistance protein RGH4 (AHRD V3.3 *-* H6TDA8_9SOLN)	0.00441597	0.0189867	2.22036
Solyc09g066450.2.1	GRAS family transcription factor (AHRD V3.3 *** A0A061DWK6_THECC)	0.00441627	0.0189867	-1.38489
Solyc06g048780.1.1	LOW QUALITY:PLAC8 family protein (AHRD V3.3 *-* AT3G10980.1)	0.00441857	0.0189867	-2.2834
Solyc08g007450.1.1	Plant invertase/pectin methylesterase inhibitor (AHRD V3.3 *** G7JK56_MEDTR)	0.00442041	0.018989	-1.82851
Solyc01g087810.2.1	subtilisin-like serine protease family protein	0.00446162	0.0191257	-2.47894
Solyc12g089250.1.1	LOW QUALITY:Glyoxal oxidase-related protein (AHRD V3.3 *** A0A061FD00_THECC)	0.0044665	0.0191403	-3.47235
Solyc12g088970.1.1	CytochromeP450	0.00448623	0.0191996	-1.91844
Solyc03g116770.3.1	seed dormancy control protein (AHRD V3.3 *** AT1G15320.2)	0.00449345	0.0192107	-1.36021
Solyc02g082985.1.1	LOW QUALITY:DUF241 domain protein (AHRD V3.3 *-* G7K002_MEDTR)	0.00450402	0.0192339	-2.34229
Solyc01g095745.1.1	Long-Chain Acyl-CoA Synthetase (AHRD V3.3 *** A0A0G2SJG6_SALMI)	0.00452654	0.0193043	1.09544
Solyc11g066430.1.1	histone H2B	0.00455346	0.0193776	-1.48334
Solyc02g085150.3.1	Late embryogenesis abundant (LEA) protein (AHRD V3.3 *** AT4G36600.2)	0.00455634	0.0193835	-3.39577
Solyc12g013600.2.1	TPR and ankyrin repeat-containing protein 1 (AHRD V3.3 *** A0A0B2R102_GLYSO)	0.00457006	0.0194197	1.20675
Solyc03g007890.3.1	class 2 small heat shock protein Le-HSP17.6	0.00457946	0.0194401	1.70766
Solyc02g094340.1.1	GRAS family transcription factor (AHRD V3.3 *** A0A061ECZ9_THECC)	0.00460987	0.0195075	-1.46519
Solyc10g081390.1.1	LOW QUALITY:transmembrane protein (AHRD V3.3 -** AT3G47510.1)	0.00461484	0.0195166	-1.17701
Solyc06g035980.3.1	alpha/beta-Hydrolases superfamily protein (AHRD V3.3 --* AT3G11620.9)	0.00461557	0.0195166	-1.1655
Solyc12g049090.2.1	Extensin-like protein Ext1 (AHRD V3.3 *-* Q8VWM5_SOLLC)	0.00462393	0.0195412	-1.3531
Solyc02g084160.2.1	ATP-dependent clp protease ATP-binding subunit clpx, putative (AHRD V3.3 --* B9SPA4_RICCO)	0.00463074	0.0195542	1.18106
Solyc11g072620.1.1	LOW QUALITY:G patch domain-containing protein 1 (AHRD V3.3 --* A0A1D1XCL3_9ARAE)	0.00466912	0.0196728	1.29061
Solyc00g156980.3.1	Glucose-methanol-choline (GMC) oxidoreductase family protein (AHRD V3.3 *-* AT1G72970.2)	0.00467893	0.0196919	-2.00677
Solyc03g112297.1.1	Octicosapeptide/Phox/Bem1p domain-containing protein kinase (AHRD V3.3 *-* A0A0K9NT10_ZOSMR)	0.00470022	0.0197519	-1.65223
Solyc07g053330.2.1	Protein trichome birefringence (AHRD V3.3 *** A0A199W0G2_ANACO)	0.00470307	0.0197564	1.10313
Solyc01g104710.3.1	thionin-like protein (AHRD V3.3 -** AT1G25275.2)	0.00472012	0.019802	-1.12143
Solyc06g053950.2.1	Heat shock transcription factor (AHRD V3.3 *-* A0A076L230_GOSHI)	0.00473981	0.0198661	-1.24153
Solyc07g009520.2.1	WEB family protein, chloroplastic (AHRD V3.3 *-* A0A199V6Z9_ANACO)	0.00474387	0.0198794	-1.6735
Solyc12g057070.2.1	Glycosyltransferase (AHRD V3.3 *** Q589Y2_TOBAC)	0.00475815	0.0199231	-1.7229
Solyc06g068435.1.1	Sister chromatid cohesion protein PDS5 like B-B (AHRD V3.3 *-* A0A0B2RCM4_GLYSO)	0.00476045	0.0199265	1.26834
Solyc09g072790.3.1	RNA-binding (RRM/RBD/RNP motifs) family protein (AHRD V3.3 *-* AT5G55550.6)	0.00476903	0.019955	1.63421
Solyc03g059080.2.1	Kinase family protein (AHRD V3.3 *** B9HA11_POPTR)	0.00479645	0.020036	-1.32261
Solyc10g009150.3.1	Organ-specific protein S2 (AHRD V3.3 *** F2VPS2_SOLNI)	0.00480455	0.0200549	-1.00248
Solyc04g071150.3.1	Cytochrome P450 family protein (AHRD V3.3 *** A0A072U8X2_MEDTR)	0.00482434	0.0200976	1.17112
Solyc07g056670.3.1	gibberellin 2-oxidase 2	0.00482464	0.0200976	-3.17662
Solyc06g068340.2.1	transmembrane protein, putative (DUF247) (AHRD V3.3 *** AT3G02645.1)	0.0048395	0.0201303	-1.21547
Solyc07g052460.3.1	basic helix-loop-helix (bHLH) DNA-binding superfamily protein (AHRD V3.3 --* AT1G31050.7)	0.00484609	0.0201457	-1.87937
Solyc07g006300.3.1	Fatty acid hydroxylase superfamily (AHRD V3.3 *** AT5G57800.1)	0.00484835	0.0201475	-1.54714
Solyc07g052360.2.1	GPI-anchored protein (AHRD V3.3 *** AT2G30700.2)	0.00485811	0.020177	-1.58114
Solyc04g005140.2.1	LOW QUALITY:Phosphoribulokinase / Uridine kinase family (AHRD V3.3 *** AT1G26190.5)	0.00486879	0.0201925	-1.54752
Solyc12g088330.1.1	LOW QUALITY:ZCF37, putative (AHRD V3.3 *** A0A061F7D6_THECC)	0.00487861	0.020206	-2.47846
Solyc02g071950.1.1	LOW QUALITY:asparagine synthetase 2 (AHRD V3.3 --* AT5G65010.1)	0.00488226	0.0202099	1.04408
Solyc01g095190.2.1	LOW QUALITY:S-adenosyl-L-methionine-dependent methyltransferases superfamily protein (AHRD V3.3 *** AT4G01240.1)	0.00490898	0.020298	-1.48217
Solyc08g078280.1.1	Pentatricopeptide repeat-containing protein, putative (AHRD V3.3 *** B9SZP7_RICCO)	0.0049147	0.0203071	-1.02419
Solyc01g068630.3.1	Haloacid dehalogenase-like hydrolase family protein (AHRD V3.3 *** B9I993_POPTR)	0.00492186	0.020325	-1.95008
Solyc11g065630.2.1	Myosin-related family protein (AHRD V3.3 *** B9HNX7_POPTR)	0.00498135	0.0205247	-1.1589
Solyc04g015990.2.1	Cation/H(+) antiporter 28 (AHRD V3.3 *** W9QQ04_9ROSA)	0.00499271	0.0205494	-3.46544
Solyc04g007380.2.1	Receptor-like protein kinase (AHRD V3.3 *** D3G6F0_CAPAN)	0.00502827	0.0206541	3.17434
Solyc04g005640.3.1	S-like ribonuclease (AHRD V3.3 *** Q9FQL6_PRUDU)	0.00504418	0.0207042	-3.06944
Solyc05g005680.3.1	Xyloglucan endotransglucosylase/hydrolase (AHRD V3.3 *** K4BW96_SOLLC)	0.00506943	0.0207812	-1.2355
Solyc06g071690.3.1	R2R3MYB transcription factor 50	0.0050704	0.0207814	-1.5566
Solyc05g051880.3.1	Trehalose 6-phosphate phosphatase (AHRD V3.3 *** K4C1L9_SOLLC)	0.00507947	0.0207975	-1.85485
Solyc10g081840.2.1	Nuclear transcription factor Y subunit (AHRD V3.3 *-* A0A0K9P8V1_ZOSMR)	0.00509328	0.0208371	1.2741
Solyc11g008260.2.1	Papain family cysteine protease (AHRD V3.3 *** AT3G54940.2)	0.00509539	0.0208381	-1.22914
Solyc07g026650.3.1	1-aminocyclopropane-1-carboxylate oxidase 5	0.00509907	0.0208493	-3.12679
Solyc01g009715.1.1	RING finger protein, putative (AHRD V3.3 *** A0A061E508_THECC)	0.0051273	0.0209191	-1.13437
Solyc07g066050.3.1	RNA polymerase II elongation factor (AHRD V3.3 *** AT5G56120.1)	0.00514019	0.0209487	-4.08384
Solyc01g066440.3.1	Acyl-CoA N-acyltransferases (NAT) superfamily protein (AHRD V3.3 --* AT1G18335.3)	0.00514676	0.020964	-1.43941
Solyc01g110920.3.1	Small auxin up-regulated RNA26	0.00515019	0.0209742	-1.31921
Solyc04g028380.1.1	Sulfotransferase (AHRD V3.3 *** K4BR79_SOLLC)	0.00515697	0.0209942	-2.99454
Solyc07g007750.3.1	Defensin protein (AHRD V3.3 *** B1N678_SOLLC)	0.00518864	0.0211039	-2.236
Solyc01g095600.3.1	Pentatricopeptide repeat-containing protein, putative (AHRD V3.3 *-* B9RZB6_RICCO)	0.00520438	0.0211538	-1.35251
Solyc05g055245.1.1	spatacsin carboxy-terminus protein (AHRD V3.3 --* AT4G39420.4)	0.00522858	0.0212202	-2.37097
Solyc02g067440.3.1	meloidogyne-induced giant cell protein DB114	0.00524835	0.0212696	-2.00912
Solyc04g016230.3.1	Glycosyltransferase (AHRD V3.3 *** M1DUF2_SOLTU)	0.00525324	0.0212848	-1.06733
Solyc12g096840.2.1	Tyramine N-feruloyltransferase 4/11, putative (AHRD V3.3 *** B9T0B8_RICCO)	0.00526673	0.0213287	-4.04687
Solyc05g010517.1.1	BZip transcription factor (AHRD V3.3 *** Q9AT29_PHAVU)	0.00530475	0.0214439	-1.76332
Solyc12g088130.2.1	basic helix-loop-helix (bHLH) DNA-binding superfamily protein (AHRD V3.3 *** AT5G10570.1)	0.00532496	0.0214984	-2.64917
Solyc04g074430.1.1	Phosphate-responsive 1 family protein (AHRD V3.3 *-* A0A061FGW0_THECC)	0.00534404	0.0215599	-1.27693
Solyc04g072320.2.1	RNA polymerase I subunit 43 (AHRD V3.3 --* AT1G60620.2)	0.0053565	0.0215985	-2.31756
Solyc01g098720.3.1	basic helix-loop-helix (bHLH) DNA-binding superfamily protein (AHRD V3.3 *** AT1G72210.1)	0.00537154	0.0216395	-1.36136
Solyc09g083100.1.1	Non-specific serine/threonine protein kinase (AHRD V3.3 *** K4CVT6_SOLLC)	0.00538496	0.021662	2.13165
Solyc08g080310.1.1	Protein DETOXIFICATION (AHRD V3.3 *** K4CP31_SOLLC)	0.00538623	0.021662	-2.74644
Solyc11g005340.2.1	Plastid-lipid associated protein PAP / fibrillin family protein (AHRD V3.3 *** AT5G09820.2)	0.00538771	0.021662	-2.06571
Solyc09g010993.1.1	Laccase (AHRD V3.3 *-* M1AHJ4_SOLTU)	0.00540976	0.0217088	-1.03388
Solyc02g091655.1.1	Telomerase activating protein Est1 (AHRD V3.3 --* AT1G28260.2)	0.00541532	0.0217146	-1.28388
Solyc09g091140.3.1	Glutathione s-transferase, putative (AHRD V3.3 *** B9RWR5_RICCO)	0.00544119	0.021791	-1.54847
Solyc07g054180.3.1	Clathrin light chain protein (AHRD V3.3 *** AT2G20760.1)	0.00544958	0.0218051	-2.50983
Solyc02g085880.2.1	Cytochrome P450, putative (AHRD V3.3 *** B9RSK4_RICCO)	0.00548425	0.021897	1.42416
Solyc03g120380.3.1	auxin-regulated IAA19	0.00550902	0.0219721	-1.73542
Solyc06g075090.3.1	Cytokinin riboside 5'-monophosphate phosphoribohydrolase (AHRD V3.3 *** I0IUQ4_SOLLC)	0.00551291	0.0219801	-1.81439
Solyc01g008830.2.1	Ascorbate oxidase (AHRD V3.3 *** X5JRX8_NICBE)	0.00553845	0.0220388	2.80707
Solyc05g053320.1.1	LOW QUALITY:Retrovirus-related Pol polyprotein from transposon TNT 1-94 (AHRD V3.3 *-* A0A151TVZ8_CAJCA),Pfam:PF14223	0.0055747	0.0221084	-1.22504
Solyc06g035520.3.1	Gibberellin receptor GID1 (AHRD V3.3 *** A0A151RHF2_CAJCA)	0.00558814	0.0221539	1.05498
Solyc11g017280.2.1	Leucine-rich repeat receptor-like tyrosine-protein kinase (AHRD V3.3 *** W9QXS4_9ROSA)	0.00560465	0.0221997	2.0515
Solyc01g094965.1.1	Simk1 (AHRD V3.3 *** A0A0A9JCU1_ARUDO)	0.00562592	0.0222485	-4.48881
Solyc12g007150.2.1	rop guanine nucleotide exchange factor-like protein (AHRD V3.3 *** AT1G52240.1)	0.00563655	0.0222867	-1.47049
Solyc03g112260.2.1	Protein DETOXIFICATION (AHRD V3.3 *** K4BK80_SOLLC)	0.00564148	0.0222966	-2.18773
Solyc10g085120.2.1	Receptor-kinase, putative (AHRD V3.3 *** B9SUC9_RICCO)	0.00564659	0.0223067	1.40252
Solyc01g107140.2.1	basic helix-loop-helix (bHLH) DNA-binding superfamily protein (AHRD V3.3 *-* AT2G14760.1)	0.00568296	0.0224108	-1.63875
Solyc03g095550.2.1	Methyl esterase 17 (AHRD V3.3 *** A0A061FZJ0_THECC)	0.00569178	0.0224259	-3.04575
[truncated: 403 more rows]

## Sheet: ROOTS 4weeks
Differentially expressed in roots between control and sulfate-starvation conditions at four weeks after sowing. Thresholds:absolute log2 Fold Change>1 and q-value <0.05																target_id	description
target_id	description	pval	qval	average log2FC (-S/control)
Solyc09g092430.3.1	Selenium binding family protein (AHRD V3.3 *** B9GFI5_POPTR)	5.70818e-09	5.97451e-05	4.09973
Solyc08g006150.3.1	Gamma-glutamylcyclotransferase (AHRD V3.3 *** K4CIA4_SOLLC)	7.35764e-09	5.97451e-05	5.46384
Solyc03g096780.1.1	Response to low sulfur protein, putative (AHRD V3.3 *** G7J9Q1_MEDTR)	9.41336e-09	5.97451e-05	5.15333
Solyc01g080410.3.1	Methionine sulfoxide reductase, putative (AHRD V3.3 *** B9RX37_RICCO)	1.08072e-08	5.97451e-05	5.81174
Solyc04g063380.3.1	F-box family protein (AHRD V3.3 *** B9H7L8_POPTR)	1.75892e-08	7.46226e-05	3.47769
Solyc01g006640.1.1	LOW QUALITY:AMP-dependent synthetase and ligase family protein (AHRD V3.3 *** A0A061GTM3_THECC)	2.02476e-08	7.46226e-05	9.84319
Solyc10g052500.2.1	Isoflavone reductase homolog (AHRD V3.3 *** IFRH_SOLTU)	2.68421e-08	7.76684e-05	10.5419
Solyc09g061700.3.1	Tetratricopeptide repeat (TPR)-like superfamily protein (AHRD V3.3 *** AT5G48850.1)	2.80987e-08	7.76684e-05	8.3514
Solyc01g104000.3.1	Serine hydroxymethyltransferase (AHRD V3.3 *** K4B1X5_SOLLC)	4.0644e-08	8.80751e-05	3.08066
Solyc07g008520.3.1	Peptide transporter (AHRD V3.3 *** W9RPK3_9ROSA)	4.22358e-08	8.80751e-05	5.73921
Solyc03g111720.3.1	Peptide methionine sulfoxide reductase (AHRD V3.3 *** MSRA_SOLLC)	4.38125e-08	8.80751e-05	3.54047
Solyc10g076250.2.1	Alanine-glyoxylate aminotransferase, putative (AHRD V3.3 *** B9SZ94_RICCO)	5.28727e-08	9.53816e-05	5.03412
Solyc03g116067.1.1	Gibberellin-regulated protein (AHRD V3.3 *** B4UW77_ARAHY)	5.73807e-08	9.53816e-05	-8.76905
Solyc02g089140.2.1	LOW QUALITY:SIN3-like 1 (AHRD V3.3 --* AT3G01320.2)	6.03872e-08	9.53816e-05	-9.82412
Solyc00g026160.3.1	Ferric reductase oxidase (AHRD V3.3 *** V9HYU8_MANES)	6.48319e-08	9.55752e-05	-4.70223
Solyc03g044950.2.1	Calcium uniporter, mitochondrial (AHRD V3.3 *** A0A0B0PJN2_GOSAR)	7.76754e-08	9.624e-05	7.30885
Solyc04g076190.1.1	Aspartic proteinase nepenthesin-1 (AHRD V3.3 *** W9S5L1_9ROSA)	8.08355e-08	9.624e-05	-9.06676
Solyc01g111880.3.1	MAP kinase kinase kinase 11	8.47802e-08	9.624e-05	4.10386
Solyc12g056930.2.1	sulfate transporter 2	8.59927e-08	9.624e-05	4.38018
Solyc02g078160.3.1	DUF506 family protein (AHRD V3.3 *** G7IPT8_MEDTR)	8.70438e-08	9.624e-05	3.97196
Solyc03g096770.1.1	Response to low sulfur protein, putative (AHRD V3.3 *** G7J9Q1_MEDTR)	9.3771e-08	9.87408e-05	5.05286
Solyc10g084400.2.1	Glutathione S-transferase family protein (AHRD V3.3 *** AT5G02790.1)	1.02337e-07	0.000102863	4.67697
Solyc03g119080.4.1	beta-mannosidase enzyme	1.16139e-07	0.00011166	-2.45618
Solyc02g032860.3.1	5'-adenylylsulfate reductase (AHRD V3.3 *** A0A072V4H5_MEDTR)	1.90582e-07	0.000168735	4.10939
Solyc06g072210.1.1	Kunitz trypsin inhibitor (AHRD V3.3 *** B8Y888_TOBAC)	2.05217e-07	0.000168735	-8.35433
Solyc12g089240.2.1	Zinc finger, B-box (AHRD V3.3 *** A0A103XBE6_CYNCS)	2.06852e-07	0.000168735	3.61334
Solyc12g006560.2.1	Early nodulin-93 (AHRD V3.3 *** A0A061GV12_THECC)	2.11838e-07	0.000168735	-8.82935
Solyc01g106060.3.1	Class I glutamine amidotransferase (AHRD V3.3 *** G7K286_MEDTR)	2.13657e-07	0.000168735	3.63488
Solyc03g121040.3.1	Clavaminate synthase-like protein (AHRD V3.3 *** W9REK5_9ROSA)	2.52655e-07	0.000186582	4.82774
Solyc04g074470.1.1	Phosphate-induced protein 1 (AHRD V3.3 *** A0A103XX62_CYNCS)	2.5313e-07	0.000186582	-3.64864
Solyc07g049670.3.1	Benzyl alcohol O-benzoyltransferase (AHRD V3.3 *** BEBT_TOBAC)	2.75987e-07	0.000196867	2.39003
Solyc04g081230.3.1	TLD-domain containing nucleolar protein (AHRD V3.3 *** AT5G39590.1)	2.89185e-07	0.000199836	2.01808
Solyc03g026230.1.1	Protein DETOXIFICATION (AHRD V3.3 *** K4BF96_SOLLC)	3.06172e-07	0.000205163	3.86949
Solyc12g096310.2.1	plant/protein (Protein of unknown function, DUF599) (AHRD V3.3 *** AT5G10580.4)	3.21212e-07	0.00020891	5.90385
Solyc03g122350.3.1	Cytochrome P450 (AHRD V3.3 *** Q0PNH1_CAPCH)	3.38418e-07	0.000213813	2.59346
Solyc03g005120.3.1	Cystinosin like (AHRD V3.3 *** A0A0B2R1J2_GLYSO)	3.64225e-07	0.000222923	2.25662
Solyc04g054730.3.1	Sulfate transporter (AHRD V3.3 *** A7YGJ3_POPCN)	3.73e-07	0.000222923	6.04032
Solyc03g031630.3.1	Calcium-binding EF-hand family protein (AHRD V3.3 *** A0A061DTS7_THECC)	4.34925e-07	0.000244914	-7.88707
Solyc08g066880.3.1	Bark storage protein A (AHRD V3.3 *** A0A151TDP1_CAJCA)	4.50699e-07	0.000244914	-2.87203
Solyc10g074920.2.1	Mannan endo-1,4-beta-mannosidase-like protein (AHRD V3.3 *** G7LAQ6_MEDTR)	4.53672e-07	0.000244914	-2.07269
Solyc12g099000.2.1	S-adenosylmethionine synthase (AHRD V3.3 *** M1A0F3_SOLTU)	4.54099e-07	0.000244914	3.54029
Solyc08g006140.2.1	kinase with adenine nucleotide alpha hydrolases-like domain-containing protein (AHRD V3.3 *** AT2G24370.1)	5.18327e-07	0.000271969	10.2915
Solyc08g006145.1.1	Kinase family protein (AHRD V3.3 *** B9HBB0_POPTR)	5.28859e-07	0.000271969	8.48415
Solyc05g052300.3.1	Amino acid transporter family protein (AHRD V3.3 *** B9HYI5_POPTR)	5.59207e-07	0.00028104	5.23721
Solyc05g054740.3.1	Sulfate transporter (AHRD V3.3 *** A0A0R5RJV0_HEVBR)	5.80017e-07	0.000281824	4.10707
Solyc03g111730.3.1	KDEL-tailed cysteine endopeptidase	5.9707e-07	0.000281824	2.6512
Solyc12g098540.2.1	Apyrase (AHRD V3.3 *** APY_SOLTU)	5.99001e-07	0.000281824	4.97855
Solyc06g062950.1.1	Subtilisin-like protease (AHRD V3.3 *** W9SXT6_9ROSA)	6.17547e-07	0.000284496	3.01398
Solyc06g051520.3.1	CTD small phosphatase-like protein (AHRD V3.3 *** W9S4E3_9ROSA)	6.90895e-07	0.000310052	1.91911
Solyc04g071900.3.1	Peroxidase (AHRD V3.3 *** K4BTH7_SOLLC)	7.01063e-07	0.000310052	3.13207
Solyc11g069750.2.1	High-affinity nitrate transporter (AHRD V3.3 *** Q76IJ7_PRUPE)	7.73603e-07	0.000335425	-3.8135
Solyc04g072760.3.1	Sulfate transporter (AHRD V3.3 *** S6A1Z9_NICAT)	8.27607e-07	0.00035194	8.76938
Solyc11g012120.2.1	DUF506 family protein (AHRD V3.3 *** G7JKH5_MEDTR)	8.49171e-07	0.000354297	10.763
Solyc01g100370.3.1	Adenine nucleotide alpha hydrolases-like superfamily protein (AHRD V3.3 *** AT3G62550.1)	9.64121e-07	0.000394808	-2.24012
Solyc09g082460.3.1	Homocysteine S-methyltransferase (AHRD V3.3 *** M1P405_PRUPE)	1.01254e-06	0.000407098	9.90871
Solyc06g083130.3.1	dCTP pyrophosphatase 1 (AHRD V3.3 *** A0A151QMJ8_CAJCA)	1.10375e-06	0.000424065	3.58363
Solyc06g006020.2.1	Non-specific serine/threonine protein kinase (AHRD V3.3 *** M1ANR5_SOLTU)	1.11326e-06	0.000424065	5.25383
Solyc09g011550.2.1	Glutathione S-transferase (AHRD V3.3 *** C0LF68_CAPAN)	1.13071e-06	0.000424065	2.13498
Solyc08g075690.3.1	Acyl-CoA-binding protein (AHRD V3.3 *** K7WVA0_SOLTU)	1.13145e-06	0.000424065	-1.75089
Solyc02g093700.3.1	Cystinosin like (AHRD V3.3 *** A0A0B2R1J2_GLYSO)	1.17462e-06	0.000432905	6.88214
Solyc03g031620.3.1	5'-adenylylsulfate reductase (AHRD V3.3 *** A0A072V4H5_MEDTR)	1.33469e-06	0.000483836	4.00185
Solyc04g058000.2.1	Laccase (AHRD V3.3 *-* F6HJA9_VITVI)	1.39756e-06	0.000492625	4.96503
Solyc05g047530.3.1	trans-cinnamate 4-monooxygenase	1.40349e-06	0.000492625	-4.18018
Solyc03g097620.1.1	Bidirectional sugar transporter SWEET (AHRD V3.3 *** K4BJH9_SOLLC)	1.46648e-06	0.000502513	10.1685
Solyc06g076800.3.1	Cytochrome P450, putative (AHRD V3.3 *** B9SHY9_RICCO)	1.49756e-06	0.000502513	1.99479
Solyc04g082710.3.1	Cysteine protease, putative (AHRD V3.3 *** B9R8S7_RICCO)	1.51469e-06	0.000502513	-2.12852
Solyc08g077910.3.1	Expansin-like protein (AHRD V3.3 *** W9S0F1_9ROSA)	1.5352e-06	0.000502513	-3.49929
Solyc06g075660.3.1	MYB family protein (AHRD V3.3 *** A0A067L6V8_JATCU)	1.54529e-06	0.000502513	2.33878
Solyc09g061840.3.1	3-ketoacyl-CoA thiolase (AHRD V3.3 *** P93112_9ROSI)	1.61391e-06	0.000517223	1.70335
Solyc06g007970.3.1	Tetratricopeptide repeat (TPR)-like superfamily protein (AHRD V3.3 *** AT5G48850.1)	1.70756e-06	0.000534244	10.1241
Solyc05g046180.1.1	LOW QUALITY:Alcohol dehydrogenase 2 (AHRD V3.3 --* ADH2_SOLLC)	1.71534e-06	0.000534244	2.64475
Solyc01g067300.3.1	CASP-like protein (AHRD V3.3 *** K4AWX9_SOLLC)	1.7399e-06	0.000534365	1.54271
Solyc08g078850.3.1	lactate dehydrogenase	1.89404e-06	0.000566001	-2.76383
Solyc10g081955.1.1	Late embryogenesis abundant (LEA) hydroxyproline-rich glycoprotein family (AHRD V3.3 *** AT3G52470.1)	1.92327e-06	0.000566001	-1.51654
Solyc07g049660.3.1	Benzyl alcohol O-benzoyltransferase (AHRD V3.3 *-* BEBT_TOBAC)	1.9499e-06	0.000566001	2.52396
Solyc06g005310.3.1	MYB transcription factor	1.95106e-06	0.000566001	2.28453
Solyc12g094380.2.1	Thioredoxin superfamily protein (AHRD V3.3 *** A0A061FEH2_THECC)	1.97088e-06	0.000566001	3.37291
Solyc09g075420.3.1	ethylene response factor E.1	2.03687e-06	0.000571986	-2.62211
Solyc06g061215.1.1	Proteinase inhibitor II (AHRD V3.3 *-* B3F0C1_TOBAC)	2.04345e-06	0.000571986	-5.95245
Solyc03g019670.3.1	Non-hemolytic phospholipase C (AHRD V3.3 *** A0A0B2RKR1_GLYSO)	2.11589e-06	0.000584858	-2.11616
Solyc01g107550.3.1	Methylthioribose kinase (AHRD V3.3 *** MTK_ARATH)	2.25919e-06	0.000616758	1.89638
Solyc02g080640.3.1	adenylyl-sulfate reductase	2.30289e-06	0.000621021	3.10373
Solyc04g049330.3.1	V-type proton ATPase subunit G (AHRD V3.3 *** A0A0B2RXB3_GLYSO)	2.36685e-06	0.000624836	-1.62272
Solyc01g109140.3.1	divinyl ether synthase	2.37355e-06	0.000624836	-2.58226
Solyc02g089840.3.1	Calcium uniporter, mitochondrial (AHRD V3.3 *** A0A0B0PJN2_GOSAR)	2.51931e-06	0.000655406	2.04951
Solyc03g116900.3.1	Metal transporter (AHRD V3.3 *** C4TNX3_TOBAC)	2.57553e-06	0.000656072	1.51059
Solyc07g043480.1.1	Glycosyltransferase (AHRD V3.3 *** A0A0A1WC49_NICAT)	2.58121e-06	0.000656072	-2.23725
Solyc07g005760.3.1	hydroxycinnamoyl CoA quinate transferase	2.66956e-06	0.000658457	-1.80303
Solyc10g055740.2.1	Amino acid transporter, putative (AHRD V3.3 *** B9R8J4_RICCO)	2.68271e-06	0.000658457	2.69316
Solyc09g011670.3.1	Adenine nucleotide alpha hydrolases-like superfamily protein (AHRD V3.3 *** AT3G53990.1)	2.70193e-06	0.000658457	-1.68777
Solyc06g074720.3.1	RNA binding protein-like protein (AHRD V3.3 *** Q2VCH8_SOLTU)	2.7097e-06	0.000658457	1.57968
Solyc02g083250.3.1	Ganglioside-induced differentiation-associated protein 2 (AHRD V3.3 *** A0A199VGA4_ANACO)	2.76305e-06	0.000664123	-1.76868
Solyc08g075840.3.1	Replication protein A DNA-binding subunit (AHRD V3.3 *** A0A1D1XHA3_9ARAE)	2.89259e-06	0.000686315	2.55707
Solyc10g080500.2.1	actin	2.92649e-06	0.000686315	-1.87002
Solyc07g008130.3.1	Blue copper-like protein (AHRD V3.3 *** A0A0B0PL86_GOSAR)	2.96583e-06	0.000686315	-2.92158
Solyc01g101120.3.1	Glucan endo-1,3-beta-glucosidase (AHRD V3.3 *** A0A0B0PV84_GOSAR)	2.97953e-06	0.000686315	2.2606
Solyc04g015020.3.1	Heavy metal transport/detoxification superfamily protein (AHRD V3.3 *-* AT4G16380.1)	3.10137e-06	0.000687908	-1.64637
Solyc04g026030.3.1	Spermidine synthase (AHRD V3.3 *** SPDE_NICSY)	3.10318e-06	0.000687908	-1.73618
Solyc00g050430.3.1	bHLH transcription factor 073	3.10573e-06	0.000687908	-2.51747
Solyc05g056020.3.1	V-type proton ATPase subunit G (AHRD V3.3 *** A0A199UG74_ANACO)	3.11088e-06	0.000687908	-2.62903
Solyc08g066635.1.1	LOW QUALITY:BED zinc finger,hAT family dimerization domain, putative (AHRD V3.3 *-* A0A061FD65_THECC)	3.1879e-06	0.00069315	3.30719
Solyc07g043310.3.1	Gamma aminobutyrate transaminase isoform 1	3.21595e-06	0.00069315	-1.3727
Solyc04g080550.3.1	Isoflavone reductase-like protein (AHRD V3.3 *** ALL12_OLEEU)	3.28794e-06	0.00069315	-2.26393
Solyc09g007020.1.1	pathogenesis-related protein	3.29325e-06	0.00069315	-5.21051
Solyc08g080670.1.1	Pathogenesis-related 5-like protein	3.39061e-06	0.00069315	-4.46754
Solyc08g068300.3.1	Coiled-coil domain-containing protein 25 (AHRD V3.3 *** A0A151TDR8_CAJCA)	3.39921e-06	0.00069315	-1.38075
Solyc10g007110.3.1	Tyrosine aminotransferase (AHRD V3.3 *** E2JFA7_PERFR)	3.44889e-06	0.00069315	-2.98372
Solyc01g103530.3.1	Non-specific serine/threonine protein kinase (AHRD V3.3 *** K4B1S8_SOLLC)	3.46363e-06	0.00069315	1.38832
Solyc04g025530.3.1	glutamate decarboxylase (AHRD V3.3 *** AT5G17330.1)	3.46777e-06	0.00069315	-3.93435
Solyc07g053890.3.1	O-acyltransferase WSD1 (AHRD V3.3 *** A0A151TQI5_CAJCA)	3.48136e-06	0.00069315	1.72241
Solyc01g104950.3.1	LEXYL2	3.49768e-06	0.00069315	-2.49098
Solyc02g093680.3.1	succinate dehydrogenase	3.51598e-06	0.00069315	-1.69772
Solyc07g054270.3.1	Plant/F9H3-4 protein (AHRD V3.3 *** A0A072VLR0_MEDTR)	3.54527e-06	0.00069315	1.77177
Solyc03g094020.3.1	Alpha-glucosidase-like (AHRD V3.3 *** Q5NBJ1_ORYSJ)	3.57342e-06	0.00069315	9.59669
Solyc05g046130.3.1	transmembrane protein, putative (DUF1218) (AHRD V3.3 *** AT4G21310.1)	3.94948e-06	0.000759433	3.55759
Solyc12g005190.2.1	Protein phosphatase 2C family protein (AHRD V3.3 *** AT4G16580.1)	4.0325e-06	0.000763542	5.18123
Solyc03g111710.3.1	BTB/POZ and TAZ domain protein (AHRD V3.3 *** G7JMM8_MEDTR)	4.03991e-06	0.000763542	2.84886
Solyc07g055690.1.1	Serine/threonine-protein kinase (AHRD V3.3 *** G4XXY5_NICAT)	4.13583e-06	0.000775047	-2.05713
Solyc07g062490.1.1	Serine/threonine-protein kinase (AHRD V3.3 *-* A0A067JEE7_JATCU)	4.32663e-06	0.000803989	-4.13182
Solyc02g085880.2.1	Cytochrome P450, putative (AHRD V3.3 *** B9RSK4_RICCO)	4.47091e-06	0.000817418	5.02175
Solyc08g081940.3.1	LRR receptor-like kinase (AHRD V3.3 *** A0A072TUR7_MEDTR)	4.47282e-06	0.000817418	-1.64081
Solyc11g005840.2.1	Cysteine desulfurase (AHRD V3.3 *** A0A0K9Q199_ZOSMR)	4.60534e-06	0.00082756	-3.14566
Solyc10g050990.1.1	Pyruvate kinase (AHRD V3.3 --* A9TZX1_PHYPA)	4.82429e-06	0.00082756	-10.4753
Solyc06g059740.3.1	Alcohol dehydrogenase (AHRD V3.3 *** ADH_MALDO)	4.83113e-06	0.00082756	-3.10137
Solyc02g078690.2.1	Carboxypeptidase (AHRD V3.3 *** K4B993_SOLLC)	4.8339e-06	0.00082756	5.37197
Solyc11g008680.2.1	Acyl-[acyl-carrier-protein] desaturase (AHRD V3.3 *** A0A060IKL1_NICBE)	4.87231e-06	0.00082756	-2.72323
Solyc03g093800.1.1	glycine-rich protein (AHRD V3.3 *-* AT5G61660.1)	4.8738e-06	0.00082756	2.61561
Solyc01g005990.3.1	Lipid transfer protein (AHRD V3.3 *** A0A072TPI6_MEDTR)	4.9189e-06	0.00082756	-3.75152
Solyc09g075210.3.1	Late embryogenesis abundant protein Lea5 (AHRD V3.3 *** F2VPP8_SOLNI)	4.933e-06	0.00082756	1.5544
Solyc01g108530.3.1	Acetyl esterase IPR013094 Alpha_beta hydrolase fold-3	4.94587e-06	0.00082756	-1.74208
Solyc09g042660.3.1	Non-specific serine/threonine protein kinase (AHRD V3.3 *** M1B3J2_SOLTU)	4.95385e-06	0.00082756	3.3816
Solyc07g062480.1.1	Serine/threonine-protein kinase (AHRD V3.3 *-* M1CRP0_SOLTU)	4.96394e-06	0.00082756	-3.59118
Solyc12g006450.2.1	gamma-aminobutyrate transaminase subunit precursor isozyme 3	4.97741e-06	0.00082756	2.51989
Solyc11g007200.2.1	Heavy metal transport/detoxification superfamily protein (AHRD V3.3 *-* AT5G27690.1)	5.05108e-06	0.00083092	-2.07221
Solyc02g076830.1.1	Serine/threonine-protein kinase (AHRD V3.3 *-* A0A199VI10_ANACO)	5.07277e-06	0.00083092	-3.26747
Solyc05g055240.3.1	I-box binding factor	5.14223e-06	0.000832388	-1.31924
Solyc08g081910.3.1	V-type proton ATPase subunit E (AHRD V3.3 *** VATE_CITUN)	5.25545e-06	0.000832388	-1.26688
Solyc01g088480.3.1	UMP-CMP kinase (AHRD V3.3 *** K4AYN8_SOLLC)	5.29403e-06	0.000832388	-1.57446
Solyc02g082850.3.1	Serine acetyltransferase (AHRD V3.3 *** G7K010_MEDTR)	5.30802e-06	0.000832388	3.41496
Solyc06g010250.3.1	High-affinity nitrate transporter (AHRD V3.3 *** Q76IH8_PRUPE)	5.32425e-06	0.000832388	3.65345
Solyc02g082440.2.1	NSP-interacting kinase 2 (AHRD V3.3 --* AT3G25560.3)	5.34493e-06	0.000832388	1.91214
Solyc05g055440.1.1	Histone H2B (AHRD V3.3 *** K4C2M0_SOLLC)	5.34523e-06	0.000832388	-1.50453
Solyc01g095070.3.1	Heavy metal transport/detoxification superfamily protein (AHRD V3.3 *-* AT1G01490.2)	5.45435e-06	0.000833847	-1.29504
Solyc06g068440.3.1	cinnamoyl-CoA reductase	5.45779e-06	0.000833847	-1.68235
Solyc03g119060.3.1	divaricata	5.46772e-06	0.000833847	1.95691
Solyc08g078460.3.1	Oxidoreductase family protein (AHRD V3.3 *** AT4G17370.1)	5.6056e-06	0.000849017	4.24887
Solyc04g008230.3.1	Pectin lyase-like superfamily protein (AHRD V3.3 *** AT1G48100.1)	5.72662e-06	0.000856201	-3.32933
Solyc01g105710.3.1	peptidyl-prolyl isomerase FKBP12	5.73047e-06	0.000856201	-1.32978
Solyc02g072480.3.1	LRR receptor-like kinase (AHRD V3.3 *** A0A072V4N4_MEDTR)	5.93903e-06	0.000866621	2.38111
Solyc04g082640.3.1	Chloroplast inner membrane localized protein (AHRD V3.3 *** Q9C7S3_ARATH)	5.95127e-06	0.000866621	-1.42976
Solyc12g005020.2.1	RING/U-box superfamily protein (AHRD V3.3 *** AT3G20395.1)	5.95895e-06	0.000866621	-8.26057
Solyc07g053720.3.1	S-alkyl-thiohydroximate lyase-like	5.97691e-06	0.000866621	-1.45888
Solyc12g100220.2.1	NAD(P)-binding Rossmann-fold superfamily protein (AHRD V3.3 *** AT3G55290.2)	5.99615e-06	0.000866621	-4.96204
Solyc05g047680.3.1	Cytochrome P450 (AHRD V3.3 *** F4YF83_9APIA)	6.08614e-06	0.000873914	1.35291
Solyc01g066720.3.1	Hypoxia-responsive family protein (AHRD V3.3 *** G7I8Q8_MEDTR)	6.21484e-06	0.000880605	-1.6326
Solyc04g005255.1.1	Phosphatidylinositol 4-kinase (AHRD V3.3 *** J3R305_GOSBA)	6.2784e-06	0.000880605	1.34461
Solyc10g079690.2.1	callose synthase 1 (AHRD V3.3 --* AT1G05570.4)	6.29545e-06	0.000880605	5.52248
Solyc05g006340.3.1	Transducin/WD40 repeat-like superfamily protein (AHRD V3.3 *** A0A061FTT2_THECC)	6.29814e-06	0.000880605	2.16882
Solyc12g042380.2.1	Stress up-regulated Nod 19 (AHRD V3.3 *** A0A118K3L3_CYNCS)	6.33185e-06	0.000880605	1.57948
Solyc01g073750.3.1	Glucan synthase-like protein (AHRD V3.3 *** G7KWP5_MEDTR)	6.38422e-06	0.00088234	1.51495
Solyc08g076360.3.1	gamma-tocopherol methyltransferase	6.46694e-06	0.000883366	-1.78786
Solyc05g046290.3.1	Xyloglucan endotransglucosylase/hydrolase (AHRD V3.3 *** K4C0W2_SOLLC)	6.48145e-06	0.000883366	2.19458
Solyc09g090100.3.1	cryptochrome 2	6.55182e-06	0.000883366	1.51044
Solyc09g082650.3.1	acireductone dioxygenase	6.60377e-06	0.000883366	1.67343
Solyc07g006740.3.1	Protein DETOXIFICATION (AHRD V3.3 *** K4CBE5_SOLLC)	6.66053e-06	0.000883366	2.37145
Solyc04g082480.3.1	Plant regulator RWP-RK family protein, putative (AHRD V3.3 *** A0A061FD78_THECC)	6.7039e-06	0.000883366	-1.23413
Solyc08g080140.3.1	3,5-epimerase/4-reductase (AHRD V3.3 *** I3SMF8_MEDTR)	6.70393e-06	0.000883366	-1.93581
Solyc04g072460.3.1	bZIP transcription factor family protein (AHRD V3.3 *** AT5G65210.7)	6.72174e-06	0.000883366	1.44064
Solyc03g033460.3.1	Oligopeptide transporter, putative (AHRD V3.3 *** B9SUI4_RICCO)	6.77079e-06	0.000883366	3.21238
Solyc11g072920.2.1	Peroxidase (AHRD V3.3 *** K4DAZ8_SOLLC)	6.79113e-06	0.000883366	1.94499
Solyc10g012370.3.1	Cysteine synthase (AHRD V3.3 *** K4CYL4_SOLLC)	6.88504e-06	0.000884591	-1.43075
Solyc01g102830.3.1	NADH dehydrogenase (ubiquinone)s (AHRD V3.3 *** AT1G14450.2)	6.90456e-06	0.000884591	-2.32129
Solyc11g072450.2.1	ATP synthase subunit d, mitochondrial (AHRD V3.3 *** A0A0B2NZE9_GLYSO)	6.92056e-06	0.000884591	-1.32306
Solyc11g011380.2.1	glutamine synthetase	7.14391e-06	0.000897993	-2.40393
Solyc11g007600.2.1	Cellulose synthase-like protein (AHRD V3.3 *** L0ASI8_POPTO)	7.23211e-06	0.000897993	-3.93609
Solyc01g104820.3.1	Vacuolar iron transporter family protein (AHRD V3.3 *-* A0A061FJ80_THECC)	7.23567e-06	0.000897993	-4.30213
Solyc03g043850.3.1	cytochrome c oxidase-like protein (AHRD V3.3 *** AT4G37830.1)	7.24445e-06	0.000897993	2.43673
Solyc02g088220.3.1	Phosphate transporter PHO1-like protein (AHRD V3.3 *** A0A0B0MVV1_GOSAR)	7.35873e-06	0.000897993	1.56117
Solyc02g070670.3.1	urease accessory protein G (AHRD V3.3 *** AT2G34470.2)	7.36394e-06	0.000897993	-1.45447
Solyc00g072400.3.1	Peroxidase (AHRD V3.3 *** M1BV77_SOLTU)	7.36793e-06	0.000897993	-2.83954
Solyc10g076243.1.1	Peroxidase (AHRD V3.3 *** M1BV77_SOLTU)	7.36793e-06	0.000897993	-2.83954
Solyc07g062160.3.1	Zinc finger, B-box (AHRD V3.3 *** A0A103Y421_CYNCS)	7.42597e-06	0.000897993	1.16314
Solyc05g054320.3.1	Epoxide hydrolase (AHRD V3.3 *** Q41413_SOLTU)	7.4315e-06	0.000897993	-2.19877
Solyc08g081010.3.1	gamma-glutamylcysteine synthetase 1	7.56092e-06	0.000905847	-1.37008
Solyc03g058430.2.1	Fatty acid desaturase (AHRD V3.3 *** M4QSE6_9ERIC)	7.59771e-06	0.000905847	-1.85506
Solyc07g049550.3.1	1-aminocyclopropane-1-carboxylate oxidase 1 (AHRD V3.3 *** ACCO1_SOLLC)	7.64092e-06	0.000905847	-2.67196
Solyc01g006620.3.1	C2 calcium/lipid-binding and GRAM domain protein (AHRD V3.3 *** A0A072ULK6_MEDTR)	7.71716e-06	0.000905847	2.27432
Solyc08g067690.2.1	Homeobox-leucine zipper protein HOX7 (AHRD V3.3 --* HOX7_ORYSJ)	7.72914e-06	0.000905847	5.06955
Solyc03g005820.3.1	Purine permease (AHRD V3.3 *** A0A072UW47_MEDTR)	7.75812e-06	0.000905847	1.82407
Solyc03g080100.3.1	Heavy metal transport/detoxification superfamily protein (AHRD V3.3 *-* AT5G24580.4)	7.84287e-06	0.000905847	-3.09042
Solyc03g006260.3.1	Calcium-binding EF-hand (AHRD V3.3 *-* A0A103XMB0_CYNCS)	7.85854e-06	0.000905847	2.03441
Solyc01g005300.3.1	Flavin-binding kelch domain F box protein (AHRD V3.3 *** A0A088AWQ7_SOYBN)	7.87773e-06	0.000905847	1.7283
Solyc03g097120.3.1	SolycHsfA1b	7.92955e-06	0.000905847	1.26393
Solyc04g079910.3.1	Calcium uniporter protein, mitochondrial (AHRD V3.3 *** A0A0B2QLC6_GLYSO)	7.9471e-06	0.000905847	1.70109
Solyc05g052420.2.1	Abscisic acid receptor (AHRD V3.3 *** G7JKP6_MEDTR)	8.04047e-06	0.000911789	-1.97196
Solyc01g097470.3.1	Neurogenic locus notch-like protein (AHRD V3.3 *** A0A072VSF9_MEDTR)	8.08665e-06	0.000912347	2.38085
Solyc04g011430.3.1	ubiquitin-conjugating enzyme E2 (AHRD V3.3 *** AT5G59300.1)	8.18181e-06	0.000915254	1.27604
Solyc01g006650.2.1	ETHYLENE INSENSITIVE 3-like 3 protein (AHRD V3.3 *** A0A0B2RCL4_GLYSO)	8.19519e-06	0.000915254	5.05744
Solyc02g080590.3.1	Autophagy-related protein (AHRD V3.3 *** A0A0V0GZQ3_SOLCH)	8.29503e-06	0.000921176	-1.67625
Solyc12g100270.2.1	Fatty acid hydroxylase superfamily (AHRD V3.3 *** AT1G02205.2)	8.38554e-06	0.000921176	-2.52793
Solyc11g045530.2.1	LOB domain-containing protein, putative (AHRD V3.3 *** B9RI26_RICCO)	8.40449e-06	0.000921176	2.19954
Solyc09g082890.2.1	LOW QUALITY:Calcium-transporting ATPase (AHRD V3.3 *-* M1DHY7_SOLTU)	8.44004e-06	0.000921176	2.99698
Solyc08g082430.3.1	Nucleoside diphosphate kinase (AHRD V3.3 *** K4CPN9_SOLLC)	8.4565e-06	0.000921176	-1.42547
Solyc06g072990.1.1	LOW QUALITY:Response to low sulfur protein, putative (AHRD V3.3 *** G7J9Q1_MEDTR)	8.53362e-06	0.000925019	6.98
Solyc12g088660.2.1	Mannose-P-dolichol utilization defect 1 protein (AHRD V3.3 *** AT4G07390.2)	8.69694e-06	0.000938124	-1.66263
Solyc01g097270.3.1	pathogen-induced protein	8.7936e-06	0.000943946	-2.85986
Solyc10g084950.2.1	Major facilitator superfamily protein (AHRD V3.3 *** AT2G37900.1)	9.0286e-06	0.000964406	2.525
Solyc02g064690.3.1	Acyl-CoA N-acyltransferases (NAT) superfamily protein (AHRD V3.3 *** AT2G23060.1)	9.07503e-06	0.000964406	1.68956
Solyc03g033330.3.1	RING/U-box superfamily protein (AHRD V3.3 *** A0A061DF87_THECC)	9.11504e-06	0.000964406	-1.58722
Solyc03g114860.3.1	UDP-arabinose mutase-like protein	9.21222e-06	0.000966069	-1.26989
Solyc08g080680.3.1	Calcium-dependent lipid-binding domain-containing protein (AHRD V3.3 *** A0A0K9PV75_ZOSMR)	9.28976e-06	0.000966069	-1.80348
Solyc01g096280.2.1	Cytochrome P450 (AHRD V3.3 *** F4YF83_9APIA)	9.29851e-06	0.000966069	3.05404
Solyc01g098140.3.1	alpha/beta-Hydrolases superfamily protein (AHRD V3.3 *** AT2G45600.1)	9.30551e-06	0.000966069	1.89591
Solyc09g007270.3.1	Ascorbate peroxidase (AHRD V3.3 *** B9VRH6_CITMA)	9.35991e-06	0.000967176	1.87505
Solyc06g005620.3.1	zinc transporter	9.50852e-06	0.000977962	-3.25099
Solyc02g069490.3.1	Sterol reductase (AHRD V3.3 *** E1VD17_SOLTU)	9.61742e-06	0.000981879	-1.85301
Solyc03g019690.1.1	Kunitz-type protease inhibitor (AHRD V3.3 *** Q3S481_SOLTU)	9.63541e-06	0.000981879	-6.13528
Solyc01g103220.3.1	Cytochrome c (AHRD V3.3 *** CYC_SOLTU)	9.78116e-06	0.000992159	-1.5258
Solyc04g064710.3.1	Alcohol dehydrogenase (AHRD V3.3 *** Q42953_TOBAC)	9.98722e-06	0.00100844	3.58425
Solyc06g005260.3.1	Glutaredoxin (AHRD V3.3 *** GLRX_SOLLC)	1.01287e-05	0.00101808	-1.86281
Solyc01g102400.3.1	Germin-like protein (AHRD V1 ***- O65358_SOLTU)%3B contains Interpro domain(s) IPR014710 RmlC-like jelly roll fold	1.02607e-05	0.00102667	-1.49159
Solyc02g083730.3.1	Rhodanese-related sulfurtransferase (AHRD V3.3 *** G7JXI1_MEDTR)	1.03478e-05	0.00103073	-3.70696
Solyc01g111890.3.1	F-box family protein (AHRD V3.3 *** B9HR17_POPTR)	1.06756e-05	0.00105861	1.23479
Solyc08g077430.3.1	Glycine-rich protein (AHRD V3.3 *** D7MQL9_ARALL)	1.08711e-05	0.00107318	1.26445
Solyc12g038970.2.1	EMB1873 protein (AHRD V3.3 *** A0A097PRP8_SOLLC)	1.11189e-05	0.00109276	-1.44122
Solyc08g062950.3.1	Cytochrome P450, putative (AHRD V3.3 *** B9RQR5_RICCO)	1.13251e-05	0.0011081	-2.74257
Solyc12g019480.2.1	Formin-like protein (AHRD V3.3 *** K4DDH4_SOLLC)	1.1545e-05	0.00111443	1.39863
Solyc06g008330.2.1	Protein kinase (AHRD V3.3 *** Q40547_TOBAC)	1.15726e-05	0.00111443	-2.06037
Solyc12g005440.1.1	LOW QUALITY:HXXXD-type acyl-transferase family protein, putative (AHRD V3.3 *** A0A061E8Z9_THECC)	1.15922e-05	0.00111443	3.07078
Solyc02g037495.1.1	AMP-dependent synthetase and ligase family protein (AHRD V3.3 *** AT5G16340.1)	1.15978e-05	0.00111443	1.97271
Solyc01g110060.3.1	Purple acid phosphatase (AHRD V3.3 *** A0A0V0IAA9_SOLCH)	1.16417e-05	0.00111443	-2.20703
Solyc02g032660.3.1	Protein DETOXIFICATION (AHRD V3.3 *** K4B5L0_SOLLC)	1.17221e-05	0.00111569	1.78429
Solyc10g018150.2.1	SlCytochromeP450	1.18564e-05	0.00111569	-5.13534
Solyc12g009380.2.1	Ribosomal protein S17 (AHRD V3.3 *** U5FIK1_POPTR)	1.19198e-05	0.00111569	-1.49721
Solyc12g042460.2.1	4-coumarate--CoA ligase-like	1.19343e-05	0.00111569	2.14502
Solyc01g079580.3.1	DNAJ heat shock N-terminal domain-containing family protein (AHRD V3.3 *** B9GSH4_POPTR)	1.19411e-05	0.00111569	-1.39147
Solyc01g097880.3.1	Cytidine/deoxycytidylate deaminase family protein (AHRD V3.3 *** AT5G28050.3)	1.19576e-05	0.00111569	-1.16994
Solyc01g100920.3.1	WAT1-related protein (AHRD V3.3 *** K4B1C3_SOLLC)	1.20483e-05	0.00111943	2.0601
Solyc06g054500.1.1	Peroxidase (AHRD V3.3 *** K4C6D6_SOLLC)	1.21854e-05	0.00112743	-5.70917
Solyc03g031940.3.1	AMP-dependent synthetase and ligase family protein (AHRD V3.3 *** AT1G21540.1)	1.23535e-05	0.00113356	-1.68309
Solyc01g109620.3.1	NAD(P)H-quinone oxidoreductase subunit I, chloroplastic (AHRD V3.3 *** NDHI_ARAHI)	1.23542e-05	0.00113356	-1.40649
Solyc06g005320.1.1	MYB-related transcription factor (AHRD V3.3 *-* A0A059PRS8_SALMI)	1.25005e-05	0.00114224	1.69995
Solyc03g019790.3.1	alpha-galactosidase	1.25923e-05	0.0011459	-2.20076
Solyc01g073640.3.1	alcohol dehydrogenase-3,Pfam:PF13561	1.27144e-05	0.00115057	-2.16303
Solyc02g077240.3.1	Pyruvate decarboxylase (AHRD V3.3 *** Q1I1D9_CITSI)	1.27831e-05	0.00115057	-2.40803
Solyc08g013900.3.1	Plant regulator RWP-RK family protein (AHRD V3.3 *** AT2G43500.9)	1.28454e-05	0.00115057	-2.56326
Solyc07g005100.3.1	Chitinase/lysozyme (AHRD V3.3 *** Q43591_TOBAC)	1.28792e-05	0.00115057	-2.00615
Solyc03g031920.3.1	Oligopeptide transporter, putative (AHRD V3.3 *** B9SIR4_RICCO)	1.29892e-05	0.00115057	1.2346
Solyc03g083615.1.1	Plant invertase/pectin methylesterase inhibitor superfamily protein (AHRD V3.3 *** AT5G62350.1)	1.30368e-05	0.00115057	1.56312
Solyc01g006980.3.1	Malonyl-CoA:Acyl carrier protein transacylase (AHRD V3.3 *** M9PMR7_LINUS)	1.30512e-05	0.00115057	-1.25827
Solyc08g080170.3.1	Hydroxymethylglutaryl-CoA synthase, putative (AHRD V3.3 *** B9RC08_RICCO)	1.30599e-05	0.00115057	-1.16981
Solyc04g076760.2.1	Oligopeptide transporter, putative (AHRD V3.3 *** B9RX59_RICCO)	1.32679e-05	0.00115393	3.84697
Solyc11g065620.2.1	Sulfite reductase (AHRD V3.3 *** H6WYS2_SOLLC)	1.32771e-05	0.00115393	1.35467
Solyc07g066360.1.1	LOW QUALITY:Leguminosin group485 secreted peptide (AHRD V3.3 -** G7JV71_MEDTR)	1.33199e-05	0.00115393	2.25418
Solyc08g080630.3.1	Ethylene-responsive proteinase inhibitor 1 (AHRD V3.3 *** IER1_SOLLC)	1.3342e-05	0.00115393	-1.78321
Solyc05g005460.3.1	Cysteine/Histidine-rich C1 domain family protein (AHRD V3.3 --* AT2G44370.1)	1.33589e-05	0.00115393	1.29725
Solyc03g020050.3.1	VIROID-INDUCIBLE PROTEINASE INHIBITOR II	1.35291e-05	0.00116408	-3.17057
Solyc10g085090.2.1	Laccase (AHRD V3.3 *** P93366_TOBAC)	1.39566e-05	0.0011838	-2.575
Solyc12g008470.2.1	Cytochrome b5 (AHRD V3.3 *** A0A0B0P428_GOSAR)	1.39952e-05	0.0011838	-1.52304
Solyc07g063820.3.1	Serine/threonine-protein kinase (AHRD V3.3 *** A0A0V0IT75_SOLCH)	1.40322e-05	0.0011838	1.39497
Solyc01g081570.3.1	carboxyl-terminal peptidase (DUF239) (AHRD V3.3 *** AT2G44210.1)	1.40635e-05	0.0011838	-1.25789
Solyc03g031990.3.1	Auxin efflux carrier family protein (AHRD V3.3 *** AT1G20925.1)	1.41046e-05	0.0011838	1.57351
Solyc01g103970.3.1	RING finger protein (AHRD V3.3 *** A0A0B0MBG4_GOSAR)	1.41254e-05	0.0011838	1.45075
Solyc06g074780.1.1	Histone H2B (AHRD V3.3 *** K4C9J5_SOLLC)	1.4133e-05	0.0011838	-1.31748
Solyc04g072780.3.1	senescence-associated family protein (DUF581) (AHRD V3.3 *** AT1G22160.1)	1.42548e-05	0.00118949	-2.36144
Solyc03g115380.2.1	UDP-glucose 6-dehydrogenase family protein (AHRD V3.3 *** AT3G29360.2)	1.43633e-05	0.00118961	-3.3291
Solyc05g055280.2.1	Ferredoxin (AHRD V3.3 *** A0A076FFN2_OCIBA)	1.43763e-05	0.00118961	-1.55946
Solyc02g089460.1.1	Glutamine dumper 2, putative (AHRD V3.3 *** A0A061ENI6_THECC)	1.44176e-05	0.00118961	5.70065
Solyc10g050110.1.1	Leucine-rich repeat receptor-like protein kinase family (AHRD V3.3 *** A0A0K9PL83_ZOSMR)	1.44789e-05	0.00119023	-1.42843
Solyc02g087840.3.1	Homeobox associated leucine zipper protein (AHRD V3.3 *** A0A072U5Q1_MEDTR)	1.45365e-05	0.00119054	-2.15328
Solyc02g093230.3.1	Caffeoyl-CoA O-methyltransferase (AHRD V3.3 *** CAMT_SOLTU)	1.45926e-05	0.00119072	-1.75516
Solyc07g061940.3.1	Acetolactate synthase (AHRD V3.3 *** A0A0V0IYE7_SOLCH)	1.47377e-05	0.00119815	1.26016
Solyc09g091600.3.1	Tetratricopeptide repeat-like superfamily protein (AHRD V3.3 *** A0A061EKH3_THECC)	1.48347e-05	0.00120161	4.10408
Solyc05g052310.3.1	Alpha-soluble NSF attachment (AHRD V3.3 *** A0A0B0PIV9_GOSAR)	1.49151e-05	0.00120372	1.4528
Solyc03g005090.3.1	Ankyrin repeat-containing protein, putative (AHRD V3.3 *** B9RBN5_RICCO)	1.50537e-05	0.00121048	1.25666
Solyc10g085950.2.1	aluminum sensitive 3 (AHRD V3.3 *** AT2G37330.1)	1.51697e-05	0.00121539	-2.38526
Solyc05g051660.1.1	Alpha/beta-Hydrolases superfamily protein (AHRD V3.3 *** A0A061EKQ6_THECC)	1.52295e-05	0.00121578	-1.13911
Solyc09g009690.3.1	Inosine-uridine preferring nucleoside hydrolase, putative (AHRD V3.3 *** B9SRU5_RICCO)	1.53516e-05	0.00121745	-1.49423
Solyc06g076760.2.1	Laccase 1a	1.53606e-05	0.00121745	3.40526
Solyc02g077080.3.1	Trichome birefringence-like protein (AHRD V3.3 *** G7IKB9_MEDTR)	1.54216e-05	0.00121792	-1.31795
Solyc04g008490.2.1	putative NADH dehydrogenase [ubiquinone] 1 beta subcomplex subunit 7	1.55175e-05	0.00122113	-1.33403
Solyc04g011670.3.1	bZIP transcription factor family protein (AHRD V3.3 *** AT5G65210.7)	1.56022e-05	0.00122344	1.156
Solyc10g047170.2.1	sulfate transporter 1	1.56675e-05	0.00122422	5.52649
Solyc07g063340.3.1	Fiber protein Fb34 (AHRD V3.3 *** A0A0A0L071_CUCSA)	1.57428e-05	0.00122578	-1.48407
Solyc09g083020.1.1	Mannose-binding lectin superfamily protein (AHRD V3.3 *** AT1G05760.1)	1.58325e-05	0.00122753	1.26142
Solyc07g043490.1.1	UDP-Gal:Tomatidine Galactosyltransferase	1.59282e-05	0.00122753	-1.68841
Solyc03g122080.3.1	DUF936 family protein (AHRD V3.3 *** A0A072THZ7_MEDTR)	1.59936e-05	0.00122753	-2.51365
Solyc05g013280.3.1	Pseudomonas resistance	1.60231e-05	0.00122753	1.13207
Solyc05g056040.3.1	Auxin Response Factor 24	1.60932e-05	0.00122753	1.11429
Solyc02g089850.3.1	Calcium uniporter protein, mitochondrial (AHRD V3.3 *-* A0A0B2RWG8_GLYSO)	1.60984e-05	0.00122753	2.04333
Solyc03g082540.3.1	Triose phosphate/phosphate translocator, chloroplastic (AHRD V3.3 --* A0A1D1YFA4_9ARAE)	1.6174e-05	0.00122906	1.52469
Solyc03g096420.1.1	LOW QUALITY:CLIP-associating protein 1 (AHRD V3.3 --* A0A0B2NZ56_GLYSO)	1.62665e-05	0.00123185	-3.86225
Solyc07g043390.3.1	Cellulose synthase (AHRD V3.3 *** A0A118J5T2_CYNCS)	1.64377e-05	0.00123878	-1.53565
Solyc02g082080.1.1	Copper transporter (AHRD V3.3 *** E9LK45_VITVI)	1.647e-05	0.00123878	-1.76715
Solyc09g008320.3.1	Xyloglucan endotransglucosylase/hydrolase (AHRD V3.3 *** K4CQM0_SOLLC)	1.65938e-05	0.00124228	-1.49239
Solyc11g069240.2.1	Zinc finger family protein (AHRD V3.3 *** S8C619_9LAMI)	1.66289e-05	0.00124228	-3.30884
Solyc08g060920.3.1	IDS4-like	1.69489e-05	0.00126109	-1.38869
Solyc04g054910.3.1	Ethylene-responsive element binding-factor (AHRD V3.3 *** K9UTK3_JATCU)	1.70825e-05	0.00126109	1.47517
Solyc07g065090.2.1	polygalacturonase inhibitor protein	1.70907e-05	0.00126109	-1.96421
Solyc01g005390.3.1	Nudix hydrolase (AHRD V3.3 *** A0A061E9N4_THECC)	1.71143e-05	0.00126109	-2.29265
Solyc05g005080.3.1	Endo-1,4-beta-glucanase	1.72243e-05	0.00126109	-1.35995
Solyc02g065190.3.1	Cytochrome P450 (AHRD V3.3 *** Q8H0I6_PETHY)	1.7257e-05	0.00126109	1.92703
Solyc11g066100.2.1	heat shock protein 70 (AHRD V3.3 *** AT3G12580.1)	1.72799e-05	0.00126109	1.97833
Solyc11g020670.1.1	TCP transcription factor 12	1.73517e-05	0.00126216	1.23098
Solyc06g011370.3.1	Chaperone protein (AHRD V3.3 *** W9QX74_9ROSA)	1.74671e-05	0.00126283	1.27194
Solyc12g089180.2.1	Sugar facilitator protein 6	1.75032e-05	0.00126283	-1.1842
Solyc01g100230.3.1	DnaJ-like protein (AHRD V3.3 *** D5FNB3_SOYBN)	1.75542e-05	0.00126283	1.3256
Solyc10g078720.2.1	Myb family transcription factor family protein (AHRD V3.3 *** B9HAD3_POPTR)	1.75893e-05	0.00126283	2.52441
Solyc04g082600.3.1	Protein phosphatase 2C family protein (AHRD V3.3 *** AT2G33700.1)	1.78913e-05	0.00128036	1.0982
Solyc06g006050.2.1	Receptor-kinase, putative (AHRD V3.3 *** B9SZK5_RICCO)	1.79997e-05	0.00128096	6.19626
Solyc08g008420.3.1	Mitochondrial pyruvate carrier (AHRD V3.3 *** K4CIX6_SOLLC)	1.80598e-05	0.00128096	1.42219
Solyc04g054310.3.1	Alanine-glyoxylate aminotransferase, putative (AHRD V3.3 *** B9T1D1_RICCO)	1.80734e-05	0.00128096	-1.57481
Solyc12g013560.2.1	3(2),5-bisphosphate nucleotidase HAL2 (AHRD V3.3 *** A0A118JXE0_CYNCS)	1.8172e-05	0.00128251	2.97513
Solyc10g078270.2.1	WAT1-related protein (AHRD V3.3 *** K4D269_SOLLC)	1.82489e-05	0.00128251	1.38669
Solyc05g054060.3.1	UDP-GLUCOSE PYROPHOSPHORYLASE 1 (AHRD V3.3 *** AT3G03250.1)	1.83859e-05	0.00128251	-3.17048
Solyc01g104015.1.1	Embryo-specific 3 (AHRD V3.3 *** Q2HUA9_MEDTR)	1.84147e-05	0.00128251	-1.60145
Solyc01g099160.3.1	Lipoxygenase (AHRD V1 **** Q9FT17_SOLLC)%3B contains Interpro domain(s) IPR001246 Lipoxygenase%2C plant	1.8533e-05	0.00128251	2.40281
Solyc11g066700.2.1	GDSL esterase/lipase family protein	1.85348e-05	0.00128251	3.11736
Solyc11g065625.1.1	Phototropin 1 (AHRD V3.3 --* C1IDE6_9LAMI)	1.85952e-05	0.00128251	2.90956
Solyc01g007990.3.1	Kinase family protein (AHRD V3.3 *** U5G1A9_POPTR)	1.86542e-05	0.00128251	1.56358
Solyc04g063230.3.1	S-adenosyl-L-methionine-dependent methyltransferases superfamily protein (AHRD V3.3 *** AT5G64030.1)	1.86642e-05	0.00128251	-1.19966
Solyc07g056410.3.1	Non-specific serine/threonine protein kinase (AHRD V3.3 *** K4CGH4_SOLLC)	1.86754e-05	0.00128251	1.5894
Solyc08g075570.3.1	Sodium:solute symporter family protein (AHRD V3.3 *** G7K6S1_MEDTR)	1.88224e-05	0.0012886	-2.88861
Solyc04g011340.3.1	WAT1-related protein (AHRD V3.3 *** K4BPI9_SOLLC)	1.89958e-05	0.0012904	-3.54734
Solyc08g077210.3.1	inositol-1,4,5-triphosphate-5-phosphatase 1	1.9012e-05	0.0012904	1.03447
Solyc05g010810.1.1	Phosphatidylinositol 4-kinase (AHRD V3.3 *** J3R305_GOSBA)	1.90482e-05	0.0012904	1.29788
Solyc06g059800.3.1	ACT domain-containing protein	1.91024e-05	0.0012904	-1.1157
Solyc01g105070.3.1	LECEVI16G peroxidase precursor	1.9164e-05	0.0012904	-2.75327
Solyc10g052510.2.1	Isoflavone reductase homolog (AHRD V3.3 *** IFRH_SOLTU)	1.91988e-05	0.0012904	3.20754
Solyc05g005100.3.1	Trichome birefringence (AHRD V3.3 *** A0A0K9NN56_ZOSMR)	1.94634e-05	0.00129545	-1.26415
Solyc07g065480.3.1	Na-translocating NADH-quinone reductase subunit A (AHRD V3.3 *** AT5G55640.1)	1.94762e-05	0.00129545	-1.2532
Solyc06g050920.3.1	Trichome birefringence-like protein (AHRD V3.3 *** G7K771_MEDTR)	1.94772e-05	0.00129545	-1.88261
Solyc03g005630.3.1	Mammalian uncoordinated homology 13, domain 2 (AHRD V3.3 *** A0A103Y0Q9_CYNCS)	1.95082e-05	0.00129545	2.09444
Solyc04g081130.1.1	LOW QUALITY:glyoxal oxidase-related protein (AHRD V3.3 *** AT1G19900.1)	1.97004e-05	0.00130429	-6.51797
Solyc01g108300.3.1	Myb family transcription factor	1.97997e-05	0.00130696	1.96776
Solyc04g080260.3.1	Glucan endo-1,3-beta-glucosidase, putative (AHRD V3.3 *** B9R7T0_RICCO)	1.99296e-05	0.00130748	1.27792
Solyc03g111887.1.1	Cytochrome P450 (AHRD V3.3 *-* A0A103XWG4_CYNCS)	1.99439e-05	0.00130748	2.85457
Solyc03g096940.3.1	peptidyl serine alpha-galactosyltransferase (AHRD V3.3 --* AT3G01720.1)	1.9985e-05	0.00130748	-1.03393
Solyc02g077880.3.1	auxin repressed/dormancy associated protein	2.02195e-05	0.00131854	1.43408
Solyc06g071920.3.1	Glyceraldehyde-3-phosphate dehydrogenase (AHRD V3.3 *** C9DRQ8_SOLCH)	2.02752e-05	0.00131854	1.27923
Solyc06g071770.3.1	Ubiquitin-associated/TS-N domain protein, putative (AHRD V3.3 *-* A0A072UPL1_MEDTR)	2.0333e-05	0.00131854	1.06267
Solyc01g090980.1.1	LOW QUALITY:cyclic nucleotide-gated channel 6 (AHRD V3.3 --* AT2G23980.9)	2.05838e-05	0.00133091	-4.99516
Solyc07g017980.1.1	LOW QUALITY:Leguminosin group485 secreted peptide (AHRD V3.3 *** I3S1U4_MEDTR)	2.08293e-05	0.00134184	1.98409
Solyc08g005440.3.1	NBS-LRR disease resistance protein (AHRD V3.3 *** G7IVT3_MEDTR)	2.08742e-05	0.00134184	1.45257
Solyc11g066390.2.1	superoxide dismutase 3	2.10036e-05	0.00134416	2.09372
Solyc01g110530.3.1	Peptidyl-prolyl cis-trans isomerase (AHRD V3.3 *** K4B3R6_SOLLC)	2.11405e-05	0.00134416	-1.05468
Solyc07g054490.3.1	Secretory carrier membrane family protein (AHRD V3.3 *** B9N299_POPTR)	2.12056e-05	0.00134416	-1.48162
Solyc01g105370.3.1	Phospho-2-dehydro-3-deoxyheptonate aldolase (AHRD V3.3 *-* K4B2A9_SOLLC)	2.12086e-05	0.00134416	-1.0625
Solyc11g071320.2.1	50S ribosomal protein L27 (AHRD V3.3 *** W9QGR1_9ROSA)	2.12144e-05	0.00134416	-1.40147
Solyc01g107090.2.1	LOW QUALITY:beta-1,4-xylosidase (AHRD V3.3 *** AT3G19615.1)	2.13428e-05	0.00134844	-1.99451
Solyc01g079940.3.1	Eukaryotic aspartyl protease family protein (AHRD V3.3 *** AT1G03220.1)	2.14084e-05	0.00134873	-2.67458
Solyc06g050250.1.1	Adenine/guanine permease AZG1 (AHRD V3.3 *** AZG1_ARATH)	2.14832e-05	0.0013496	1.92099
Solyc10g084280.2.1	SUN-like protein 29	2.16091e-05	0.00135306	-1.23583
Solyc06g071550.3.1	Anthranilate phosphoribosyltransferase (AHRD V3.3 *** F1BPW3_SOLPN)	2.16608e-05	0.00135306	-1.02396
Solyc11g012910.2.1	Gamma-glutamylcyclotransferase (AHRD V3.3 *** K4D695_SOLLC)	2.17446e-05	0.00135447	-1.59602
Solyc02g094400.3.1	Glycerophosphodiester phosphodiesterase, putative (AHRD V3.3 *** B9RH28_RICCO)	2.18543e-05	0.00135748	-2.27086
Solyc08g015690.3.1	Late embryogenesis abundant protein Lea14 (AHRD V3.3 *** A0A0K9PIU3_ZOSMR)	2.25342e-05	0.00139321	-1.01551
Solyc04g025940.3.1	Trehalose-6-phosphate synthase-6 (AHRD V3.3 *** A0A0S2A6P6_HEVBR)	2.25555e-05	0.00139321	1.17448
Solyc02g092580.3.1	Peroxidase (AHRD V3.3 *** K4BD54_SOLLC)	2.26813e-05	0.00139708	-2.68963
Solyc06g073080.3.1	2-oxoglutarate (2OG) and Fe(II)-dependent oxygenase superfamily protein (AHRD V3.3 *** AT5G24530.1)	2.27769e-05	0.00139872	4.59023
Solyc03g007260.3.1	Cyclic nucleotide gated channel CNGC6 (AHRD V3.3 *** A0A0B4U3H6_SOLLC)	2.28839e-05	0.00139872	1.32167
Solyc02g080880.3.1	Aspartic proteinase (AHRD V3.3 *** ASPR_CUCPE)	2.28976e-05	0.00139872	-1.02424
Solyc06g007370.1.1	LOW QUALITY:6,7-dimethyl-8-ribityllumazine synthase (AHRD V3.3 *** AT2G30230.1)	2.30291e-05	0.00140092	-2.7877
Solyc09g091880.3.1	Myb family transcription factor APL (AHRD V3.3 *** A0A0B0NIP7_GOSAR)	2.30605e-05	0.00140092	-1.70481
Solyc04g076890.3.1	Ubiquitin-fold modifier-conjugating enzyme 1 (AHRD V3.3 *** M1A7G9_SOLTU)	2.32642e-05	0.00140916	-1.40846
Solyc03g098740.1.1	Kunitz trypsin inhibitor (AHRD V3.3 *** B8Y888_TOBAC)	2.33236e-05	0.00140916	-3.55305
Solyc01g088570.3.1	Acyl carrier protein (AHRD V3.3 *** K4AYP7_SOLLC)	2.38128e-05	0.00143326	-1.37268
Solyc03g113690.1.1	Abc transporter family protein (AHRD V3.3 *** D7LZ77_ARALL)	2.3852e-05	0.00143326	1.77631
Solyc04g009910.3.1	phosphoenolpyruvate carboxylase kinase 1	2.42798e-05	0.00145501	-2.21425
Solyc06g005813.1.1	Copper transporter, putative (AHRD V3.3 *** A0A061GWU0_THECC)	2.4447e-05	0.00146107	-7.59534
Solyc03g005260.3.1	ATP-sulfurylase (AHRD V3.3 *** Q1W2K0_CAMSI)	2.47536e-05	0.00146766	2.17805
Solyc01g103030.3.1	Major facilitator superfamily protein (AHRD V3.3 *** AT1G59740.1)	2.47544e-05	0.00146766	1.8583
Solyc02g084740.3.1	Cytochrome P450 (AHRD V3.3 *** D7MBI4_ARALL)	2.48136e-05	0.00146766	-1.10812
Solyc08g029000.3.1	Lipoxygenase (AHRD V3.3 *** Q43800_TOBAC)	2.48227e-05	0.00146766	-1.71565
Solyc12g008660.1.1	Zinc finger transcription factor 73	2.50878e-05	0.00147938	1.23353
Solyc01g110340.3.1	Endoglucanase (AHRD V3.3 *** M0ZU30_SOLTU)	2.51703e-05	0.00148029	-1.41095
Solyc07g062810.3.1	Branched-chain-amino-acid aminotransferase-like protein (AHRD V3.3 *** I3SQ86_MEDTR)	2.54738e-05	0.00149417	-2.11536
Solyc07g055080.3.1	Proteasome subunit alpha type (AHRD V3.3 *** K4CG47_SOLLC)	2.56737e-05	0.00150065	-1.24168
Solyc11g066720.2.1	UDP-apiose/xylose synthase (AHRD V3.3 *** Q2I2N3_SOLTU)	2.57923e-05	0.00150065	-1.11448
Solyc04g064920.3.1	Glycolipid transfer protein domain-containing protein (AHRD V3.3 *** A0A118JYI2_CYNCS)	2.5804e-05	0.00150065	-2.38433
Solyc08g080240.3.1	NADH dehydrogenase 1 alpha subcomplex subunit 8 (AHRD V3.3 *** A0A0K9PKB1_ZOSMR)	2.58557e-05	0.00150065	-1.30022
Solyc09g091990.3.1	Kinase family protein (AHRD V3.3 *-* B9IJH3_POPTR)	2.59364e-05	0.00150139	1.66398
Solyc01g096720.3.1	zinc induced facilitator-like 1 (AHRD V3.3 *** AT5G13750.1)	2.61087e-05	0.00150742	-7.44722
Solyc02g081730.3.1	Reticulon-like protein (AHRD V3.3 *** A0A0V0IQH2_SOLCH)	2.63403e-05	0.00150903	-1.17553
Solyc06g066030.3.1	TPX2 (targeting protein for Xklp2) protein family (AHRD V3.3 *** AT4G32330.4)	2.63413e-05	0.00150903	-1.02267
Solyc03g098490.1.1	LOW QUALITY:Cotton fiber expressed protein (AHRD V3.3 *** A0A109XNG5_GOSHI)	2.67768e-05	0.00153001	1.61401
Solyc05g050360.3.1	cyclic nucleotide gated channel 1 (AHRD V3.3 *** AT5G53130.1)	2.71288e-05	0.00154016	1.1934
Solyc07g065890.3.1	Uridine kinase (AHRD V3.3 *** K4CHR5_SOLLC)	2.71632e-05	0.00154016	-1.3066
Solyc07g043460.3.1	Cytochrome P450, putative (AHRD V3.3 *** A0A061E4E7_THECC)	2.7336e-05	0.00154599	-2.08669
Solyc09g009530.3.1	alpha/beta-Hydrolases superfamily protein (AHRD V3.3 *** AT2G36290.1)	2.74397e-05	0.00154789	-1.02024
Solyc06g068680.3.1	Respiratory burst oxidase homolog (AHRD V3.3 *** Q84KK7_NICBE)	2.75186e-05	0.00154839	1.4953
Solyc01g005680.3.1	Cytokinin riboside 5'-monophosphate phosphoribohydrolase (AHRD V3.3 *** K4ASD4_SOLLC)	2.75911e-05	0.00154853	1.97406
Solyc03g083100.3.1	SUN-like protein 10	2.77289e-05	0.00155232	-3.64431
Solyc06g065180.3.1	SLL1 protein (AHRD V3.3 *** I3S1M4_MEDTR)	2.80932e-05	0.00156828	-1.11023
Solyc04g054930.3.1	Trehalose 6-phosphate phosphatase (AHRD V3.3 *** M1BUG9_SOLTU)	2.81686e-05	0.00156828	-1.36922
Solyc03g034320.3.1	Class I glutamine amidotransferase-like superfamily protein (AHRD V3.3 *** AT5G38200.1)	2.82906e-05	0.00156828	8.01041
Solyc11g008440.2.1	Amino acid transporter family protein (AHRD V3.3 *** B9HLH9_POPTR)	2.83115e-05	0.00156828	2.29581
Solyc03g119200.3.1	L-Ala-D/L-Glu epimerase (AHRD V3.3 *** A0A061FV22_THECC)	2.83684e-05	0.00156828	3.00854
Solyc07g005765.1.1	Ferredoxin-1, chloroplastic (AHRD V3.3 --* FER1_ORYSI)	2.86529e-05	0.00158006	-2.43929
Solyc04g007810.1.1	LOW QUALITY:Leguminosin group485 secreted peptide (AHRD V3.3 *** I3S1U4_MEDTR)	2.87289e-05	0.00158031	1.84323
Solyc04g011510.3.1	triosephosphate isomerase (AHRD V3.3 *** AT3G55440.1)	2.88121e-05	0.00158095	-1.37466
Solyc01g091260.3.1	Myeloid leukemia factor 1 (AHRD V3.3 *** A0A0B0Q1A9_GOSAR)	2.90723e-05	0.00159128	1.74143
Solyc05g017980.3.1	Microtubule-associated protein 70-2 (AHRD V3.3 *** A0A0B2QPG9_GLYSO)	2.92472e-05	0.0015969	-1.10486
Solyc11g005050.2.1	Mitochondrial ATP synthase 6 kDa subunit (AHRD V3.3 *** A0A0K9PE24_ZOSMR)	2.97579e-05	0.00162078	-1.55732
Solyc08g077360.3.1	Dynamin, putative (AHRD V3.3 *** B9SKH8_RICCO)	3.01832e-05	0.0016399	3.65982
Solyc08g081810.3.1	Cation/H(+) antiporter (AHRD V3.3 *** A0A0K9NMD6_ZOSMR)	3.0449e-05	0.00164723	-2.21047
Solyc04g082200.2.1	LOW QUALITY:dehydrin	3.04671e-05	0.00164723	-1.15917
Solyc09g075300.3.1	Epoxide hydrolase, putative (AHRD V3.3 *** B9SAT9_RICCO)	3.07457e-05	0.00165824	-1.50496
Solyc11g009090.2.1	Polyadenylate-binding 2 (AHRD V3.3 *** A0A0B0MLP3_GOSAR)	3.11207e-05	0.00167096	-1.0106
Solyc03g096760.1.1	Response to low sulfur protein, putative (AHRD V3.3 *** G7J9Q1_MEDTR)	3.11427e-05	0.00167096	5.41784
Solyc07g043500.1.1	Glycosyltransferase (AHRD V3.3 *** K4CEK8_SOLLC)	3.12082e-05	0.00167096	-1.05246
Solyc10g083760.2.1	chloroplast threonine deaminase 1 precursor	3.13869e-05	0.00167647	1.01568
Solyc10g076510.2.1	Pyruvate decarboxylase (AHRD V3.3 *** Q8H9C6_SOLTU)	3.16447e-05	0.00168382	-2.5398
Solyc02g078380.3.1	Stem-specific protein TSJT1 (AHRD V3.3 *** A0A151T7D1_CAJCA)	3.17206e-05	0.00168382	-1.27602
Solyc10g074960.2.1	ubiquitin-specific protease 15 (AHRD V3.3 --* AT1G17110.3)	3.1753e-05	0.00168382	1.08168
Solyc12g009880.1.1	LOW QUALITY:Serine-rich protein-related (AHRD V3.3 *** A0A061GN42_THECC)	3.19683e-05	0.00169118	-1.72141
Solyc00g020545.1.1	Ferric reductase oxidase (AHRD V3.3 *-* V9HYU8_MANES)	3.22088e-05	0.00169984	-4.72178
Solyc01g080890.2.1	KH domain-containing protein / zinc finger (CCCH type) family protein (AHRD V3.3 --* AT5G06770.6)	3.2649e-05	0.00170583	-1.17617
Solyc10g086240.2.1	Glycosyltransferase (AHRD V3.3 *** V4SWV8_9ROSI)	3.27484e-05	0.00170583	-1.24167
Solyc03g114170.3.1	Deleted in split hand/splt foot protein 1 (AHRD V3.3 *** D2XQ35_IPOBA)	3.28551e-05	0.00170583	-1.04854
Solyc05g056480.3.1	Pyruvate dehydrogenase E1 component subunit alpha (AHRD V3.3 *** A0A068TWC7_COFCA)	3.2856e-05	0.00170583	-1.5912
Solyc03g119590.1.1	LOW QUALITY:NIMIN2c protein (AHRD V3.3 *** A0FJY4_TOBAC)	3.28898e-05	0.00170583	2.08448
Solyc04g016510.3.1	Transducin/WD40 repeat-like superfamily protein (AHRD V3.3 *** A0A0K9PSA6_ZOSMR)	3.29009e-05	0.00170583	1.05645
Solyc08g065540.3.1	Phosphatase 2C family protein (AHRD V3.3 *** A0A061GL17_THECC)	3.29095e-05	0.00170583	-3.189
Solyc03g005110.3.1	Cystatin/monellin superfamily protein (AHRD V3.3 -** AT2G37435.1)	3.29394e-05	0.00170583	-1.18947
Solyc12g019320.2.1	Protein DETOXIFICATION (AHRD V3.3 *** K4DDF8_SOLLC)	3.31533e-05	0.0017129	1.48477
Solyc02g084570.3.1	Cytochrome P450 family protein (AHRD V3.3 *** B9MXJ3_POPTR)	3.33493e-05	0.00171901	1.25959
Solyc06g074070.3.1	Receptor-kinase-like protein (AHRD V3.3 *** A0A072U3D4_MEDTR)	3.35305e-05	0.00172083	-1.64616
Solyc07g048070.3.1	Auxin induced-like protein (AHRD V3.3 *** A0A0K9NX81_ZOSMR)	3.35403e-05	0.00172083	1.08733
Solyc07g065380.4.1	putative zinc transporter	3.37425e-05	0.00172336	-1.22903
Solyc09g010230.2.1	B3 domain-containing protein family (AHRD V3.3 *** A0A151U3H1_CAJCA)	3.38072e-05	0.00172336	-1.90507
Solyc08g005800.3.1	Pectinacetylesterase family protein (AHRD V3.3 *** G7L754_MEDTR)	3.38294e-05	0.00172336	-1.9988
Solyc03g007530.3.1	ABC transporter family protein (AHRD V3.3 *** U5FPJ5_POPTR)	3.39015e-05	0.00172336	1.54553
Solyc07g056480.3.1	glutathione S-transferase/peroxidase	3.41181e-05	0.00172653	-1.20384
Solyc06g064960.3.1	Lipase, GDSL (AHRD V3.3 *** A0A124SDS7_CYNCS)	3.4193e-05	0.00172653	-3.22932
Solyc02g093250.3.1	Caffeoyl-CoA O-methyltransferase (AHRD V3.3 *** CAMT_SOLTU)	3.4198e-05	0.00172653	-1.79494
Solyc01g091740.3.1	U-box domain-containing protein 3 (AHRD V3.3 *** A0A0B2R036_GLYSO)	3.43644e-05	0.00173098	-1.20114
Solyc02g094860.2.1	Cytochrome P450, putative (AHRD V3.3 *** B9RSK4_RICCO)	3.46415e-05	0.00173707	3.40576
Solyc06g072700.3.1	Heavy metal transport/detoxification superfamily protein (AHRD V3.3 *** AT5G50740.5)	3.46424e-05	0.00173707	-1.79705
Solyc08g082040.3.1	Extra-large G-like protein (AHRD V3.3 *** G7L422_MEDTR)	3.47351e-05	0.00173777	1.10171
Solyc05g050870.3.1	Peroxidase (AHRD V3.3 *** K4C1C0_SOLLC)	3.48566e-05	0.00173992	-5.06222
Solyc12g007160.2.1	ABIL1-like protein (AHRD V3.3 *** B7FL53_MEDTR)	3.5018e-05	0.00174024	-2.19367
Solyc11g012410.2.1	myo-inositol monophosphatase 3	3.50381e-05	0.00174024	-1.32426
Solyc05g024240.3.1	Enoyl CoA hydratase/isomerase (AHRD V3.3 *** A0A0K9NXW3_ZOSMR)	3.5195e-05	0.00174024	-1.22312
Solyc06g050760.1.1	Wound-induced protein 1 (AHRD V3.3 *** WUN1_SOLTU)	3.5239e-05	0.00174024	2.09285
Solyc04g077010.3.1	Receptor protein kinase, putative (AHRD V3.3 *** B9R6R5_RICCO)	3.57309e-05	0.00175822	1.07937
Solyc07g047760.2.1	F-box protein family (AHRD V3.3 *** A0A151SU61_CAJCA)	3.57798e-05	0.00175822	3.86787
Solyc08g005880.3.1	Protein DETOXIFICATION (AHRD V3.3 *** K4CI77_SOLLC)	3.60281e-05	0.00176259	-3.28875
Solyc12g096840.2.1	Tyramine N-feruloyltransferase 4/11, putative (AHRD V3.3 *** B9T0B8_RICCO)	3.62627e-05	0.00177015	-5.50647
Solyc06g051550.3.1	fe inefficient	3.63471e-05	0.00177036	-3.37259
Solyc11g010780.1.1	UDP-glycosyltransferase (AHRD V3.3 *** A0A165XS50_DAUCA)	3.65511e-05	0.00177307	-1.74653
Solyc06g008265.1.1	Leucine-rich repeat receptor-like protein kinase family protein, putative (AHRD V3.3 *** A0A061GI31_THECC)	3.66629e-05	0.00177307	3.13233
Solyc01g112190.3.1	Plant regulator RWP-RK family protein (AHRD V3.3 *** AT4G35270.4)	3.67476e-05	0.00177307	-1.80439
Solyc03g120990.3.1	Malic enzyme (AHRD V3.3 *** M0ZRW2_SOLTU)	3.68036e-05	0.00177307	2.24308
Solyc02g063410.3.1	hydroxyproline-rich glycoprotein family protein (AHRD V3.3 *** AT5G65660.1)	3.76773e-05	0.00180962	5.06309
Solyc09g010400.3.1	Histone H2A (AHRD V3.3 *** K4CR67_SOLLC)	3.77272e-05	0.00180962	-1.76946
Solyc03g114940.3.1	Cytochrome P450 (AHRD V3.3 *** A0A103Y3J6_CYNCS)	3.78078e-05	0.00180962	3.09674
Solyc06g067970.2.1	DUF1644 family protein (AHRD V3.3 *** G7LIM9_MEDTR)	3.82157e-05	0.00181911	-1.31064
Solyc08g066370.2.1	Serine/threonine protein phosphatase 7 long form isogeny (AHRD V3.3 *-* A0A151SE46_CAJCA)	3.82594e-05	0.00181911	-4.06191
Solyc03g113610.3.1	Protein CLP1 homolog (AHRD V3.3 *-* W1PAU8_AMBTC)	3.83195e-05	0.00181911	1.43142
Solyc01g008110.3.1	Cytochrome P450 (AHRD V3.3 *** A0A118JS81_CYNCS)	3.83352e-05	0.00181911	-1.15365
Solyc06g076270.3.1	Telomere-binding family protein (AHRD V3.3 *** B9HPG4_POPTR)	3.8461e-05	0.0018197	2.12929
Solyc02g068280.3.1	subtilisin-like protein	3.85122e-05	0.0018197	1.05656
Solyc01g065980.3.1	Ethylene Response Factor E.4	3.86071e-05	0.0018203	-3.29136
Solyc07g045460.3.1	SNF1-related protein kinase regulatory subunit beta-2 (AHRD V3.3 *** AT4G16360.1)	3.88213e-05	0.00182277	-2.44836
Solyc07g053280.3.1	Ketol-acid reductoisomerase (AHRD V3.3 *** K4CFM5_SOLLC)	3.89341e-05	0.00182277	1.46019
Solyc02g090210.3.1	GDSL esterase/lipase family (AHRD V3.3 *** A0A151RJ07_CAJCA)	3.90052e-05	0.00182277	1.5736
Solyc03g114100.1.1	4-coumarate:CoA ligase 1 (AHRD V3.3 --* AT1G51680.3)	3.90447e-05	0.00182277	-1.32759
Solyc07g043400.1.1	LOW QUALITY:C2H2 and C2HC zinc fingers superfamily protein (AHRD V3.3 --* AT5G26749.2)	3.90717e-05	0.00182277	-2.02372
Solyc03g120560.3.1	Major facilitator superfamily protein (AHRD V3.3 *** AT1G52190.1)	3.94023e-05	0.00183372	1.08731
Solyc04g076480.3.1	MAP kinase kinase kinase 34	3.95134e-05	0.00183372	1.11489
Solyc06g074420.1.1	Cytochrome P450 family protein (AHRD V3.3 *** B9HQW0_POPTR)	3.95553e-05	0.00183372	-1.60834
Solyc07g062630.1.1	ABC transporter family protein (AHRD V3.3 *** B9I1V7_POPTR)	3.97304e-05	0.00183799	1.93071
Solyc05g054590.3.1	UDP-glucuronate decarboxylase 1 (AHRD V3.3 *** Q6IVK5_TOBAC)	3.99661e-05	0.00184132	-1.383
Solyc12g011030.2.1	xyloglucan endotransglucosylase-hydrolase 9	4.01737e-05	0.00184132	-2.83703
Solyc05g006830.3.1	Thioredoxin family protein (AHRD V3.3 *** B9IJS4_POPTR)	4.02769e-05	0.00184132	-2.0646
Solyc02g081830.3.1	Haloacid dehalogenase-like hydrolase domain-containing protein 3 (AHRD V3.3 *** W9RRW5_9ROSA),Pfam:PF00702	4.02921e-05	0.00184132	-1.36778
Solyc07g008420.3.1	Blue copper (AHRD V3.3 *** A0A0B0N2W0_GOSAR)	4.0416e-05	0.00184132	-3.68611
Solyc09g083210.3.1	Receptor-like protein kinase (AHRD V3.3 *** W0TR82_ACAMN)	4.06541e-05	0.00184132	1.08018
Solyc03g114000.3.1	Pollen-specific protein SF3, putative (AHRD V3.3 *** Q53J16_SOLLC)	4.06977e-05	0.00184132	-1.53203
Solyc09g074855.1.1	Cytochrome b-c1 complex subunit 6 (AHRD V3.3 *** A0A0V0GP56_SOLCH)	4.07875e-05	0.00184132	-1.07012
Solyc08g077780.3.1	Protein kinase (AHRD V3.3 *** Q39868_SOYBN)	4.08053e-05	0.00184132	-1.0756
Solyc01g107540.3.1	Plant basic secretory family protein (AHRD V3.3 *** B9GHT3_POPTR)	4.08336e-05	0.00184132	-3.04628
Solyc06g084070.3.1	auxin-regulated IAA2	4.10244e-05	0.00184132	-2.72767
Solyc01g073700.3.1	LOW QUALITY:14-3-3 protein 7 (AHRD V3.3 --* 14337_SOLLC)	4.10478e-05	0.00184132	2.91762
Solyc09g010440.3.1	Actin depolymerizing factor, putative (AHRD V3.3 *** B9T4D2_RICCO)	4.11175e-05	0.00184132	-1.10236
Solyc02g092550.3.1	LOB domain-containing protein, putative (AHRD V3.3 *** B9SGY6_RICCO)	4.11243e-05	0.00184132	1.91896
Solyc02g068080.3.1	Chloride channel protein (AHRD V3.3 *** M1A9T9_SOLTU)	4.14201e-05	0.00184581	2.11152
Solyc04g007630.2.1	Heavy metal transport/detoxification superfamily protein (AHRD V3.3 *** AT1G71050.1)	4.14531e-05	0.00184581	4.89326
Solyc01g106610.2.1	LEPR1A1A	4.14855e-05	0.00184581	-3.43709
Solyc08g083280.3.1	Alcohol dehydrogenase, putative (AHRD V3.3 *** B9RYV6_RICCO)	4.19423e-05	0.00185976	-1.06345
Solyc10g076240.2.1	Peroxidase (AHRD V3.3 *** A0A0E0NC86_ORYRU)	4.19769e-05	0.00185976	-1.90125
Solyc06g074850.3.1	Carboxypeptidase (AHRD V3.3 *** K4C9K1_SOLLC)	4.20514e-05	0.00185976	-1.19415
Solyc12g009820.2.1	Monogalactosyldiacylglycerol synthase (AHRD V3.3 *** G7JGJ5_MEDTR)	4.2235e-05	0.00186382	-2.47709
Solyc02g084710.3.1	Thioredoxin (AHRD V3.3 *** E2GMW1_VITVI)	4.24367e-05	0.00186561	-1.6857
Solyc02g069940.3.1	WPP domain associated protein	4.28463e-05	0.00187388	1.00286
Solyc01g095020.3.1	Chorismate synthase (AHRD V3.3 *** A0A0B0NMD4_GOSAR)	4.28497e-05	0.00187388	1.16538
Solyc02g093365.1.1	Sucrase/ferredoxin family protein (AHRD V3.3 *** A0A072U613_MEDTR)	4.2879e-05	0.00187388	1.03725
Solyc08g061820.3.1	F-box / LRR-repeat protein (AHRD V3.3 *** F8WLC8_CITUN)	4.32657e-05	0.00188705	1.04907
Solyc09g005970.1.1	ABC transporter family protein (AHRD V3.3 *** B9ICA5_POPTR)	4.34178e-05	0.00188996	1.69457
Solyc01g088550.3.1	Purine permease family protein (AHRD V3.3 *** B9I8W9_POPTR)	4.38374e-05	0.00190064	1.16592
Solyc01g066870.3.1	Protein phosphatase 2C family protein (AHRD V3.3 *** AT3G16560.4)	4.39211e-05	0.00190064	1.01377
Solyc04g015585.1.1	Ozone-responsive stress related protein (AHRD V3.3 *** I0J1A6_9ORYZ)	4.43054e-05	0.00191353	-1.62456
Solyc08g006070.3.1	Protein AIG2, putative (AHRD V3.3 *** B9SPS5_RICCO)	4.46051e-05	0.00192272	-1.61175
Solyc09g005110.3.1	Pyruvate decarboxylase (AHRD V3.3 *** Q8H9C6_SOLTU)	4.49414e-05	0.00193344	-2.88798
Solyc02g079760.3.1	basic helix-loop-helix (bHLH) DNA-binding superfamily protein (AHRD V3.3 *-* AT1G61660.7)	4.5357e-05	0.00194753	1.22495
Solyc01g102340.3.1	R2R3MYB transcription factor 61	4.55262e-05	0.0019497	-1.8339
Solyc04g016180.3.1	Glycosyltransferase, putative (AHRD V3.3 *** B9T5B7_RICCO)	4.55838e-05	0.0019497	-3.42474
Solyc06g066170.3.1	Isoflavone reductase homolog (AHRD V3.3 *** IFRH_LUPAL)	4.60669e-05	0.00196155	-1.43418
Solyc01g111380.3.1	Actin-depolymerizing factor (AHRD V3.3 *** A0A151TUH5_CAJCA)	4.61215e-05	0.00196155	-1.12671
Solyc04g048900.3.1	Calreticulin (AHRD V3.3 *** G7KRL3_MEDTR)	4.61269e-05	0.00196155	1.49419
Solyc11g030730.2.1	Cytochrome P450 (AHRD V3.3 *** Q0PNH1_CAPCH)	4.63078e-05	0.00196361	1.86022
Solyc06g007240.3.1	BAG family molecular chaperone regulator 2 (AHRD V3.3 *** A0A0B2PCD3_GLYSO)	4.63608e-05	0.00196361	-1.66778
Solyc10g081730.2.1	TPX2 (targeting protein for Xklp2) protein family (AHRD V3.3 *** AT2G35880.3)	4.65242e-05	0.00196361	-1.4374
Solyc09g083200.3.1	Receptor-like protein kinase (AHRD V3.3 *** W0TR82_ACAMN)	4.65306e-05	0.00196361	1.51536
Solyc07g065280.3.1	NADH-ubiquinone oxidoreductase subunit (AHRD V3.3 *** A0A1D1ZJA2_9ARAE)	4.66332e-05	0.00196419	-1.48505
Solyc06g019170.3.1	Delta-1-pyrroline-5-carboxylate synthetase (AHRD V3.3 *** G3M3X3_SOLTO)	4.69424e-05	0.00197129	1.23095
Solyc07g016215.1.1	Organ specific protein (AHRD V3.3 *** A0A103YKI8_CYNCS)	4.69801e-05	0.00197129	1.6602
Solyc02g067620.2.1	Metal tolerance protein 8 (AHRD V3.3 *** MTP8_ORYSJ)	4.71487e-05	0.00197462	1.23772
Solyc09g014870.1.1	Copper transporter family protein (AHRD V3.3 *** B9HPB1_POPTR)	4.74372e-05	0.00198018	-3.14168
Solyc05g005470.3.1	Nucleoredoxin 1	4.7562e-05	0.00198018	-3.9799
Solyc04g074770.2.1	Phage capsid scaffolding protein (GPO) serine peptidase (AHRD V3.3 *-* G7KAI6_MEDTR)	4.75864e-05	0.00198018	-1.80176
Solyc02g071350.3.1	ABC transporter B family protein (AHRD V3.3 *** G7ILW7_MEDTR)	4.76397e-05	0.00198018	3.06246
Solyc02g071090.3.1	Purine permease (AHRD V3.3 *** A0A072UW47_MEDTR)	4.77924e-05	0.0019828	-2.18775
Solyc01g109580.3.1	Adenylyl cyclase-associated protein (AHRD V3.3 *** K4B3H1_SOLLC)	4.82607e-05	0.0019954	-1.68856
Solyc03g097010.3.1	NADH-ubiquinone oxidoreductase-related protein	4.82764e-05	0.0019954	-1.15275
Solyc05g051230.3.1	Adenylyltransferase and sulfurtransferase MOCS3 (AHRD V3.3 *-* A0A078EZM7_BRANA)	4.84483e-05	0.00199694	1.00397
Solyc06g071310.3.1	Pollen-specific protein SF3, putative (AHRD V3.3 *** Q53J16_SOLLC)	4.84943e-05	0.00199694	-1.31683
Solyc11g008880.2.1	ROP-interactive CRIB motif protein (AHRD V3.3 *** Q2HW10_MEDTR)	4.87601e-05	0.00200341	-2.50077
Solyc09g072660.3.1	FAD-binding Berberine family protein (AHRD V3.3 *** A0A061G813_THECC)	4.88326e-05	0.00200341	-1.38839
Solyc02g090120.1.1	LOW QUALITY:Inositol 1,4,5-trisphosphate receptor-interacting protein-like 2 (AHRD V3.3 -** A0A1D1XL30_9ARAE)	4.94238e-05	0.0020209	-3.51497
Solyc01g080020.2.1	Eukaryotic aspartyl protease family protein, putative (AHRD V3.3 *** A0A061ELJ0_THECC)	4.96654e-05	0.0020209	2.85762
Solyc02g083400.3.1	RING/U-box superfamily protein (AHRD V3.3 *** A0A061DF87_THECC)	4.98532e-05	0.0020209	1.25933
Solyc03g020010.1.1	miraculin	4.9929e-05	0.0020209	-3.07228
Solyc02g078170.2.1	Clade VII lectin receptor kinase (AHRD V3.3 *** A0A0K1U1X8_SOLLC)	5.00314e-05	0.0020209	1.48426
Solyc04g078740.2.1	Subtilisin-like protease (AHRD V3.3 *** W9SHY0_9ROSA)	5.00617e-05	0.0020209	1.70913
Solyc06g050530.3.1	Laccase (AHRD V3.3 *** I1M7Q3_SOYBN)	5.0126e-05	0.0020209	1.90357
Solyc07g063350.3.1	COP1-interacting protein, putative (AHRD V3.3 *** A0A072VAF6_MEDTR)	5.02594e-05	0.0020209	-1.54181
Solyc01g060260.3.1	Glycine-rich protein family (AHRD V3.3 *-* AT5G49350.2)	5.03178e-05	0.0020209	1.59784
Solyc10g086100.2.1	Proteinase inhibitor (AHRD V3.3 *** A0A0R4WSF0_TOBAC)	5.03324e-05	0.0020209	-1.50558
Solyc02g069730.3.1	CASP-like protein (AHRD V3.3 *** K4B7V5_SOLLC)	5.03557e-05	0.0020209	2.04293
Solyc06g063210.3.1	glutamate receptor-like 2.5	5.0736e-05	0.00202983	1.17837
Solyc02g077420.3.1	Phospholipase A1 (AHRD V3.3 *** A5YW95_CAPAN)	5.07619e-05	0.00202983	3.43135
Solyc05g056000.3.1	alpha/beta-Hydrolases superfamily protein (AHRD V3.3 *** AT5G19290.1)	5.101e-05	0.0020324	-1.45053
Solyc01g106920.3.1	Nucleobase-ascorbate transporter-like protein (AHRD V3.3 *** G7LFG1_MEDTR)	5.12481e-05	0.00203278	1.36223
Solyc02g084860.1.1	BZIP transcription factor family protein (AHRD V3.3 *** B9H4F3_POPTR)	5.13104e-05	0.00203278	-2.01926
Solyc02g065170.3.1	L-ascorbate oxidase like (AHRD V3.3 *** A0A0B2RUS1_GLYSO)	5.14083e-05	0.00203278	-1.34773
Solyc03g097500.3.1	Feruloyl transferase (AHRD V3.3 *** D5FPG8_SOLTU)	5.14195e-05	0.00203278	1.15961
Solyc01g107190.3.1	LOB domain-containing protein, putative (AHRD V3.3 *** B9SGY6_RICCO)	5.15923e-05	0.00203278	2.34912
Solyc02g079020.3.1	B3 domain-containing protein (AHRD V3.3 *-* W9QZ54_9ROSA)	5.16358e-05	0.00203278	1.00362
Solyc01g106640.2.1	Pathogenesis-related protein 1 (AHRD V3.3 *** E2GEU2_9ROSI)	5.20587e-05	0.00204471	-10.8018
Solyc02g092140.1.1	Protein PHLOEM PROTEIN 2-LIKE A10 (AHRD V3.3 *** A0A0B2PZA4_GLYSO)	5.22501e-05	0.00204859	1.29901
Solyc04g076880.3.1	phosphoenolpyruvate carboxykinase	5.25031e-05	0.00205487	1.61705
Solyc02g068380.3.1	allantoate amidohydrolase (AHRD V3.3 *** AT4G20070.1)	5.27543e-05	0.00206105	-1.06608
Solyc12g098110.1.1	LOW QUALITY:Self-incompatibility S1 family protein (AHRD V3.3 *** Q9LIQ2_ARATH)	5.32144e-05	0.00207536	4.20147
Solyc05g056385.1.1	Protein disulfide-isomerase (AHRD V3.3 *** K4C2W4_SOLLC)	5.33275e-05	0.00207611	4.00272
Solyc07g008630.1.1	Leucine-rich repeat receptor-like protein kinase family protein (AHRD V3.3 *** AT4G08850.2)	5.34928e-05	0.00207889	1.63331
Solyc05g008150.3.1	Metallocarboxypeptidase inhibitor (AHRD V3.3 *** O24373_SOLTU)	5.45112e-05	0.00211104	-8.27461
Solyc01g094835.1.1	Serine/threonine-protein kinase (AHRD V3.3 *** M0ZGV5_SOLTU)	5.55727e-05	0.00214132	1.30211
Solyc11g068440.2.1	Glucan endo-1,3-beta-glucosidase, putative (AHRD V3.3 *** B9SCU1_RICCO)	5.56219e-05	0.00214132	-1.27138
Solyc04g005170.1.1	BZip transcription factor (AHRD V3.3 *** Q9AT29_PHAVU)	5.56506e-05	0.00214132	1.72264
Solyc12g008330.2.1	F-box protein, putative (AHRD V3.3 *-* A2Q1T0_MEDTR)	5.57078e-05	0.00214132	1.1028
Solyc08g076880.3.1	Nodulin26-like intrinsic protein 31 (AHRD V3.3 --* K4C978_SOLLC)	5.61661e-05	0.00215226	1.20874
Solyc04g071610.3.1	Abscicic acid stress ripening 1	5.62569e-05	0.00215226	-1.86438
Solyc10g080970.2.1	Methylenetetrahydrofolate dehydrogenase, putative (AHRD V3.3 *** B9T0V4_RICCO)	5.65665e-05	0.00216037	-1.12196
Solyc04g079300.3.1	Calcineurin-like metallo-phosphoesterase superfamily protein (AHRD V3.3 *** AT4G11800.1)	5.67177e-05	0.00216241	1.07718
Solyc12g096880.2.1	Disease resistance protein (TIR-NBS-LRR class) family (AHRD V3.3 *-* AT3G44670.2)	5.70851e-05	0.00216884	2.74871
Solyc06g006080.3.1	thiamine biosynthesis protein ThiC	5.71804e-05	0.00216884	2.46586
Solyc05g055310.3.1	Heavy metal transport/detoxification superfamily protein (AHRD V3.3 *-* AT5G27690.1)	5.76076e-05	0.00217757	-1.39874
Solyc09g090810.2.1	Histone-lysine N-methyltransferase (AHRD V3.3 *** A0A0K9P7F6_ZOSMR)	5.80236e-05	0.00218955	1.08068
Solyc01g090340.2.1	Ethylene-responsive transcription factor, putative (AHRD V3.3 *** B9RD03_RICCO)	5.84006e-05	0.00219361	-1.83372
Solyc11g073150.1.1	LOW QUALITY:Late embryogenesis abundant protein-like protein (AHRD V3.3 *** F4JB74_ARATH)	5.84196e-05	0.00219361	-4.06713
Solyc04g077620.1.1	LOW QUALITY:Spc97 / Spc98 family of spindle pole body (SBP) component (AHRD V3.3 --* AT1G80260.3)	5.85321e-05	0.00219361	-3.02537
Solyc02g089170.3.1	Alpha-1,4-glucan-protein synthase [UDP-forming] 1 (AHRD V3.3 *** UPTG1_SOLTU)	5.87206e-05	0.00219361	-3.67174
Solyc01g111075.1.1	Snakin-2 (AHRD V3.3 *** U3GLC8_SOLNI)	5.87264e-05	0.00219361	-1.10977
Solyc11g011960.2.1	UDP-GLUCOSE PYROPHOSPHORYLASE 1 (AHRD V3.3 *** AT3G03250.1)	5.91361e-05	0.00220519	-1.00602
Solyc03g121330.3.1	60S ribosomal protein L28, putative (AHRD V3.3 *** B9RKC5_RICCO)	5.9713e-05	0.00221724	-1.10064
Solyc08g079430.3.1	partialcopper-containing amine oxidase	5.9755e-05	0.00221724	-1.9549
Solyc02g084210.1.1	GDP-mannose 4,6 dehydratase 1 (AHRD V3.3 *** GMD1_ARATH)	5.99565e-05	0.00221724	-2.41462
Solyc10g085920.2.1	UDP-glucuronate decarboxylase protein 1 (AHRD V3.3 *** N0A9W0_POPTO)	6.00787e-05	0.00221724	-1.57715
Solyc09g072820.3.1	Cellulose synthase (AHRD V3.3 *** M5VVD4_PRUPE)	6.00809e-05	0.00221724	-1.57631
Solyc02g076670.3.1	MYB-like transcription factor family protein (AHRD V3.3 *** A0A072TT31_MEDTR)	6.01612e-05	0.00221724	1.78784
Solyc03g115870.3.1	Thioredoxin (AHRD V3.3 *** A0A072UTZ5_MEDTR)	6.14076e-05	0.00225566	-1.26142
Solyc03g098240.3.1	glutamate decarboxylase	6.21383e-05	0.00227097	2.86333
Solyc12g005200.2.1	Electron transfer flavoprotein alpha subunit (AHRD V3.3 *** B9I0B5_POPTR)	6.2383e-05	0.00227097	-1.22617
Solyc04g014900.3.1	Non-specific serine/threonine protein kinase (AHRD V3.3 *-* M1A662_SOLTU)	6.25284e-05	0.00227097	1.52219
Solyc12g009300.3.1	sucrose synthase (SuSy)	6.26878e-05	0.00227097	-2.43776
Solyc02g062890.2.1	polyol monosaccharide transporter 5	6.27478e-05	0.00227097	3.27954
Solyc01g094790.3.1	Cysteine synthase (AHRD V3.3 *** K4AZL9_SOLLC)	6.28489e-05	0.00227097	-1.49512
Solyc08g066490.3.1	Receptor protein kinase CLAVATA1, putative (AHRD V3.3 *** B9RRZ6_RICCO)	6.28514e-05	0.00227097	1.45743
Solyc11g066680.1.1	Glycosyltransferase (AHRD V3.3 *** K4D9S5_SOLLC)	6.33046e-05	0.00228291	-1.36363
Solyc01g009610.3.1	Peptidyl-prolyl cis-trans isomerase (AHRD V3.3 *** A0A0K9NN67_ZOSMR)	6.33883e-05	0.00228291	-1.15754
Solyc01g107560.3.1	Glycosyltransferase (AHRD V3.3 *** K4B2X2_SOLLC)	6.35465e-05	0.00228488	-1.18544
Solyc01g104830.2.1	Vacuolar iron transporter family protein (AHRD V3.3 *** A0A061G788_THECC)	6.41288e-05	0.00230208	-3.00618
Solyc08g078695.1.1	Heat-shock protein, putative (AHRD V3.3 *** B9SSG1_RICCO)	6.43632e-05	0.00230675	-2.47769
Solyc04g074510.3.1	tft3 14-3-3	6.45372e-05	0.00230695	-1.09042
Solyc05g012790.3.1	S-acyltransferase (AHRD V3.3 *** K4BY01_SOLLC)	6.48646e-05	0.00230975	-1.12182
Solyc11g020040.2.1	heat shock protein 70	6.5087e-05	0.00231394	1.31138
Solyc02g065470.1.1	pathogenesis-related protein-1-like protein (AHRD V3.3 *** AT2G19990.1)	6.54867e-05	0.00231915	-1.98452
Solyc09g098290.3.1	Receptor protein kinase, putative (AHRD V3.3 *** B9RWV4_RICCO)	6.55125e-05	0.00231915	-1.70963
Solyc12g056470.1.1	LOW QUALITY:Plant/T3A5-60 protein (AHRD V3.3 --* G7ZW21_MEDTR)	6.55484e-05	0.00231915	1.59347
Solyc01g103470.2.1	Cytosolic Fe-S cluster assembly factor nar-1 (AHRD V3.3 *** A0A1D1Z971_9ARAE)	6.56653e-05	0.00231958	-2.46872
Solyc12g006880.2.1	PPPDE thiol peptidase family protein, putative (AHRD V3.3 *** I3T9Q3_MEDTR)	6.61096e-05	0.00233155	-1.14317
Solyc01g086820.3.1	Histone H3 (AHRD V3.3 *** A0A068VC55_COFCA)	6.64027e-05	0.00233683	-2.68561
Solyc08g059730.1.1	Serine/threonine-protein kinase (AHRD V3.3 *** K4CKL7_SOLLC)	6.65397e-05	0.00233683	1.32696
Solyc07g065970.1.1	Chaperone protein DNAj, putative (AHRD V3.3 *** B9SXA3_RICCO)	6.65763e-05	0.00233683	-2.40709
Solyc04g051500.3.1	Transporter-related family protein (AHRD V3.3 *** A9PB03_POPTR)	6.67808e-05	0.00233902	-1.25594
Solyc00g322635.1.1	MLP-like protein 28 (AHRD V3.3 *** AT1G70830.2)	6.68863e-05	0.00233902	1.91373
Solyc07g056470.3.1	Glutathione S-transferase-like protein (AHRD V1 **** Q8GVD1_SOLLC)	6.6956e-05	0.00233902	-2.90215
Solyc10g008400.1.1	RING/U-box superfamily protein (AHRD V3.3 *-* AT1G74990.1)	6.72205e-05	0.00233988	-1.19567
Solyc10g008120.3.1	O-methyltransferase (AHRD V3.3 *** A0A1B4Z3W3_9ROSA)	6.72616e-05	0.00233988	1.75387
Solyc04g080270.3.1	Cytochrome c oxidase subunit 3 (AHRD V3.3 *** A0A0B0MIX5_GOSAR)	6.72981e-05	0.00233988	1.09481
Solyc04g081890.1.1	RING/U-box superfamily protein (AHRD V3.3 *** A0A061FKT7_THECC)	6.75262e-05	0.00234163	2.14136
Solyc09g007650.2.1	Fasciclin-like arabinogalactan protein (AHRD V3.3 *-* D5KXI3_EUCNI)	6.75602e-05	0.00234163	-2.77716
Solyc07g041500.3.1	Cytochrome P450, putative (AHRD V3.3 *** A0A061GL91_THECC)	6.78868e-05	0.00234611	-2.70097
Solyc02g082260.3.1	3-hydroxy-3-methylglutaryl CoA reductase	6.79016e-05	0.00234611	-1.16735
Solyc11g068510.2.1	copper ion binding protein (AHRD V3.3 *** AT2G27730.4)	6.83717e-05	0.00235866	-1.02643
Solyc12g019890.2.1	Glucan endo-1,3-beta-glucosidase, putative (AHRD V3.3 *** B9SHH6_RICCO)	6.91709e-05	0.00237477	1.21824
Solyc01g108840.3.1	Receptor protein kinase, putative (AHRD V3.3 *** B9T5F6_RICCO)	6.94801e-05	0.00237542	1.25864
Solyc01g102330.3.1	Carbohydrate esterase plant-like protein (AHRD V3.3 *** G7J707_MEDTR)	6.9502e-05	0.00237542	-2.16901
Solyc05g024245.1.1	Enoyl CoA hydratase/isomerase (AHRD V3.3 *** A0A0K9NXW3_ZOSMR)	6.98349e-05	0.00237954	-1.14159
Solyc03g080020.3.1	UNC93-like protein (AHRD V3.3 *** A0A0B2SHJ9_GLYSO)	6.98379e-05	0.00237954	-1.59989
Solyc02g014730.3.1	Cytochrome P450 (AHRD V3.3 *** A0A103YA00_CYNCS)	7.00181e-05	0.00238201	1.57363
Solyc12g088390.1.1	Zinc-finger protein (AHRD V3.3 *** Q40899_PETHY)	7.0359e-05	0.00238994	-1.86903
Solyc05g014080.2.1	ACT domain-containing family protein (AHRD V3.3 *-* B9H7L7_POPTR)	7.07653e-05	0.00240005	-1.31924
Solyc03g118900.2.1	WAT1-related protein (AHRD V3.3 *** K4BM39_SOLLC)	7.12368e-05	0.00241234	-4.52881
Solyc04g074880.2.1	Purine permease-like protein (AHRD V3.3 *** G7J4H5_MEDTR)	7.13885e-05	0.00241378	1.33302
Solyc03g115640.3.1	DUF538 family protein (Protein of unknown function%2C DUF538) (AHRD V3.3 *** AT2G03350.1)	7.1543e-05	0.00241531	-2.55299
Solyc09g009020.3.1	enolase	7.16758e-05	0.00241611	-1.70507
Solyc10g038130.2.1	Pectinacetylesterase family protein (AHRD V3.3 *** AT2G46930.1)	7.18879e-05	0.00241623	-1.36788
Solyc01g006060.3.1	Dirigent protein (AHRD V3.3 *** K4ASH2_SOLLC)	7.20304e-05	0.00241623	-2.5867
Solyc11g072240.2.1	Calmodulin 4	7.20977e-05	0.00241623	-1.0914
Solyc05g005750.3.1	Trehalose-6-phosphate synthase, putative (AHRD V3.3 *** B9S4L7_RICCO)	7.21166e-05	0.00241623	2.12593
Solyc01g080790.3.1	Plant basic secretory family protein (AHRD V3.3 *** B9GHT3_POPTR)	7.26338e-05	0.00242988	-2.11579
Solyc03g006000.3.1	SolycHsfA4a	7.32852e-05	0.00244473	1.00723
Solyc03g117400.3.1	TOPLESS-related 1 (AHRD V3.3 *-* AT1G80490.3)	7.34672e-05	0.00244666	1.89249
Solyc06g050620.3.1	DUF399 family protein, putative (DUF399 and DUF3411) (AHRD V3.3 *** AT2G40400.2)	7.36379e-05	0.00244865	-1.27081
Solyc09g007680.3.1	RING/U-box superfamily protein (AHRD V3.3 *-* AT5G60580.3)	7.44441e-05	0.00246804	1.02002
Solyc09g065430.3.1	Lipid transfer protein (AHRD V3.3 *** G7K520_MEDTR)	7.47855e-05	0.00247211	1.00551
Solyc03g112950.3.1	Serine/Threonine-kinase ATM-like protein (AHRD V3.3 *** AT3G48190.2)	7.48301e-05	0.00247211	1.21352
Solyc05g051530.3.1	ABC transporter G family member (AHRD V3.3 *** A0A0K9NWI5_ZOSMR)	7.50605e-05	0.00247211	-1.69249
Solyc01g107100.3.1	LOW QUALITY:beta-1,4-xylosidase (AHRD V3.3 *** AT3G19615.1)	7.52767e-05	0.00247211	-1.61116
Solyc12g056510.2.1	Trihelix transcription factor GT-2 (AHRD V3.3 *** A0A0B2SAG9_GLYSO)	7.53494e-05	0.00247211	-1.47831
Solyc08g081890.3.1	ABC transporter family protein (AHRD V3.3 *** U5FPJ5_POPTR)	7.5583e-05	0.0024761	-1.88534
Solyc08g078330.3.1	2-oxoglutarate (2OG) and Fe(II)-dependent oxygenase superfamily protein (AHRD V3.3 *** AT4G16765.6)	7.62914e-05	0.00249333	2.47555
Solyc03g115000.3.1	Longifolia protein (AHRD V3.3 *** A0A072UUU5_MEDTR)	7.68978e-05	0.00250419	-1.72535
Solyc12g099600.2.1	Protein phosphatase 2C family protein (AHRD V3.3 *** AT3G16560.4)	7.6931e-05	0.00250419	1.61035
Solyc01g010270.3.1	SPIRAL1-like1 (AHRD V3.3 *** AT1G26355.1)	7.70068e-05	0.00250419	-1.00635
Solyc10g086030.2.1	Interactor of constitutive active ROPs 2, chloroplastic-like protein (AHRD V3.3 *** A0A0B0PSX8_GOSAR)	7.72872e-05	0.00250522	-1.77793
Solyc08g081760.2.1	Loricrin-like (AHRD V3.3 *** A0A0K9PKU0_ZOSMR)	7.73504e-05	0.00250522	1.66916
Solyc02g094050.3.1	Blue copper protein (AHRD V3.3 *** A0A0B2QX32_GLYSO)	7.73784e-05	0.00250522	-2.07549
Solyc10g076760.2.1	Kinase family protein (AHRD V3.3 *** B9IG83_POPTR)	7.76966e-05	0.00251185	1.46838
Solyc07g043420.3.1	2-oxoglutarate-dependent dioxygenase 2	7.81167e-05	0.00252014	-2.62719
Solyc12g011090.2.1	cellulose synthase, putative (DUF1644) (AHRD V3.3 --* AT3G24740.6)	7.87631e-05	0.00253514	2.42619
Solyc02g069250.3.1	Cinnamyl alcohol dehydrogenase (AHRD V3.3 *** A0A1B0YY99_DAUCA)	7.90552e-05	0.00253514	2.40779
Solyc06g071220.1.1	LOW QUALITY:Peptidase S41 family protein (AHRD V3.3 --* AT5G46390.2)	7.90884e-05	0.00253514	3.74164
Solyc12g006860.2.1	brassinosteroid hydroxylase	7.9105e-05	0.00253514	1.17641
Solyc12g010900.1.1	F-box protein (AHRD V3.3 *** T1RVG4_STRHE)	7.95328e-05	0.00254149	1.47595
Solyc06g067940.3.1	Cytochrome c oxidase subunit 5b (AHRD V3.3 *** Q1EMP4_PLAMJ)	7.97604e-05	0.0025421	-1.45339
Solyc10g054800.2.1	X-intrinsic protein 1.4	7.97821e-05	0.0025421	-6.73242
Solyc01g095820.2.1	RING/U-box superfamily protein (AHRD V3.3 *-* AT2G25410.1)	8.0084e-05	0.00254355	-2.62675
Solyc02g079500.4.1	Peroxidase (AHRD V1 **** Q50LG4_TOBAC)%3B contains Interpro domain(s) IPR019793 Peroxidases heam-ligand binding site IPR019794 Peroxidase%2C active site IPR002016 Haem peroxidase%2C plant/fungal/bacterial	8.04172e-05	0.00254355	1.44524
Solyc02g066960.3.1	Glycosyltransferase (AHRD V3.3 *** K4B728_SOLLC)	8.04296e-05	0.00254355	-2.32899
Solyc02g062600.3.1	Gamma carbonic anhydrase-like protein (AHRD V3.3 *** I3SYK2_MEDTR)	8.04586e-05	0.00254355	-1.32669
Solyc09g074450.1.1	LOW QUALITY:Hydroxyproline-rich glycoprotein (AHRD V3.3 *** B9I9X0_POPTR)	8.09149e-05	0.00254973	-2.27527
Solyc06g075500.3.1	Major facilitator superfamily protein (AHRD V3.3 *** AT3G45710.1)	8.10643e-05	0.00254989	1.46002
Solyc01g094830.3.1	Protein DETOXIFICATION (AHRD V3.3 *-* K4AZM3_SOLLC)	8.12345e-05	0.00255162	1.23061
Solyc12g042950.2.1	Plastidic ATP/ADP-transporter (AHRD V3.3 *** TLC1_SOLTU)	8.15553e-05	0.00255806	1.01912
Solyc07g053350.3.1	Trichome birefringence-like protein (AHRD V3.3 *** G7IKB9_MEDTR)	8.19693e-05	0.0025663	-1.08476
Solyc08g067920.3.1	Enhancer of polycomb-like transcription factor protein, putative isoform 1 (AHRD V3.3 *** A0A061GQB3_THECC)	8.27718e-05	0.00257168	1.0665
Solyc03g006210.2.1	Cysteine protease (AHRD V3.3 *** J7GPZ5_SOLCI)	8.27808e-05	0.00257168	4.32791
Solyc08g068330.3.1	Aspartate aminotransferase (AHRD V3.3 *** K4CM57_SOLLC)	8.29902e-05	0.00257168	-1.19098
Solyc07g054720.2.1	Type II proteinase inhibitor family protein (AHRD V3.3 -** B6SSS5_MAIZE)	8.30917e-05	0.00257168	-2.41228
Solyc01g110500.3.1	ENTH/VHS family protein (AHRD V3.3 *** A0A061GXX0_THECC)	8.31524e-05	0.00257168	1.31797
Solyc05g006750.3.1	Glutathione S-transferase family protein (AHRD V3.3 *** AT1G10370.1)	8.34409e-05	0.00257699	-2.34738
Solyc03g116370.3.1	RP/EB family microtubule-associated protein (AHRD V3.3 *** A0A072TJV8_MEDTR)	8.40594e-05	0.00258887	-2.53584
Solyc09g005630.3.1	trichome birefringence-like protein (DUF828) (AHRD V3.3 *** AT5G01360.1)	8.43049e-05	0.00259282	-2.52636
Solyc03g098300.1.1	Ornithine decarboxylase 2 (AHRD V3.3 *** A0A060IIA7_ATRBE)	8.45198e-05	0.00259581	-4.15891
Solyc01g099620.3.1	Respiratory burst oxidase, putative (AHRD V3.3 *** B9RFA3_RICCO)	8.46779e-05	0.00259706	-1.98341
Solyc04g014290.1.1	LOW QUALITY:Leguminosin group485 secreted peptide (AHRD V3.3 *** A0A072V4P7_MEDTR)	8.49998e-05	0.00260333	1.33836
Solyc12g005840.2.1	Ras-related small GTP-binding family protein (AHRD V3.3 *** AT3G21700.3)	8.54716e-05	0.00261078	-1.66496
Solyc08g006740.3.1	aromatic amino acid decarboxylase 2	8.54794e-05	0.00261078	2.07884
Solyc09g065770.1.1	LOW QUALITY:Ubiquitin-conjugating enzyme/RWD-like protein, putative (AHRD V3.3 *** A0A061DQB8_THECC)	8.57308e-05	0.00261485	1.80531
Solyc07g008560.3.1	Purple acid phosphatase (AHRD V3.3 *** K4CBX4_SOLLC)	8.62637e-05	0.00262564	-1.95965
Solyc02g091890.2.1	myb-like protein X (AHRD V3.3 *-* AT4G33740.5)	8.66052e-05	0.00262892	-1.0655
Solyc06g060013.1.1	Terpene synthase (AHRD V3.3 *** G5CV42_SOLLC)	8.67647e-05	0.00262892	2.3887
Solyc06g062940.3.1	RING-box protein (AHRD V3.3 *** Q2PYP4_ARAHY)	8.69991e-05	0.00262892	1.12738
Solyc06g069360.3.1	RING/U-box protein (AHRD V3.3 *-* AT3G05670.3)	8.70201e-05	0.00262892	1.1272
Solyc12g015690.2.1	Fasciclin-like arabinogalactan protein (AHRD V3.3 *** G7K0M1_MEDTR)	8.70244e-05	0.00262892	-2.92744
Solyc09g007770.2.1	plasma membrane intrinsic protein 2.1	8.71914e-05	0.00263037	-1.87188
Solyc10g083300.2.1	cell-wall invertase	8.74921e-05	0.00263585	-4.26945
Solyc06g076630.3.1	Peroxidase (AHRD V3.3 *** K4CA23_SOLLC)	8.77666e-05	0.00263649	1.65184
Solyc01g008620.3.1	Beta-1,3-glucanase (AHRD V3.3 *** Q9SYX6_TOBAC)	8.77829e-05	0.00263649	-2.44792
Solyc12g094700.2.1	Cysteine protease, putative (AHRD V3.3 *** B9R8S7_RICCO)	8.7871e-05	0.00263649	-1.23213
Solyc03g005960.3.1	protein kinase LESK1	8.81508e-05	0.0026413	2.80499
Solyc03g007825.1.1	Acidic endochitinase (AHRD V3.3 *** CHIA_ARATH)	8.83757e-05	0.00264373	-2.18168
Solyc04g078340.3.1	Cytochrome P450 (AHRD V3.3 *** C5NM78_TOBAC)	8.86697e-05	0.00264373	2.18992
Solyc06g048860.2.1	Laccase (AHRD V3.3 *** A0A022PYV8_ERYGU)	8.89012e-05	0.00264373	1.92904
Solyc10g080690.2.1	Patatin (AHRD V3.3 *** K4D2V9_SOLLC)	8.97212e-05	0.00266061	-1.59711
Solyc04g082970.3.1	electron protein, putative (Protein of unknown function, DUF547) (AHRD V3.3 *** AT1G43020.1)	9.01457e-05	0.00266537	-1.03527
Solyc05g056470.1.1	ABC transporter family protein (AHRD V3.3 *** B9H498_POPTR)	9.02733e-05	0.00266537	-2.44377
Solyc11g066820.2.1	Cellulose synthase-like protein (AHRD V3.3 *** L0ATP8_POPTO)	9.02801e-05	0.00266537	-1.21655
Solyc08g066160.3.1	Early nodulin 93 (AHRD V3.3 *** G7I281_MEDTR)	9.07167e-05	0.00266758	-1.1512
Solyc03g113680.3.1	Microtubule-associated protein TORTIFOLIA1 (AHRD V3.3 *** A0A151R900_CAJCA)	9.13396e-05	0.00268164	-1.16134
Solyc07g053270.3.1	Riboflavin kinase/fmn hydrolase (AHRD V3.3 *** A0A072VB74_MEDTR)	9.15586e-05	0.00268164	-2.20444
Solyc04g074830.1.1	LOW QUALITY:ENTH/ANTH/VHS superfamily protein, putative (AHRD V3.3 *** A0A061FE62_THECC)	9.24785e-05	0.00270142	1.7191
Solyc01g079780.3.1	Glycoprotein membrane GPI-anchored (AHRD V3.3 *** A0A061ELP1_THECC)	9.28474e-05	0.00270862	-3.50276
Solyc05g009720.3.1	Two-component response regulator (AHRD V3.3 *** W9RG69_9ROSA)	9.29751e-05	0.00270877	2.70451
Solyc02g031710.3.1	SBP (S-ribonuclease binding protein) family protein (AHRD V3.3 *** AT3G12920.1)	9.33972e-05	0.00271392	-1.26356
Solyc07g065700.3.1	Sec14p-like phosphatidylinositol transfer family protein (AHRD V3.3 *** AT1G55840.1)	9.41892e-05	0.00272287	-1.03435
Solyc05g052500.3.1	S-adenosyl-L-methionine-dependent methyltransferases superfamily protein (AHRD V3.3 *** AT2G40280.1)	9.42613e-05	0.00272287	-1.09535
Solyc03g093560.1.1	ethylene response factor C.6	9.44364e-05	0.00272287	-1.09368
Solyc11g065990.2.1	Actin (AHRD V3.3 *** ACT_GOSHI)	9.45528e-05	0.00272287	-2.19463
Solyc04g011600.3.1	Glycerol-3-phosphate acyltransferase (AHRD V3.3 *** G7KGS4_MEDTR)	9.45564e-05	0.00272287	1.27444
Solyc05g051400.3.1	Mitochondrial carrier protein (AHRD V3.3 *** A0A0K9PSM6_ZOSMR)	9.45673e-05	0.00272287	-2.37804
Solyc06g054300.1.1	Alpha/beta-Hydrolases superfamily protein (AHRD V3.3 *** A0A061EKQ6_THECC)	9.64749e-05	0.00276341	7.84381
Solyc12g015770.2.1	Cellulose synthase, putative (AHRD V3.3 *** B9S9W0_RICCO)	9.69404e-05	0.00276999	-1.1338
Solyc01g091160.4.1	arginase 1 ARG1	9.69551e-05	0.00276999	1.01289
Solyc11g007370.2.1	Glycosyltransferase (AHRD V3.3 *** K4D4Z8_SOLLC)	9.73508e-05	0.00277714	-4.30218
Solyc01g111500.3.1	R2R3MYB transcription factor 7	9.74568e-05	0.00277714	1.11242
Solyc06g072403.1.1	Type I inositol-1,4,5-trisphosphate 5-phosphatase CVP2 (AHRD V3.3 *-* A0A0B2RAB0_GLYSO)	9.76349e-05	0.00277864	2.17202
Solyc01g107670.2.1	Leucine-rich repeat receptor-like protein kinase family (AHRD V3.3 *** A0A0K9NH19_ZOSMR)	9.78241e-05	0.00278044	1.30592
Solyc05g008310.3.1	Serine/threonine-protein kinase (AHRD V3.3 *** M1D081_SOLTU)	9.80611e-05	0.00278112	1.67782
Solyc08g076530.3.1	RNA-binding family protein isoform 1 (AHRD V3.3 *** A0A061G6K6_THECC)	9.80995e-05	0.00278112	-1.29027
Solyc06g074170.3.1	NAC domain protein, (AHRD V3.3 *** A0A061GVZ7_THECC)	9.82336e-05	0.00278136	-2.43326
Solyc09g083290.3.1	auxin-regulated IAA14	9.84686e-05	0.00278163	-1.40224
Solyc01g092950.3.1	MADS-box transcription factor (AHRD V3.3 *** A0A072TQ92_MEDTR)	9.86119e-05	0.00278163	-1.14606
Solyc02g084590.3.1	GATA transcription factor (AHRD V3.3 *** K4BAX4_SOLLC)	9.86205e-05	0.00278163	1.14926
Solyc06g036350.3.1	NADH-ubiquinone oxidoreductase-like protein (AHRD V3.3 *** AT5G52840.1)	9.88582e-05	0.00278478	-1.07439
Solyc02g072180.3.1	Rab family GTPase (AHRD V3.3 *** D8SVZ0_SELML)	9.94476e-05	0.00279782	-1.26098
Solyc12g044630.2.1	Profilin (AHRD V3.3 *** M1CJS2_SOLTU)	9.98668e-05	0.00279962	-4.15466
Solyc02g089010.2.1	Receptor protein kinase, putative (AHRD V3.3 *-* B9RXG1_RICCO)	9.99299e-05	0.00279962	2.21045
Solyc03g113370.3.1	Ubiquitin carboxyl-terminal hydrolase-related protein (AHRD V3.3 *** AT3G47890.2)	0.000100662	0.00281409	1.19294
Solyc08g081480.3.1	Pectin lyase-like superfamily protein (AHRD V3.3 *** AT4G23500.1)	0.000101007	0.00281661	-1.63068
Solyc11g069250.2.1	Fasciclin-like arabinogalactan protein (AHRD V3.3 *** G7L2R9_MEDTR)	0.00010115	0.00281705	-2.73347
Solyc08g080080.3.1	WD40 repeat-containing protein (AHRD V3.3 *** A0A103XFY3_CYNCS)	0.000101471	0.00282135	-1.42344
Solyc01g106580.2.1	transmembrane protein (AHRD V3.3 *** AT5G65810.1)	0.000102115	0.00282966	-1.37423
Solyc03g119180.1.1	LOW QUALITY:Lysine--tRNA ligase (AHRD V3.3 --* V7B2W1_PHAVU)	0.000102374	0.00283328	5.03281
Solyc07g065110.1.1	Lipid transfer protein (AHRD V3.3 *** G7J041_MEDTR)	0.000102888	0.00284395	-3.46584
Solyc07g065300.2.1	Calcium-transporting ATPase (AHRD V3.3 *** A0A0S3T917_PHAAN)	0.000103627	0.0028608	3.6966
Solyc04g081150.3.1	Histone H3 (AHRD V3.3 *** K7VSQ3_MAIZE)	0.000104233	0.00287393	-1.10766
Solyc06g050870.3.1	Hypoxia-responsive family protein (AHRD V3.3 *** A0A061FYY0_THECC)	0.000104572	0.0028797	-8.16447
Solyc03g025890.2.1	DNA mismatch repair protein (AHRD V3.3 *** Q6DQL5_PETHY)	0.000105513	0.00289479	1.16273
Solyc01g107080.3.1	HXXXD-type acyl-transferase family protein, putative (AHRD V3.3 *** A0A061DGL0_THECC)	0.000105753	0.00289551	-1.38258
Solyc01g094370.3.1	remorin 2	0.000107198	0.00292954	-1.12376
Solyc05g051570.3.1	Ras-related protein (AHRD V3.3 *** W9QNC0_9ROSA)	0.000107818	0.00292954	-1.09042
Solyc01g080150.3.1	tRNA dimethylallyltransferase	0.000108077	0.00292954	1.81928
Solyc06g066100.3.1	Alba DNA/RNA-binding protein (AHRD V3.3 *** AT2G34160.1)	0.000108149	0.00292954	-1.082
Solyc02g067440.3.1	meloidogyne-induced giant cell protein DB114	0.000108236	0.00292954	-3.57273
Solyc12g100353.1.1	calpain-type cysteine protease family (AHRD V3.3 *** AT1G55350.6)	0.000108305	0.00292954	1.02219
Solyc09g011660.3.1	Adenine nucleotide alpha hydrolases-like superfamily protein (AHRD V3.3 *** AT3G53990.1)	0.000108369	0.00292954	-1.40523
Solyc09g008295.1.1	Thioredoxin, putative (AHRD V3.3 *** B9S0G2_RICCO)	0.00010857	0.00293138	-1.4089
Solyc01g022750.3.1	NADH dehydrogenase [ubiquinone] 1 alpha subcomplex subunit 6 (AHRD V3.3 *** A0A1D1XVP9_9ARAE)	0.000109204	0.0029377	-1.25354
Solyc02g079280.3.1	MYB transcription factor (AHRD V3.3 *** A0A0U3IU11_MESCR)	0.000110588	0.002957	3.25406
Solyc09g072700.3.1	Peroxidase (AHRD V3.3 *** K4CUU6_SOLLC)	0.000111964	0.00298761	-2.91199
Solyc09g007260.3.1	AP2-like ethylene-responsive transcription factor (AHRD V3.3 *** G7IU38_MEDTR)	0.000112471	0.00299646	1.14952
Solyc02g079010.3.1	Cotton fiber expressed protein (AHRD V3.3 *** A0A109Y892_GOSBA)	0.000112941	0.00300536	-1.54284
Solyc01g010350.3.1	Glucose-6-phosphate translocator	0.000113217	0.0030091	-4.90105
Solyc07g009030.3.1	defensin-like protein (AHRD V3.3 *** AT1G19610.1)	0.000113646	0.00301686	-1.93438
Solyc10g078700.2.1	Squamosa promoter binding protein 15	0.00011412	0.00301858	-1.66589
Solyc01g090610.3.1	2-oxoglutarate-dependent dioxygenase (AHRD V3.3 *** A0A061G9S7_THECC)	0.000114412	0.00302269	-1.43014
Solyc09g010360.3.1	WAT1-related protein (AHRD V3.3 *** K4CR63_SOLLC)	0.000114952	0.00303333	-1.21102
Solyc09g075810.3.1	Early nodulin-like protein (AHRD V3.3 *** A0A0K9P6C2_ZOSMR)	0.000115274	0.0030382	-1.44659
Solyc09g083060.3.1	U-box domain-containing protein 44 (AHRD V3.3 *** A0A151R6I4_CAJCA)	0.000115432	0.00303874	1.13254
Solyc06g061280.3.1	Cinnamoyl-CoA reductase, putative (AHRD V3.3 *** B9S247_RICCO)	0.000115787	0.00304447	1.12505
Solyc03g006430.3.1	DUF616 family protein (AHRD V3.3 *** G7IPT3_MEDTR)	0.000116409	0.00305497	-1.16695
Solyc01g079480.3.1	BZIP transcription factor (AHRD V3.3 *** Q1HW69_CAPAN)	0.000116784	0.00305614	-1.34664
Solyc12g009840.2.1	Pyrophosphate-energized vacuolar membrane proton pump (AHRD V3.3 *** AVP_VIGRR)	0.000117445	0.00306981	-1.37905
Solyc04g074400.1.1	Phosphate-responsive 1 family protein, putative (AHRD V3.3 *** A0A061FGC9_THECC)	0.000118061	0.00307882	-5.11124
Solyc09g090750.3.1	Haloacid dehalogenase-like hydrolase (AHRD V3.3 *** G7I2P1_MEDTR)	0.000118068	0.00307882	-1.5679
Solyc10g074870.2.1	KH domain-containing family protein (AHRD V3.3 *** B9MTT7_POPTR)	0.00011919	0.00310272	-1.14724
Solyc08g068070.3.1	hemoglobin 3 (AHRD V3.3 *** AT4G32690.1)	0.000119265	0.00310272	-1.67242
Solyc01g105770.2.1	LOW QUALITY:Leguminosin group485 secreted peptide (AHRD V3.3 *** A0A072UVS4_MEDTR)	0.000119603	0.00310786	2.1583
Solyc04g081870.3.1	Expansin A11	0.000120111	0.0031155	-1.96315
Solyc04g054810.3.1	Pollen Ole e 1 allergen/extensin (AHRD V3.3 *** A0A103XBC9_CYNCS),Pfam:PF01190	0.000120339	0.0031155	-1.42111
Solyc05g047590.3.1	Sl Pectinesterase	0.000120454	0.0031155	-2.82055
Solyc09g090430.3.1	Cyanate hydratase (AHRD V3.3 *** M1BFS5_SOLTU)	0.000120461	0.0031155	-1.2848
Solyc01g096740.3.1	Protein zinc induced facilitator-like 1 (AHRD V3.3 *** A0A0B0NBA1_GOSAR)	0.000121117	0.00312517	-1.60534
Solyc03g026250.2.1	Two-component response regulator (AHRD V3.3 *-* W9QMB4_9ROSA)	0.000121609	0.00313305	1.3569
Solyc06g063295.1.1	F-box/kelch-repeat protein (AHRD V3.3 *** A0A0B2P9A5_GLYSO)	0.000121848	0.00313305	1.03351
Solyc05g050130.3.1	Acidic endochitinase (AHRD V3.3 *** CHIA_TOBAC)	0.000122445	0.00314476	1.37295
Solyc02g062463.1.1	2-oxoglutarate-dependent dioxygenase-related family protein (AHRD V3.3 *** B9GL08_POPTR)	0.000122786	0.00314951	1.21725
Solyc03g083660.1.1	LOW QUALITY:Invertase/pectin methylesterase inhibitor family protein (AHRD V3.3 *** B9I4L9_POPTR)	0.000122915	0.00314951	-4.89223
Solyc12g038920.2.1	serine/threonine protein kinase 3 (AHRD V3.3 *** AT5G08160.1)	0.000123702	0.00316276	-1.51057
Solyc12g042960.2.1	LOW QUALITY:PII, uridylyltransferase (DUF2921) (AHRD V3.3 *** AT1G52780.1)	0.000123718	0.00316276	2.83606
Solyc01g058320.3.1	transmembrane protein (AHRD V3.3 *** AT3G17120.5)	0.000124137	0.00316507	-1.65877
Solyc11g073120.2.1	R2R3MYB transcription factor 58	0.000124227	0.00316507	1.34452
Solyc04g054140.3.1	E3 ubiquitin-protein ligase RKP (AHRD V3.3 *** W9RJE5_9ROSA)	0.000124381	0.00316507	1.00467
Solyc12g099260.2.1	ATP-citrate synthase, putative (AHRD V3.3 *** B9RZR0_RICCO)	0.00012456	0.00316596	-1.86019
Solyc11g067200.2.1	Protein HIRA-like protein (AHRD V3.3 *** A0A0B0NK97_GOSAR)	0.000124896	0.0031689	1.05051
Solyc03g096540.3.1	PLAT domain-containing protein 1 (AHRD V3.3 *** PLAT1_ARATH)	0.000125025	0.0031689	-1.96567
Solyc06g075830.2.1	histone H4 (AHRD V3.3 *** AT2G28740.1)	0.00012529	0.0031689	-1.66224
Solyc09g065570.3.1	Kinase family protein (AHRD V3.3 *** B9GSJ9_POPTR)	0.000125454	0.0031689	-1.78362
Solyc04g072850.3.1	Beta-D-xylosidase (AHRD V3.3 *** H1AC33_SOLLC)	0.000125912	0.0031689	-2.63068
Solyc12g087870.2.1	Purine permease-like protein (AHRD V3.3 *** G7J4H5_MEDTR)	0.000125936	0.0031689	1.56902
Solyc05g055120.3.1	Phosphatidylinositol-4-phosphate 5-kinase family protein (AHRD V3.3 --* AT1G10900.3)	0.000126204	0.0031689	1.20919
Solyc07g066510.3.1	Zinc finger protein CONSTANS (AHRD V3.3 *** W9R0E5_9ROSA)	0.000126278	0.0031689	3.42961
Solyc05g008140.3.1	LEM3 (ligand-effect modulator 3) family protein / CDC50 family protein (AHRD V3.3 --* AT1G16360.4)	0.000126754	0.0031689	-1.17725
Solyc04g081110.1.1	LOW QUALITY:glyoxal oxidase-related protein (AHRD V3.3 *** AT1G75620.1)	0.000126771	0.0031689	-5.70879
Solyc08g079300.3.1	Cytochrome P450 family protein (AHRD V3.3 *** U5GNW2_POPTR)	0.000126846	0.0031689	-4.73542
Solyc01g098680.2.1	LOW QUALITY:Leucine-rich-repeat receptor-like protein (AHRD V3.3 *** A0A097BR55_GOSBA)	0.00012732	0.0031689	2.17989
Solyc05g054120.1.1	Cysteine proteinase inhibitor (AHRD V3.3 *** K4C291_SOLLC)	0.000127465	0.0031689	-2.21444
Solyc06g084460.3.1	Shikimate dehydrogenase, 3-dehydroquinate dehydratase (AHRD V3.3 *** A0A0K9PLS3_ZOSMR)	0.000127568	0.0031689	-1.34992
Solyc06g074790.1.1	Histone H2B (AHRD V3.3 *** M1AAN4_SOLTU)	0.000127717	0.0031689	-1.3919
Solyc01g095320.3.1	BAG family molecular chaperone regulator 6 (AHRD V3.3 *** A0A0B2R655_GLYSO)	0.000127802	0.0031689	3.71259
Solyc06g007540.3.1	Cytochrome b-c1 complex subunit 8 (AHRD V3.3 *** QCR8_SOLTU)	0.000127828	0.0031689	-1.20871
Solyc09g075900.3.1	Spermidine synthase (AHRD V3.3 *** F8WLB6_CITUN)	0.000128055	0.00317006	1.00138
Solyc02g071430.3.1	2-oxoglutarate (2OG) and Fe(II)-dependent oxygenase superfamily protein (AHRD V3.3 *** AT1G17010.1)	0.000128162	0.00317006	2.95268
Solyc05g005560.4.1	polygalacturonase isoenzyme 1 beta subunit	0.00012898	0.00318674	-1.13683
Solyc01g074000.3.1	Histone H3 (AHRD V3.3 *** A0A0E0P928_ORYRU)	0.000129311	0.00318885	-2.5986
Solyc04g008960.3.1	GRAM domain-containing protein / ABA-responsive protein-like protein (AHRD V3.3 *** AT5G23370.1)	0.000129354	0.00318885	-2.61606
Solyc06g054220.2.1	Photosystem II reaction center PsbP family protein (AHRD V3.3 --* AT4G15510.1)	0.000129584	0.00319096	1.58167
Solyc02g070580.1.1	sterol 22-desaturase	0.000129939	0.00319615	-1.35832
Solyc11g011110.2.1	GDSL esterase/lipase (AHRD V3.3 *** W9S179_9ROSA)	0.000130403	0.0031972	2.48083
Solyc02g089210.3.1	MADS box transcription factor (AHRD V3.3 *** Q689E7_GENTR)	0.000130509	0.0031972	1.92773
Solyc11g012860.2.1	coiled-coil protein	0.000130655	0.0031972	-1.39771
Solyc10g009110.1.1	ethylene response factor F.5	0.000130685	0.0031972	-1.39844
Solyc10g005740.2.1	Sec14p-like phosphatidylinositol transfer family protein (AHRD V3.3 *** AT1G55690.5)	0.000130902	0.00319786	-2.25027
Solyc12g032950.2.1	CBS domain-containing protein (AHRD V3.3 *-* W9RJ31_9ROSA)	0.000131021	0.00319786	-1.0152
Solyc05g009620.3.1	Protein PLANT CADMIUM RESISTANCE 2 (AHRD V3.3 *** A0A1D1Y359_9ARAE)	0.000132485	0.00321938	2.71446
Solyc10g079280.2.1	Nucleotide-sugar transporter family protein (AHRD V3.3 *** AT5G04160.1)	0.000132886	0.00322559	-1.36974
Solyc01g089860.2.1	BnaA01g13870D protein (AHRD V3.3 *** A0A078H9V8_BRANA)	0.000133476	0.00323634	1.10688
Solyc09g090990.2.1	PR10 protein (AHRD V3.3 *** K4CWC5_SOLLC)	0.000134188	0.00324651	-3.9782
Solyc01g007960.3.1	Kinase family protein (AHRD V3.3 *** B9HTV7_POPTR)	0.000135037	0.0032565	1.35583
Solyc01g109260.3.1	Plastid division PDV2-like protein (AHRD V3.3 *** A0A0B0MUD2_GOSAR)	0.00013641	0.00327247	-1.18503
Solyc02g083540.3.1	MID1-complementing activity-like protein (AHRD V3.3 *** G7JXK8_MEDTR)	0.000136505	0.00327247	-1.23543
Solyc03g031530.3.1	Sulfite exporter TauE/SafE family protein (AHRD V3.3 *** AT1G61740.1)	0.000136594	0.00327247	1.77499
Solyc03g116060.3.1	Exostosin family protein (AHRD V3.3 *** AT1G74680.1)	0.000137205	0.00328356	-2.01693
Solyc08g082630.3.1	Auxin Response Factor 9A	0.000138384	0.00329901	1.25042
Solyc11g013750.2.1	Disease resistance protein (TIR-NBS-LRR class) family (AHRD V3.3 *** AT5G36930.4)	0.000138612	0.00329901	1.04199
Solyc03g117380.3.1	Protein TOPLESS (AHRD V3.3 *-* TPL_ARATH)	0.000138642	0.00329901	1.66574
Solyc04g014330.1.1	LOW QUALITY:Leguminosin group485 secreted peptide (AHRD V3.3 *** G7KAF8_MEDTR)	0.000138746	0.00329901	1.34033
Solyc09g090080.1.1	Phosphate transporter (AHRD V3.3 *** K0FGD5_9ERIC)	0.000140029	0.00332248	1.46277
Solyc04g008650.3.1	Receptor-kinase, putative (AHRD V3.3 *** B9RY46_RICCO)	0.000140484	0.00332248	-1.19589
Solyc06g066560.2.1	tonoplast intrinsic protein 2.5	0.000140824	0.00332696	-4.66323
Solyc01g105310.3.1	metacaspase 2,Pfam:PF00656	0.00014197	0.00334614	-1.38468
Solyc04g078460.3.1	L-asparaginase (AHRD V3.3 *** Q84L89_SOYBN)	0.000142268	0.00334679	-2.64061
Solyc12g055700.2.1	LL-diaminopimelate aminotransferase (AHRD V3.3 *-* A0A0B0NUF6_GOSAR)	0.000142917	0.00335476	1.57553
Solyc02g088950.2.1	Superoxide dismutase [Cu-Zn] (AHRD V3.3 --* A9NTC6_PICSI)	0.000143496	0.00336001	1.8348
Solyc01g108710.3.1	transcription initiation factor TFIID subunit 1b-like protein (AHRD V3.3 -** AT3G19030.1)	0.000143742	0.00336001	7.20618
Solyc10g024360.2.1	Potassium channel (AHRD V3.3 *** Q9SSV3_NICPA)	0.000144049	0.00336362	-2.20411
Solyc02g090540.3.1	NAD(P)-binding Rossmann-fold superfamily protein (AHRD V3.3 *** A0A061DHS1_THECC)	0.00014446	0.00336535	-2.63805
Solyc09g075820.3.1	Sugar transporter protein 2	0.000144477	0.00336535	1.07835
Solyc03g096460.3.1	wound/stress protein AY568721	0.000144932	0.00336703	-4.38578
Solyc11g008200.1.1	LOW QUALITY:Major facilitator superfamily protein (AHRD V3.3 *** AT2G39210.1)	0.000145408	0.00337294	1.23766
Solyc10g083730.2.1	F-box protein PP2-A13 (AHRD V3.3 *** A0A072U2Z8_MEDTR)	0.00014656	0.00338651	2.19071
Solyc02g077480.1.1	Histone H3 (AHRD V3.3 *** A0A068VC55_COFCA)	0.000146997	0.00338951	-2.02179
Solyc03g097670.3.1	ATP/DNA binding protein (AHRD V3.3 *** AT3G48770.2)	0.000147773	0.00340031	1.62539
Solyc03g096550.3.1	PLAT domain-containing protein 1 (AHRD V3.3 *** PLAT1_ARATH)	0.000149021	0.00342117	-2.07795
Solyc11g067000.2.1	Drug resistance transporter-like ABC domain protein (AHRD V3.3 *** G7L5Z6_MEDTR)	0.000149186	0.00342117	2.31659
Solyc07g021700.3.1	Pollen-specific SF21-like protein (AHRD V3.3 *** G7LJK8_MEDTR)	0.000149292	0.00342117	-1.00016
Solyc03g121200.3.1	Caffeoyl-CoA O-methyltransferase (AHRD V3.3 --* A0A151QNQ1_CAJCA)	0.000149782	0.0034287	-1.83643
Solyc11g065545.1.1	Vacuolar ATPase assembly integral membrane protein VMA21 homolog (AHRD V3.3 *** A0A0V0HJN7_SOLCH)	0.000152124	0.00347513	1.0445
Solyc03g098730.1.1	Kunitz trypsin inhibitor (AHRD V3.3 *** B8Y888_TOBAC)	0.000153026	0.00349212	-2.9747
Solyc12g013650.2.1	Fiber protein Fb34 (AHRD V3.3 *** A0A0A0L071_CUCSA)	0.000153498	0.00349658	-1.07293
Solyc06g009190.3.1	Pectinesterase (AHRD V3.3 *** K4C3U9_SOLLC)	0.000153538	0.00349658	-3.12299
Solyc01g079880.3.1	Stem-specific TSJT1 (AHRD V3.3 *** A0A0B0MRD0_GOSAR)	0.000153706	0.00349681	-1.65801
Solyc05g052550.1.1	CCCH-type zinc-finger protein (AHRD V3.3 *-* A0A0X8ZWW6_PETHY)	0.000154596	0.00351076	-1.11526
Solyc03g121900.1.1	Bifunctional inhibitor/lipid-transfer protein/seed storage 2S albumin superfamily protein (AHRD V3.3 *** AT5G48490.1)	0.000154637	0.00351076	-4.84594
Solyc03g112100.3.1	high-affinity nitrate transporter-like protein (AHRD V3.3 *** AT4G24715.1)	0.000154887	0.00351146	-1.61925
Solyc07g063830.3.1	bHLH transcription factor142	0.00015525	0.00351146	1.72628
Solyc11g066380.2.1	Domain of Uncharacterized protein function isoform 4 (AHRD V3.3 *** A0A061GYF6_THECC)	0.000155508	0.00351146	-1.07914
Solyc09g075140.3.1	alpha/beta-Hydrolases superfamily protein (AHRD V3.3 *** AT3G62860.1)	0.00015562	0.00351146	1.02838
Solyc03g114210.3.1	Protein kinase (AHRD V3.3 *** Q9FGB1_ARATH)	0.000155941	0.00351511	-1.24809
Solyc04g015370.3.1	Acyl carrier protein (AHRD V3.3 *** K4BQ40_SOLLC)	0.000156445	0.00351928	-1.16965
Solyc12g099190.1.1	LOW QUALITY:Invertase inhibitor (AHRD V3.3 *** C1KBP2_SOLTU)	0.000157924	0.00354176	1.21203
Solyc05g010650.3.1	U box domain-containing protein (AHRD V3.3 *-* A0A103YA23_CYNCS)	0.000158102	0.00354211	1.62891
Solyc03g007240.3.1	spermine synthase	0.00015826	0.00354211	1.08238
Solyc12g099780.2.1	RPM1-interacting protein 4 (RIN4) family protein (AHRD V3.3 *-* AT5G19473.1)	0.000158868	0.00355211	-4.81052
Solyc11g071420.2.1	I2C2	0.000160036	0.00357101	1.24644
Solyc01g079570.3.1	Beta-D-xylosidase family protein (AHRD V3.3 *** B9HWX2_POPTR)	0.000160615	0.00358033	-1.56804
Solyc08g078930.1.1	Bifunctional inhibitor/lipid-transfer protein/seed storage 2S albumin superfamily protein (AHRD V3.3 *** AT4G12520.1)	0.000162396	0.00361273	-3.82118
Solyc05g014470.3.1	glyceraldehyde 3-phosphate dehydrogenase	0.00016345	0.00362953	-1.64782
Solyc01g087560.3.1	Methyltransferase (AHRD V3.3 *** K4AYE6_SOLLC)	0.000163479	0.00362953	-1.97021
Solyc02g068740.3.1	Glycine cleavage system H family protein (AHRD V3.3 *** B9ICP5_POPTR)	0.000164914	0.00365773	-1.42807
Solyc08g006750.3.1	Aromatic amino acid decarboxylase 2 (AHRD V3.3 *** Q1KSC4_SOLLC)	0.000166453	0.0036771	1.92548
Solyc09g089630.3.1	Bet1-like SNARE protein 1-1 (AHRD V3.3 *** I3S539_MEDTR)	0.000167738	0.00370179	-1.42466
Solyc08g078940.1.1	Bifunctional inhibitor/lipid-transfer protein/seed storage 2S albumin superfamily protein (AHRD V3.3 *** AT1G12100.1)	0.000167963	0.00370276	-3.77418
Solyc08g078950.3.1	NIT1	0.000169328	0.00372203	-1.20547
Solyc04g007075.1.1	disease resistance protein (TIR-NBS-LRR class) (AHRD V3.3 *-* AT1G69550.1)	0.000169843	0.00372594	1.69788
Solyc08g062970.1.1	Glutaredoxin (AHRD V3.3 *** A0A118JSL8_CYNCS)	0.000170344	0.00372873	-1.27448
Solyc11g066330.1.1	Major facilitator superfamily protein (AHRD V3.3 *** AT2G28120.1)	0.000170477	0.00372873	1.45827
Solyc02g089065.1.1	SPIRAL1-like1 (AHRD V3.3 *** AT1G26355.1)	0.000170879	0.0037296	-1.41054
Solyc05g010800.3.1	DNA-3-methyladenine glycosylase, putative (AHRD V3.3 *** B9RLG1_RICCO)	0.000171795	0.00374275	-3.08017
Solyc02g069910.2.1	LOW QUALITY:BnaC07g36860D protein (AHRD V3.3 -** A0A078DYT9_BRANA)	0.000172179	0.00374743	-1.74366
Solyc08g065140.1.1	Late embryogenesis abundant (LEA) hydroxyproline-rich glycoprotein family (AHRD V3.3 *** AT1G17620.1)	0.000172906	0.00375955	-1.53186
Solyc09g066410.2.1	Phosphate transporter (AHRD V3.3 *** A0A0B5GK48_SOLLC)	0.000173267	0.00376155	2.67365
Solyc12g016220.2.1	Pvr4 (AHRD V3.3 *-* A0A1D5AHY8_CAPAN)	0.000173338	0.00376155	1.00216
Solyc02g078760.1.1	LOW QUALITY:BEST plant protein match is: (TAIR:plant.1) protein, putative (AHRD V3.3 *** G7INX9_MEDTR)	0.000174075	0.00377014	-2.89006
Solyc05g054480.3.1	Actin (AHRD V3.3 *** ACT1_TOBAC)	0.00017462	0.00377581	-1.94931
Solyc05g053310.3.1	Stress responsive A/B barrel domain protein (AHRD V3.3 *** G7JS72_MEDTR)	0.000174678	0.00377581	-1.08892
Solyc09g065330.3.1	40S ribosomal protein S24 (AHRD V3.3 *** K4CAS8_SOLLC)	0.000175913	0.00378522	-1.01812
Solyc01g086650.3.1	Siroheme synthase (AHRD V3.3 *** W8SGE9_TOBAC)	0.00017603	0.00378522	2.08177
Solyc01g097340.3.1	GDP-mannose 3',5'-epimerase (AHRD V3.3 *** C6K2K9_SOLLC)	0.000176524	0.0037878	-1.28172
Solyc02g092490.3.1	Acyl-CoA N-acyltransferases (NAT) superfamily protein (AHRD V3.3 *** AT2G23060.1)	0.000177286	0.00379876	1.54827
Solyc10g084220.2.1	FAR1-related sequence 7 (AHRD V3.3 *** AT3G06250.3)	0.000178096	0.00380811	2.0262
Solyc04g016230.3.1	Glycosyltransferase (AHRD V3.3 *** M1DUF2_SOLTU)	0.000178239	0.00380811	-2.08672
Solyc06g066650.3.1	rop guanine nucleotide exchange factor-like protein (AHRD V3.3 *** AT1G52240.1)	0.000178413	0.00380815	-2.54339
Solyc01g100020.3.1	Phospholipase D (AHRD V3.3 *** I1NJ37_SOYBN)	0.000179963	0.00383753	-1.81342
Solyc12g098850.2.1	ethylene-forming enzyme	0.000180298	0.00383817	1.07409
Solyc03g121030.2.1	MMS19 nucleotide excision repair (AHRD V3.3 *** A0A0B0MQY6_GOSAR)	0.00018034	0.00383817	1.33425
Solyc07g065460.1.1	LOW QUALITY:transmembrane protein (AHRD V3.3 *-* AT4G16400.1)	0.000180868	0.0038457	-1.71606
Solyc01g095270.3.1	DUF2358 family protein (DUF2358) (AHRD V3.3 *** AT2G46220.1)	0.000181485	0.00385005	1.04871
Solyc01g110540.3.1	protein Aucsia-2	0.000181539	0.00385005	-1.484
Solyc09g076000.3.1	MAP kinase kinase kinase 71	0.000181788	0.00385005	-1.07198
Solyc04g082780.3.1	Cinnamoyl-CoA reductase family protein (AHRD V3.3 *** B9GPN4_POPTR)	0.000182109	0.00385005	-1.05939
Solyc08g078900.1.1	Bifunctional inhibitor/lipid-transfer protein/seed storage 2S albumin superfamily protein (AHRD V3.3 *** AT4G12490.1)	0.000182494	0.00385005	-2.54282
Solyc03g070440.3.1	COBRA-like protein (AHRD V3.3 *** L0ATP1_POPTO)	0.000182763	0.00385005	-1.20226
Solyc01g097020.3.1	succinate dehydrogenase subunit (AHRD V3.3 --* AT2G46390.1)	0.000182781	0.00385005	-1.45534
Solyc10g054910.1.1	Peptidyl-prolyl cis-trans isomerase (AHRD V3.3 *** K4D184_SOLLC)	0.000182814	0.00385005	-2.04245
Solyc06g035450.3.1	Dead box ATP-dependent RNA helicase, putative (AHRD V3.3 *** B9R9L5_RICCO)	0.000183544	0.00386062	1.05411
Solyc02g094330.3.1	Pollen Ole e 1 allergen/extensin (AHRD V3.3 *-* A0A103XVX8_CYNCS),Pfam:PF01190	0.000183664	0.00386062	-1.86353
Solyc07g042520.3.1	Sucrose synthase (AHRD V3.3 *** M1B219_SOLTU)	0.000184995	0.00387753	-2.05326
Solyc04g008470.3.1	Defensin (AHRD V3.3 *** C1K3M7_VIGUN)	0.000185819	0.00388743	-5.69247
Solyc06g054420.3.1	Serinc-domain containing serine and sphingolipid biosynthesis protein (AHRD V3.3 *** AT3G06170.1)	0.000186502	0.00389788	1.03848
Solyc03g078500.3.1	UDP-glucuronosyltransferase	0.000188514	0.00392291	-6.32538
Solyc02g065260.3.1	Retrovirus-related Pol polyprotein from transposon TNT 1-94 (AHRD V3.3 *-* A0A151T437_CAJCA)	0.000188866	0.00392519	5.49666
Solyc09g061410.1.1	LOW QUALITY:CLAVATA3/ESR (CLE)-related protein TDIF (AHRD V3.3 *** TDIF_ZINVI)	0.000190254	0.00393221	1.97537
Solyc08g079730.1.1	Protein DETOXIFICATION (AHRD V3.3 *** K4CNX3_SOLLC)	0.000190774	0.00393221	1.83042
Solyc05g005160.3.1	ATP-citrate synthase, putative (AHRD V3.3 *** B9SHC9_RICCO)	0.000190791	0.00393221	-1.38703
Solyc06g082120.3.1	RAN binding protein 1 (AHRD V3.3 *-* AT5G58590.1)	0.000190805	0.00393221	-1.01574
Solyc02g078500.2.1	Stem-specific protein TSJT1, putative (AHRD V3.3 *** B9RZ68_RICCO)	0.000191129	0.00393522	-1.62531
Solyc09g014160.2.1	UPF0503 protein, chloroplastic (AHRD V3.3 *** A0A199UN58_ANACO)	0.000192056	0.00395063	1.07013
Solyc02g092000.3.1	transmembrane protein (AHRD V3.3 *** AT3G49720.3)	0.000194281	0.00399268	-1.22794
Solyc03g043880.3.1	SlBCAT4	0.000196001	0.0040243	-1.6505
Solyc12g005940.2.1	1-aminocyclopropane-1-carboxylate oxidase 1 (AHRD V3.3 *** ACCO1_SOLLC)	0.000196795	0.00403685	-1.65593
Solyc01g060240.3.1	cAMP-regulated phosphoprotein 19-related protein (AHRD V3.3 --* AT4G16146.1)	0.000197256	0.00403941	-1.23061
Solyc11g011330.2.1	Alcohol dehydrogenase, putative (AHRD V3.3 *** B9T7R7_RICCO)	0.000197285	0.00403941	-1.30315
Solyc01g107800.3.1	glucuronoxylan 4-O-methyltransferase-like protein (DUF579) (AHRD V3.3 *** AT1G71690.1)	0.000198182	0.00405028	-1.41489
Solyc05g053965.1.1	Amino acid transporter, putative (AHRD V3.3 *** B9S8W8_RICCO)	0.000199005	0.00405355	1.23532
Solyc09g008780.3.1	Sulfite exporter TauE/SafE family protein (AHRD V3.3 *** AT2G36630.1)	0.000199088	0.00405355	-5.18376
Solyc07g020860.3.1	Peroxiredoxin (AHRD V3.3 *** D2D300_GOSHI)	0.000199259	0.00405355	-1.02212
Solyc08g080390.3.1	Cytochrome P450 (AHRD V3.3 *** A0A0N9HM28_9MAGN)	0.000199774	0.00405657	1.33567
Solyc01g107720.3.1	Late embryogenesis abundant protein-like protein (AHRD V3.3 *** F4JB74_ARATH)	0.000200139	0.00406025	-6.86944
Solyc02g085910.3.1	LOB domain-containing protein (AHRD V3.3 *** A0A0K9PUI8_ZOSMR)	0.00020076	0.00406468	-1.75915
Solyc07g006560.3.1	Hypersensitive response assisting protein (AHRD V3.3 *** Q9SWC6_CAPAN)	0.000200909	0.00406468	-4.47674
Solyc08g065940.3.1	Zinc finger CCCH domain-containing protein (AHRD V3.3 *** R4QQJ8_CUCME)	0.000202967	0.00410257	1.12037
Solyc07g051850.3.1	Aspartic proteinase, putative (AHRD V3.3 *** B9SVA7_RICCO)	0.000203733	0.00410824	1.06795
Solyc10g085480.2.1	60S ribosomal protein L24 (AHRD V3.3 *** RL24_PRUAV)	0.000204574	0.00411712	-1.01069
Solyc11g008140.2.1	Pectate lyase (AHRD V3.3 *** K4D575_SOLLC)	0.000204618	0.00411712	-2.25781
Solyc09g014790.3.1	Pentatricopeptide repeat (PPR) superfamily protein (AHRD V3.3 --* AT4G38150.3)	0.000205775	0.00413664	1.11793
Solyc06g054620.3.1	Zinc finger transcription factor 43	0.000206282	0.00414168	-2.06503
Solyc07g032250.3.1	AT4G29520-like protein (AHRD V3.3 *** A0A097PSU3_SOLLC)	0.000207861	0.00415966	-1.43367
Solyc05g052245.1.1	Expansin (AHRD V3.3 *** G4XZW3_9GENT)	0.000208934	0.00416842	-5.84262
Solyc10g050980.1.1	PAB-dependent poly(A)-specific ribonuclease subunit PAN2 (AHRD V3.3 -** A0A1D1XPR6_9ARAE)	0.000209007	0.00416842	-9.04823
Solyc06g034290.3.1	Glycerol-3-phosphate transporter, putative (AHRD V3.3 *** B9R9S6_RICCO)	0.000209053	0.00416842	1.36677
Solyc07g005840.2.1	Cellulose synthase (AHRD V3.3 *** M1ARZ5_SOLTU)	0.000209666	0.00417689	-1.86477
Solyc07g052250.3.1	Unknown protein (AHRD V3.3 )	0.000210918	0.00419428	7.82259
Solyc07g052510.4.1	peroxidase (TPX1)	0.00021193	0.00421062	-1.28765
Solyc09g015350.3.1	TRICHOME BIREFRINGENCE-LIKE 34 (AHRD V3.3 *** AT2G38320.1)	0.000212412	0.0042164	-1.57773
Solyc08g082440.3.1	UDP-glucose 4-epimerase (AHRD V3.3 *** Q6XZA0_SOLTU)	0.000212789	0.00421926	-1.63796
Solyc04g077630.3.1	Serine carboxypeptidase, putative (AHRD V3.3 *** B9R6Y4_RICCO)	0.000213159	0.00421926	-5.99677
Solyc02g085310.3.1	plant invertase/pectin methylesterase inhibitor superfamily protein (AHRD V3.3 --* AT3G17227.1)	0.000214312	0.00421926	1.48074
Solyc02g091370.2.1	Glycosyltransferase (AHRD V3.3 *** K4BCT5_SOLLC)	0.000214318	0.00421926	1.77657
Solyc04g008940.3.1	GRAM domain-containing protein / ABA-responsive protein-related (AHRD V3.3 *-* A0A061E267_THECC)	0.000214719	0.00421926	-2.19213
Solyc02g068070.3.1	Lipase (AHRD V3.3 *** K4B7D9_SOLLC)	0.000214979	0.00421926	-1.9774
Solyc11g010930.2.1	HVA22-like protein (AHRD V3.3 *** M1BBW7_SOLTU)	0.000214995	0.00421926	1.14721
Solyc06g075220.1.1	Fasciclin-like arabinogalactan protein (AHRD V3.3 *** G7L2R9_MEDTR)	0.000215361	0.00422188	-2.17122
Solyc02g067130.1.1	Serine/threonine protein phosphatase 7 long form isogeny (AHRD V3.3 *-* A0A151SE46_CAJCA)	0.000216044	0.00423152	-2.53371
Solyc06g075800.1.1	Histone H2B (AHRD V3.3 *** K4C9U5_SOLLC)	0.000217524	0.00425142	-1.64122
Solyc04g073960.3.1	Major facilitator superfamily transporter (AHRD V3.3 *** A0A0K0KFR2_CARHR)	0.000217597	0.00425142	1.32621
Solyc04g081300.3.1	Endoglucanase (AHRD V3.3 *** K4BVK9_SOLLC)	0.000218232	0.00425142	-1.73799
Solyc01g096120.3.1	Dof zinc finger protein1	0.000218406	0.00425142	1.08798
Solyc07g054220.1.1	Ethylene-responsive transcription factor ERF053 (AHRD V3.3 *** A0A0B2RF70_GLYSO)	0.000219018	0.00425957	1.81464
Solyc02g063350.1.1	Calcium binding protein (AHRD V3.3 *** Q93YA8_SESRO)	0.000219252	0.00426039	-1.58011
Solyc09g010990.3.1	Laccase (AHRD V3.3 *** M1AHK0_SOLTU)	0.000219915	0.00426951	-1.55364
Solyc03g031730.3.1	Beta-glucosidase, putative (AHRD V3.3 *** B9RXP7_RICCO)	0.000220905	0.00427792	-2.26185
Solyc06g009510.1.1	Transcription factor, putative (AHRD V3.3 *** B9RNB4_RICCO)	0.000221347	0.00427792	-2.6059
Solyc06g051860.3.1	mycorrhiza-inducible inorganic phosphate transporter 4	0.000221575	0.00427792	2.33107
Solyc05g054890.3.1	ABC transporter family protein (AHRD V3.3 *** B9HTY6_POPTR)	0.000221991	0.00427792	1.32971
Solyc01g107070.3.1	HXXXD-type acyl-transferase family protein, putative (AHRD V3.3 *** A0A061DGL0_THECC)	0.000222268	0.00427792	1.28652
Solyc06g054320.1.1	Dirigent protein (AHRD V3.3 *** K4C6B8_SOLLC)	0.000222837	0.00428195	-6.76636
Solyc08g067100.2.1	Eukaryotic aspartyl protease family protein (AHRD V3.3 *** AT5G10770.1)	0.000224031	0.00428195	1.1494
Solyc05g007450.3.1	Origin recognition complex, subunit 6 (AHRD V3.3 *** A0A118K386_CYNCS)	0.000224585	0.00428195	-2.16156
Solyc05g046020.3.1	Peroxidase (AHRD V3.3 *** K4C0T5_SOLLC)	0.000224994	0.00428195	-2.5985
Solyc11g011880.2.1	Protein kinase (AHRD V3.3 *** A9CM11_IPONI)	0.000225337	0.00428195	-1.59716
Solyc07g053020.2.1	NBS-LRR type disease resistance protein (AHRD V3.3 *** Q19PJ0_POPTR)	0.000225355	0.00428195	2.14147
Solyc11g012320.2.1	SKP1-like 12 (AHRD V3.3 --* AT4G34470.1)	0.00022549	0.00428195	-2.41139
Solyc10g005200.3.1	glycosyltransferase family protein (DUF23) (AHRD V3.3 *** AT5G44670.1)	0.000225637	0.00428195	-1.04004
Solyc07g041000.3.1	Cleavage and polyadenylation specificity factor subunit 5 (AHRD V3.3 *** A0A0B2R9M0_GLYSO)	0.000227762	0.0043054	2.14003
Solyc04g056310.3.1	Myb transcription factor (AHRD V3.3 *-* A0A072V9U0_MEDTR)	0.000227826	0.0043054	2.35485
Solyc08g074390.3.1	Glucan endo-1,3-beta-glucosidase, putative (AHRD V3.3 *** B9SPT8_RICCO)	0.000228191	0.0043054	1.09964
Solyc05g005170.3.1	Pectin lyase-like superfamily protein (AHRD V3.3 *** A0A061E6B2_THECC)	0.000228662	0.0043054	-2.44
Solyc08g007090.2.1	Expansin-like protein (AHRD V3.3 *** W9SU42_9ROSA)	0.000231025	0.00433305	-4.02397
Solyc09g008840.3.1	Pyruvate kinase family protein (AHRD V3.3 *** AT3G52990.1)	0.000231414	0.00433578	-1.8464
Solyc12g007260.2.1	Xyloglucan endotransglucosylase/hydrolase (AHRD V3.3 *** K4DBR3_SOLLC)	0.000232603	0.00434788	-2.14281
Solyc01g102280.3.1	Glutamate synthase 1 [NADH], chloroplastic (AHRD V3.3 --* GLT1_ORYSJ)	0.000234269	0.0043701	1.54511
Solyc01g081293.1.1	Redox-regulatory protein FAM213A-like protein (AHRD V3.3 *** A0A0B2R8Q7_GLYSO)	0.000234489	0.0043701	1.20502
Solyc01g112260.3.1	Phosphoenolpyruvate carboxylase (AHRD V3.3 --* A7DX51_9POAL)	0.00023513	0.00437663	-1.46108
Solyc04g050170.3.1	Clavata1 receptor kinase family protein (AHRD V3.3 *** B9I5Q8_POPTR)	0.000235887	0.00438334	-3.0405
Solyc06g084420.1.1	Leucine-rich repeat receptor-like kinase (AHRD V3.3 *** A0A0K9PKL2_ZOSMR)	0.000236357	0.0043847	-1.54966
Solyc04g014320.1.1	LOW QUALITY:Leguminosin group485 secreted peptide (AHRD V3.3 *** G7KAG0_MEDTR)	0.000236737	0.00438616	1.32431
Solyc12g062690.2.1	transmembrane protein (AHRD V3.3 --* AT3G47510.1)	0.000237135	0.00438616	1.01865
Solyc10g008050.2.1	Transmembrane protein, putative (AHRD V3.3 *** G7JV20_MEDTR)	0.000237673	0.00438616	2.89751
Solyc03g096290.3.1	plasma membrane intrinsic protein 1.7	0.000237913	0.00438616	-1.42694
Solyc02g063440.3.1	cysteine-rich/transmembrane domain A-like protein (AHRD V3.3 -** AT2G32210.1)	0.00023796	0.00438616	1.35587
Solyc11g069900.2.1	alpha/beta-Hydrolases superfamily protein (AHRD V3.3 --* AT1G15490.2)	0.000238023	0.00438616	1.36313
Solyc12g009930.2.1	Glycosyltransferase (AHRD V3.3 *** K4DC81_SOLLC)	0.000239344	0.00439433	-1.31219
Solyc02g085120.3.1	Laccase (AHRD V3.3 *** I1LHT8_SOYBN)	0.000239506	0.00439433	-1.20199
Solyc01g081540.3.1	Myosin family protein, putative, expressed (AHRD V3.3 *** Q10CX1_ORYSJ)	0.00023965	0.00439433	-1.13676
Solyc06g048790.1.1	Plant cadmium resistance 10-like protein (AHRD V3.3 *** A0A0B0N332_GOSAR)	0.000240085	0.00439852	-3.3856
Solyc00g127870.3.1	Phosphatidylinositol N-acetylglucosaminyltransferase subunit P (AHRD V3.3 *** A0A0B2SS56_GLYSO)	0.000241278	0.00440691	-1.24674
Solyc03g044100.3.1	Peroxidase (AHRD V3.3 *** K4BG30_SOLLC)	0.000242103	0.00441045	-1.51444
Solyc09g089780.3.1	2-oxoglutarate (2OG) and Fe(II)-dependent oxygenase superfamily protein (AHRD V3.3 *** AT1G06620.1)	0.000242156	0.00441045	1.65369
Solyc11g069390.1.1	hydroxyproline-rich glycoprotein family protein (AHRD V3.3 *** AT3G45230.1)	0.000242333	0.00441045	-2.13465
Solyc08g078190.1.1	ethylene-responsive transcription factor	0.000242614	0.00441194	-1.33048
Solyc05g006650.3.1	bHLH transcription factor 036	0.000243983	0.00442711	-2.10253
Solyc01g096010.3.1	embryo defective 1703 (AHRD V3.3 *** AT3G61780.1)	0.000244646	0.00443431	1.11861
Solyc01g005775.1.1	Leucine-rich repeat receptor-like protein kinase family protein (AHRD V3.3 *-* AT4G08850.2)	0.000245213	0.00443462	3.31765
Solyc07g066540.1.1	LOW QUALITY:transmembrane protein (AHRD V3.3 *** AT3G12870.1)	0.000245265	0.00443462	-1.75759
Solyc03g098030.3.1	Type I inositol-1,4,5-trisphosphate 5-phosphatase (AHRD V3.3 *** G7KHW0_MEDTR)	0.000245961	0.00444357	1.31065
Solyc12g005570.2.1	1D-myo-inositol 2-amino-2-deoxy-alpha-D-glucopyranoside ligase (AHRD V3.3 *** A0A0B0PDZ2_GOSAR)	0.000248423	0.00447343	-1.00705
Solyc11g066670.1.1	Glycosyltransferase (AHRD V3.3 *** K4D9S4_SOLLC)	0.000249093	0.00447384	-1.36953
Solyc08g074750.2.1	Zinc finger, C2H2 (AHRD V3.3 *** A0A103XIU1_CYNCS)	0.000249308	0.00447384	-1.28324
Solyc05g051820.3.1	Heavy metal transport/detoxification superfamily protein (AHRD V3.3 *** G7LAE8_MEDTR)	0.000250074	0.00448127	5.72127
Solyc12g019220.1.1	Pectin lyase-like superfamily protein (AHRD V3.3 *** AT3G59850.2)	0.000250661	0.00448815	-5.41417
Solyc10g006500.3.1	Hexosyltransferase (AHRD V3.3 *** K4CXI1_SOLLC)	0.0002519	0.00450304	-1.78607
Solyc07g026650.3.1	1-aminocyclopropane-1-carboxylate oxidase 5	0.00025218	0.00450442	-5.75798
Solyc09g065420.3.1	Lipid transfer protein (AHRD V3.3 *** G7K520_MEDTR)	0.000253614	0.00451828	1.37129
Solyc11g012930.2.1	WAT1-related protein (AHRD V3.3 *** K4D697_SOLLC)	0.000253774	0.00451828	-1.49831
Solyc03g083360.3.1	Pectinesterase (AHRD V3.3 *** K4BIB2_SOLLC)	0.000255723	0.00453679	-1.7593
Solyc02g061850.3.1	Phospholipase D (AHRD V3.3 *** K4B675_SOLLC)	0.000256011	0.00453679	1.2783
Solyc12g049320.2.1	Nodulation signaling pathway 1-like protein (AHRD V3.3 *** A0MSK8_NICBE)	0.000256355	0.00453679	1.74497
Solyc08g081780.1.1	Dirigent protein	0.00025639	0.00453679	-2.29491
Solyc04g071580.3.1	ASR2	0.000256909	0.00453679	-2.53443
Solyc07g056160.3.1	CYP724B2 mRNA for cytochrome P450	0.000257024	0.00453679	1.10753
Solyc08g082930.2.1	Bhlh transcription factor, putative (AHRD V3.3 *-* B9RYR7_RICCO)	0.000259619	0.00455994	1.09895
Solyc06g051750.3.1	Cytochrome P450 (AHRD V3.3 *** Q70Z22_TOBAC)	0.000261318	0.00458075	-1.28155
Solyc10g076400.2.1	Trichome birefringence-like protein (AHRD V3.3 *** G7JKP3_MEDTR)	0.000262062	0.00458826	-1.69023
Solyc06g007170.3.1	Trichome birefringence-like protein (AHRD V3.3 *** G7IKB9_MEDTR)	0.000262991	0.00459874	-1.81521
Solyc06g050710.3.1	Tetratricopeptide repeat (TPR)-like superfamily protein (AHRD V3.3 --* AT5G46400.3)	0.000263077	0.00459874	-1.18177
Solyc06g036420.2.1	SGT1 (AHRD V3.3 *** A0A023GU62_CAPAN)	0.000263544	0.00460328	1.22342
Solyc04g014210.3.1	RNA helicase DEAH-box12	0.000264017	0.0046079	1.16237
Solyc04g072260.2.1	Midasin (AHRD V3.3 *-* K4BTL3_SOLLC)	0.000264834	0.00461124	1.21973
Solyc07g056640.1.1	cycling DOF factor 2 (AHRD V3.3 --* AT5G39660.3)	0.000265206	0.00461409	-3.43803
Solyc12g049070.1.1	extensin-like	0.00026576	0.0046146	-3.62894
Solyc10g076180.1.1	ovate family protein 20	0.000266042	0.0046146	1.00921
Solyc12g089330.2.1	Calcium-dependent lipid-binding (CaLB domain) family protein (AHRD V3.3 *** AT1G20080.5)	0.000266889	0.00461793	-5.37179
Solyc10g076440.1.1	LOW QUALITY:Disease resistance protein (AHRD V3.3 *** W9R405_9ROSA)	0.000268555	0.00462812	8.96986
Solyc02g072240.3.1	cellulose synthase family protein (AHRD V3.3 *** AT4G18780.1)	0.000268733	0.00462812	-2.05088
Solyc09g098160.3.1	pirin	0.000270337	0.00465212	-1.01468
Solyc12g014200.2.1	trichome birefringence-like protein (DUF828) (AHRD V3.3 *** AT1G73140.1)	0.000271138	0.00465503	-2.41811
Solyc10g084290.2.1	Interactor of constitutive active ROPs 3-like protein (AHRD V3.3 *** A0A0B0N2C1_GOSAR)	0.000271855	0.0046601	-1.76422
Solyc01g080260.3.1	ARM repeat superfamily protein (AHRD V3.3 *** AT5G18980.1)	0.000272644	0.00466639	-1.2044
Solyc08g014490.1.1	LOW QUALITY:HXXXD-type acyl-transferase family protein (AHRD V3.3 *** AT3G26040.1)	0.000273555	0.00467474	1.81361
Solyc09g065440.3.1	Protease inhibitor/seed storage/lipid transfer family protein (AHRD V3.3 *-* B9NBN8_POPTR)	0.000276125	0.00470711	1.27114
Solyc07g022830.3.1	EXS family protein (AHRD V3.3 *** B9MXW8_POPTR)	0.000278142	0.00472864	2.09094
Solyc08g080280.3.1	FAM91 carboxy-terminus protein (AHRD V3.3 --* AT1G35220.6)	0.000278946	0.00473759	-2.33332
Solyc08g081500.2.1	LETHM1	0.000279738	0.00474374	-5.77382
Solyc02g089790.3.1	Histone acetyltransferase (AHRD V3.3 *-* A0A087HP23_ARAAL)	0.000280344	0.00475037	1.83569
Solyc04g074810.3.1	basic helix-loop-helix (bHLH) DNA-binding superfamily protein (AHRD V3.3 *** AT1G72210.1)	0.000281047	0.00475309	-1.38578
Solyc11g005280.1.1	RING/U-box superfamily protein (AHRD V3.3 *** AT1G49230.1)	0.000281057	0.00475309	2.46784
Solyc02g088987.1.1	LOW QUALITY:Arginine/serine-rich splicing factor, putative (AHRD V3.3 --* B9T7V5_RICCO)	0.000281337	0.00475309	2.44209
Solyc05g007790.3.1	CASP-like protein (AHRD V3.3 *** K4BWV4_SOLLC)	0.000281579	0.00475309	-2.44872
Solyc09g090550.3.1	Actin-related protein 2/3 complex subunit 2 (AHRD V3.3 *** A0A061EMV9_THECC)	0.000283088	0.00476765	-2.04259
Solyc12g098210.2.1	Pleiotropic drug resistance ABC transporter (AHRD V3.3 *** W0TUG3_ACAMN)	0.000283304	0.00476766	-3.21706
Solyc01g104900.3.1	NAC domain protein, (AHRD V3.3 *** A0A061E1M1_THECC)	0.000286237	0.00480097	2.02795
Solyc03g007820.3.1	casein kinase I-like 3 (AHRD V3.3 --* AT4G28880.4)	0.000286369	0.00480097	-1.77355
Solyc02g030480.3.1	Alcohol dehydrogenase, putative (AHRD V3.3 *** B9R8D9_RICCO)	0.000287236	0.00480822	-2.82746
Solyc11g045410.1.1	LOW QUALITY:Disease resistance protein (AHRD V3.3 *-* A0A068EW38_SOLLC)	0.000287831	0.00481397	4.55196
Solyc09g014555.1.1	Major latex protein, putative (AHRD V3.3 *** B9T7P8_RICCO)	0.000288015	0.00481397	3.20682
Solyc11g069350.2.1	RING/U-box superfamily protein (AHRD V3.3 *** AT5G60580.3)	0.000289226	0.00482691	1.28157
Solyc05g053620.3.1	F-box protein PP2 (AHRD V3.3 *** A0A059PC27_CICAR)	0.000290617	0.00484281	-1.63251
Solyc03g119210.1.1	Lipid transfer protein (AHRD V3.3 *** S4TID2_GOSHI)	0.000292299	0.00485771	-1.67429
Solyc12g017250.2.1	Photosystem II 10 kDa polypeptide family protein (AHRD V3.3 *** A9PH94_POPTR)	0.00029235	0.00485771	3.32277
Solyc10g080760.2.1	Nudix hydrolase-like protein (AHRD V3.3 *** G7LGT1_MEDTR)	0.000292834	0.00485779	-1.75816
Solyc03g121420.3.1	Inorganic pyrophosphatase 2 (AHRD V3.3 *** A0A0B2S4R2_GLYSO)	0.000293635	0.00486379	-1.87245
Solyc07g040730.1.1	LOW QUALITY:DUF3511 domain protein (AHRD V3.3 *** I3SBP3_MEDTR)	0.000295443	0.00487797	-1.10616
Solyc08g082990.3.1	Oligopeptide transporter, putative (AHRD V3.3 *** B9RYS3_RICCO)	0.00029594	0.00487797	-1.21578
Solyc12g056600.3.1	short-chain dehydrogenase-reductase,Pfam:PF13561	0.000296256	0.00487797	-1.39285
Solyc09g075650.3.1	DUF3511 domain protein (AHRD V3.3 *** G7IEH6_MEDTR)	0.000296865	0.00488412	-1.869
Solyc09g083400.3.1	TPX2 (targeting protein for Xklp2) protein family (AHRD V3.3 *** AT3G23090.4)	0.000298285	0.00489316	-1.52234
Solyc05g010330.3.1	Peroxidase (AHRD V3.3 *** K4BXK6_SOLLC)	0.000299611	0.00490713	2.04864
Solyc04g064640.3.1	Bidirectional sugar transporter SWEET (AHRD V3.3 *** K4BT55_SOLLC)	0.000299747	0.00490713	1.89257
Solyc04g008040.3.1	Microtubule-associated protein 70-2 (AHRD V3.3 *** MP702_ARATH)	0.00030024	0.00490713	-1.21101
Solyc03g096430.1.1	LOW QUALITY:CLIP-associating protein 1 (AHRD V3.3 --* A0A0B2NZ56_GLYSO)	0.000300468	0.00490713	-4.19127
Solyc04g080570.3.1	Gamma carbonic anhydrase-like protein (AHRD V3.3 *** I3SYK2_MEDTR)	0.000301001	0.00491031	-1.16684
Solyc01g103540.3.1	evolutionarily conserved C-terminal region 2 (AHRD V3.3 *-* AT3G13460.4)	0.000301107	0.00491031	1.04971
Solyc07g005930.3.1	DNA-directed RNA polymerase (AHRD V3.3 *** K4CB64_SOLLC)	0.000301852	0.00491137	1.64282
Solyc01g094970.3.1	Pectin lyase-like superfamily protein (AHRD V3.3 *** AT3G61490.4)	0.000302034	0.00491137	2.47246
Solyc02g090690.2.1	membrane protein (AHRD V3.3 *** AT4G37030.1)	0.000302697	0.00491811	1.41445
Solyc01g106770.3.1	Serine/threonine-protein kinase (AHRD V3.3 *** A0A0K0XR78_TOBAC)	0.000303478	0.00492139	1.03543
Solyc06g082860.3.1	Cytochrome b561/ferric reductase transmembrane with DOMON related domain-containing protein (AHRD V3.3 *** AT3G07570.1)	0.00030375	0.00492139	-1.78979
Solyc07g061720.3.1	gibberellin 2-oxidase 4	0.000304012	0.00492139	-3.43082
Solyc02g069600.3.1	Cytochrome P450 (AHRD V3.3 *** W9R7N2_9ROSA)	0.000304285	0.0049222	1.30752
Solyc01g094237.1.1	NAD(P)-binding Rossmann-fold superfamily protein (AHRD V3.3 *** A0A061DTA4_THECC)	0.000305253	0.00493066	-1.20866
Solyc10g079050.2.1	BHLH transcription factor o95	0.000306724	0.0049402	-1.10397
Solyc09g072680.2.1	F-box associated interaction domain-containing protein (AHRD V3.3 *** A0A103XV28_CYNCS)	0.000307528	0.00494933	1.29196
Solyc12g014360.2.1	protein trichome birefringence-like 41	0.000308107	0.00495074	-2.08437
Solyc03g083460.3.1	RING/U-box superfamily protein (AHRD V3.3 *** AT5G53110.1)	0.000308512	0.00495074	1.21874
Solyc01g108570.3.1	Gibberellin receptor GID1L2 IPR013094 Alpha_beta hydrolase fold-3	0.000308751	0.00495092	-1.78355
Solyc11g005310.1.1	RING/U-box superfamily protein (AHRD V3.3 *** AT1G49230.1)	0.000310306	0.00496478	2.65637
Solyc05g053400.2.1	Glycosyltransferase (AHRD V3.3 *** A0A0A1WC49_NICAT)	0.000310839	0.00496478	-1.99602
Solyc11g010470.2.1	14-3-3 protein 1	0.000310958	0.00496478	-1.12492
Solyc07g062650.3.1	Malate dehydrogenase (AHRD V3.3 *** K4CGU8_SOLLC)	0.000312566	0.00498293	-1.11523
Solyc04g051680.3.1	Rab family GTPase (AHRD V3.3 *** D8RRT7_SELML)	0.000312771	0.00498293	-3.44125
Solyc03g005227.1.1	Histone H2A (AHRD V3.3 *** K4BDU6_SOLLC)	0.000313194	0.0049847	-1.09865
Solyc03g091000.1.1	Bifunctional inhibitor/lipid-transfer protein/seed storage 2S albumin superfamily protein (AHRD V3.3 *** AT4G12520.1)	0.000313632	0.0049847	-3.43427
Solyc02g082557.1.1	CTP synthase family protein (AHRD V3.3 --* AT4G20320.6)	0.000313974	0.0049847	1.73791
Solyc02g080230.3.1	ROP-interactive CRIB motif-containing protein 10 (AHRD V3.3 *-* A0A061GGE1_THECC)	0.000314009	0.0049847	-2.79832
Solyc04g014830.2.1	GRAS family transcription factor (AHRD V3.3 *** G7JLR5_MEDTR)	0.000316728	0.00501131	2.05007
Solyc05g008670.3.1	Zinc finger transcription factor 36	0.000316974	0.00501131	-2.54591
Solyc06g053380.3.1	Chitinase (AHRD V3.3 *** A0A1B1HY32_9APIA)	0.000317045	0.00501131	-2.18229
Solyc10g083970.1.1	S-adenosylmethionine synthase (AHRD V3.3 *** A0A0V0IPC3_SOLCH)	0.000317295	0.00501168	-1.15455
Solyc03g026070.3.1	Homeobox leucine zipper protein (AHRD V3.3 *** A0A072TNH2_MEDTR)	0.000318265	0.00502341	-1.92746
Solyc11g073250.2.1	Histone H2A (AHRD V3.3 *** K4DB31_SOLLC)	0.000318827	0.00502511	-1.69554
Solyc02g084950.3.1	Carboxyl methyltransferase (AHRD V3.3 *** A0A1B4Z3V4_9ROSA)	0.000319849	0.00503408	1.11249
Solyc11g005880.2.1	NADH-ubiquinone oxidoreductase-like protein (AHRD V3.3 *** AT3G62790.1)	0.000319852	0.00503408	-1.22974
Solyc04g008730.3.1	Alpha-galactosidase (AHRD V3.3 *** K4BP29_SOLLC)	0.00032109	0.0050428	-1.12082
Solyc07g032740.3.1	Aspartate aminotransferase (AHRD V3.3 *** M1B9T8_SOLTU)	0.000321824	0.00504456	-1.58058
Solyc12g088220.2.1	SlBCAT1	0.000321886	0.00504456	1.5843
Solyc02g062460.3.1	2-oxoglutarate-dependent dioxygenase-related family protein (AHRD V3.3 *-* B9GL08_POPTR)	0.000323513	0.00506288	2.41402
Solyc09g090790.3.1	R2R3MYB transcription factor 79	0.000324687	0.00507765	2.33032
Solyc05g055160.3.1	DnaJ-like protein (AHRD V3.3 *** Q38HT9_SOLTU)	0.000327025	0.00509919	1.12703
Solyc05g039990.3.1	Mannose-binding lectin superfamily protein (AHRD V3.3 --* AT3G16470.4)	0.000327302	0.00509919	1.57809
Solyc08g077550.3.1	Novel plant snare, putative (AHRD V3.3 *** B9RUR4_RICCO)	0.000327448	0.00509919	-1.29221
Solyc12g089350.2.1	GDSL esterase/lipase (AHRD V3.3 *** A0A0B2SN40_GLYSO)	0.000328593	0.00511343	2.1573
Solyc02g084980.3.1	Hexosyltransferase (AHRD V3.3 *** K4BB12_SOLLC)	0.000328963	0.00511559	1.2815
Solyc03g120900.2.1	Transducin/WD40 repeat-like superfamily protein (AHRD V3.3 *** AT3G01340.2)	0.000330259	0.00513011	1.09392
Solyc08g080660.1.1	Osmotin-like protein (AHRD V3.3 *** OLPA_TOBAC)	0.000330374	0.00513011	-1.91663
Solyc09g007660.1.1	Fasciclin-like arabinogalactan protein (AHRD V3.3 *** G7L2R9_MEDTR)	0.000330691	0.00513011	-2.7998
Solyc02g091840.3.1	Non-specific serine/threonine protein kinase (AHRD V3.3 *** F8WS84_SOLLC)	0.000330866	0.00513011	1.14507
Solyc02g086180.3.1	Delta(7)-sterol-C5(6)-desaturase (AHRD V3.3 *** SC5D_TOBAC)	0.000332673	0.00514794	-2.02335
Solyc01g094260.3.1	(+)-neomenthol dehydrogenase (AHRD V3.3 *** MNR1_CAPAN)	0.000332953	0.00514867	-2.75104
Solyc10g008230.2.1	Disease resistance protein (AHRD V3.3 *** A0A118JXS4_CYNCS)	0.00033342	0.0051512	1.12958
Solyc10g079110.2.1	1-acyl-sn-glycerol-3-phosphate acyltransferase (AHRD V3.3 *** Q2Z1Y8_PRUMU)	0.000333583	0.0051512	-1.77731
Solyc08g074980.3.1	Kinase family protein (AHRD V3.3 *** B9H049_POPTR)	0.000335676	0.00517269	1.45197
Solyc01g104720.3.1	thionin-like protein (AHRD V3.3 -** AT1G25275.1)	0.000337794	0.00518676	-2.15734
Solyc06g009783.1.1	Kinesin-like protein (AHRD V3.3 *-* F8UN41_TOBAC)	0.000337976	0.00518676	-1.10306
Solyc02g076890.1.1	LOW QUALITY:DUF538 family protein (Protein of unknown function, DUF538) (AHRD V3.3 *** AT4G24130.1)	0.000338221	0.00518676	-3.47685
Solyc07g043395.1.1	Cellulose synthase-like protein (AHRD V3.3 *-* A0A072TVD1_MEDTR)	0.000338962	0.00519436	-1.58059
Solyc10g006130.1.1	EAR motif SlERF36	0.000339821	0.005199	-1.17098
Solyc06g072000.2.1	P-loop containing nucleoside triphosphate hydrolases superfamily protein (AHRD V3.3 *** AT4G24860.4)	0.000340608	0.00520516	-2.40197
Solyc06g005820.3.1	Copper transporter, putative (AHRD V3.3 *** A0A061GWU0_THECC)	0.000341066	0.0052062	-4.16143
Solyc10g008200.3.1	Tyrosine aminotransferase, putative (AHRD V3.3 *** B9RVV0_RICCO)	0.000341258	0.0052062	-2.71724
Solyc10g006120.2.1	extracellular ligand-gated ion channel protein (DUF3537) (AHRD V3.3 *** AT3G20300.1)	0.000341534	0.0052062	-1.85415
Solyc01g079150.3.1	Boron transporter (AHRD V3.3 *** B6V758_VITVI)	0.000341618	0.0052062	-1.01874
Solyc12g055760.2.1	ATP synthase subunit epsilon, mitochondrial (AHRD V3.3 *** ATP5E_IPOBA)	0.000342447	0.00521524	-1.07048
Solyc11g010340.2.1	bHLH transcription factor 069	0.000343434	0.00522308	-3.6197
Solyc06g067910.3.1	transmembrane protein, putative (Protein of unknown function, DUF642) (AHRD V3.3 *** AT5G11420.1)	0.000344763	0.00523969	-3.21387
Solyc07g042190.3.1	DUF581 family protein (AHRD V3.3 *** B7FN07_MEDTR)	0.000346218	0.00525508	-1.06519
Solyc07g062140.3.1	trehalose-phosphate synthase 1	0.000346251	0.00525508	-1.62443
Solyc11g045610.2.1	Protein kinase family protein (AHRD V3.3 *** Q9LQ29_ARATH)	0.000348724	0.00528016	-1.09383
Solyc02g081890.3.1	Core-2/I-branching beta-1,6-N-acetylglucosaminyltransferase family protein, putative (AHRD V3.3 *** A0A061GH16_THECC)	0.000348859	0.00528016	-2.22107
Solyc06g073220.1.1	Stigma-specific protein Stig1 (AHRD V3.3 *** A0A103Y3M1_CYNCS)	0.000351486	0.00531117	-5.3089
Solyc01g010420.3.1	LOW QUALITY:Actin cross-linking protein (AHRD V3.3 *-* AT1G27100.1)	0.000351628	0.00531117	1.92157
Solyc07g064820.1.1	LOW QUALITY:MAP kinase kinase kinase 59	0.000355177	0.00535337	1.23572
Solyc05g013630.1.1	LOW QUALITY:CP-interacting protein-L (AHRD V3.3 *** A0A0K0PWY1_CAPAN)	0.000356345	0.00536045	-2.99518
Solyc03g005330.1.1	Non-specific serine/threonine protein kinase (AHRD V3.3 *** K4BDV7_SOLLC)	0.000357314	0.00537138	2.57593
Solyc04g077490.3.1	AP2-like ethylene-responsive transcription factor (AHRD V3.3 *** A0A072VCJ1_MEDTR)	0.000361516	0.00542348	1.05529
Solyc06g072390.3.1	Type I inositol-1,4,5-trisphosphate 5-phosphatase (AHRD V3.3 *-* G7KHW0_MEDTR)	0.00036289	0.00543672	1.73729
Solyc10g005230.3.1	Excitatory amino acid transporter 1 (AHRD V3.3 *** A0A0B0PDB0_GOSAR)	0.000363526	0.00544043	-1.15531
Solyc06g059880.3.1	Acetolactate synthase	0.000364526	0.00544984	-2.80945
Solyc05g013115.1.1	NADH dehydrogenase subunit F (AHRD V3.3 *-* Q2TK20_9ERIC)	0.000365918	0.00545988	1.35226
Solyc01g108630.3.1	nii1 nitrite reductase	0.000367945	0.00548273	-2.81496
Solyc04g079315.1.1	RNA binding protein (AHRD V3.3 *** E3NYS6_9FABA)	0.000368383	0.00548556	-1.03228
[truncated: 1,970 more rows]

## Sheet: LEAVES 2weeks
Differentially expressed in leaves between control and sulfate-starvation conditions at two weeks after sowing. Thresholds:absolute log2 Fold Change>1 and q-value <0.05

[truncated: 4 more sheets: LEAVES 3weeks, LEAVES 4weeks, All up-regulated genes, All down-regulated]
