# Supplementary material for: Transcriptomic analysis at organ and time scale reveals gene regulatory networks controlling the sulfate starvation response of Solanum lycopersicum
Source: BMC Plant Biol. 2020 Aug 24;20:385. doi: 10.1186/s12870-020-02590-2 (PMC7444261; doi:10.1186/s12870-020-02590-2)
Supplement: Supplementary file 2 — Additional file 2: Table S1. Normalized RNA-seq data in transcripts per million (TPM) scale. Table S2. Differentially expressed genes between sulfate-starved and control tomato plants at 2, 3 and 4 weeks after sowing. Differential expression analysis was performed in roots and leaves using the sleuth R package (q-value< 0.05 and absolute log2 FC > 1). Table S3. List of genes validated by qPCR indicating whether the sulfate regulation was previously reported in Arabidopsis. Table S4. List of Arabidopsis and tomato sulfate-responsive orthologous genes. Table S5. Enriched GO terms for orthologous sulfate-responsive genes in Arabidopsis, tomato, or shared in both species. Table S6. Genes exclusively regulated by sulfate and time in roots. Multifactorial analysis was performed using the sleuth R package (q-value< 0.05 and log2 FC > 1 in at least one level of each factor). Table S7. Genes exclusively regulated by sulfate and time in leaves. Multifactorial analysis was performed using the sleuth R package (q-value< 0.05 and log2 FC > 1 in at least one level of each factor). Table S8. Enriched GO terms for genes of root clusters. Only significant GO terms (adjusted p-value < 0.05) within the category of biological process are included in this table. Table S9. Enriched GO terms for genes of leaf clusters. Only significant GO terms (adjusted p-value < 0.05) within the category of biological process are included in this table. Table S10. List of TF-target interactions and nodes annotation of the root regulatory network. Table S11. Summary of the transcription factors of root and leaf gene regulatory networks. Table S12. List of TF-target interactions and nodes annotation of the leaf regulatory network. Table S13. Enriched GO terms for target genes of the TFs Myb (Solyc11g071300), TCP21 (Solyc03g006800) and EIL3 (Solyc01g006650). Table S14. List of predicted targets for SLIM1 (AT1G73730) TF and EIL3 (Solyc01g006650) according to PlantRegMap derived from literature, high-through [file 12870_2020_2590_MOESM2_ESM.zip › Table S3.xlsx]

## Sheet: qPCR
ID	Description	S regulation previously reported in Arabidopsis	control_2weeks_replicate1_roots	control_2weeks_replicate2_roots	control_2weeks_replicate3_roots	control_3weeks_replicate1_roots	control_3weeks_replicate2_roots	control_3weeks_replicate3_roots	control_4weeks_replicate1_roots	control_4weeks_replicate2_roots	control_4weeks_replicate3_roots	sulfate_2weeks_replicate1_roots	sulfate_2weeks_replicate2_roots	sulfate_2weeks_replicate3_roots	sulfate_3weeks_replicate1_roots	sulfate_3weeks_replicate2_roots	sulfate_3weeks_replicate3_roots	sulfate_4weeks_replicate1_roots	sulfate_4weeks_replicate2_roots	sulfate_4weeks_replicate3_roots	control_2weeks_replicate1_leaves	control_2weeks_replicate2_leaves	control_2weeks_replicate3_leaves	control_3weeks_replicate1_leaves	control_3weeks_replicate2_leaves	control_3weeks_replicate3_leaves	control_4weeks_replicate1_leaves	control_4weeks_replicate2_leaves	control_4weeks_replicate3_leaves	sulfate_2weeks_replicate1_leaves	sulfate_2weeks_replicate2_leaves	sulfate_2weeks_replicate3_leaves	sulfate_3weeks_replicate1_leaves	sulfate_3weeks_replicate2_leaves	sulfate_3weeks_replicate3_leaves	sulfate_4weeks_replicate1_leaves	sulfate_4weeks_replicate2_leaves	sulfate_4weeks_replicate3_leaves
Solyc01g006650	ETHYLENE INSENSITIVE 3-like 3 protein (AHRD V3.3 *** A0A0B2RCL4_GLYSO)	No	0.00390478	0.00512203	0.00434445	0.00243251	0.00171394	0.00197124	0.0023266	0.00233504	0.0134081	0.0305679	0.0550695	0.0436387	0.0648838	0.0818736	0.092454	0.0611008	0.0500456	0.0854074	0.0624441	0.0376937	0.292578	0.0595741	0.0415737	0.0417702	0.00859555	0.00625885	0.0128794	0.232811	0.3399	0.0749964	0.402915	0.548596	0.530572	0.399783	0.402262	0.468247
Solyc02g080640	adenylyl-sulfate reductase	Yes	0.20884	0.251027	0.0884473	0.0861097	0.101001	0.249042	0.187447	0.122867	0.176406	0.396161	0.477501	0.429907	0.972367	1.06941	0.999754	1.00725	1.00527	0.920278	2.68453	2.6942	2.39457	1.65971	1.65655	1.62817	0.485644	0.452957	0.305444	2.46156	2.20821	3.15978	3.47191	1.88265	2.55142	1.33022	1.41763	1.27171
Solyc02g087960	R2R3MYB transcription factor 94	No	0.0002327	0.00031252	0.00113274	0.00036093	0.00023177	0.00033818	0.00012094	0.00018163	0.00528366	0.0015152	0.0007627	0.00135802	0.00020505	0.00018729	0.00078296	0.00039853	0.00073821	0.00032253	0.0233102	0.0236176	0.0268903	0.0224093	0.0214917	0.0229918	0.010945	0.00735503	0.00478969	0.0208932	0.0254914	0.0195654	0.00918842	0.00675825	0.00959731	0.00274975	0.00275385	0.00263197
Solyc04g017720	Gibberellin-regulated family protein (AHRD V3.3 *** A0A061EVH9_THECC)	No	0.126586	0.00319763	0.00063217	0.00018327	0.00166849	0.0911019	0.0202844	0.00340251	0.40124	0.0060258	0.0265425	0.00676589	0.00962625	0.00831767	0.0503291	0.0117464	0.00426976	0.055606	0.736764	1.39621	0.708273	0.748824	0.547228	0.521928	0.186287	0.44444	0.111027	0.508915	0.466219	0.43449	0.0762018	0.654743	0.113844	0.0351992	0.0298434	0.0260843
Solyc04g072760	Sulfate transporter (AHRD V3.3 *** S6A1Z9_NICAT)	Yes	0.00058074	0.00074882	0.00068346	0.00077042	0.00075257	0.00089187	0.00032818	0.00034929	0.0017226	0.0117754	0.085914	0.0505421	0.271721	0.380633	0.345949	0.174768	0.188927	0.240778	0.0174567	0.0209472	0.166724	0.00801373	0.00776943	0.0063919	0.00436533	0.00344711	0.00230265	0.15337	0.276692	0.0137696	0.422546	0.630986	0.727848	0.602872	0.661818	0.63647
Solyc06g007970	Tetratricopeptide repeat (TPR)-like superfamily protein (AHRD V3.3 *** AT5G48850.1)	Yes	0.00134036	0.00335017	0.00394712	0.00293853	0.00180021	0.00297129	0.00138328	0.00243215	0.0195418	0.172853	1.44302	0.608998	3.4143	4.03409	5.01183	2.36705	2.42887	4.12964	0.103431	0.0838369	3.08165	0.0568023	0.0363248	0.0330101	0.0247199	0.0215327	0.0156632	1.74712	2.82539	0.0743826	7.36934	9.39259	7.94509	10.3248	9.44785	8.66757
Solyc08g006150	Gamma-glutamylcyclotransferase (AHRD V3.3 *** K4CIA4_SOLLC)	Yes	0.100996	0.0999557	0.150459	0.0425003	0.0125909	0.0454658	0.10145	0.0796095	0.0974888	1.1275	1.67854	1.71944	2.91522	3.53632	4.02375	1.78465	1.62446	3.00153	0.294876	0.284062	0.914577	0.321413	0.197158	0.422955	0.181498	0.166761	0.0983547	7.03647	5.6594	0.670483	4.20458	4.26622	4.69456	6.0301	5.93631	5.58805
Solyc09g065900	glutathione reductase, chloroplastic	Yes	0.0204858	0.0212817	0.0165715	0.0226409	0.0174295	0.0187313	0.0177859	0.0175249	0.0637447	0.016014	0.0139123	0.0118809	0.0156447	0.0203306	0.0213364	0.0134525	0.0118082	0.00696394	0.256174	0.212234	0.243438	0.173922	0.24225	0.18744	0.176765	0.134187	0.0693904	0.237911	0.244979	0.219826	0.105824	0.100421	0.0848456	0.00946484	0.074883	0.0837828
Solyc09g090080	Phosphate transporter (AHRD V3.3 *** K0FGD5_9ERIC)	No	0.0126622	0.0115779	0.00853214	0.0156828	0.0137407	0.0128844	0.0141793	0.0079938	0.0338253	0.00862234	0.024632	0.00578979	0.0698204	0.0454317	0.0549078	0.0285341	0.116352	0.0285309	0.00658438	0.00136746	0.00574116	0.00204605	0.0046243	0.006611	0.00983175	0.0267652	0.0225664	0.0023568	0.0042959	0.00163776	0.0756528	0.0689242	0.0726794	0.0937081	0.039096	0.13869
Solyc11g011260	GAI	No	0.00793154	0.00461813	0.0181347	0.161286	0.00012742	0.00758661	0.00771405	0.00527772	0.0148224	0.00345483	0.00852718	0.00155015	0.0126118	0.131526	0.0418604	0.0150638	0.122695	0.158979	0.971447	1.46485	1.15606	0.237405	0.999012	0.89333	1.97493	0.841269	0.553813	0.898257	0.355115	0.903754	0.131772	0.202028	0.303727	0.138344	0.0908769	0.115704

## Sheet: RNA-seq
ID	Description	S regulation previously reported in Arabidopsis	control_2weeks_replicate1_roots	control_2weeks_replicate2_roots	control_2weeks_replicate3_roots	control_3weeks_replicate1_roots	control_3weeks_replicate2_roots	control_3weeks_replicate3_roots	control_4weeks_replicate1_roots	control_4weeks_replicate2_roots	control_4weeks_replicate3_roots	sulfate_2weeks_replicate1_roots	sulfate_2weeks_replicate2_roots	sulfate_2weeks_replicate3_roots	sulfate_3weeks_replicate1_roots	sulfate_3weeks_replicate2_roots	sulfate_3weeks_replicate3_roots	sulfate_4weeks_replicate1_roots	sulfate_4weeks_replicate2_roots	sulfate_4weeks_replicate3_roots	control_2weeks_replicate1_leaves	control_2weeks_replicate2_leaves	control_2weeks_replicate3_leaves	control_3weeks_replicate1_leaves	control_3weeks_replicate2_leaves	control_3weeks_replicate3_leaves	control_4weeks_replicate1_leaves	control_4weeks_replicate2_leaves	control_4weeks_replicate3_leaves	sulfate_2weeks_replicate1_leaves	sulfate_2weeks_replicate2_leaves	sulfate_2weeks_replicate3_leaves	sulfate_3weeks_replicate1_leaves	sulfate_3weeks_replicate2_leaves	sulfate_3weeks_replicate3_leaves	sulfate_4weeks_replicate1_leaves	sulfate_4weeks_replicate2_leaves	sulfate_4weeks_replicate3_leaves
Solyc01g006650	ETHYLENE INSENSITIVE 3-like 3 protein (AHRD V3.3 *** A0A0B2RCL4_GLYSO)	No	1.89204	1.92775	1.52255	0.710162	1.04464	0.672728	1.5823	0.936884	0.516563	11.0464	19.0107	18.3557	36.9133	32.3019	35.0445	34.9672	29.532	40.8226	6.70856	7.25145	30.5695	7.15744	3.02542	3.20913	0.692797	0.705614	0.801398	24.458	33.0092	7.71787	54.6358	54.8104	55.7211	52.3862	51.6881	47.5845
Solyc02g080640	adenylyl-sulfate reductase	Yes	143.713	168.988	91.4709	40.7195	163.342	66.3839	111.668	81.0512	117.478	291.205	305.515	318.596	650.814	710.697	785.925	1116.64	918.553	740.317	1606.32	1570.71	1070.31	1676.76	700.093	1138.39	159.922	137.11	157.373	1092.92	938.98	1598.04	678.157	649.307	668.182	525.756	500.606	465.646
Solyc02g087960	R2R3MYB transcription factor 94	No	0.0943432	0.329715	0.353149	0.317039	0.31018	0.231534	0.118466	0.0693626	3.02135	0.652728	0.823677	0.413204	0.103744	0.269389	0.0571872	0	0	0	12.306	12.341	16.531	16.6115	12.9384	15.9271	5.66036	3.69818	4.1986	14.4259	16.2028	19.092	3.53618	3.83897	3.36925	1.77185	1.71684	1.94071
Solyc04g017720	Gibberellin-regulated family protein (AHRD V3.3 *** A0A061EVH9_THECC)	No	1.0517	0.612585	0.46866	1.6493	0.922067	1.00373	0.770352	0.515482	12.9541	0.220494	1.2024	0.767701	0.289123	1.10111	0.318749	0.489157	0.507592	0.379465	108.643	94.9169	101.528	154.315	87.8908	107.174	48.4785	15.045	26.0023	117.593	79.5191	134.718	5.16979	7.3363	8.22717	2.01765	2.08984	3.00475
Solyc04g072760	Sulfate transporter (AHRD V3.3 *** S6A1Z9_NICAT)	Yes	0.374345	0.432199	0.350316	0.566092	0.630768	0.497631	0.190963	0.550449	0.749277	7.76989	59.2916	25.9694	233.082	247.806	226.119	244.237	204.106	227.253	9.37188	8.08724	92.4467	3.68844	3.30891	3.36749	1.47221	1.23338	0.995958	71.5506	119.807	8.36544	205.782	210.021	220.145	277.507	301.251	291.579
Solyc06g007970	Tetratricopeptide repeat (TPR)-like superfamily protein (AHRD V3.3 *** AT5G48850.1)	Yes	0.31702	1.29499	0.123292	0.619836	0.265312	0.565832	0.325701	1.27134	1.98792	48.7613	379.511	174.913	1315.65	1157.96	1121.65	1497.77	1195.04	1461.72	17.1699	14.4479	608.193	8.85087	3.78774	5.30208	3.16304	1.59719	2.52801	337.595	648.965	14.8676	2071.96	2186.14	2280.18	2232.28	2309.04	2522.05
Solyc08g006150	Gamma-glutamylcyclotransferase (AHRD V3.3 *** K4CIA4_SOLLC)	Yes	50.1066	58.9946	52.4245	33.0162	43.5115	33.0178	43.8794	41.0365	37.3731	597.842	967.69	1207.02	1935.22	1745.99	1755.14	1740.17	1612.03	2262.35	101.992	96.2867	1371.73	88.1264	52.4997	64.3685	39.6732	34.0619	34.6297	1083.6	1752.53	102.46	2120.54	2191.67	2375.43	2512.89	2187.34	2400.03
Solyc09g065900	glutathione reductase, chloroplastic	Yes	19.6915	20.1342	20.8254	20.3452	21.3475	19.9047	23.0102	23.1739	54.1764	19.1882	18.8566	17.2721	15.7903	16.6514	17.1219	16.1044	18.8857	21.3087	176.546	171.523	134.739	190.526	172.639	169.566	105.953	70.4539	93.4857	148.998	136.422	179.296	57.3773	57.6166	58.0046	42.3625	40.871	44.2556
Solyc09g090080	Phosphate transporter (AHRD V3.3 *** K0FGD5_9ERIC)	No	2.80614	2.66532	2.68396	8.004	4.44048	5.26302	8.25048	8.35312	5.32045	3.52995	6.60147	3.22603	16.357	21.1066	22.6243	22.5381	20.5136	19.8218	0.0844211	0.200066	0.418956	0.560513	0.456279	1.827	2.30358	4.71819	3.14893	0.182643	0.480532	0.191371	21.392	21.1132	19.4377	28.0026	38.5103	38.3266
Solyc11g011260	GAI	No	75.1798	77.8062	70.9748	76.5003	68.4961	73.1319	64.8873	69.4263	77.0041	79.9804	77.6415	77.5916	60.8053	64.6754	65.548	78.3263	70.9999	59.4628	143.223	148.749	150.863	167.702	151.147	144.608	114.325	82.1811	107.692	157.189	143.485	148.519	81.7053	86.6203	87.6901	70.1973	68.5754	68.4998
