# Supplementary material for: Transcriptomic analysis at organ and time scale reveals gene regulatory networks controlling the sulfate starvation response of Solanum lycopersicum
Source: BMC Plant Biol. 2020 Aug 24;20:385. doi: 10.1186/s12870-020-02590-2 (PMC7444261; doi:10.1186/s12870-020-02590-2)
Supplement: Supplementary file 2 — Additional file 2: Table S1. Normalized RNA-seq data in transcripts per million (TPM) scale. Table S2. Differentially expressed genes between sulfate-starved and control tomato plants at 2, 3 and 4 weeks after sowing. Differential expression analysis was performed in roots and leaves using the sleuth R package (q-value< 0.05 and absolute log2 FC > 1). Table S3. List of genes validated by qPCR indicating whether the sulfate regulation was previously reported in Arabidopsis. Table S4. List of Arabidopsis and tomato sulfate-responsive orthologous genes. Table S5. Enriched GO terms for orthologous sulfate-responsive genes in Arabidopsis, tomato, or shared in both species. Table S6. Genes exclusively regulated by sulfate and time in roots. Multifactorial analysis was performed using the sleuth R package (q-value< 0.05 and log2 FC > 1 in at least one level of each factor). Table S7. Genes exclusively regulated by sulfate and time in leaves. Multifactorial analysis was performed using the sleuth R package (q-value< 0.05 and log2 FC > 1 in at least one level of each factor). Table S8. Enriched GO terms for genes of root clusters. Only significant GO terms (adjusted p-value < 0.05) within the category of biological process are included in this table. Table S9. Enriched GO terms for genes of leaf clusters. Only significant GO terms (adjusted p-value < 0.05) within the category of biological process are included in this table. Table S10. List of TF-target interactions and nodes annotation of the root regulatory network. Table S11. Summary of the transcription factors of root and leaf gene regulatory networks. Table S12. List of TF-target interactions and nodes annotation of the leaf regulatory network. Table S13. Enriched GO terms for target genes of the TFs Myb (Solyc11g071300), TCP21 (Solyc03g006800) and EIL3 (Solyc01g006650). Table S14. List of predicted targets for SLIM1 (AT1G73730) TF and EIL3 (Solyc01g006650) according to PlantRegMap derived from literature, high-through [file 12870_2020_2590_MOESM2_ESM.zip › Table S4.xlsx]

## Sheet: Tomato genes
ID	Ortholog groups
Solyc01g081020	ORTHO04D000001
Solyc01g081290	ORTHO04D000001
Solyc01g091610	ORTHO04D000001
Solyc01g095690	ORTHO04D000001
Solyc01g096440	ORTHO04D000001
Solyc01g097670	ORTHO04D000001
Solyc01g098150	ORTHO04D000001
Solyc01g112200	ORTHO04D000001
Solyc02g062630	ORTHO04D000001
Solyc02g065410	ORTHO04D000001
Solyc02g069500	ORTHO04D000001
Solyc02g070710	ORTHO04D000001
Solyc02g079260	ORTHO04D000001
Solyc02g081900	ORTHO04D000001
Solyc02g088650	ORTHO04D000001
Solyc02g094480	ORTHO04D000001
Solyc03g093630	ORTHO04D000001
Solyc03g098420	ORTHO04D000001
Solyc03g115790	ORTHO04D000001
Solyc03g116840	ORTHO04D000001
Solyc04g076800	ORTHO04D000001
Solyc04g080830	ORTHO04D000001
Solyc04g082870	ORTHO04D000001
Solyc05g007740	ORTHO04D000001
Solyc05g009400	ORTHO04D000001
Solyc06g048900	ORTHO04D000001
Solyc06g076900	ORTHO04D000001
Solyc07g009220	ORTHO04D000001
Solyc07g042130	ORTHO04D000001
Solyc07g042760	ORTHO04D000001
Solyc07g045510	ORTHO04D000001
Solyc08g076150	ORTHO04D000001
Solyc08g078080	ORTHO04D000001
Solyc09g007050	ORTHO04D000001
Solyc09g009790	ORTHO04D000001
Solyc09g065710	ORTHO04D000001
Solyc09g082400	ORTHO04D000001
Solyc11g008940	ORTHO04D000001
Solyc11g066920	ORTHO04D000001
Solyc11g067210	ORTHO04D000001
Solyc12g096680	ORTHO04D000001
Solyc01g010910	ORTHO04D000003
Solyc01g094360	ORTHO04D000003
Solyc01g102340	ORTHO04D000003
Solyc01g111500	ORTHO04D000003
Solyc02g079280	ORTHO04D000003
Solyc02g082040	ORTHO04D000003
Solyc02g088190	ORTHO04D000003
Solyc02g093740	ORTHO04D000003
Solyc03g005570	ORTHO04D000003
Solyc04g005600	ORTHO04D000003
Solyc04g056310	ORTHO04D000003
Solyc04g074170	ORTHO04D000003
Solyc05g007690	ORTHO04D000003
Solyc05g007710	ORTHO04D000003
Solyc05g008250	ORTHO04D000003
Solyc05g014290	ORTHO04D000003
Solyc05g048830	ORTHO04D000003
Solyc05g051550	ORTHO04D000003
Solyc06g009710	ORTHO04D000003
Solyc06g053610	ORTHO04D000003
Solyc08g005870	ORTHO04D000003
Solyc08g008480	ORTHO04D000003
Solyc08g076710	ORTHO04D000003
Solyc08g079270	ORTHO04D000003
Solyc08g081500	ORTHO04D000003
Solyc10g005240	ORTHO04D000003
Solyc10g005460	ORTHO04D000003
Solyc10g005550	ORTHO04D000003
Solyc10g086250	ORTHO04D000003
Solyc11g011050	ORTHO04D000003
Solyc11g072060	ORTHO04D000003
Solyc12g005640	ORTHO04D000003
Solyc12g096200	ORTHO04D000003
Solyc04g063400	ORTHO04D000006
Solyc07g047760	ORTHO04D000006
Solyc10g008580	ORTHO04D000006
Solyc02g031790	ORTHO04D000007
Solyc02g068820	ORTHO04D000007
Solyc02g068880	ORTHO04D000007
Solyc02g070890	ORTHO04D000007
Solyc02g070910	ORTHO04D000007
Solyc02g072440	ORTHO04D000007
Solyc02g072470	ORTHO04D000007
Solyc02g072480	ORTHO04D000007
Solyc03g006030	ORTHO04D000007
Solyc03g006080	ORTHO04D000007
Solyc03g118330	ORTHO04D000007
Solyc04g009040	ORTHO04D000007
Solyc04g009640	ORTHO04D000007
Solyc04g012090	ORTHO04D000007
Solyc04g012190	ORTHO04D000007
Solyc04g014650	ORTHO04D000007
Solyc04g014900	ORTHO04D000007
Solyc06g006020	ORTHO04D000007
Solyc06g006040	ORTHO04D000007
Solyc06g048740	ORTHO04D000007
Solyc06g076910	ORTHO04D000007
Solyc07g006770	ORTHO04D000007
Solyc08g075590	ORTHO04D000007
Solyc01g008800	ORTHO04D000008
Solyc01g014840	ORTHO04D000008
Solyc01g102880	ORTHO04D000008
Solyc02g032650	ORTHO04D000008
Solyc02g082050	ORTHO04D000008
Solyc09g007710	ORTHO04D000008
Solyc11g013750	ORTHO04D000008
Solyc00g201160	ORTHO04D000009
Solyc00g289230	ORTHO04D000009
Solyc02g030300	ORTHO04D000009
Solyc02g079540	ORTHO04D000009
Solyc02g079640	ORTHO04D000009
Solyc02g079710	ORTHO04D000009
Solyc03g120110	ORTHO04D000009
Solyc04g077270	ORTHO04D000009
Solyc04g077300	ORTHO04D000009
Solyc04g077310	ORTHO04D000009
Solyc04g077330	ORTHO04D000009
Solyc04g077360	ORTHO04D000009
Solyc05g008310	ORTHO04D000009
Solyc07g053120	ORTHO04D000009
Solyc07g053130	ORTHO04D000009
Solyc07g063730	ORTHO04D000009
Solyc07g063770	ORTHO04D000009
Solyc07g063820	ORTHO04D000009
Solyc08g076050	ORTHO04D000009
Solyc08g076060	ORTHO04D000009
Solyc10g006690	ORTHO04D000009
Solyc10g006710	ORTHO04D000009
Solyc10g006720	ORTHO04D000009
Solyc12g005290	ORTHO04D000009
Solyc12g006840	ORTHO04D000009
Solyc01g065980	ORTHO04D000011
Solyc01g091760	ORTHO04D000011
Solyc01g095500	ORTHO04D000011
Solyc01g108240	ORTHO04D000011
Solyc04g071770	ORTHO04D000011
Solyc06g063070	ORTHO04D000011
Solyc08g081960	ORTHO04D000011
Solyc09g075420	ORTHO04D000011
Solyc10g006130	ORTHO04D000011
Solyc10g009110	ORTHO04D000011
Solyc10g050970	ORTHO04D000011
Solyc10g078610	ORTHO04D000011
Solyc12g042210	ORTHO04D000011
Solyc12g056590	ORTHO04D000011
Solyc01g091030	ORTHO04D000012
Solyc01g110570	ORTHO04D000012
Solyc01g110590	ORTHO04D000012
Solyc01g110660	ORTHO04D000012
Solyc01g110670	ORTHO04D000012
Solyc01g110680	ORTHO04D000012
Solyc01g110720	ORTHO04D000012
Solyc01g110770	ORTHO04D000012
Solyc01g110830	ORTHO04D000012
Solyc01g110880	ORTHO04D000012
Solyc01g110920	ORTHO04D000012
Solyc01g110930	ORTHO04D000012
Solyc01g110940	ORTHO04D000012
Solyc01g111000	ORTHO04D000012
Solyc02g062230	ORTHO04D000012
Solyc04g052970	ORTHO04D000012
Solyc04g053000	ORTHO04D000012
Solyc07g042470	ORTHO04D000012
Solyc08g079150	ORTHO04D000012
Solyc10g018340	ORTHO04D000012
Solyc10g052540	ORTHO04D000012
Solyc07g064260	ORTHO04D000013
Solyc02g084450	ORTHO04D000014
Solyc03g006760	ORTHO04D000014
Solyc08g007630	ORTHO04D000014
Solyc08g076000	ORTHO04D000014
Solyc09g005290	ORTHO04D000014
Solyc11g068360	ORTHO04D000014
Solyc11g071420	ORTHO04D000014
Solyc01g008500	ORTHO04D000015
Solyc02g081510	ORTHO04D000015
Solyc02g086210	ORTHO04D000015
Solyc04g007380	ORTHO04D000015
Solyc05g009040	ORTHO04D000015
Solyc05g009090	ORTHO04D000015
Solyc11g007400	ORTHO04D000015
Solyc11g007410	ORTHO04D000015
Solyc11g007420	ORTHO04D000015
Solyc11g007430	ORTHO04D000015
Solyc01g091050	ORTHO04D000017
Solyc01g098940	ORTHO04D000017
Solyc01g099950	ORTHO04D000017
Solyc02g080200	ORTHO04D000017
Solyc02g080210	ORTHO04D000017
Solyc02g080220	ORTHO04D000017
Solyc02g081990	ORTHO04D000017
Solyc03g083360	ORTHO04D000017
Solyc03g083840	ORTHO04D000017
Solyc03g123620	ORTHO04D000017
Solyc03g123630	ORTHO04D000017
Solyc05g047590	ORTHO04D000017
Solyc05g054360	ORTHO04D000017
Solyc06g009190	ORTHO04D000017
Solyc06g034360	ORTHO04D000017
Solyc09g075330	ORTHO04D000017
Solyc09g075350	ORTHO04D000017
Solyc01g005710	ORTHO04D000018
Solyc01g005720	ORTHO04D000018
Solyc01g005730	ORTHO04D000018
Solyc01g005760	ORTHO04D000018
Solyc01g005870	ORTHO04D000018
Solyc01g009690	ORTHO04D000018
Solyc01g009700	ORTHO04D000018
Solyc01g009930	ORTHO04D000018
Solyc01g098370	ORTHO04D000018
Solyc04g054450	ORTHO04D000018
Solyc06g008300	ORTHO04D000018
Solyc06g033920	ORTHO04D000018
Solyc08g077740	ORTHO04D000018
Solyc12g009520	ORTHO04D000018
Solyc12g009730	ORTHO04D000018
Solyc12g009770	ORTHO04D000018
Solyc12g009780	ORTHO04D000018
Solyc12g013740	ORTHO04D000018
Solyc12g099950	ORTHO04D000018
Solyc12g099980	ORTHO04D000018
Solyc12g100010	ORTHO04D000018
Solyc12g100030	ORTHO04D000018
Solyc03g026270	ORTHO04D000019
Solyc03g026280	ORTHO04D000019
Solyc03g120840	ORTHO04D000019
Solyc03g124110	ORTHO04D000019
Solyc05g050830	ORTHO04D000019
Solyc06g035700	ORTHO04D000019
Solyc08g007820	ORTHO04D000019
Solyc08g007830	ORTHO04D000019
Solyc08g007840	ORTHO04D000019
Solyc08g066660	ORTHO04D000019
Solyc08g080290	ORTHO04D000019
Solyc11g012980	ORTHO04D000019
Solyc12g008350	ORTHO04D000019
Solyc12g009240	ORTHO04D000019
Solyc01g057260	ORTHO04D000020
Solyc04g008920	ORTHO04D000020
Solyc05g041500	ORTHO04D000020
Solyc01g050010	ORTHO04D000021
Solyc01g096120	ORTHO04D000022
Solyc02g065290	ORTHO04D000022
Solyc02g067230	ORTHO04D000022
Solyc02g078620	ORTHO04D000022
Solyc02g088070	ORTHO04D000022
Solyc03g121400	ORTHO04D000022
Solyc04g070960	ORTHO04D000022
Solyc04g079570	ORTHO04D000022
Solyc05g007880	ORTHO04D000022
Solyc05g054510	ORTHO04D000022
Solyc08g008500	ORTHO04D000022
Solyc11g072500	ORTHO04D000022
Solyc00g072400	ORTHO04D000023
Solyc01g006300	ORTHO04D000023
Solyc01g006310	ORTHO04D000023
Solyc03g025380	ORTHO04D000023
Solyc03g033710	ORTHO04D000023
Solyc04g076770	ORTHO04D000023
Solyc04g080330	ORTHO04D000023
Solyc05g010330	ORTHO04D000023
Solyc05g050870	ORTHO04D000023
Solyc05g050890	ORTHO04D000023
Solyc05g052280	ORTHO04D000023
Solyc06g050440	ORTHO04D000023
Solyc10g076240	ORTHO04D000023
Solyc10g078890	ORTHO04D000023
Solyc11g018800	ORTHO04D000023
Solyc11g072920	ORTHO04D000023
Solyc03g114680	ORTHO04D000024
Solyc05g007900	ORTHO04D000024
Solyc05g018050	ORTHO04D000024
Solyc08g075910	ORTHO04D000024
Solyc02g071130	ORTHO04D000025
Solyc04g051690	ORTHO04D000025
Solyc04g072070	ORTHO04D000025
Solyc05g012770	ORTHO04D000025
Solyc05g015850	ORTHO04D000025
Solyc05g053380	ORTHO04D000025
Solyc05g055750	ORTHO04D000025
Solyc07g056280	ORTHO04D000025
Solyc07g065260	ORTHO04D000025
Solyc08g062490	ORTHO04D000025
Solyc08g081630	ORTHO04D000025
Solyc10g084380	ORTHO04D000025
Solyc12g011200	ORTHO04D000025
Solyc02g076670	ORTHO04D000028
Solyc03g006150	ORTHO04D000028
Solyc05g007890	ORTHO04D000028
Solyc07g045000	ORTHO04D000028
Solyc08g076400	ORTHO04D000028
Solyc09g091880	ORTHO04D000028
Solyc10g078720	ORTHO04D000028
Solyc10g085620	ORTHO04D000028
Solyc06g050650	ORTHO04D000029
Solyc02g068660	ORTHO04D000030
Solyc09g014720	ORTHO04D000030
Solyc10g076530	ORTHO04D000030
Solyc10g076550	ORTHO04D000030
Solyc10g076560	ORTHO04D000030
Solyc04g005550	ORTHO04D000031
Solyc12g044190	ORTHO04D000031
Solyc01g087200	ORTHO04D000032
Solyc04g007030	ORTHO04D000032
Solyc04g007050	ORTHO04D000032
Solyc04g007070	ORTHO04D000032
Solyc04g007090	ORTHO04D000032
Solyc04g009120	ORTHO04D000032
Solyc04g009130	ORTHO04D000032
Solyc04g009250	ORTHO04D000032
Solyc04g009660	ORTHO04D000032
Solyc04g011980	ORTHO04D000032
Solyc04g025820	ORTHO04D000032
Solyc05g009630	ORTHO04D000032
Solyc06g062440	ORTHO04D000032
Solyc07g009180	ORTHO04D000032
Solyc10g008220	ORTHO04D000032
Solyc10g008230	ORTHO04D000032
Solyc10g008240	ORTHO04D000032
Solyc11g006520	ORTHO04D000032
Solyc11g006530	ORTHO04D000032
Solyc11g006630	ORTHO04D000032
Solyc12g006040	ORTHO04D000032
Solyc12g096920	ORTHO04D000032
Solyc07g008590	ORTHO04D000033
Solyc07g008600	ORTHO04D000033
Solyc07g008630	ORTHO04D000033
Solyc07g054120	ORTHO04D000033
Solyc12g005610	ORTHO04D000033
Solyc05g053600	ORTHO04D000034
Solyc05g055330	ORTHO04D000034
Solyc06g065670	ORTHO04D000034
Solyc08g067610	ORTHO04D000034
Solyc08g067620	ORTHO04D000034
Solyc09g091660	ORTHO04D000034
Solyc09g091670	ORTHO04D000034
Solyc11g067000	ORTHO04D000034
Solyc12g098210	ORTHO04D000034
Solyc12g100180	ORTHO04D000034
Solyc02g063000	ORTHO04D000035
Solyc07g043170	ORTHO04D000035
Solyc09g098080	ORTHO04D000035
Solyc10g009580	ORTHO04D000035
Solyc12g014010	ORTHO04D000035
Solyc01g010390	ORTHO04D000036
Solyc01g074030	ORTHO04D000036
Solyc02g080300	ORTHO04D000036
Solyc02g080310	ORTHO04D000036
Solyc03g031730	ORTHO04D000036
Solyc07g063880	ORTHO04D000036
Solyc08g044510	ORTHO04D000036
Solyc09g075060	ORTHO04D000036
Solyc09g075070	ORTHO04D000036
Solyc10g045240	ORTHO04D000036
Solyc02g062650	ORTHO04D000038
Solyc02g085110	ORTHO04D000038
Solyc02g085120	ORTHO04D000038
Solyc04g072280	ORTHO04D000038
Solyc05g043360	ORTHO04D000038
Solyc05g050540	ORTHO04D000038
Solyc05g052340	ORTHO04D000038
Solyc05g052360	ORTHO04D000038
Solyc05g052370	ORTHO04D000038
Solyc05g052400	ORTHO04D000038
Solyc06g048860	ORTHO04D000038
Solyc06g050530	ORTHO04D000038
Solyc06g076760	ORTHO04D000038
Solyc09g010990	ORTHO04D000038
Solyc09g011960	ORTHO04D000038
Solyc09g011970	ORTHO04D000038
Solyc09g014240	ORTHO04D000038
Solyc10g076830	ORTHO04D000038
Solyc10g085090	ORTHO04D000038
Solyc02g085880	ORTHO04D000039
Solyc02g094860	ORTHO04D000039
Solyc03g120060	ORTHO04D000039
Solyc05g011970	ORTHO04D000039
Solyc07g006140	ORTHO04D000039
Solyc07g043460	ORTHO04D000039
Solyc07g055490	ORTHO04D000039
Solyc07g055560	ORTHO04D000039
Solyc07g062520	ORTHO04D000039
Solyc10g007880	ORTHO04D000039
Solyc10g007890	ORTHO04D000039
Solyc10g007900	ORTHO04D000039
Solyc10g051020	ORTHO04D000039
Solyc02g076710	ORTHO04D000040
Solyc02g076910	ORTHO04D000040
Solyc02g076980	ORTHO04D000040
Solyc02g077040	ORTHO04D000040
Solyc02g077050	ORTHO04D000040
Solyc03g006210	ORTHO04D000040
Solyc03g111730	ORTHO04D000040
Solyc04g078540	ORTHO04D000040
Solyc04g082710	ORTHO04D000040
Solyc12g088670	ORTHO04D000040
Solyc12g094700	ORTHO04D000040
Solyc04g074000	ORTHO04D000041
Solyc04g074020	ORTHO04D000041
Solyc04g074030	ORTHO04D000041
Solyc04g074050	ORTHO04D000041
Solyc05g012430	ORTHO04D000041
Solyc09g072810	ORTHO04D000041
Solyc01g112220	ORTHO04D000042
Solyc02g087830	ORTHO04D000042
Solyc03g032150	ORTHO04D000042
Solyc04g011520	ORTHO04D000042
Solyc05g007050	ORTHO04D000042
Solyc05g007140	ORTHO04D000042
Solyc05g025820	ORTHO04D000042
Solyc06g005500	ORTHO04D000042
Solyc07g041940	ORTHO04D000042
Solyc08g061250	ORTHO04D000042
Solyc08g074980	ORTHO04D000042
Solyc11g062400	ORTHO04D000042
Solyc01g088300	ORTHO04D000043
Solyc01g102380	ORTHO04D000043
Solyc01g102390	ORTHO04D000043
Solyc01g102400	ORTHO04D000043
Solyc01g102900	ORTHO04D000043
Solyc03g113580	ORTHO04D000043
Solyc09g089990	ORTHO04D000043
Solyc09g090010	ORTHO04D000043
Solyc09g090020	ORTHO04D000043
Solyc02g079990	ORTHO04D000044
Solyc02g080010	ORTHO04D000044
Solyc02g080040	ORTHO04D000044
Solyc02g080070	ORTHO04D000044
Solyc02g080080	ORTHO04D000044
Solyc03g111540	ORTHO04D000044
Solyc12g087920	ORTHO04D000044
Solyc02g077370	ORTHO04D000045
Solyc03g093540	ORTHO04D000045
Solyc03g093550	ORTHO04D000045
Solyc03g093560	ORTHO04D000045
Solyc03g093610	ORTHO04D000045
Solyc04g014530	ORTHO04D000045
Solyc05g050790	ORTHO04D000045
Solyc05g052050	ORTHO04D000045
Solyc08g007230	ORTHO04D000045
Solyc08g078170	ORTHO04D000045
Solyc08g078190	ORTHO04D000045
Solyc09g089930	ORTHO04D000045
Solyc01g105350	ORTHO04D000046
Solyc01g105360	ORTHO04D000046
Solyc02g091350	ORTHO04D000046
Solyc02g091370	ORTHO04D000046
Solyc03g078490	ORTHO04D000046
Solyc03g078770	ORTHO04D000046
Solyc03g078800	ORTHO04D000046
Solyc03g083650	ORTHO04D000046
Solyc04g074330	ORTHO04D000046
Solyc04g074380	ORTHO04D000046
Solyc05g052870	ORTHO04D000046
Solyc12g057080	ORTHO04D000046
Solyc02g081210	ORTHO04D000047
Solyc02g088100	ORTHO04D000047
Solyc03g115890	ORTHO04D000047
Solyc04g081870	ORTHO04D000047
Solyc05g007830	ORTHO04D000047
Solyc05g052250	ORTHO04D000047
Solyc06g049050	ORTHO04D000047
Solyc07g063210	ORTHO04D000047
Solyc08g080060	ORTHO04D000047
Solyc09g010860	ORTHO04D000047
Solyc10g084780	ORTHO04D000047
Solyc10g086520	ORTHO04D000047
Solyc12g089380	ORTHO04D000047
Solyc02g084350	ORTHO04D000048
Solyc06g034340	ORTHO04D000048
Solyc06g061080	ORTHO04D000048
Solyc06g063430	ORTHO04D000048
Solyc06g065410	ORTHO04D000048
Solyc08g008660	ORTHO04D000048
Solyc08g077110	ORTHO04D000048
Solyc08g079120	ORTHO04D000048
Solyc02g068610	ORTHO04D000049
Solyc02g068670	ORTHO04D000049
Solyc02g090820	ORTHO04D000050
Solyc03g097120	ORTHO04D000050
Solyc04g016000	ORTHO04D000050
Solyc06g053960	ORTHO04D000050
Solyc07g040680	ORTHO04D000050
Solyc07g055710	ORTHO04D000050
Solyc08g062960	ORTHO04D000050
Solyc09g065660	ORTHO04D000050
Solyc09g082670	ORTHO04D000050
Solyc12g007070	ORTHO04D000050
Solyc12g098520	ORTHO04D000050
Solyc01g099880	ORTHO04D000052
Solyc02g071520	ORTHO04D000052
Solyc03g007360	ORTHO04D000052
Solyc03g097580	ORTHO04D000052
Solyc03g097600	ORTHO04D000052
Solyc04g064610	ORTHO04D000052
Solyc04g064630	ORTHO04D000052
Solyc04g064640	ORTHO04D000052
Solyc05g024260	ORTHO04D000052
Solyc06g072620	ORTHO04D000052
Solyc02g070070	ORTHO04D000053
Solyc02g070090	ORTHO04D000053
Solyc02g070110	ORTHO04D000053
Solyc02g079440	ORTHO04D000053
Solyc02g079460	ORTHO04D000053
Solyc09g072660	ORTHO04D000053
Solyc02g085870	ORTHO04D000054
Solyc03g005320	ORTHO04D000054
Solyc03g078330	ORTHO04D000054
Solyc05g009270	ORTHO04D000054
Solyc06g053870	ORTHO04D000054
Solyc06g053900	ORTHO04D000054
Solyc08g067410	ORTHO04D000054
Solyc09g065780	ORTHO04D000054
Solyc09g065800	ORTHO04D000054
Solyc11g072980	ORTHO04D000054
Solyc11g072990	ORTHO04D000054
Solyc01g110340	ORTHO04D000055
Solyc02g083980	ORTHO04D000055
Solyc04g081300	ORTHO04D000055
Solyc05g005080	ORTHO04D000055
Solyc07g049300	ORTHO04D000055
Solyc07g064870	ORTHO04D000055
Solyc08g081620	ORTHO04D000055
Solyc08g082250	ORTHO04D000055
Solyc08g083210	ORTHO04D000055
Solyc09g010210	ORTHO04D000055
Solyc09g075360	ORTHO04D000055
Solyc11g008820	ORTHO04D000055
Solyc11g040340	ORTHO04D000055
Solyc12g055970	ORTHO04D000055
Solyc02g037540	ORTHO04D000056
Solyc08g007250	ORTHO04D000056
Solyc02g071800	ORTHO04D000057
Solyc02g071810	ORTHO04D000057
Solyc02g071820	ORTHO04D000057
Solyc02g071870	ORTHO04D000057
Solyc07g066550	ORTHO04D000057
Solyc10g076760	ORTHO04D000057
Solyc12g014350	ORTHO04D000057
Solyc01g097290	ORTHO04D000058
Solyc03g120380	ORTHO04D000058
Solyc03g120390	ORTHO04D000058
Solyc03g121060	ORTHO04D000058
Solyc06g008580	ORTHO04D000058
Solyc06g008590	ORTHO04D000058
Solyc06g053830	ORTHO04D000058
Solyc06g053840	ORTHO04D000058
Solyc06g084070	ORTHO04D000058
Solyc08g021820	ORTHO04D000058
Solyc09g083280	ORTHO04D000058
Solyc09g083290	ORTHO04D000058
Solyc01g096860	ORTHO04D000059
Solyc03g123430	ORTHO04D000059
Solyc04g049800	ORTHO04D000059
Solyc04g077490	ORTHO04D000059
Solyc06g068570	ORTHO04D000059
Solyc09g007260	ORTHO04D000059
Solyc10g084340	ORTHO04D000059
Solyc11g010710	ORTHO04D000059
Solyc01g099630	ORTHO04D000060
Solyc02g091920	ORTHO04D000060
Solyc03g093080	ORTHO04D000060
Solyc03g093110	ORTHO04D000060
Solyc03g093120	ORTHO04D000060
Solyc03g093130	ORTHO04D000060
Solyc05g046290	ORTHO04D000060
Solyc07g006870	ORTHO04D000060
Solyc07g052980	ORTHO04D000060
Solyc07g055990	ORTHO04D000060
Solyc07g056000	ORTHO04D000060
Solyc09g092520	ORTHO04D000060
Solyc11g040140	ORTHO04D000060
Solyc12g007260	ORTHO04D000060
Solyc12g007270	ORTHO04D000060
Solyc12g011030	ORTHO04D000060
Solyc12g017240	ORTHO04D000060
Solyc02g085020	ORTHO04D000061
Solyc04g082780	ORTHO04D000061
Solyc06g068440	ORTHO04D000061
Solyc04g078420	ORTHO04D000062
Solyc04g079360	ORTHO04D000062
Solyc05g007870	ORTHO04D000062
Solyc10g081320	ORTHO04D000062
Solyc01g073700	ORTHO04D000063
Solyc02g062550	ORTHO04D000063
Solyc02g084910	ORTHO04D000063
Solyc03g033790	ORTHO04D000063
Solyc03g033840	ORTHO04D000063
Solyc05g007470	ORTHO04D000063
Solyc10g007280	ORTHO04D000063
Solyc12g055810	ORTHO04D000063
Solyc02g069440	ORTHO04D000064
Solyc02g086480	ORTHO04D000064
Solyc02g090410	ORTHO04D000064
Solyc03g063140	ORTHO04D000064
Solyc03g112430	ORTHO04D000064
Solyc04g050010	ORTHO04D000064
Solyc06g005090	ORTHO04D000064
Solyc06g071660	ORTHO04D000064
Solyc11g008830	ORTHO04D000064
Solyc11g045530	ORTHO04D000064
Solyc11g072470	ORTHO04D000064
Solyc01g102960	ORTHO04D000065
Solyc02g093600	ORTHO04D000065
Solyc03g123540	ORTHO04D000065
Solyc04g014480	ORTHO04D000065
Solyc06g076520	ORTHO04D000065
Solyc06g076540	ORTHO04D000065
Solyc06g076560	ORTHO04D000065
Solyc08g062340	ORTHO04D000065
Solyc08g062450	ORTHO04D000065
Solyc09g011710	ORTHO04D000065
Solyc09g015000	ORTHO04D000065
Solyc01g090760	ORTHO04D000066
Solyc02g084590	ORTHO04D000066
Solyc02g085190	ORTHO04D000066
Solyc03g033660	ORTHO04D000066
Solyc03g120890	ORTHO04D000066
Solyc05g056120	ORTHO04D000066
Solyc06g075140	ORTHO04D000066
Solyc07g038160	ORTHO04D000066
Solyc08g066510	ORTHO04D000066
Solyc09g075610	ORTHO04D000066
Solyc10g018560	ORTHO04D000066
Solyc01g107560	ORTHO04D000067
Solyc03g058370	ORTHO04D000067
Solyc04g082860	ORTHO04D000067
Solyc07g008230	ORTHO04D000067
Solyc08g006330	ORTHO04D000067
Solyc08g006380	ORTHO04D000067
Solyc09g092490	ORTHO04D000067
Solyc12g096820	ORTHO04D000067
Solyc12g096870	ORTHO04D000067
Solyc12g098580	ORTHO04D000067
Solyc12g098590	ORTHO04D000067
Solyc12g098600	ORTHO04D000067
Solyc06g066240	ORTHO04D000068
Solyc06g076160	ORTHO04D000068
Solyc11g007980	ORTHO04D000068
Solyc02g078170	ORTHO04D000069
Solyc09g005000	ORTHO04D000069
Solyc09g011060	ORTHO04D000069
Solyc10g084860	ORTHO04D000069
Solyc09g005650	ORTHO04D000070
Solyc09g005660	ORTHO04D000070
Solyc02g093580	ORTHO04D000073
Solyc03g058890	ORTHO04D000073
Solyc03g071570	ORTHO04D000073
Solyc03g111690	ORTHO04D000073
Solyc05g007080	ORTHO04D000073
Solyc05g014000	ORTHO04D000073
Solyc06g071020	ORTHO04D000073
Solyc06g083580	ORTHO04D000073
Solyc09g008380	ORTHO04D000073
Solyc09g061890	ORTHO04D000073
Solyc09g091430	ORTHO04D000073
Solyc11g008140	ORTHO04D000073
Solyc01g101170	ORTHO04D000074
Solyc06g059930	ORTHO04D000074
Solyc06g060010	ORTHO04D000074
Solyc07g008690	ORTHO04D000074
Solyc09g092470	ORTHO04D000074
Solyc04g074070	ORTHO04D000075
Solyc07g006970	ORTHO04D000075
Solyc09g075820	ORTHO04D000075
Solyc01g107780	ORTHO04D000078
Solyc01g107810	ORTHO04D000078
Solyc01g107830	ORTHO04D000078
Solyc06g072870	ORTHO04D000078
Solyc07g043490	ORTHO04D000078
Solyc09g008510	ORTHO04D000078
Solyc10g085860	ORTHO04D000078
Solyc10g085870	ORTHO04D000078
Solyc10g085880	ORTHO04D000078
Solyc12g088690	ORTHO04D000078
Solyc12g088700	ORTHO04D000078
Solyc12g088710	ORTHO04D000078
Solyc01g006060	ORTHO04D000079
Solyc01g021600	ORTHO04D000079
Solyc01g059900	ORTHO04D000079
Solyc06g054320	ORTHO04D000079
Solyc10g008900	ORTHO04D000079
Solyc10g055200	ORTHO04D000079
Solyc01g005500	ORTHO04D000081
Solyc01g073640	ORTHO04D000081
Solyc01g091660	ORTHO04D000081
Solyc03g095970	ORTHO04D000081
Solyc04g071940	ORTHO04D000081
Solyc04g071960	ORTHO04D000081
Solyc10g083170	ORTHO04D000081
Solyc12g056600	ORTHO04D000081
Solyc12g056610	ORTHO04D000081
Solyc05g032700	ORTHO04D000083
Solyc04g051880	ORTHO04D000085
Solyc12g010650	ORTHO04D000085
Solyc00g174330	ORTHO04D000086
Solyc00g174340	ORTHO04D000086
Solyc01g106600	ORTHO04D000086
Solyc01g106610	ORTHO04D000086
Solyc01g106620	ORTHO04D000086
Solyc01g106640	ORTHO04D000086
Solyc02g065470	ORTHO04D000086
Solyc07g006700	ORTHO04D000086
Solyc07g006710	ORTHO04D000086
Solyc09g006010	ORTHO04D000086
Solyc09g007010	ORTHO04D000086
Solyc09g007020	ORTHO04D000086
Solyc01g086810	ORTHO04D000087
Solyc08g005440	ORTHO04D000087
Solyc01g105590	ORTHO04D000088
Solyc06g051320	ORTHO04D000088
Solyc07g043670	ORTHO04D000088
Solyc08g014490	ORTHO04D000088
Solyc08g075210	ORTHO04D000088
Solyc11g067290	ORTHO04D000088
Solyc11g067330	ORTHO04D000088
Solyc11g067340	ORTHO04D000088
Solyc01g099660	ORTHO04D000090
Solyc04g011440	ORTHO04D000090
Solyc06g076020	ORTHO04D000090
Solyc08g082820	ORTHO04D000090
Solyc10g086410	ORTHO04D000090
Solyc11g020040	ORTHO04D000090
Solyc11g066060	ORTHO04D000090
Solyc11g066100	ORTHO04D000090
Solyc01g102520	ORTHO04D000091
Solyc02g083720	ORTHO04D000091
Solyc03g095650	ORTHO04D000091
Solyc04g049090	ORTHO04D000091
Solyc10g044510	ORTHO04D000091
Solyc11g069220	ORTHO04D000091
Solyc04g025880	ORTHO04D000092
Solyc06g051830	ORTHO04D000092
Solyc09g074820	ORTHO04D000092
Solyc12g005670	ORTHO04D000092
Solyc02g065190	ORTHO04D000093
Solyc02g065230	ORTHO04D000093
Solyc02g090290	ORTHO04D000093
Solyc02g090300	ORTHO04D000093
Solyc02g090350	ORTHO04D000093
Solyc03g026140	ORTHO04D000093
Solyc06g035760	ORTHO04D000093
Solyc08g080380	ORTHO04D000093
Solyc08g080390	ORTHO04D000093
Solyc09g008910	ORTHO04D000093
Solyc09g098610	ORTHO04D000093
Solyc10g083690	ORTHO04D000093
Solyc10g085500	ORTHO04D000093
Solyc10g084220	ORTHO04D000094
Solyc05g055970	ORTHO04D000095
Solyc07g061750	ORTHO04D000095
Solyc07g061760	ORTHO04D000095
Solyc11g005640	ORTHO04D000098
Solyc01g109760	ORTHO04D000099
Solyc01g111350	ORTHO04D000099
Solyc02g068140	ORTHO04D000099
Solyc02g094190	ORTHO04D000099
Solyc03g019650	ORTHO04D000099
Solyc05g055540	ORTHO04D000099
Solyc07g007340	ORTHO04D000099
Solyc09g008370	ORTHO04D000099
Solyc10g055390	ORTHO04D000099
Solyc10g083940	ORTHO04D000099
Solyc10g083950	ORTHO04D000099
Solyc11g008200	ORTHO04D000099
Solyc02g066930	ORTHO04D000100
Solyc02g088790	ORTHO04D000100
Solyc03g071560	ORTHO04D000100
Solyc05g053780	ORTHO04D000100
Solyc07g063900	ORTHO04D000100
Solyc10g084630	ORTHO04D000100
Solyc01g109700	ORTHO04D000101
Solyc03g034000	ORTHO04D000101
Solyc03g097820	ORTHO04D000101
Solyc03g113560	ORTHO04D000101
Solyc03g119390	ORTHO04D000101
Solyc04g005130	ORTHO04D000101
Solyc04g007300	ORTHO04D000101
Solyc05g006650	ORTHO04D000101
Solyc12g036470	ORTHO04D000101
Solyc01g010600	ORTHO04D000102
Solyc02g062960	ORTHO04D000102
Solyc02g067410	ORTHO04D000102
Solyc02g077590	ORTHO04D000102
Solyc02g085630	ORTHO04D000102
Solyc02g087840	ORTHO04D000102
Solyc03g034130	ORTHO04D000102
Solyc03g082550	ORTHO04D000102
Solyc04g005800	ORTHO04D000102
Solyc05g007180	ORTHO04D000102
Solyc05g051460	ORTHO04D000102
Solyc06g053220	ORTHO04D000102
Solyc02g085580	ORTHO04D000103
Solyc03g098070	ORTHO04D000103
Solyc07g053570	ORTHO04D000103
Solyc08g063040	ORTHO04D000103
Solyc09g065670	ORTHO04D000103
Solyc09g074780	ORTHO04D000103
Solyc11g069240	ORTHO04D000103
Solyc02g083040	ORTHO04D000105
Solyc02g083070	ORTHO04D000105
Solyc02g083090	ORTHO04D000105
Solyc02g083120	ORTHO04D000105
Solyc03g032230	ORTHO04D000105
Solyc03g093620	ORTHO04D000106
Solyc05g011860	ORTHO04D000106
Solyc05g012950	ORTHO04D000106
Solyc11g067320	ORTHO04D000106
Solyc04g005700	ORTHO04D000108
Solyc04g007010	ORTHO04D000108
Solyc04g007750	ORTHO04D000108
Solyc04g007760	ORTHO04D000108
Solyc04g007790	ORTHO04D000108
Solyc04g050950	ORTHO04D000108
Solyc05g046140	ORTHO04D000108
Solyc07g008710	ORTHO04D000108
Solyc08g023660	ORTHO04D000108
Solyc09g005410	ORTHO04D000108
Solyc09g014580	ORTHO04D000108
Solyc04g009850	ORTHO04D000109
Solyc04g009860	ORTHO04D000109
Solyc09g010040	ORTHO04D000109
Solyc09g089580	ORTHO04D000109
Solyc09g089720	ORTHO04D000109
Solyc09g089730	ORTHO04D000109
Solyc09g089740	ORTHO04D000109
Solyc09g089760	ORTHO04D000109
Solyc09g089780	ORTHO04D000109
Solyc09g089800	ORTHO04D000109
Solyc01g081310	ORTHO04D000111
Solyc01g086680	ORTHO04D000111
Solyc09g011490	ORTHO04D000111
Solyc09g011520	ORTHO04D000111
Solyc09g011550	ORTHO04D000111
Solyc09g011560	ORTHO04D000111
Solyc09g011580	ORTHO04D000111
Solyc09g011590	ORTHO04D000111
Solyc09g011650	ORTHO04D000111
Solyc09g063150	ORTHO04D000111
Solyc10g084960	ORTHO04D000111
Solyc12g097080	ORTHO04D000111
Solyc01g081570	ORTHO04D000113
Solyc05g005010	ORTHO04D000113
Solyc01g111900	ORTHO04D000114
Solyc02g077530	ORTHO04D000114
Solyc06g064500	ORTHO04D000114
Solyc06g064510	ORTHO04D000114
Solyc10g008120	ORTHO04D000114
Solyc12g041950	ORTHO04D000114
Solyc01g090970	ORTHO04D000116
Solyc03g083990	ORTHO04D000116
Solyc03g090990	ORTHO04D000116
Solyc03g091000	ORTHO04D000116
Solyc03g091010	ORTHO04D000116
Solyc03g091020	ORTHO04D000116
Solyc03g091030	ORTHO04D000116
Solyc03g093040	ORTHO04D000116
Solyc03g093050	ORTHO04D000116
Solyc03g093060	ORTHO04D000116
Solyc03g093070	ORTHO04D000116
Solyc06g060640	ORTHO04D000116
Solyc06g065970	ORTHO04D000116
Solyc07g007860	ORTHO04D000116
Solyc08g005960	ORTHO04D000116
Solyc08g074480	ORTHO04D000116
Solyc08g078870	ORTHO04D000116
Solyc08g078890	ORTHO04D000116
Solyc08g078900	ORTHO04D000116
Solyc08g078910	ORTHO04D000116
Solyc08g078920	ORTHO04D000116
Solyc08g078930	ORTHO04D000116
Solyc08g078940	ORTHO04D000116
Solyc08g079190	ORTHO04D000116
Solyc08g079200	ORTHO04D000116
Solyc08g079230	ORTHO04D000116
Solyc12g009650	ORTHO04D000116
Solyc12g014620	ORTHO04D000116
Solyc12g014630	ORTHO04D000116
Solyc03g122350	ORTHO04D000117
Solyc04g011690	ORTHO04D000117
Solyc04g050620	ORTHO04D000117
Solyc04g054250	ORTHO04D000117
Solyc11g030730	ORTHO04D000117
Solyc11g066580	ORTHO04D000117
Solyc12g042480	ORTHO04D000117
Solyc12g045020	ORTHO04D000117
Solyc01g109320	ORTHO04D000119
Solyc03g025190	ORTHO04D000119
Solyc03g025210	ORTHO04D000119
Solyc03g063730	ORTHO04D000119
Solyc04g074850	ORTHO04D000119
Solyc05g013470	ORTHO04D000119
Solyc07g008410	ORTHO04D000119
Solyc08g005880	ORTHO04D000119
Solyc12g019320	ORTHO04D000119
Solyc06g065380	ORTHO04D000120
Solyc10g076900	ORTHO04D000120
Solyc10g081640	ORTHO04D000120
Solyc12g005030	ORTHO04D000120
Solyc12g099790	ORTHO04D000120
Solyc02g080260	ORTHO04D000121
Solyc03g026070	ORTHO04D000121
Solyc03g098200	ORTHO04D000121
Solyc06g050160	ORTHO04D000121
Solyc06g072310	ORTHO04D000121
Solyc10g005330	ORTHO04D000121
Solyc03g007250	ORTHO04D000122
Solyc03g007260	ORTHO04D000122
Solyc03g114110	ORTHO04D000122
Solyc05g050350	ORTHO04D000122
Solyc05g050360	ORTHO04D000122
Solyc05g050380	ORTHO04D000122
Solyc11g069770	ORTHO04D000123
Solyc02g014830	ORTHO04D000124
Solyc02g078690	ORTHO04D000124
Solyc02g088820	ORTHO04D000124
Solyc01g006540	ORTHO04D000127
Solyc01g009680	ORTHO04D000127
Solyc01g099160	ORTHO04D000127
Solyc01g099180	ORTHO04D000127
Solyc01g099210	ORTHO04D000127
Solyc08g014000	ORTHO04D000127
Solyc09g075860	ORTHO04D000127
Solyc12g011040	ORTHO04D000127
Solyc01g006620	ORTHO04D000128
Solyc01g007170	ORTHO04D000128
Solyc01g086700	ORTHO04D000128
Solyc03g095420	ORTHO04D000128
Solyc08g008020	ORTHO04D000128
Solyc09g064230	ORTHO04D000128
Solyc10g080430	ORTHO04D000128
Solyc11g022460	ORTHO04D000128
Solyc01g107730	ORTHO04D000129
Solyc02g079370	ORTHO04D000129
Solyc02g092980	ORTHO04D000129
Solyc03g006670	ORTHO04D000129
Solyc07g054950	ORTHO04D000129
Solyc11g010460	ORTHO04D000129
Solyc12g088650	ORTHO04D000129
Solyc01g086840	ORTHO04D000131
Solyc01g111330	ORTHO04D000131
Solyc02g083790	ORTHO04D000131
Solyc03g118780	ORTHO04D000131
Solyc04g081560	ORTHO04D000131
Solyc06g073000	ORTHO04D000131
Solyc00g028960	ORTHO04D000132
Solyc01g067460	ORTHO04D000132
Solyc04g011840	ORTHO04D000132
Solyc04g011870	ORTHO04D000132
Solyc04g011880	ORTHO04D000132
Solyc05g015910	ORTHO04D000132
Solyc06g054570	ORTHO04D000132
Solyc09g074590	ORTHO04D000132
Solyc06g034310	ORTHO04D000133
Solyc12g036860	ORTHO04D000133
Solyc01g096220	ORTHO04D000134
Solyc02g072180	ORTHO04D000134
Solyc02g077920	ORTHO04D000135
Solyc05g015840	ORTHO04D000135
Solyc07g062980	ORTHO04D000135
Solyc10g009080	ORTHO04D000135
Solyc10g078700	ORTHO04D000135
Solyc02g092860	ORTHO04D000137
Solyc04g078270	ORTHO04D000137
Solyc04g078290	ORTHO04D000137
Solyc04g078340	ORTHO04D000137
Solyc04g078370	ORTHO04D000137
Solyc12g088510	ORTHO04D000137
Solyc02g071350	ORTHO04D000138
Solyc02g087870	ORTHO04D000138
Solyc06g009280	ORTHO04D000138
Solyc06g009290	ORTHO04D000138
Solyc08g076720	ORTHO04D000138
Solyc11g067300	ORTHO04D000138
Solyc11g067310	ORTHO04D000138
Solyc12g098840	ORTHO04D000138
Solyc01g110000	ORTHO04D000139
Solyc02g078950	ORTHO04D000139
Solyc02g084720	ORTHO04D000139
Solyc03g019890	ORTHO04D000139
Solyc03g121540	ORTHO04D000139
Solyc04g080840	ORTHO04D000139
Solyc06g062580	ORTHO04D000139
Solyc11g069270	ORTHO04D000139
Solyc06g007960	ORTHO04D000140
Solyc10g005060	ORTHO04D000140
Solyc01g007080	ORTHO04D000141
Solyc03g119640	ORTHO04D000141
Solyc06g061100	ORTHO04D000141
Solyc08g082950	ORTHO04D000141
Solyc11g071350	ORTHO04D000141
Solyc01g006370	ORTHO04D000142
Solyc01g073750	ORTHO04D000142
Solyc01g057000	ORTHO04D000147
Solyc01g100370	ORTHO04D000147
Solyc04g014600	ORTHO04D000147
Solyc04g076200	ORTHO04D000147
Solyc06g009050	ORTHO04D000147
Solyc09g011660	ORTHO04D000147
Solyc09g011670	ORTHO04D000147
Solyc01g097400	ORTHO04D000148
Solyc02g092450	ORTHO04D000148
Solyc07g065300	ORTHO04D000148
Solyc09g082870	ORTHO04D000148
Solyc09g082890	ORTHO04D000148
Solyc10g079300	ORTHO04D000148
Solyc03g033970	ORTHO04D000149
Solyc04g080550	ORTHO04D000149
Solyc06g066160	ORTHO04D000149
Solyc06g066170	ORTHO04D000149
Solyc10g052500	ORTHO04D000149
Solyc10g052510	ORTHO04D000149
Solyc02g071220	ORTHO04D000150
Solyc03g081240	ORTHO04D000150
Solyc03g113720	ORTHO04D000150
Solyc06g048600	ORTHO04D000150
Solyc06g048930	ORTHO04D000150
Solyc10g079600	ORTHO04D000150
Solyc10g079700	ORTHO04D000150
Solyc03g093380	ORTHO04D000151
Solyc03g121230	ORTHO04D000151
Solyc06g062450	ORTHO04D000151
Solyc06g083500	ORTHO04D000152
Solyc10g005300	ORTHO04D000152
Solyc10g084390	ORTHO04D000152
Solyc11g072660	ORTHO04D000152
Solyc02g021260	ORTHO04D000154
Solyc02g065350	ORTHO04D000154
Solyc06g073980	ORTHO04D000154
Solyc08g068540	ORTHO04D000154
Solyc02g089940	ORTHO04D000155
Solyc08g065420	ORTHO04D000155
Solyc08g081400	ORTHO04D000155
Solyc01g107590	ORTHO04D000156
Solyc02g030480	ORTHO04D000156
Solyc02g069250	ORTHO04D000156
Solyc08g014360	ORTHO04D000156
Solyc11g010960	ORTHO04D000156
Solyc11g010990	ORTHO04D000156
Solyc11g011330	ORTHO04D000156
Solyc11g011340	ORTHO04D000156
Solyc01g073970	ORTHO04D000157
Solyc01g074000	ORTHO04D000157
Solyc01g079110	ORTHO04D000157
Solyc01g080600	ORTHO04D000157
Solyc01g086800	ORTHO04D000157
Solyc01g086820	ORTHO04D000157
Solyc01g095650	ORTHO04D000157
Solyc02g077480	ORTHO04D000157
Solyc04g081150	ORTHO04D000157
Solyc10g008910	ORTHO04D000157
Solyc12g056540	ORTHO04D000157
Solyc09g011910	ORTHO04D000158
Solyc00g042840	ORTHO04D000160
Solyc03g112780	ORTHO04D000160
Solyc04g082060	ORTHO04D000160
Solyc02g032950	ORTHO04D000161
Solyc02g080890	ORTHO04D000161
Solyc05g007110	ORTHO04D000161
Solyc08g067340	ORTHO04D000161
Solyc08g067360	ORTHO04D000161
Solyc01g091000	ORTHO04D000162
Solyc08g005100	ORTHO04D000162
Solyc10g085800	ORTHO04D000162
Solyc01g067620	ORTHO04D000163
Solyc02g071380	ORTHO04D000163
Solyc02g071430	ORTHO04D000163
Solyc02g063260	ORTHO04D000165
Solyc02g063270	ORTHO04D000165
Solyc02g091070	ORTHO04D000165
Solyc02g091080	ORTHO04D000165
Solyc03g034400	ORTHO04D000165
Solyc03g112260	ORTHO04D000165
Solyc03g118970	ORTHO04D000165
Solyc04g007530	ORTHO04D000165
Solyc05g008510	ORTHO04D000165
Solyc07g006740	ORTHO04D000165
Solyc01g079160	ORTHO04D000167
Solyc01g095450	ORTHO04D000167
Solyc01g100930	ORTHO04D000167
Solyc05g013690	ORTHO04D000167
Solyc05g050210	ORTHO04D000167
Solyc04g009440	ORTHO04D000168
Solyc05g007770	ORTHO04D000168
Solyc07g063420	ORTHO04D000168
Solyc04g007940	ORTHO04D000170
Solyc04g079640	ORTHO04D000170
Solyc04g079660	ORTHO04D000170
Solyc04g079680	ORTHO04D000170
Solyc06g073570	ORTHO04D000170
Solyc09g059240	ORTHO04D000170
Solyc10g081550	ORTHO04D000170
Solyc12g088970	ORTHO04D000170
Solyc09g092580	ORTHO04D000171
Solyc09g092600	ORTHO04D000171
Solyc03g098030	ORTHO04D000172
Solyc04g079820	ORTHO04D000172
Solyc06g072390	ORTHO04D000172
Solyc06g072400	ORTHO04D000172
Solyc08g007080	ORTHO04D000172
Solyc08g077210	ORTHO04D000172
Solyc09g065480	ORTHO04D000172
Solyc06g082860	ORTHO04D000173
Solyc07g048050	ORTHO04D000173
Solyc07g048070	ORTHO04D000173
Solyc09g097890	ORTHO04D000173
Solyc10g009480	ORTHO04D000173
Solyc01g057910	ORTHO04D000174
Solyc03g119370	ORTHO04D000174
Solyc05g053150	ORTHO04D000174
Solyc05g053330	ORTHO04D000174
Solyc06g005310	ORTHO04D000174
Solyc06g005320	ORTHO04D000174
Solyc06g005330	ORTHO04D000174
Solyc06g075660	ORTHO04D000174
Solyc09g090790	ORTHO04D000174
Solyc11g073120	ORTHO04D000174
Solyc05g016320	ORTHO04D000175
Solyc08g042010	ORTHO04D000175
Solyc08g066680	ORTHO04D000175
Solyc08g078450	ORTHO04D000175
Solyc01g090610	ORTHO04D000176
Solyc02g062460	ORTHO04D000176
Solyc02g062490	ORTHO04D000176
Solyc02g062500	ORTHO04D000176
Solyc06g067860	ORTHO04D000176
Solyc06g067870	ORTHO04D000176
Solyc07g056290	ORTHO04D000177
Solyc02g078150	ORTHO04D000178
Solyc02g078160	ORTHO04D000178
Solyc03g006410	ORTHO04D000178
Solyc09g082980	ORTHO04D000178
Solyc11g012120	ORTHO04D000178
Solyc11g042630	ORTHO04D000178
Solyc01g096170	ORTHO04D000179
Solyc06g071800	ORTHO04D000179
Solyc06g082470	ORTHO04D000179
Solyc07g047990	ORTHO04D000179
Solyc07g065250	ORTHO04D000179
Solyc09g076000	ORTHO04D000179
Solyc01g106920	ORTHO04D000180
Solyc06g071330	ORTHO04D000180
Solyc04g014400	ORTHO04D000181
Solyc08g016210	ORTHO04D000181
Solyc08g016310	ORTHO04D000181
Solyc11g011180	ORTHO04D000181
Solyc02g072540	ORTHO04D000182
Solyc05g052270	ORTHO04D000182
Solyc06g007440	ORTHO04D000182
Solyc06g050290	ORTHO04D000182
Solyc09g042660	ORTHO04D000182
Solyc12g010130	ORTHO04D000182
Solyc02g064980	ORTHO04D000183
Solyc02g090990	ORTHO04D000183
Solyc04g082170	ORTHO04D000184
Solyc06g059740	ORTHO04D000184
Solyc08g083280	ORTHO04D000184
Solyc11g071290	ORTHO04D000184
Solyc12g094500	ORTHO04D000184
Solyc02g014470	ORTHO04D000186
Solyc02g076990	ORTHO04D000186
Solyc02g077000	ORTHO04D000186
Solyc02g077020	ORTHO04D000186
Solyc02g077030	ORTHO04D000186
Solyc02g077140	ORTHO04D000186
Solyc02g077160	ORTHO04D000186
Solyc02g077420	ORTHO04D000186
Solyc02g077430	ORTHO04D000186
Solyc11g065530	ORTHO04D000186
Solyc12g010910	ORTHO04D000186
Solyc09g090970	ORTHO04D000187
Solyc09g090980	ORTHO04D000187
Solyc09g090990	ORTHO04D000187
Solyc09g091000	ORTHO04D000187
Solyc00g217960	ORTHO04D000188
Solyc03g123680	ORTHO04D000188
Solyc07g053420	ORTHO04D000188
Solyc03g116580	ORTHO04D000190
Solyc04g025440	ORTHO04D000190
Solyc06g068040	ORTHO04D000190
Solyc09g098270	ORTHO04D000190
Solyc06g063200	ORTHO04D000191
Solyc06g063210	ORTHO04D000191
Solyc00g217560	ORTHO04D000192
Solyc02g065800	ORTHO04D000192
Solyc04g006980	ORTHO04D000192
Solyc06g069240	ORTHO04D000192
Solyc07g062680	ORTHO04D000192
Solyc12g014140	ORTHO04D000192
Solyc02g087510	ORTHO04D000193
Solyc12g006690	ORTHO04D000193
Solyc03g078360	ORTHO04D000194
Solyc03g078370	ORTHO04D000194
Solyc11g005630	ORTHO04D000194
Solyc02g088800	ORTHO04D000195
Solyc01g080990	ORTHO04D000196
Solyc02g084950	ORTHO04D000196
Solyc04g055260	ORTHO04D000196
Solyc04g080660	ORTHO04D000196
Solyc09g091530	ORTHO04D000196
Solyc09g091550	ORTHO04D000196
Solyc01g068500	ORTHO04D000197
Solyc02g036260	ORTHO04D000197
Solyc07g048110	ORTHO04D000197
Solyc06g051860	ORTHO04D000198
Solyc09g066410	ORTHO04D000198
Solyc09g090070	ORTHO04D000198
Solyc09g090080	ORTHO04D000198
Solyc06g008050	ORTHO04D000200
Solyc09g064160	ORTHO04D000200
Solyc09g074430	ORTHO04D000200
Solyc09g091090	ORTHO04D000200
Solyc01g079480	ORTHO04D000201
Solyc01g100460	ORTHO04D000201
Solyc02g084860	ORTHO04D000201
Solyc02g089420	ORTHO04D000201
Solyc03g043900	ORTHO04D000201
Solyc03g046440	ORTHO04D000201
Solyc05g009120	ORTHO04D000203
Solyc04g054730	ORTHO04D000205
Solyc04g072740	ORTHO04D000205
Solyc04g072760	ORTHO04D000205
Solyc05g007980	ORTHO04D000205
Solyc06g084140	ORTHO04D000205
Solyc09g082550	ORTHO04D000205
Solyc10g047170	ORTHO04D000205
Solyc12g056920	ORTHO04D000205
Solyc12g056930	ORTHO04D000205
Solyc03g083660	ORTHO04D000206
Solyc03g083710	ORTHO04D000206
Solyc03g083730	ORTHO04D000206
Solyc06g034370	ORTHO04D000206
Solyc07g042390	ORTHO04D000206
Solyc08g007450	ORTHO04D000206
Solyc10g018320	ORTHO04D000206
Solyc10g018330	ORTHO04D000206
Solyc10g076730	ORTHO04D000206
Solyc11g019910	ORTHO04D000206
Solyc12g009270	ORTHO04D000206
Solyc03g093450	ORTHO04D000207
Solyc05g051610	ORTHO04D000207
Solyc06g043250	ORTHO04D000207
Solyc08g006140	ORTHO04D000207
Solyc08g069180	ORTHO04D000207
Solyc02g070940	ORTHO04D000208
Solyc02g070950	ORTHO04D000208
Solyc02g070970	ORTHO04D000208
Solyc02g070980	ORTHO04D000208
Solyc02g070990	ORTHO04D000208
Solyc02g071000	ORTHO04D000208
Solyc02g071010	ORTHO04D000208
Solyc02g071030	ORTHO04D000208
Solyc03g005760	ORTHO04D000208
Solyc03g005770	ORTHO04D000208
Solyc03g005780	ORTHO04D000208
Solyc03g005790	ORTHO04D000208
Solyc06g063370	ORTHO04D000208
Solyc07g047850	ORTHO04D000208
Solyc07g063600	ORTHO04D000208
Solyc08g067320	ORTHO04D000208
Solyc08g067330	ORTHO04D000208
Solyc12g006140	ORTHO04D000208
Solyc12g011450	ORTHO04D000208
Solyc02g068200	ORTHO04D000209
Solyc03g006800	ORTHO04D000209
Solyc05g007420	ORTHO04D000209
Solyc06g070900	ORTHO04D000209
Solyc11g020670	ORTHO04D000209
Solyc01g108520	ORTHO04D000210
Solyc01g108530	ORTHO04D000210
Solyc01g108570	ORTHO04D000210
Solyc04g079190	ORTHO04D000210
Solyc05g051660	ORTHO04D000210
Solyc06g054290	ORTHO04D000210
Solyc06g054300	ORTHO04D000210
Solyc09g075690	ORTHO04D000210
Solyc09g075710	ORTHO04D000210
Solyc05g053000	ORTHO04D000211
Solyc08g007560	ORTHO04D000211
Solyc01g094460	ORTHO04D000212
Solyc03g007150	ORTHO04D000212
Solyc06g035430	ORTHO04D000212
Solyc01g080680	ORTHO04D000213
Solyc01g098490	ORTHO04D000213
Solyc01g098500	ORTHO04D000213
Solyc02g005180	ORTHO04D000213
Solyc02g085170	ORTHO04D000213
Solyc09g074230	ORTHO04D000213
Solyc12g089180	ORTHO04D000213
Solyc01g081600	ORTHO04D000214
Solyc08g067500	ORTHO04D000214
Solyc08g067510	ORTHO04D000214
Solyc08g067530	ORTHO04D000214
Solyc08g067540	ORTHO04D000214
Solyc09g008500	ORTHO04D000214
Solyc09g018010	ORTHO04D000214
Solyc10g075050	ORTHO04D000214
Solyc10g075090	ORTHO04D000214
Solyc10g075100	ORTHO04D000214
Solyc10g075110	ORTHO04D000214
Solyc10g075150	ORTHO04D000214
Solyc01g060180	ORTHO04D000215
Solyc02g037490	ORTHO04D000215
Solyc02g081350	ORTHO04D000215
Solyc02g081360	ORTHO04D000215
Solyc02g082870	ORTHO04D000215
Solyc02g082880	ORTHO04D000215
Solyc02g082910	ORTHO04D000215
Solyc03g031870	ORTHO04D000215
Solyc03g031940	ORTHO04D000215
Solyc06g008920	ORTHO04D000215
Solyc07g043640	ORTHO04D000215
Solyc07g056460	ORTHO04D000216
Solyc07g056470	ORTHO04D000216
Solyc07g056480	ORTHO04D000216
Solyc07g056500	ORTHO04D000216
Solyc07g056510	ORTHO04D000216
Solyc10g007640	ORTHO04D000216
Solyc12g011320	ORTHO04D000216
Solyc01g067130	ORTHO04D000218
Solyc01g099320	ORTHO04D000218
Solyc04g054150	ORTHO04D000218
Solyc07g065500	ORTHO04D000218
Solyc09g007290	ORTHO04D000218
Solyc12g006120	ORTHO04D000218
Solyc01g099020	ORTHO04D000219
Solyc01g099030	ORTHO04D000219
Solyc01g099050	ORTHO04D000219
Solyc02g077120	ORTHO04D000219
Solyc02g077130	ORTHO04D000219
Solyc03g006240	ORTHO04D000219
Solyc10g008720	ORTHO04D000219
Solyc12g017460	ORTHO04D000219
Solyc12g096620	ORTHO04D000219
Solyc01g066450	ORTHO04D000220
Solyc02g078570	ORTHO04D000220
Solyc05g054320	ORTHO04D000220
Solyc05g054330	ORTHO04D000220
Solyc09g075300	ORTHO04D000220
Solyc12g099430	ORTHO04D000220
Solyc05g053320	ORTHO04D000221
Solyc07g052780	ORTHO04D000223
Solyc12g096880	ORTHO04D000223
Solyc03g115850	ORTHO04D000224
Solyc06g069100	ORTHO04D000224
Solyc07g062840	ORTHO04D000224
Solyc07g066330	ORTHO04D000224
Solyc08g074300	ORTHO04D000224
Solyc12g036480	ORTHO04D000224
Solyc03g112740	ORTHO04D000225
Solyc12g010410	ORTHO04D000225
Solyc04g077650	ORTHO04D000226
Solyc04g077670	ORTHO04D000226
Solyc04g079040	ORTHO04D000226
Solyc05g050770	ORTHO04D000226
Solyc05g050780	ORTHO04D000226
Solyc10g049270	ORTHO04D000226
Solyc06g066560	ORTHO04D000227
Solyc06g075650	ORTHO04D000227
Solyc08g066840	ORTHO04D000227
Solyc10g083880	ORTHO04D000227
Solyc12g044330	ORTHO04D000227
Solyc04g077470	ORTHO04D000228
Solyc05g055410	ORTHO04D000228
Solyc06g074630	ORTHO04D000228
Solyc08g006310	ORTHO04D000228
Solyc09g008990	ORTHO04D000228
Solyc09g009010	ORTHO04D000228
Solyc10g083670	ORTHO04D000228
Solyc11g007600	ORTHO04D000228
Solyc11g066820	ORTHO04D000228
Solyc12g044930	ORTHO04D000229
Solyc12g096890	ORTHO04D000229
Solyc12g098190	ORTHO04D000229
Solyc01g014180	ORTHO04D000231
Solyc01g086960	ORTHO04D000231
Solyc01g086970	ORTHO04D000231
Solyc10g083460	ORTHO04D000231
Solyc01g094690	ORTHO04D000232
Solyc01g111660	ORTHO04D000232
Solyc03g096290	ORTHO04D000232
Solyc05g055990	ORTHO04D000232
Solyc06g011350	ORTHO04D000232
Solyc08g008050	ORTHO04D000232
Solyc09g007760	ORTHO04D000232
Solyc09g007770	ORTHO04D000232
Solyc10g055630	ORTHO04D000232
Solyc10g084120	ORTHO04D000232
Solyc01g007800	ORTHO04D000233
Solyc03g034100	ORTHO04D000233
Solyc06g082460	ORTHO04D000233
Solyc10g076180	ORTHO04D000233
Solyc11g068780	ORTHO04D000233
Solyc02g090490	ORTHO04D000234
Solyc03g044710	ORTHO04D000234
Solyc04g079240	ORTHO04D000234
Solyc04g079250	ORTHO04D000234
Solyc01g106200	ORTHO04D000235
Solyc03g033460	ORTHO04D000235
Solyc04g076780	ORTHO04D000235
Solyc08g082990	ORTHO04D000235
Solyc11g012700	ORTHO04D000235
Solyc01g109470	ORTHO04D000236
Solyc08g068150	ORTHO04D000236
Solyc10g008680	ORTHO04D000237
Solyc05g056450	ORTHO04D000238
Solyc02g071610	ORTHO04D000240
Solyc02g071620	ORTHO04D000240
Solyc03g005900	ORTHO04D000240
Solyc03g005910	ORTHO04D000240
Solyc06g064820	ORTHO04D000240
Solyc11g031960	ORTHO04D000240
Solyc11g032050	ORTHO04D000240
Solyc03g093760	ORTHO04D000242
Solyc08g077940	ORTHO04D000242
Solyc09g090810	ORTHO04D000242
Solyc02g069200	ORTHO04D000243
Solyc02g081600	ORTHO04D000243
Solyc07g043230	ORTHO04D000243
Solyc01g099650	ORTHO04D000244
Solyc08g014430	ORTHO04D000244
Solyc12g019480	ORTHO04D000244
Solyc01g005470	ORTHO04D000245
Solyc03g119660	ORTHO04D000245
Solyc03g120600	ORTHO04D000245
Solyc05g009620	ORTHO04D000245
Solyc06g066590	ORTHO04D000245
Solyc08g013910	ORTHO04D000245
Solyc12g013570	ORTHO04D000245
Solyc12g037950	ORTHO04D000245
Solyc04g081950	ORTHO04D000247
Solyc09g082390	ORTHO04D000247
Solyc02g063160	ORTHO04D000248
Solyc03g119980	ORTHO04D000248
Solyc05g056000	ORTHO04D000248
Solyc09g075140	ORTHO04D000248
Solyc03g026250	ORTHO04D000249
Solyc04g008050	ORTHO04D000249
Solyc01g010030	ORTHO04D000250
Solyc02g089750	ORTHO04D000250
Solyc02g089760	ORTHO04D000250
Solyc03g034060	ORTHO04D000250
Solyc01g109950	ORTHO04D000251
Solyc03g044160	ORTHO04D000251
Solyc05g013290	ORTHO04D000251
Solyc05g054860	ORTHO04D000251
Solyc10g006870	ORTHO04D000251
Solyc11g072910	ORTHO04D000251
Solyc01g108680	ORTHO04D000252
Solyc01g108730	ORTHO04D000252
Solyc01g108740	ORTHO04D000252
Solyc01g108810	ORTHO04D000252
Solyc02g065260	ORTHO04D000252
Solyc02g065280	ORTHO04D000252
Solyc03g044740	ORTHO04D000252
Solyc03g044790	ORTHO04D000252
Solyc03g070380	ORTHO04D000252
Solyc07g054880	ORTHO04D000252
Solyc09g014970	ORTHO04D000252
Solyc07g048030	ORTHO04D000253
Solyc09g072790	ORTHO04D000253
Solyc03g123460	ORTHO04D000254
Solyc04g072780	ORTHO04D000254
Solyc05g051860	ORTHO04D000254
Solyc06g061010	ORTHO04D000254
Solyc07g042190	ORTHO04D000254
Solyc12g017850	ORTHO04D000254
Solyc01g097380	ORTHO04D000255
Solyc09g082730	ORTHO04D000255
Solyc09g097960	ORTHO04D000255
Solyc09g097970	ORTHO04D000255
Solyc09g097980	ORTHO04D000255
Solyc02g082420	ORTHO04D000256
Solyc06g049030	ORTHO04D000256
Solyc11g005290	ORTHO04D000256
Solyc11g005300	ORTHO04D000256
Solyc11g005310	ORTHO04D000256
Solyc12g094690	ORTHO04D000256
Solyc02g069510	ORTHO04D000258
Solyc04g009980	ORTHO04D000258
Solyc05g055020	ORTHO04D000258
Solyc10g008000	ORTHO04D000258
Solyc12g014260	ORTHO04D000258
Solyc03g118840	ORTHO04D000259
Solyc05g008840	ORTHO04D000259
Solyc01g067860	ORTHO04D000260
Solyc05g046020	ORTHO04D000260
Solyc05g046030	ORTHO04D000260
Solyc06g054500	ORTHO04D000260
Solyc07g047740	ORTHO04D000260
Solyc07g049240	ORTHO04D000260
Solyc07g052510	ORTHO04D000260
Solyc07g052530	ORTHO04D000260
Solyc07g052540	ORTHO04D000260
Solyc08g075830	ORTHO04D000260
Solyc12g005370	ORTHO04D000260
Solyc12g005790	ORTHO04D000260
Solyc04g074510	ORTHO04D000261
Solyc11g010470	ORTHO04D000261
Solyc01g102980	ORTHO04D000262
Solyc02g067320	ORTHO04D000262
Solyc03g098060	ORTHO04D000262
Solyc04g014260	ORTHO04D000262
Solyc04g074990	ORTHO04D000262
Solyc04g080490	ORTHO04D000262
Solyc03g096650	ORTHO04D000264
Solyc03g096660	ORTHO04D000264
Solyc04g054950	ORTHO04D000264
Solyc06g083470	ORTHO04D000264
Solyc06g083480	ORTHO04D000264
Solyc06g083490	ORTHO04D000264
Solyc10g086620	ORTHO04D000264
Solyc01g111970	ORTHO04D000265
Solyc02g065170	ORTHO04D000265
Solyc02g080670	ORTHO04D000265
Solyc02g090360	ORTHO04D000265
Solyc03g063150	ORTHO04D000265
Solyc04g082140	ORTHO04D000265
Solyc07g052230	ORTHO04D000265
Solyc07g052240	ORTHO04D000265
Solyc12g094460	ORTHO04D000265
Solyc12g094470	ORTHO04D000265
Solyc04g011340	ORTHO04D000267
Solyc09g010360	ORTHO04D000267
Solyc10g078270	ORTHO04D000267
Solyc11g012930	ORTHO04D000267
Solyc01g106800	ORTHO04D000268
Solyc07g066010	ORTHO04D000268
Solyc07g066020	ORTHO04D000268
Solyc11g005070	ORTHO04D000268
Solyc01g107390	ORTHO04D000269
Solyc12g005310	ORTHO04D000269
Solyc03g113400	ORTHO04D000270
Solyc03g117150	ORTHO04D000270
Solyc03g025730	ORTHO04D000271
Solyc03g118760	ORTHO04D000271
Solyc06g005910	ORTHO04D000271
Solyc10g080940	ORTHO04D000271
Solyc12g089310	ORTHO04D000271
Solyc01g097510	ORTHO04D000272
Solyc01g097520	ORTHO04D000272
Solyc01g097550	ORTHO04D000272
Solyc04g073990	ORTHO04D000272
Solyc10g047240	ORTHO04D000272
Solyc01g008620	ORTHO04D000273
Solyc01g059980	ORTHO04D000273
Solyc01g060020	ORTHO04D000273
Solyc02g086700	ORTHO04D000273
Solyc04g007630	ORTHO04D000274
Solyc04g072700	ORTHO04D000274
Solyc07g055010	ORTHO04D000274
Solyc10g005740	ORTHO04D000275
Solyc08g082590	ORTHO04D000276
Solyc08g083270	ORTHO04D000276
Solyc09g009860	ORTHO04D000276
Solyc11g006430	ORTHO04D000276
Solyc01g102350	ORTHO04D000278
Solyc08g005800	ORTHO04D000278
Solyc08g075020	ORTHO04D000278
Solyc10g038130	ORTHO04D000278
Solyc05g047580	ORTHO04D000279
Solyc07g042630	ORTHO04D000279
Solyc12g006510	ORTHO04D000279
Solyc12g006520	ORTHO04D000279
Solyc12g006530	ORTHO04D000279
Solyc01g081540	ORTHO04D000280
Solyc03g025370	ORTHO04D000281
Solyc03g025410	ORTHO04D000281
Solyc03g112540	ORTHO04D000281
Solyc08g082870	ORTHO04D000281
Solyc09g010510	ORTHO04D000281
Solyc10g086390	ORTHO04D000281
Solyc06g074390	ORTHO04D000282
Solyc11g067170	ORTHO04D000282
Solyc11g067180	ORTHO04D000282
Solyc11g067190	ORTHO04D000282
Solyc06g060830	ORTHO04D000283
Solyc01g065700	ORTHO04D000284
Solyc08g065500	ORTHO04D000284
Solyc10g008490	ORTHO04D000284
Solyc00g005040	ORTHO04D000285
Solyc02g070530	ORTHO04D000285
Solyc05g051220	ORTHO04D000285
Solyc09g005220	ORTHO04D000285
Solyc10g024360	ORTHO04D000285
Solyc11g011500	ORTHO04D000285
Solyc04g081110	ORTHO04D000286
Solyc04g081120	ORTHO04D000286
Solyc04g081130	ORTHO04D000286
Solyc05g007010	ORTHO04D000286
Solyc07g006660	ORTHO04D000286
Solyc10g086650	ORTHO04D000286
Solyc12g089250	ORTHO04D000286
Solyc01g005680	ORTHO04D000287
Solyc06g075090	ORTHO04D000287
Solyc09g007830	ORTHO04D000287
Solyc10g082020	ORTHO04D000287
Solyc01g079920	ORTHO04D000288
Solyc01g079930	ORTHO04D000288
Solyc01g079940	ORTHO04D000288
Solyc01g079970	ORTHO04D000288
Solyc01g079980	ORTHO04D000288
Solyc01g080010	ORTHO04D000288
Solyc01g080020	ORTHO04D000288
Solyc02g063480	ORTHO04D000288
Solyc08g076620	ORTHO04D000288
Solyc08g076630	ORTHO04D000288
Solyc09g065000	ORTHO04D000288
Solyc02g072240	ORTHO04D000289
Solyc04g071650	ORTHO04D000289
Solyc07g005840	ORTHO04D000289
Solyc09g072820	ORTHO04D000289
Solyc11g005560	ORTHO04D000289
Solyc02g081570	ORTHO04D000290
Solyc03g031920	ORTHO04D000290
Solyc03g082620	ORTHO04D000290
Solyc01g099620	ORTHO04D000291
Solyc06g068680	ORTHO04D000291
Solyc06g075570	ORTHO04D000291
Solyc07g042460	ORTHO04D000291
Solyc11g072800	ORTHO04D000291
Solyc02g080050	ORTHO04D000293
Solyc12g005720	ORTHO04D000293
Solyc01g111380	ORTHO04D000294
Solyc06g035980	ORTHO04D000294
Solyc09g010440	ORTHO04D000294
Solyc10g084660	ORTHO04D000294
Solyc01g091930	ORTHO04D000298
Solyc03g007230	ORTHO04D000299
Solyc05g008300	ORTHO04D000300
Solyc05g055310	ORTHO04D000300
Solyc06g050710	ORTHO04D000300
Solyc11g007200	ORTHO04D000300
Solyc01g068410	ORTHO04D000301
Solyc04g007690	ORTHO04D000301
Solyc04g056620	ORTHO04D000301
Solyc07g006900	ORTHO04D000301
Solyc01g096410	ORTHO04D000303
Solyc10g078460	ORTHO04D000303
Solyc01g080050	ORTHO04D000304
Solyc03g007410	ORTHO04D000304
Solyc04g074810	ORTHO04D000304
Solyc08g076820	ORTHO04D000304
Solyc09g091760	ORTHO04D000304
Solyc11g010340	ORTHO04D000304
Solyc05g055240	ORTHO04D000305
Solyc10g076820	ORTHO04D000305
Solyc11g006720	ORTHO04D000305
Solyc05g006210	ORTHO04D000306
Solyc07g017730	ORTHO04D000306
Solyc08g074390	ORTHO04D000306
Solyc10g078510	ORTHO04D000306
Solyc12g019890	ORTHO04D000306
Solyc00g156980	ORTHO04D000307
Solyc03g121600	ORTHO04D000307
Solyc06g035580	ORTHO04D000307
Solyc06g062600	ORTHO04D000307
Solyc08g080190	ORTHO04D000307
Solyc04g011390	ORTHO04D000308
Solyc05g054610	ORTHO04D000308
Solyc06g005420	ORTHO04D000308
Solyc06g005430	ORTHO04D000308
Solyc06g072240	ORTHO04D000308
Solyc06g075830	ORTHO04D000308
Solyc06g075960	ORTHO04D000308
Solyc11g066160	ORTHO04D000308
Solyc11g072840	ORTHO04D000308
Solyc11g072860	ORTHO04D000308
Solyc01g095080	ORTHO04D000309
Solyc02g091990	ORTHO04D000309
Solyc03g043890	ORTHO04D000309
Solyc07g026900	ORTHO04D000309
Solyc08g079750	ORTHO04D000309
Solyc08g081540	ORTHO04D000309
Solyc03g005200	ORTHO04D000310
Solyc09g065410	ORTHO04D000310
Solyc09g065420	ORTHO04D000310
Solyc09g065430	ORTHO04D000310
Solyc01g010000	ORTHO04D000311
Solyc05g011920	ORTHO04D000311
Solyc06g059800	ORTHO04D000311
Solyc01g107070	ORTHO04D000312
Solyc01g107080	ORTHO04D000312
Solyc02g093180	ORTHO04D000312
Solyc04g078660	ORTHO04D000312
Solyc08g005890	ORTHO04D000312
Solyc08g078340	ORTHO04D000313
Solyc00g179240	ORTHO04D000314
Solyc04g078300	ORTHO04D000314
Solyc08g065830	ORTHO04D000316
Solyc02g084710	ORTHO04D000317
Solyc03g095500	ORTHO04D000317
Solyc04g005810	ORTHO04D000317
Solyc05g006830	ORTHO04D000317
Solyc05g006850	ORTHO04D000317
Solyc05g006870	ORTHO04D000317
Solyc08g077000	ORTHO04D000318
Solyc09g066250	ORTHO04D000318
Solyc03g078150	ORTHO04D000319
Solyc11g008440	ORTHO04D000319
Solyc03g083320	ORTHO04D000320
Solyc06g051970	ORTHO04D000320
Solyc12g055920	ORTHO04D000320
Solyc02g085130	ORTHO04D000321
Solyc01g009990	ORTHO04D000322
Solyc10g054910	ORTHO04D000322
Solyc02g089090	ORTHO04D000323
Solyc04g005040	ORTHO04D000325
Solyc03g026230	ORTHO04D000326
Solyc04g076950	ORTHO04D000326
Solyc06g035710	ORTHO04D000326
Solyc08g080310	ORTHO04D000326
Solyc11g016970	ORTHO04D000326
Solyc01g103940	ORTHO04D000327
Solyc02g090390	ORTHO04D000327
Solyc08g077780	ORTHO04D000327
Solyc11g010130	ORTHO04D000327
Solyc04g011940	ORTHO04D000328
Solyc10g080870	ORTHO04D000328
Solyc03g007200	ORTHO04D000330
Solyc06g063040	ORTHO04D000330
Solyc09g091700	ORTHO04D000330
Solyc12g005620	ORTHO04D000331
Solyc03g121680	ORTHO04D000332
Solyc06g064620	ORTHO04D000332
Solyc08g079080	ORTHO04D000332
Solyc09g010090	ORTHO04D000332
Solyc10g083290	ORTHO04D000332
Solyc10g083300	ORTHO04D000332
Solyc03g077910	ORTHO04D000333
Solyc07g063110	ORTHO04D000333
Solyc12g013850	ORTHO04D000333
Solyc12g055960	ORTHO04D000333
Solyc03g020010	ORTHO04D000334
Solyc03g098730	ORTHO04D000334
Solyc03g098740	ORTHO04D000334
Solyc03g098780	ORTHO04D000334
Solyc01g105880	ORTHO04D000335
Solyc01g105890	ORTHO04D000335
Solyc01g105920	ORTHO04D000335
Solyc03g026050	ORTHO04D000336
Solyc02g062890	ORTHO04D000337
Solyc05g053550	ORTHO04D000338
Solyc09g091510	ORTHO04D000338
Solyc02g081340	ORTHO04D000339
Solyc06g009040	ORTHO04D000339
Solyc12g094430	ORTHO04D000339
Solyc01g108900	ORTHO04D000340
Solyc07g053840	ORTHO04D000340
Solyc09g082530	ORTHO04D000340
Solyc11g005150	ORTHO04D000340
Solyc12g006980	ORTHO04D000340
Solyc02g084870	ORTHO04D000341
Solyc11g072630	ORTHO04D000341
Solyc01g088780	ORTHO04D000342
Solyc01g111560	ORTHO04D000342
Solyc02g077400	ORTHO04D000342
Solyc02g083580	ORTHO04D000342
Solyc05g054650	ORTHO04D000343
Solyc05g054660	ORTHO04D000343
Solyc06g074800	ORTHO04D000343
Solyc09g008440	ORTHO04D000343
Solyc02g038690	ORTHO04D000344
Solyc03g071620	ORTHO04D000344
Solyc05g055440	ORTHO04D000344
Solyc06g005390	ORTHO04D000344
Solyc06g074780	ORTHO04D000344
Solyc06g074790	ORTHO04D000344
Solyc06g075800	ORTHO04D000344
Solyc11g007930	ORTHO04D000344
Solyc11g066430	ORTHO04D000344
Solyc03g114530	ORTHO04D000345
Solyc03g114560	ORTHO04D000345
Solyc07g055740	ORTHO04D000345
Solyc07g055750	ORTHO04D000345
Solyc12g039070	ORTHO04D000345
Solyc07g056570	ORTHO04D000346
Solyc08g016720	ORTHO04D000346
Solyc02g067190	ORTHO04D000347
Solyc02g078250	ORTHO04D000347
Solyc04g005620	ORTHO04D000347
Solyc05g007790	ORTHO04D000347
Solyc06g072530	ORTHO04D000347
Solyc06g072550	ORTHO04D000347
Solyc09g010200	ORTHO04D000347
Solyc01g100210	ORTHO04D000349
Solyc02g065530	ORTHO04D000349
Solyc02g089880	ORTHO04D000349
Solyc04g079860	ORTHO04D000349
Solyc05g006510	ORTHO04D000349
Solyc05g009820	ORTHO04D000349
Solyc04g058080	ORTHO04D000350
Solyc07g047710	ORTHO04D000350
Solyc07g053430	ORTHO04D000350
Solyc07g056310	ORTHO04D000350
Solyc11g012580	ORTHO04D000350
Solyc12g017360	ORTHO04D000350
Solyc12g094650	ORTHO04D000351
Solyc01g079320	ORTHO04D000352
Solyc01g089870	ORTHO04D000352
Solyc06g005140	ORTHO04D000352
Solyc07g063220	ORTHO04D000352
Solyc05g047710	ORTHO04D000353
Solyc09g007860	ORTHO04D000353
Solyc10g017590	ORTHO04D000353
Solyc12g089330	ORTHO04D000353
Solyc01g080490	ORTHO04D000355
Solyc02g077640	ORTHO04D000355
Solyc10g050200	ORTHO04D000355
Solyc03g007130	ORTHO04D000357
Solyc05g015320	ORTHO04D000357
Solyc02g037550	ORTHO04D000358
Solyc03g031990	ORTHO04D000358
Solyc04g082830	ORTHO04D000358
Solyc10g074790	ORTHO04D000358
Solyc12g095750	ORTHO04D000358
Solyc05g015800	ORTHO04D000359
Solyc07g049660	ORTHO04D000359
Solyc07g049670	ORTHO04D000359
Solyc10g018150	ORTHO04D000360
Solyc01g100200	ORTHO04D000361
Solyc05g053090	ORTHO04D000361
Solyc06g076280	ORTHO04D000361
Solyc10g086530	ORTHO04D000361
Solyc02g088220	ORTHO04D000362
Solyc05g010060	ORTHO04D000362
Solyc09g090360	ORTHO04D000362
Solyc03g033410	ORTHO04D000363
Solyc07g066080	ORTHO04D000363
Solyc02g080330	ORTHO04D000364
Solyc11g007540	ORTHO04D000364
Solyc01g006720	ORTHO04D000365
Solyc08g075430	ORTHO04D000365
Solyc02g087190	ORTHO04D000367
Solyc02g092580	ORTHO04D000367
Solyc02g094180	ORTHO04D000367
Solyc03g044100	ORTHO04D000367
Solyc07g017880	ORTHO04D000367
Solyc08g069040	ORTHO04D000367
Solyc02g084990	ORTHO04D000368
Solyc04g080620	ORTHO04D000368
Solyc07g053920	ORTHO04D000368
Solyc10g074920	ORTHO04D000368
Solyc05g010680	ORTHO04D000369
Solyc10g007970	ORTHO04D000370
Solyc04g052890	ORTHO04D000371
Solyc04g053010	ORTHO04D000371
Solyc04g053020	ORTHO04D000371
Solyc04g053030	ORTHO04D000371
Solyc10g052530	ORTHO04D000371
Solyc10g052550	ORTHO04D000371
Solyc11g011630	ORTHO04D000371
Solyc11g011670	ORTHO04D000371
Solyc11g011690	ORTHO04D000371
Solyc01g109120	ORTHO04D000372
Solyc03g113850	ORTHO04D000372
Solyc04g079700	ORTHO04D000372
Solyc05g006340	ORTHO04D000372
Solyc07g025140	ORTHO04D000372
Solyc01g068420	ORTHO04D000375
Solyc02g077080	ORTHO04D000375
Solyc07g053350	ORTHO04D000375
Solyc07g055730	ORTHO04D000375
Solyc07g055780	ORTHO04D000375
Solyc07g062210	ORTHO04D000375
Solyc10g008030	ORTHO04D000375
Solyc12g014360	ORTHO04D000375
Solyc01g106500	ORTHO04D000376
Solyc03g006300	ORTHO04D000376
Solyc04g077010	ORTHO04D000376
Solyc07g053600	ORTHO04D000376
Solyc11g020280	ORTHO04D000376
Solyc08g062930	ORTHO04D000377
Solyc09g009770	ORTHO04D000377
Solyc10g080640	ORTHO04D000377
Solyc10g085610	ORTHO04D000377
Solyc12g008960	ORTHO04D000377
Solyc02g094210	ORTHO04D000378
Solyc06g072070	ORTHO04D000378
Solyc11g032220	ORTHO04D000380
Solyc04g071260	ORTHO04D000383
Solyc05g054480	ORTHO04D000383
Solyc06g076090	ORTHO04D000383
Solyc10g080500	ORTHO04D000383
Solyc11g065990	ORTHO04D000383
Solyc01g103540	ORTHO04D000384
Solyc08g014540	ORTHO04D000385
Solyc08g014560	ORTHO04D000385
Solyc12g019120	ORTHO04D000385
Solyc12g019140	ORTHO04D000385
Solyc12g019220	ORTHO04D000385
Solyc12g019230	ORTHO04D000385
Solyc12g096730	ORTHO04D000385
Solyc02g065770	ORTHO04D000386
Solyc02g089130	ORTHO04D000386
Solyc03g070440	ORTHO04D000386
Solyc03g114890	ORTHO04D000386
Solyc03g114900	ORTHO04D000386
Solyc03g114910	ORTHO04D000386
Solyc06g062960	ORTHO04D000387
Solyc06g066530	ORTHO04D000387
Solyc08g061270	ORTHO04D000387
Solyc09g082190	ORTHO04D000387
Solyc04g079440	ORTHO04D000388
Solyc09g011750	ORTHO04D000389
Solyc03g121100	ORTHO04D000391
Solyc06g062380	ORTHO04D000391
Solyc06g062390	ORTHO04D000391
Solyc08g066530	ORTHO04D000391
Solyc09g090600	ORTHO04D000391
Solyc04g081530	ORTHO04D000393
Solyc05g053760	ORTHO04D000393
Solyc07g065960	ORTHO04D000393
Solyc07g065970	ORTHO04D000393
Solyc01g102300	ORTHO04D000394
Solyc03g115540	ORTHO04D000394
Solyc06g069600	ORTHO04D000394
Solyc01g091420	ORTHO04D000395
Solyc03g082720	ORTHO04D000396
Solyc12g013920	ORTHO04D000396
Solyc01g079570	ORTHO04D000397
Solyc01g104950	ORTHO04D000397
Solyc04g072850	ORTHO04D000397
Solyc06g073760	ORTHO04D000398
Solyc06g076780	ORTHO04D000398
Solyc11g071640	ORTHO04D000398
Solyc04g080040	ORTHO04D000400
Solyc01g098200	ORTHO04D000402
Solyc08g007200	ORTHO04D000402
Solyc01g109670	ORTHO04D000403
Solyc01g109690	ORTHO04D000403
Solyc04g080500	ORTHO04D000403
Solyc10g052470	ORTHO04D000403
Solyc10g080920	ORTHO04D000403
Solyc12g089190	ORTHO04D000403
Solyc01g079530	ORTHO04D000404
Solyc06g069780	ORTHO04D000404
Solyc07g065320	ORTHO04D000405
Solyc01g094790	ORTHO04D000406
Solyc01g097930	ORTHO04D000406
Solyc08g014340	ORTHO04D000406
Solyc09g082060	ORTHO04D000406
Solyc10g012370	ORTHO04D000406
Solyc03g031910	ORTHO04D000407
Solyc12g013590	ORTHO04D000407
Solyc12g013600	ORTHO04D000407
Solyc02g091980	ORTHO04D000408
Solyc04g077260	ORTHO04D000408
Solyc11g069030	ORTHO04D000408
Solyc01g088160	ORTHO04D000409
Solyc04g080820	ORTHO04D000409
Solyc08g061920	ORTHO04D000409
Solyc08g061930	ORTHO04D000409
Solyc12g008900	ORTHO04D000409
Solyc04g012030	ORTHO04D000411
Solyc10g077060	ORTHO04D000411
Solyc03g007650	ORTHO04D000412
Solyc03g116920	ORTHO04D000413
Solyc03g116940	ORTHO04D000413
Solyc06g084410	ORTHO04D000414
Solyc11g070150	ORTHO04D000414
Solyc06g074340	ORTHO04D000415
Solyc09g009520	ORTHO04D000415
Solyc09g009530	ORTHO04D000415
Solyc09g009540	ORTHO04D000415
Solyc11g007030	ORTHO04D000415
Solyc08g062360	ORTHO04D000416
Solyc01g100240	ORTHO04D000417
Solyc03g119250	ORTHO04D000417
Solyc12g036390	ORTHO04D000417
Solyc03g121270	ORTHO04D000418
Solyc06g073060	ORTHO04D000418
Solyc10g079640	ORTHO04D000418
Solyc02g081250	ORTHO04D000419
Solyc01g108840	ORTHO04D000420
Solyc06g074070	ORTHO04D000420
Solyc11g006040	ORTHO04D000420
Solyc04g078310	ORTHO04D000421
Solyc06g065680	ORTHO04D000421
Solyc11g005090	ORTHO04D000421
Solyc12g088470	ORTHO04D000421
Solyc12g088500	ORTHO04D000421
Solyc12g088520	ORTHO04D000421
Solyc12g088530	ORTHO04D000421
Solyc10g084890	ORTHO04D000422
Solyc10g085280	ORTHO04D000422
Solyc01g065560	ORTHO04D000423
Solyc07g054270	ORTHO04D000423
Solyc01g112190	ORTHO04D000424
Solyc04g082480	ORTHO04D000424
Solyc08g008410	ORTHO04D000424
Solyc08g013900	ORTHO04D000424
Solyc03g111950	ORTHO04D000425
Solyc03g112040	ORTHO04D000425
Solyc02g079980	ORTHO04D000426
Solyc02g085400	ORTHO04D000426
Solyc03g031530	ORTHO04D000426
Solyc09g008780	ORTHO04D000426
[truncated: 5,590 more rows]

## Sheet: Arabidopsis genes
ID	Ortholog groups
AT1G06180	ORTHO04D000003
AT1G34670	ORTHO04D000003
AT1G56650	ORTHO04D000003
AT1G66390	ORTHO04D000003
AT1G71030	ORTHO04D000003
AT1G79180	ORTHO04D000003
AT2G47460	ORTHO04D000003
AT3G12820	ORTHO04D000003
AT3G23250	ORTHO04D000003
AT4G28110	ORTHO04D000003
AT4G38620	ORTHO04D000003
AT3G23880	ORTHO04D000006
AT3G51560	ORTHO04D000008
AT1G61480	ORTHO04D000009
AT1G72360	ORTHO04D000011
AT3G16770	ORTHO04D000011
AT3G61630	ORTHO04D000011
AT5G13330	ORTHO04D000011
AT5G19790	ORTHO04D000011
AT5G53290	ORTHO04D000011
AT2G21210	ORTHO04D000012
AT5G38260	ORTHO04D000015
AT1G02810	ORTHO04D000017
AT1G53830	ORTHO04D000017
AT2G45220	ORTHO04D000017
AT3G10710	ORTHO04D000017
AT5G04960	ORTHO04D000017
AT5G51500	ORTHO04D000017
AT1G45616	ORTHO04D000018
AT1G21910	ORTHO04D000019
AT2G44940	ORTHO04D000019
AT3G60490	ORTHO04D000019
AT4G25480	ORTHO04D000019
AT5G25810	ORTHO04D000019
AT5G52020	ORTHO04D000019
AT3G50160	ORTHO04D000020
AT3G60470	ORTHO04D000020
AT5G11290	ORTHO04D000020
AT1G26790	ORTHO04D000022
AT1G14550	ORTHO04D000023
AT1G44970	ORTHO04D000023
AT1G49570	ORTHO04D000023
AT1G68850	ORTHO04D000023
AT2G35380	ORTHO04D000023
AT5G19890	ORTHO04D000023
AT1G26800	ORTHO04D000024
AT3G13430	ORTHO04D000024
AT2G46130	ORTHO04D000025
AT3G01080	ORTHO04D000025
AT5G07100	ORTHO04D000025
AT5G13080	ORTHO04D000025
AT2G38300	ORTHO04D000028
AT5G06800	ORTHO04D000028
AT1G16260	ORTHO04D000030
AT1G21230	ORTHO04D000030
AT3G46710	ORTHO04D000032
AT4G15230	ORTHO04D000034
AT2G29740	ORTHO04D000035
AT3G16520	ORTHO04D000035
AT4G01070	ORTHO04D000035
AT5G66690	ORTHO04D000035
AT1G02850	ORTHO04D000036
AT1G47600	ORTHO04D000036
AT1G61810	ORTHO04D000036
AT1G61820	ORTHO04D000036
AT2G44450	ORTHO04D000036
AT2G44460	ORTHO04D000036
AT3G60140	ORTHO04D000036
AT3G62740	ORTHO04D000036
AT4G21760	ORTHO04D000036
AT4G27830	ORTHO04D000036
AT2G30210	ORTHO04D000038
AT2G40370	ORTHO04D000038
AT3G09220	ORTHO04D000038
AT5G03260	ORTHO04D000038
AT5G05390	ORTHO04D000038
AT5G07130	ORTHO04D000038
AT5G58910	ORTHO04D000038
AT1G17060	ORTHO04D000039
AT1G67110	ORTHO04D000039
AT3G14660	ORTHO04D000039
AT3G48350	ORTHO04D000040
AT4G36880	ORTHO04D000040
AT1G35710	ORTHO04D000041
AT1G26970	ORTHO04D000042
AT1G61590	ORTHO04D000042
AT1G69790	ORTHO04D000042
AT1G72540	ORTHO04D000042
AT2G17220	ORTHO04D000042
AT1G18970	ORTHO04D000043
AT3G05950	ORTHO04D000043
AT4G14630	ORTHO04D000043
AT5G38910	ORTHO04D000043
AT5G38930	ORTHO04D000043
AT5G39110	ORTHO04D000043
AT4G23140	ORTHO04D000044
AT4G23190	ORTHO04D000044
AT1G06160	ORTHO04D000045
AT2G31230	ORTHO04D000045
AT5G51190	ORTHO04D000045
AT5G61590	ORTHO04D000045
AT5G61600	ORTHO04D000045
AT1G12560	ORTHO04D000047
AT1G26770	ORTHO04D000047
AT1G62980	ORTHO04D000047
AT1G69530	ORTHO04D000047
AT2G03090	ORTHO04D000047
AT2G28950	ORTHO04D000047
AT2G39700	ORTHO04D000047
AT3G15370	ORTHO04D000047
AT4G01630	ORTHO04D000047
AT5G04730	ORTHO04D000049
AT5G35830	ORTHO04D000049
AT1G67970	ORTHO04D000050
AT3G51910	ORTHO04D000050
AT3G48740	ORTHO04D000052
AT4G25010	ORTHO04D000052
AT5G50800	ORTHO04D000052
AT1G26380	ORTHO04D000053
AT1G26390	ORTHO04D000053
AT1G30720	ORTHO04D000053
AT1G30760	ORTHO04D000053
AT4G20820	ORTHO04D000053
AT5G44400	ORTHO04D000053
AT1G04220	ORTHO04D000054
AT1G64390	ORTHO04D000055
AT1G70710	ORTHO04D000055
AT1G71380	ORTHO04D000055
AT2G32990	ORTHO04D000055
AT4G02290	ORTHO04D000055
AT1G04240	ORTHO04D000058
AT3G23030	ORTHO04D000058
AT4G29080	ORTHO04D000058
AT4G36920	ORTHO04D000059
AT4G37750	ORTHO04D000059
AT1G65310	ORTHO04D000060
AT3G23730	ORTHO04D000060
AT4G25820	ORTHO04D000060
AT4G28850	ORTHO04D000060
AT4G30280	ORTHO04D000060
AT4G37800	ORTHO04D000060
AT5G57530	ORTHO04D000060
AT5G57540	ORTHO04D000060
AT5G57560	ORTHO04D000060
AT1G66800	ORTHO04D000061
AT1G76470	ORTHO04D000061
AT5G42800	ORTHO04D000061
AT4G37260	ORTHO04D000062
AT1G43910	ORTHO04D000063
AT3G28540	ORTHO04D000063
AT3G50930	ORTHO04D000063
AT4G25835	ORTHO04D000063
AT5G40010	ORTHO04D000063
AT2G30130	ORTHO04D000064
AT1G07400	ORTHO04D000065
AT2G29500	ORTHO04D000065
AT3G46230	ORTHO04D000065
AT1G05560	ORTHO04D000067
AT1G05680	ORTHO04D000067
AT2G31790	ORTHO04D000067
AT3G21560	ORTHO04D000067
AT4G15480	ORTHO04D000067
AT4G15490	ORTHO04D000067
AT4G15550	ORTHO04D000067
AT1G07460	ORTHO04D000069
AT2G29220	ORTHO04D000069
AT2G29250	ORTHO04D000069
AT2G37710	ORTHO04D000069
AT3G08870	ORTHO04D000069
AT3G16530	ORTHO04D000069
AT3G45330	ORTHO04D000069
AT5G01550	ORTHO04D000069
AT5G03350	ORTHO04D000069
AT5G59260	ORTHO04D000069
AT1G04680	ORTHO04D000073
AT1G67750	ORTHO04D000073
AT3G27400	ORTHO04D000073
AT3G53190	ORTHO04D000073
AT4G22080	ORTHO04D000073
AT4G24780	ORTHO04D000073
AT5G48900	ORTHO04D000073
AT1G31950	ORTHO04D000074
AT1G33750	ORTHO04D000074
AT1G70080	ORTHO04D000074
AT3G29110	ORTHO04D000074
AT3G29410	ORTHO04D000074
AT5G48110	ORTHO04D000074
AT1G11260	ORTHO04D000075
AT3G19930	ORTHO04D000075
AT2G15480	ORTHO04D000078
AT2G15490	ORTHO04D000078
AT2G36750	ORTHO04D000078
AT4G34131	ORTHO04D000078
AT1G58170	ORTHO04D000079
AT2G21100	ORTHO04D000079
AT3G13650	ORTHO04D000079
AT3G26760	ORTHO04D000081
AT3G51680	ORTHO04D000081
AT1G50050	ORTHO04D000086
AT2G14610	ORTHO04D000086
AT2G19970	ORTHO04D000086
AT2G19990	ORTHO04D000086
AT4G07820	ORTHO04D000086
AT4G25790	ORTHO04D000086
AT4G33710	ORTHO04D000086
AT4G33720	ORTHO04D000086
AT4G33730	ORTHO04D000086
AT5G66590	ORTHO04D000086
AT5G47980	ORTHO04D000088
AT1G09080	ORTHO04D000090
AT3G12580	ORTHO04D000090
AT5G53760	ORTHO04D000091
AT1G31120	ORTHO04D000092
AT4G13420	ORTHO04D000092
AT3G52970	ORTHO04D000093
AT1G23410	ORTHO04D000098
AT2G28120	ORTHO04D000099
AT5G14120	ORTHO04D000099
AT2G18300	ORTHO04D000101
AT4G36540	ORTHO04D000101
AT3G61890	ORTHO04D000102
AT5G53980	ORTHO04D000102
AT2G02080	ORTHO04D000103
AT3G50700	ORTHO04D000103
AT1G18590	ORTHO04D000106
AT1G74090	ORTHO04D000106
AT2G03760	ORTHO04D000106
AT3G45070	ORTHO04D000106
AT5G43690	ORTHO04D000106
AT1G14960	ORTHO04D000108
AT1G35260	ORTHO04D000108
AT1G70880	ORTHO04D000108
AT3G26450	ORTHO04D000108
AT3G26460	ORTHO04D000108
AT2G25450	ORTHO04D000109
AT3G61400	ORTHO04D000109
AT5G59530	ORTHO04D000109
AT5G59540	ORTHO04D000109
AT2G29420	ORTHO04D000111
AT2G29440	ORTHO04D000111
AT2G29450	ORTHO04D000111
AT2G29460	ORTHO04D000111
AT2G29480	ORTHO04D000111
AT2G29490	ORTHO04D000111
AT1G12090	ORTHO04D000116
AT1G62510	ORTHO04D000116
AT2G45180	ORTHO04D000116
AT3G22120	ORTHO04D000116
AT4G12470	ORTHO04D000116
AT4G12480	ORTHO04D000116
AT4G12510	ORTHO04D000116
AT5G46890	ORTHO04D000116
AT5G07990	ORTHO04D000117
AT1G33090	ORTHO04D000119
AT1G33110	ORTHO04D000119
AT3G26590	ORTHO04D000119
AT4G25640	ORTHO04D000119
AT5G17700	ORTHO04D000119
AT1G11080	ORTHO04D000124
AT2G35770	ORTHO04D000124
AT3G17180	ORTHO04D000124
AT3G45140	ORTHO04D000127
AT3G03680	ORTHO04D000128
AT1G18250	ORTHO04D000131
AT1G75030	ORTHO04D000131
AT4G24180	ORTHO04D000131
AT4G36010	ORTHO04D000131
AT1G03020	ORTHO04D000132
AT1G06830	ORTHO04D000132
AT2G30540	ORTHO04D000132
AT3G62930	ORTHO04D000132
AT3G62950	ORTHO04D000132
AT3G62960	ORTHO04D000132
AT4G15660	ORTHO04D000132
AT4G15680	ORTHO04D000132
AT4G15690	ORTHO04D000132
AT4G15700	ORTHO04D000132
AT5G14070	ORTHO04D000132
AT5G18600	ORTHO04D000132
AT2G33810	ORTHO04D000135
AT3G57920	ORTHO04D000135
AT3G28740	ORTHO04D000137
AT4G37320	ORTHO04D000137
AT4G37370	ORTHO04D000137
AT5G57220	ORTHO04D000137
AT1G02520	ORTHO04D000138
AT2G47000	ORTHO04D000138
AT3G13750	ORTHO04D000139
AT3G52840	ORTHO04D000139
AT4G26140	ORTHO04D000139
AT4G36360	ORTHO04D000139
AT5G56870	ORTHO04D000139
AT5G63810	ORTHO04D000139
AT1G21100	ORTHO04D000140
AT1G21120	ORTHO04D000140
AT1G21130	ORTHO04D000140
AT1G08430	ORTHO04D000141
AT1G05570	ORTHO04D000142
AT3G03270	ORTHO04D000147
AT3G11930	ORTHO04D000147
AT3G62550	ORTHO04D000147
AT3G63380	ORTHO04D000148
AT1G32100	ORTHO04D000149
AT1G75280	ORTHO04D000149
AT1G75290	ORTHO04D000149
AT1G19050	ORTHO04D000150
AT1G59940	ORTHO04D000150
AT2G40670	ORTHO04D000150
AT3G48100	ORTHO04D000150
AT5G02810	ORTHO04D000150
AT5G24470	ORTHO04D000150
AT5G62920	ORTHO04D000150
AT1G49100	ORTHO04D000151
AT1G51800	ORTHO04D000151
AT1G51830	ORTHO04D000151
AT1G51840	ORTHO04D000151
AT2G14440	ORTHO04D000151
AT3G46400	ORTHO04D000151
AT4G20450	ORTHO04D000151
AT5G59650	ORTHO04D000151
AT5G59680	ORTHO04D000151
AT1G20650	ORTHO04D000152
AT3G07070	ORTHO04D000152
AT2G23760	ORTHO04D000155
AT5G41410	ORTHO04D000155
AT1G80840	ORTHO04D000161
AT4G22070	ORTHO04D000161
AT1G21000	ORTHO04D000162
AT1G32700	ORTHO04D000162
AT1G76590	ORTHO04D000162
AT1G17020	ORTHO04D000163
AT1G66760	ORTHO04D000165
AT1G71140	ORTHO04D000165
AT2G04040	ORTHO04D000165
AT2G04070	ORTHO04D000165
AT1G67830	ORTHO04D000167
AT1G01720	ORTHO04D000168
AT1G77450	ORTHO04D000168
AT4G27410	ORTHO04D000168
AT5G63790	ORTHO04D000168
AT4G31940	ORTHO04D000170
AT4G31970	ORTHO04D000170
AT1G13080	ORTHO04D000171
AT2G02580	ORTHO04D000171
AT3G26220	ORTHO04D000171
AT3G26230	ORTHO04D000171
AT3G26290	ORTHO04D000171
AT3G26830	ORTHO04D000171
AT4G13770	ORTHO04D000171
AT4G31500	ORTHO04D000171
AT2G37440	ORTHO04D000172
AT3G25290	ORTHO04D000173
AT5G35735	ORTHO04D000173
AT5G47530	ORTHO04D000173
AT3G24310	ORTHO04D000174
AT3G53200	ORTHO04D000174
AT5G59780	ORTHO04D000174
AT5G33290	ORTHO04D000175
AT1G52790	ORTHO04D000176
AT1G52820	ORTHO04D000176
AT1G80320	ORTHO04D000176
AT1G12030	ORTHO04D000178
AT2G20670	ORTHO04D000178
AT2G38820	ORTHO04D000178
AT2G39650	ORTHO04D000178
AT3G07350	ORTHO04D000178
AT1G49960	ORTHO04D000180
AT2G25090	ORTHO04D000182
AT2G34180	ORTHO04D000182
AT5G01820	ORTHO04D000182
AT5G67080	ORTHO04D000183
AT1G64710	ORTHO04D000184
AT1G77120	ORTHO04D000184
AT1G06800	ORTHO04D000186
AT1G30370	ORTHO04D000186
AT2G30550	ORTHO04D000186
AT4G18550	ORTHO04D000186
AT1G53820	ORTHO04D000188
AT2G47560	ORTHO04D000188
AT1G44030	ORTHO04D000189
AT2G02680	ORTHO04D000189
AT3G13760	ORTHO04D000189
AT4G02190	ORTHO04D000189
AT5G54040	ORTHO04D000189
AT2G41850	ORTHO04D000190
AT3G07970	ORTHO04D000190
AT3G15720	ORTHO04D000190
AT2G24710	ORTHO04D000191
AT5G52350	ORTHO04D000195
AT5G61010	ORTHO04D000195
AT1G19640	ORTHO04D000196
AT5G04370	ORTHO04D000196
AT5G38020	ORTHO04D000196
AT5G43350	ORTHO04D000198
AT1G13600	ORTHO04D000201
AT1G77990	ORTHO04D000205
AT1G78000	ORTHO04D000205
AT3G15990	ORTHO04D000205
AT3G51895	ORTHO04D000205
AT4G08620	ORTHO04D000205
AT5G10180	ORTHO04D000205
AT1G14890	ORTHO04D000206
AT1G62770	ORTHO04D000206
AT2G01610	ORTHO04D000206
AT3G47380	ORTHO04D000206
AT4G00080	ORTHO04D000206
AT5G51520	ORTHO04D000206
AT5G62360	ORTHO04D000206
AT5G51270	ORTHO04D000207
AT1G29910	ORTHO04D000208
AT2G34420	ORTHO04D000208
AT3G27690	ORTHO04D000208
AT5G54270	ORTHO04D000208
AT1G19190	ORTHO04D000210
AT2G33620	ORTHO04D000212
AT3G61310	ORTHO04D000212
AT4G12080	ORTHO04D000212
AT1G08920	ORTHO04D000213
AT1G75220	ORTHO04D000213
AT3G05160	ORTHO04D000213
AT3G05400	ORTHO04D000213
AT5G27350	ORTHO04D000213
AT2G18370	ORTHO04D000214
AT3G08770	ORTHO04D000214
AT3G51600	ORTHO04D000214
AT5G59310	ORTHO04D000214
AT5G59320	ORTHO04D000214
AT2G17650	ORTHO04D000215
AT5G16340	ORTHO04D000215
AT1G17170	ORTHO04D000216
AT1G17180	ORTHO04D000216
AT1G53680	ORTHO04D000216
AT1G78340	ORTHO04D000216
AT1G78370	ORTHO04D000216
AT3G43800	ORTHO04D000216
AT4G14540	ORTHO04D000218
AT3G05600	ORTHO04D000220
AT4G00780	ORTHO04D000222
AT5G26260	ORTHO04D000222
AT5G26280	ORTHO04D000222
AT1G57630	ORTHO04D000223
AT2G20142	ORTHO04D000223
AT1G56010	ORTHO04D000224
AT5G07680	ORTHO04D000224
AT5G18270	ORTHO04D000224
AT4G08150	ORTHO04D000225
AT1G73290	ORTHO04D000226
AT1G73300	ORTHO04D000226
AT2G22980	ORTHO04D000226
AT2G22990	ORTHO04D000226
AT3G12230	ORTHO04D000226
AT3G16240	ORTHO04D000227
AT4G17340	ORTHO04D000227
AT5G47450	ORTHO04D000227
AT5G03760	ORTHO04D000228
AT2G02300	ORTHO04D000229
AT2G36320	ORTHO04D000231
AT1G01620	ORTHO04D000232
AT2G37170	ORTHO04D000232
AT3G54820	ORTHO04D000232
AT5G60660	ORTHO04D000232
AT5G01840	ORTHO04D000233
AT2G26560	ORTHO04D000234
AT4G37060	ORTHO04D000234
AT4G10770	ORTHO04D000235
AT4G16370	ORTHO04D000235
AT1G03495	ORTHO04D000237
AT5G39050	ORTHO04D000237
AT5G39080	ORTHO04D000237
AT2G03200	ORTHO04D000238
AT4G18970	ORTHO04D000240
AT1G10970	ORTHO04D000243
AT2G32270	ORTHO04D000243
AT4G19680	ORTHO04D000243
AT4G19690	ORTHO04D000243
AT4G33020	ORTHO04D000243
AT3G07540	ORTHO04D000244
AT1G49030	ORTHO04D000245
AT5G16120	ORTHO04D000248
AT1G67710	ORTHO04D000249
AT1G68690	ORTHO04D000250
AT4G32710	ORTHO04D000250
AT5G61350	ORTHO04D000251
AT2G23590	ORTHO04D000252
AT2G23620	ORTHO04D000252
AT1G53885	ORTHO04D000254
AT4G17670	ORTHO04D000254
AT5G47060	ORTHO04D000254
AT1G60730	ORTHO04D000255
AT1G60750	ORTHO04D000255
AT1G20823	ORTHO04D000256
AT1G49200	ORTHO04D000256
AT1G76410	ORTHO04D000256
AT2G42610	ORTHO04D000258
AT3G04510	ORTHO04D000258
AT3G23290	ORTHO04D000258
AT3G15070	ORTHO04D000259
AT4G31450	ORTHO04D000259
AT1G05240	ORTHO04D000260
AT2G39040	ORTHO04D000260
AT4G11290	ORTHO04D000260
AT5G15180	ORTHO04D000260
AT1G69600	ORTHO04D000262
AT2G29150	ORTHO04D000264
AT2G29290	ORTHO04D000264
AT2G29340	ORTHO04D000264
AT2G30670	ORTHO04D000264
AT1G41830	ORTHO04D000265
AT4G37160	ORTHO04D000265
AT4G38420	ORTHO04D000265
AT2G37450	ORTHO04D000267
AT2G37460	ORTHO04D000267
AT2G39510	ORTHO04D000267
AT3G56620	ORTHO04D000267
AT4G08290	ORTHO04D000267
AT4G08300	ORTHO04D000267
AT5G09220	ORTHO04D000268
AT1G23160	ORTHO04D000269
AT1G48690	ORTHO04D000269
AT1G59500	ORTHO04D000269
AT2G23170	ORTHO04D000269
AT4G27260	ORTHO04D000269
AT5G13320	ORTHO04D000269
AT3G60330	ORTHO04D000270
AT1G75780	ORTHO04D000271
AT2G38750	ORTHO04D000272
AT3G57260	ORTHO04D000273
AT4G16260	ORTHO04D000273
AT4G34580	ORTHO04D000275
AT1G57590	ORTHO04D000278
AT4G19420	ORTHO04D000278
AT3G45130	ORTHO04D000279
AT4G15340	ORTHO04D000279
AT4G15370	ORTHO04D000279
AT5G36150	ORTHO04D000279
AT5G42600	ORTHO04D000279
AT5G48010	ORTHO04D000279
AT1G64590	ORTHO04D000281
AT3G44540	ORTHO04D000282
AT3G44550	ORTHO04D000282
AT4G33790	ORTHO04D000282
AT4G37790	ORTHO04D000283
AT4G32950	ORTHO04D000284
AT3G02850	ORTHO04D000285
AT1G19900	ORTHO04D000286
AT5G19120	ORTHO04D000288
AT5G48430	ORTHO04D000288
AT1G19230	ORTHO04D000291
AT1G01750	ORTHO04D000294
AT2G16700	ORTHO04D000294
AT4G00680	ORTHO04D000294
AT1G14480	ORTHO04D000295
AT5G54610	ORTHO04D000295
AT3G56240	ORTHO04D000300
AT1G23080	ORTHO04D000301
AT3G11280	ORTHO04D000305
AT1G14185	ORTHO04D000307
AT3G45930	ORTHO04D000308
AT5G59690	ORTHO04D000308
AT4G08040	ORTHO04D000309
AT4G11280	ORTHO04D000309
AT2G48130	ORTHO04D000310
AT3G43720	ORTHO04D000310
AT5G64080	ORTHO04D000310
AT1G69040	ORTHO04D000311
AT2G03730	ORTHO04D000311
AT3G50300	ORTHO04D000312
AT5G07860	ORTHO04D000312
AT5G07870	ORTHO04D000312
AT1G19000	ORTHO04D000313
AT1G74840	ORTHO04D000313
AT3G16350	ORTHO04D000313
AT5G47390	ORTHO04D000313
AT1G77950	ORTHO04D000314
AT1G59730	ORTHO04D000317
AT1G69880	ORTHO04D000317
AT3G53820	ORTHO04D000318
AT2G39130	ORTHO04D000319
AT5G02170	ORTHO04D000319
AT5G47100	ORTHO04D000320
AT3G06380	ORTHO04D000321
AT3G62030	ORTHO04D000322
AT1G58340	ORTHO04D000326
AT5G19700	ORTHO04D000326
AT1G78290	ORTHO04D000327
AT2G23030	ORTHO04D000327
AT4G33950	ORTHO04D000327
AT5G63650	ORTHO04D000327
AT5G16970	ORTHO04D000330
AT5G16980	ORTHO04D000330
AT5G37940	ORTHO04D000330
AT5G37980	ORTHO04D000330
AT1G73260	ORTHO04D000334
AT1G18100	ORTHO04D000336
AT2G27550	ORTHO04D000336
AT5G03840	ORTHO04D000336
AT4G36670	ORTHO04D000337
AT1G02920	ORTHO04D000339
AT1G49860	ORTHO04D000339
AT2G30860	ORTHO04D000339
AT3G03190	ORTHO04D000339
AT5G17220	ORTHO04D000339
AT1G12040	ORTHO04D000340
AT1G07880	ORTHO04D000341
AT2G18170	ORTHO04D000341
AT2G37430	ORTHO04D000343
AT3G53600	ORTHO04D000343
AT2G28720	ORTHO04D000344
AT3G57010	ORTHO04D000345
AT4G19170	ORTHO04D000346
AT1G03700	ORTHO04D000347
AT3G11550	ORTHO04D000347
AT5G06200	ORTHO04D000347
AT1G04440	ORTHO04D000348
AT1G13250	ORTHO04D000349
AT1G09460	ORTHO04D000350
AT5G35740	ORTHO04D000350
AT2G20990	ORTHO04D000353
AT3G21520	ORTHO04D000355
AT3G60840	ORTHO04D000357
AT5G51600	ORTHO04D000357
AT1G76520	ORTHO04D000358
AT2G42250	ORTHO04D000360
AT5G06900	ORTHO04D000360
AT5G42580	ORTHO04D000360
AT2G29065	ORTHO04D000361
AT5G59450	ORTHO04D000361
AT1G68740	ORTHO04D000362
AT1G64900	ORTHO04D000364
AT3G49960	ORTHO04D000367
AT5G47000	ORTHO04D000367
AT5G67400	ORTHO04D000367
AT1G02310	ORTHO04D000368
AT5G66460	ORTHO04D000368
AT4G31020	ORTHO04D000369
AT1G30650	ORTHO04D000370
AT4G01250	ORTHO04D000370
AT1G29430	ORTHO04D000371
AT1G24530	ORTHO04D000372
AT5G49660	ORTHO04D000376
AT3G52870	ORTHO04D000377
AT4G33050	ORTHO04D000377
AT1G17990	ORTHO04D000380
AT1G76680	ORTHO04D000380
AT2G37620	ORTHO04D000383
AT1G65570	ORTHO04D000385
AT2G43880	ORTHO04D000385
AT2G43890	ORTHO04D000385
AT3G29810	ORTHO04D000386
AT2G38600	ORTHO04D000391
AT5G24770	ORTHO04D000391
AT2G17880	ORTHO04D000393
AT3G13310	ORTHO04D000393
AT1G02640	ORTHO04D000397
AT5G49360	ORTHO04D000397
AT5G64570	ORTHO04D000397
AT2G23830	ORTHO04D000402
AT3G60160	ORTHO04D000405
AT3G03630	ORTHO04D000406
AT5G22460	ORTHO04D000415
AT1G73805	ORTHO04D000417
AT4G14368	ORTHO04D000419
AT2G26480	ORTHO04D000422
AT3G46690	ORTHO04D000422
AT5G37950	ORTHO04D000422
AT1G03610	ORTHO04D000423
AT5G08360	ORTHO04D000423
AT2G43500	ORTHO04D000424
AT2G30750	ORTHO04D000425
AT4G13290	ORTHO04D000425
AT1G61740	ORTHO04D000426
AT1G35910	ORTHO04D000428
AT5G10100	ORTHO04D000428
AT5G51460	ORTHO04D000428
AT5G65140	ORTHO04D000428
AT5G37440	ORTHO04D000430
AT1G73660	ORTHO04D000431
AT5G36110	ORTHO04D000433
AT5G36140	ORTHO04D000433
AT3G22930	ORTHO04D000438
AT3G50660	ORTHO04D000439
AT1G01780	ORTHO04D000440
AT5G03230	ORTHO04D000445
AT5G60680	ORTHO04D000445
AT4G11170	ORTHO04D000447
AT5G18350	ORTHO04D000447
AT1G66880	ORTHO04D000448
AT2G22590	ORTHO04D000450
AT1G64380	ORTHO04D000454
AT4G39780	ORTHO04D000454
AT1G72140	ORTHO04D000459
AT4G15210	ORTHO04D000461
AT1G04820	ORTHO04D000462
AT5G62420	ORTHO04D000465
AT5G02430	ORTHO04D000471
AT1G53990	ORTHO04D000475
AT1G13260	ORTHO04D000477
AT1G25560	ORTHO04D000477
AT3G25730	ORTHO04D000477
AT3G26470	ORTHO04D000481
AT3G01670	ORTHO04D000485
AT3G01680	ORTHO04D000485
AT1G22500	ORTHO04D000486
AT1G72200	ORTHO04D000486
AT4G09110	ORTHO04D000486
AT4G09130	ORTHO04D000486
AT4G40070	ORTHO04D000486
AT5G27420	ORTHO04D000486
AT5G24090	ORTHO04D000487
AT1G09310	ORTHO04D000488
AT4G24130	ORTHO04D000488
AT3G11430	ORTHO04D000489
AT2G38870	ORTHO04D000490
AT5G43580	ORTHO04D000490
AT1G72150	ORTHO04D000491
AT1G73540	ORTHO04D000492
AT1G66690	ORTHO04D000493
AT3G44840	ORTHO04D000493
AT5G37990	ORTHO04D000493
AT3G56200	ORTHO04D000496
AT5G38820	ORTHO04D000496
AT2G02990	ORTHO04D000497
AT5G09440	ORTHO04D000500
AT2G46650	ORTHO04D000501
AT5G10520	ORTHO04D000502
AT1G08320	ORTHO04D000503
AT5G04770	ORTHO04D000504
AT2G38340	ORTHO04D000506
AT2G40340	ORTHO04D000506
AT5G05410	ORTHO04D000506
AT1G24735	ORTHO04D000508
AT1G67980	ORTHO04D000508
AT3G49190	ORTHO04D000510
AT5G12420	ORTHO04D000510
AT1G80240	ORTHO04D000512
AT2G41810	ORTHO04D000512
AT5G25460	ORTHO04D000512
AT2G25060	ORTHO04D000513
AT3G20570	ORTHO04D000513
AT5G25090	ORTHO04D000513
AT5G53870	ORTHO04D000513
AT2G38970	ORTHO04D000518
AT3G15450	ORTHO04D000520
AT4G27450	ORTHO04D000520
AT4G10270	ORTHO04D000525
AT5G19010	ORTHO04D000526
AT3G27150	ORTHO04D000531
AT1G28470	ORTHO04D000532
AT2G30660	ORTHO04D000535
AT5G49730	ORTHO04D000536
AT3G19430	ORTHO04D000539
AT5G54370	ORTHO04D000539
AT5G60520	ORTHO04D000539
AT1G01190	ORTHO04D000540
AT1G74110	ORTHO04D000540
AT5G46700	ORTHO04D000543
AT4G37540	ORTHO04D000545
AT1G18330	ORTHO04D000546
AT5G17300	ORTHO04D000546
AT5G37260	ORTHO04D000546
AT1G23870	ORTHO04D000551
AT1G60140	ORTHO04D000551
AT1G70290	ORTHO04D000551
AT2G18700	ORTHO04D000551
AT2G35980	ORTHO04D000554
AT5G06320	ORTHO04D000554
AT5G55730	ORTHO04D000556
AT2G20520	ORTHO04D000560
AT5G44130	ORTHO04D000560
AT1G30080	ORTHO04D000561
AT4G18340	ORTHO04D000561
AT1G54540	ORTHO04D000564
AT1G65690	ORTHO04D000564
AT1G10480	ORTHO04D000565
AT1G68360	ORTHO04D000565
AT4G27560	ORTHO04D000568
AT5G54060	ORTHO04D000568
AT3G25610	ORTHO04D000573
AT3G17510	ORTHO04D000575
AT2G24762	ORTHO04D000576
AT3G02830	ORTHO04D000577
AT5G52640	ORTHO04D000579
AT2G33110	ORTHO04D000580
AT4G12330	ORTHO04D000583
AT4G22690	ORTHO04D000583
AT2G42280	ORTHO04D000584
AT5G15120	ORTHO04D000590
AT5G39890	ORTHO04D000590
AT3G04630	ORTHO04D000591
AT5G58670	ORTHO04D000592
AT2G29870	ORTHO04D000595
AT2G46600	ORTHO04D000599
AT4G27280	ORTHO04D000599
AT5G54490	ORTHO04D000599
AT5G20630	ORTHO04D000607
AT4G19770	ORTHO04D000611
AT4G19810	ORTHO04D000611
AT2G32150	ORTHO04D000612
AT5G59480	ORTHO04D000612
AT2G44890	ORTHO04D000613
AT1G23060	ORTHO04D000616
AT3G27350	ORTHO04D000616
AT3G59480	ORTHO04D000618
AT5G51830	ORTHO04D000618
AT1G19180	ORTHO04D000632
AT1G08090	ORTHO04D000635
AT3G45060	ORTHO04D000635
AT1G19250	ORTHO04D000637
AT1G06040	ORTHO04D000638
AT2G31380	ORTHO04D000638
AT1G23730	ORTHO04D000643
AT1G58180	ORTHO04D000643
AT1G70410	ORTHO04D000643
AT4G28250	ORTHO04D000648
AT1G09350	ORTHO04D000652
AT1G60450	ORTHO04D000652
AT1G60470	ORTHO04D000652
AT2G35930	ORTHO04D000653
AT2G33990	ORTHO04D000654
AT3G52290	ORTHO04D000654
AT1G66400	ORTHO04D000656
AT1G73630	ORTHO04D000656
AT3G03530	ORTHO04D000661
AT1G33840	ORTHO04D000662
AT2G14560	ORTHO04D000662
AT3G07600	ORTHO04D000664
AT3G10310	ORTHO04D000666
AT3G44730	ORTHO04D000666
AT1G72230	ORTHO04D000670
AT1G12200	ORTHO04D000672
AT1G62560	ORTHO04D000672
AT1G62580	ORTHO04D000672
AT1G65860	ORTHO04D000672
AT5G61290	ORTHO04D000672
AT3G58060	ORTHO04D000673
AT1G15380	ORTHO04D000677
AT1G80160	ORTHO04D000677
AT5G01180	ORTHO04D000684
AT2G43570	ORTHO04D000685
AT2G43590	ORTHO04D000685
AT2G43620	ORTHO04D000685
AT3G47540	ORTHO04D000685
AT5G10970	ORTHO04D000692
AT4G25434	ORTHO04D000696
AT5G47240	ORTHO04D000696
AT3G18280	ORTHO04D000697
AT3G63110	ORTHO04D000700
AT2G18050	ORTHO04D000706
AT1G64170	ORTHO04D000707
AT4G23700	ORTHO04D000707
AT2G44260	ORTHO04D000708
AT5G62520	ORTHO04D000713
AT5G04160	ORTHO04D000715
AT3G61060	ORTHO04D000717
AT2G28270	ORTHO04D000719
AT2G44380	ORTHO04D000719
AT5G40590	ORTHO04D000719
AT5G43520	ORTHO04D000719
AT4G03100	ORTHO04D000720
AT3G28345	ORTHO04D000721
AT1G62280	ORTHO04D000727
AT5G24030	ORTHO04D000727
AT1G21140	ORTHO04D000729
AT1G76800	ORTHO04D000729
AT3G25190	ORTHO04D000729
AT5G44820	ORTHO04D000733
AT5G06860	ORTHO04D000737
AT2G21880	ORTHO04D000738
AT1G43800	ORTHO04D000741
AT2G19810	ORTHO04D000745
AT2G25900	ORTHO04D000745
AT4G29190	ORTHO04D000745
AT1G76890	ORTHO04D000748
AT2G37820	ORTHO04D000751
AT3G57520	ORTHO04D000755
AT5G20250	ORTHO04D000755
AT4G32840	ORTHO04D000759
AT5G61580	ORTHO04D000759
AT1G62710	ORTHO04D000762
AT3G01290	ORTHO04D000764
AT2G46740	ORTHO04D000771
AT2G46750	ORTHO04D000771
AT5G11540	ORTHO04D000771
AT1G31710	ORTHO04D000772
AT3G43670	ORTHO04D000772
AT5G49750	ORTHO04D000773
AT2G22330	ORTHO04D000775
AT4G39950	ORTHO04D000775
AT5G03180	ORTHO04D000776
AT1G68450	ORTHO04D000782
AT3G12900	ORTHO04D000784
AT4G25110	ORTHO04D000801
AT5G64240	ORTHO04D000801
AT5G66650	ORTHO04D000803
AT4G04460	ORTHO04D000805
AT3G02380	ORTHO04D000807
AT1G10370	ORTHO04D000810
AT1G69920	ORTHO04D000810
AT1G69930	ORTHO04D000810
AT5G48000	ORTHO04D000814
AT2G29890	ORTHO04D000820
AT2G18670	ORTHO04D000826
AT4G01330	ORTHO04D000833
AT1G10070	ORTHO04D000840
AT3G19710	ORTHO04D000840
AT1G07050	ORTHO04D000841
AT2G15760	ORTHO04D000843
AT2G26530	ORTHO04D000843
AT5G23400	ORTHO04D000846
AT3G21890	ORTHO04D000852
AT1G04770	ORTHO04D000855
AT5G48850	ORTHO04D000855
AT3G09020	ORTHO04D000866
AT3G48450	ORTHO04D000869
AT2G33380	ORTHO04D000870
AT2G02120	ORTHO04D000872
AT2G02130	ORTHO04D000872
AT5G63660	ORTHO04D000872
AT1G26450	ORTHO04D000876
AT2G41480	ORTHO04D000877
AT4G25980	ORTHO04D000877
AT5G64110	ORTHO04D000877
AT5G64120	ORTHO04D000877
AT1G11790	ORTHO04D000879
AT3G44720	ORTHO04D000879
AT5G50590	ORTHO04D000880
AT2G02000	ORTHO04D000888
AT3G13720	ORTHO04D000889
AT5G13750	ORTHO04D000890
AT1G55790	ORTHO04D000892
AT1G75820	ORTHO04D000894
AT4G30660	ORTHO04D000897
AT3G63210	ORTHO04D000900
AT2G20610	ORTHO04D000909
AT2G24850	ORTHO04D000909
AT4G23600	ORTHO04D000909
AT3G48850	ORTHO04D000915
AT5G47550	ORTHO04D000919
AT1G15670	ORTHO04D000921
AT1G80440	ORTHO04D000921
AT2G44130	ORTHO04D000921
AT3G59940	ORTHO04D000921
AT2G46860	ORTHO04D000923
AT5G08350	ORTHO04D000925
AT1G72820	ORTHO04D000926
AT5G26200	ORTHO04D000926
AT4G38470	ORTHO04D000928
AT5G19410	ORTHO04D000935
AT1G30500	ORTHO04D000937
AT1G54160	ORTHO04D000937
AT1G72830	ORTHO04D000937
AT2G40750	ORTHO04D000938
AT3G56400	ORTHO04D000938
AT1G67090	ORTHO04D000939
AT1G13740	ORTHO04D000940
AT3G02140	ORTHO04D000940
AT5G25280	ORTHO04D000947
AT1G66200	ORTHO04D000950
AT1G74670	ORTHO04D000956
AT3G02885	ORTHO04D000956
AT5G15230	ORTHO04D000956
AT4G09990	ORTHO04D000959
AT1G77280	ORTHO04D000965
AT1G23710	ORTHO04D000966
AT3G27880	ORTHO04D000966
AT4G25050	ORTHO04D000968
AT5G24860	ORTHO04D000970
AT2G25270	ORTHO04D000972
AT3G23570	ORTHO04D000973
AT3G46900	ORTHO04D000975
AT1G74650	ORTHO04D000977
AT3G28910	ORTHO04D000977
AT1G64780	ORTHO04D000990
AT3G24290	ORTHO04D000990
AT1G09180	ORTHO04D000991
AT1G60950	ORTHO04D000999
AT1G34510	ORTHO04D001000
AT3G03670	ORTHO04D001000
AT5G22410	ORTHO04D001000
AT1G05880	ORTHO04D001002
AT1G12110	ORTHO04D001003
AT2G37770	ORTHO04D001005
AT4G34240	ORTHO04D001010
AT4G10510	ORTHO04D001013
AT4G10520	ORTHO04D001013
AT4G10540	ORTHO04D001013
AT4G21650	ORTHO04D001013
AT2G37360	ORTHO04D001015
AT3G53510	ORTHO04D001015
AT3G55090	ORTHO04D001015
AT5G13580	ORTHO04D001015
AT4G02360	ORTHO04D001020
AT5G18650	ORTHO04D001021
AT5G22920	ORTHO04D001021
AT5G28770	ORTHO04D001024
AT2G28620	ORTHO04D001028
AT3G47160	ORTHO04D001029
AT5G01520	ORTHO04D001029
AT2G28110	ORTHO04D001031
AT5G16110	ORTHO04D001035
AT5G24530	ORTHO04D001037
AT1G60010	ORTHO04D001039
AT5G25930	ORTHO04D001040
AT1G60740	ORTHO04D001042
AT5G48485	ORTHO04D001049
AT5G48490	ORTHO04D001049
AT5G55450	ORTHO04D001049
AT1G32450	ORTHO04D001056
AT4G21680	ORTHO04D001056
AT1G69230	ORTHO04D001057
AT5G15600	ORTHO04D001057
AT2G46400	ORTHO04D001059
AT1G72250	ORTHO04D001063
AT2G22610	ORTHO04D001063
AT3G09520	ORTHO04D001065
AT5G59730	ORTHO04D001065
AT3G63200	ORTHO04D001066
AT2G01580	ORTHO04D001071
AT4G32070	ORTHO04D001073
AT1G05710	ORTHO04D001074
AT2G31730	ORTHO04D001074
AT2G30140	ORTHO04D001081
AT1G25230	ORTHO04D001082
AT2G01880	ORTHO04D001082
AT3G17790	ORTHO04D001082
AT1G27730	ORTHO04D001085
AT3G49930	ORTHO04D001085
AT5G04340	ORTHO04D001085
AT3G57780	ORTHO04D001094
AT1G19950	ORTHO04D001096
AT2G36020	ORTHO04D001096
AT1G65060	ORTHO04D001100
AT3G21230	ORTHO04D001100
AT3G53230	ORTHO04D001101
AT1G77020	ORTHO04D001103
AT5G48570	ORTHO04D001107
AT1G32170	ORTHO04D001110
AT1G33960	ORTHO04D001111
AT3G47800	ORTHO04D001115
AT2G34620	ORTHO04D001116
AT5G63310	ORTHO04D001117
AT2G16980	ORTHO04D001121
AT3G19000	ORTHO04D001125
AT3G19010	ORTHO04D001125
AT4G25410	ORTHO04D001129
AT1G27680	ORTHO04D001131
AT3G21690	ORTHO04D001132
AT4G21903	ORTHO04D001132
AT4G37470	ORTHO04D001134
AT2G43670	ORTHO04D001136
AT1G08570	ORTHO04D001145
AT5G61440	ORTHO04D001145
AT1G63940	ORTHO04D001151
AT1G61800	ORTHO04D001153
AT1G10140	ORTHO04D001157
AT4G32870	ORTHO04D001160
AT2G40330	ORTHO04D001161
AT5G05440	ORTHO04D001161
AT3G46490	ORTHO04D001166
AT1G22710	ORTHO04D001171
AT5G10760	ORTHO04D001172
AT1G13700	ORTHO04D001176
AT1G43020	ORTHO04D001182
AT1G76620	ORTHO04D001182
AT3G18900	ORTHO04D001182
AT2G17280	ORTHO04D001183
AT3G15650	ORTHO04D001184
AT3G59140	ORTHO04D001193
AT1G78820	ORTHO04D001195
AT5G59430	ORTHO04D001199
AT3G17130	ORTHO04D001210
AT3G19050	ORTHO04D001217
AT3G48940	ORTHO04D001221
AT1G06090	ORTHO04D001230
AT5G17350	ORTHO04D001250
AT4G13100	ORTHO04D001251
AT3G07310	ORTHO04D001262
AT2G44300	ORTHO04D001268
AT3G58550	ORTHO04D001268
AT4G33070	ORTHO04D001269
AT1G01380	ORTHO04D001270
AT3G47420	ORTHO04D001271
AT4G25220	ORTHO04D001271
AT1G54570	ORTHO04D001272
AT1G78990	ORTHO04D001275
AT1G55850	ORTHO04D001289
AT1G15550	ORTHO04D001292
AT1G80340	ORTHO04D001292
AT5G02780	ORTHO04D001293
AT3G23080	ORTHO04D001296
AT2G23060	ORTHO04D001298
AT4G37580	ORTHO04D001298
AT3G10040	ORTHO04D001311
AT3G43190	ORTHO04D001314
AT4G02280	ORTHO04D001314
AT5G20830	ORTHO04D001314
AT5G42650	ORTHO04D001320
AT4G03510	ORTHO04D001321
AT4G28270	ORTHO04D001321
AT5G61820	ORTHO04D001322
AT2G19800	ORTHO04D001324
AT1G70370	ORTHO04D001326
AT2G40970	ORTHO04D001327
AT2G36950	ORTHO04D001334
AT2G41380	ORTHO04D001336
AT3G61210	ORTHO04D001336
AT4G22530	ORTHO04D001336
AT5G10830	ORTHO04D001336
AT5G65910	ORTHO04D001337
AT1G38065	ORTHO04D001339
AT1G06000	ORTHO04D001340
AT5G60930	ORTHO04D001341
AT5G20820	ORTHO04D001352
AT4G04830	ORTHO04D001353
AT4G04840	ORTHO04D001353
AT3G23510	ORTHO04D001362
AT4G16190	ORTHO04D001363
AT5G06740	ORTHO04D001365
AT4G22730	ORTHO04D001368
AT3G53460	ORTHO04D001371
AT1G76310	ORTHO04D001375
AT3G06460	ORTHO04D001382
AT4G36830	ORTHO04D001382
AT3G29970	ORTHO04D001386
AT2G36970	ORTHO04D001394
AT4G03110	ORTHO04D001402
AT1G30530	ORTHO04D001403
AT5G17050	ORTHO04D001403
AT2G39570	ORTHO04D001405
AT1G11190	ORTHO04D001406
AT4G00360	ORTHO04D001408
AT5G58860	ORTHO04D001408
AT3G23060	ORTHO04D001409
AT3G22790	ORTHO04D001413
AT2G22860	ORTHO04D001419
AT3G49780	ORTHO04D001419
AT5G63530	ORTHO04D001422
AT4G24340	ORTHO04D001423
AT4G24350	ORTHO04D001423
AT2G27840	ORTHO04D001426
AT3G44750	ORTHO04D001426
AT1G43650	ORTHO04D001429
AT3G45700	ORTHO04D001435
AT1G30820	ORTHO04D001436
AT1G24280	ORTHO04D001443
AT5G35790	ORTHO04D001443
AT2G46340	ORTHO04D001447
AT1G12780	ORTHO04D001450
AT1G63180	ORTHO04D001450
AT2G18620	ORTHO04D001451
AT3G20160	ORTHO04D001451
AT3G04720	ORTHO04D001462
AT3G44260	ORTHO04D001464
AT3G22370	ORTHO04D001474
AT1G80830	ORTHO04D001476
AT4G17030	ORTHO04D001478
AT2G33530	ORTHO04D001479
AT1G79360	ORTHO04D001480
AT1G79410	ORTHO04D001480
AT3G22840	ORTHO04D001482
AT4G14690	ORTHO04D001482
AT3G19850	ORTHO04D001486
AT2G37870	ORTHO04D001487
AT5G05960	ORTHO04D001487
AT1G10640	ORTHO04D001488
AT1G60590	ORTHO04D001488
AT5G14650	ORTHO04D001488
AT5G18290	ORTHO04D001491
AT5G58770	ORTHO04D001492
AT5G58780	ORTHO04D001492
AT5G48450	ORTHO04D001496
AT2G17850	ORTHO04D001505
AT4G35770	ORTHO04D001505
AT1G49750	ORTHO04D001509
AT4G26790	ORTHO04D001512
AT3G53590	ORTHO04D001515
AT1G12010	ORTHO04D001517
AT3G07650	ORTHO04D001533
AT3G22740	ORTHO04D001553
AT1G36370	ORTHO04D001561
AT3G58810	ORTHO04D001569
AT4G24380	ORTHO04D001575
AT2G14750	ORTHO04D001578
AT4G39940	ORTHO04D001578
AT5G67520	ORTHO04D001578
AT1G78460	ORTHO04D001582
AT5G18170	ORTHO04D001594
AT1G19920	ORTHO04D001599
AT3G22890	ORTHO04D001599
AT4G14680	ORTHO04D001599
AT5G43780	ORTHO04D001599
AT1G64160	ORTHO04D001600
AT4G11190	ORTHO04D001600
AT4G11210	ORTHO04D001600
AT3G47780	ORTHO04D001609
AT1G55920	ORTHO04D001610
AT2G23540	ORTHO04D001612
AT3G50400	ORTHO04D001612
AT4G03400	ORTHO04D001619
AT5G01740	ORTHO04D001623
AT3G14940	ORTHO04D001630
AT3G46880	ORTHO04D001631
AT5G02020	ORTHO04D001631
AT5G59080	ORTHO04D001631
AT1G01500	ORTHO04D001638
AT2G20800	ORTHO04D001654
AT4G05020	ORTHO04D001654
AT1G56430	ORTHO04D001662
AT5G04950	ORTHO04D001662
AT5G56080	ORTHO04D001662
AT5G01600	ORTHO04D001664
AT1G65840	ORTHO04D001667
AT1G33700	ORTHO04D001670
AT3G52060	ORTHO04D001673
AT4G39980	ORTHO04D001683
AT1G28260	ORTHO04D001688
AT1G04520	ORTHO04D001689
AT3G04370	ORTHO04D001689
AT3G47960	ORTHO04D001695
AT5G51550	ORTHO04D001700
AT2G34660	ORTHO04D001712
AT1G80130	ORTHO04D001717
AT5G21170	ORTHO04D001722
AT5G19875	ORTHO04D001724
AT1G74590	ORTHO04D001728
AT5G42180	ORTHO04D001736
AT1G74770	ORTHO04D001737
AT2G36870	ORTHO04D001747
AT1G44130	ORTHO04D001750
AT2G32610	ORTHO04D001756
AT4G15290	ORTHO04D001756
AT4G38970	ORTHO04D001761
AT1G15010	ORTHO04D001768
AT4G00880	ORTHO04D001770
AT2G16060	ORTHO04D001771
AT3G10520	ORTHO04D001771
AT1G55490	ORTHO04D001784
AT4G05110	ORTHO04D001788
AT4G02850	ORTHO04D001789
AT1G52050	ORTHO04D001790
AT1G52060	ORTHO04D001790
AT1G60130	ORTHO04D001790
AT2G39310	ORTHO04D001790
AT3G16470	ORTHO04D001790
AT5G35940	ORTHO04D001790
AT5G27920	ORTHO04D001799
AT3G20660	ORTHO04D001802
AT1G52240	ORTHO04D001810
AT5G23010	ORTHO04D001825
AT5G23020	ORTHO04D001825
AT4G19840	ORTHO04D001839
AT2G36570	ORTHO04D001845
AT3G26510	ORTHO04D001848
AT2G19170	ORTHO04D001862
AT4G30020	ORTHO04D001862
AT2G28780	ORTHO04D001863
AT5G13090	ORTHO04D001882
AT5G64170	ORTHO04D001884
AT1G09750	ORTHO04D001888
AT5G07030	ORTHO04D001888
AT5G41040	ORTHO04D001891
AT5G63560	ORTHO04D001891
AT1G19660	ORTHO04D001897
AT5G66050	ORTHO04D001897
AT1G56220	ORTHO04D001906
AT2G40480	ORTHO04D001907
AT3G51720	ORTHO04D001907
AT1G75270	ORTHO04D001918
AT2G39435	ORTHO04D001923
AT3G61190	ORTHO04D001932
AT3G47340	ORTHO04D001939
AT5G65010	ORTHO04D001939
AT3G56980	ORTHO04D001940
AT5G04150	ORTHO04D001940
AT1G49720	ORTHO04D001953
AT4G34000	ORTHO04D001953
AT5G40510	ORTHO04D001967
AT4G00950	ORTHO04D001969
AT4G24570	ORTHO04D001977
AT3G17640	ORTHO04D001980
AT4G02380	ORTHO04D001987
AT4G31290	ORTHO04D001993
AT5G26220	ORTHO04D001993
AT4G28430	ORTHO04D001995
AT1G04400	ORTHO04D001997
AT4G08920	ORTHO04D001997
AT5G39670	ORTHO04D002024
AT3G20340	ORTHO04D002025
AT5G65280	ORTHO04D002028
AT2G30220	ORTHO04D002030
AT2G40250	ORTHO04D002030
AT3G25250	ORTHO04D002033
AT2G41430	ORTHO04D002049
AT4G14270	ORTHO04D002049
AT5G08250	ORTHO04D002052
AT5G23190	ORTHO04D002052
AT4G36610	ORTHO04D002054
AT1G02860	ORTHO04D002056
AT2G27180	ORTHO04D002066
AT3G11690	ORTHO04D002066
AT4G24140	ORTHO04D002069
AT1G73480	ORTHO04D002077
AT1G30200	ORTHO04D002085
AT4G37180	ORTHO04D002086
AT1G79710	ORTHO04D002092
AT2G32220	ORTHO04D002098
AT5G25250	ORTHO04D002112
AT4G05520	ORTHO04D002127
AT2G29670	ORTHO04D002138
AT5G23050	ORTHO04D002161
AT4G35750	ORTHO04D002165
AT1G10150	ORTHO04D002172
AT3G49790	ORTHO04D002172
AT1G64110	ORTHO04D002176
AT2G17440	ORTHO04D002189
AT5G06570	ORTHO04D002194
AT3G01450	ORTHO04D002195
AT3G55980	ORTHO04D002200
AT5G12340	ORTHO04D002205
AT2G16900	ORTHO04D002208
AT4G38560	ORTHO04D002208
AT3G10740	ORTHO04D002210
AT2G25680	ORTHO04D002214
AT1G05450	ORTHO04D002216
AT2G48140	ORTHO04D002216
AT3G22620	ORTHO04D002216
AT5G65640	ORTHO04D002227
AT4G17560	ORTHO04D002229
AT5G47190	ORTHO04D002229
AT2G15970	ORTHO04D002245
AT3G04000	ORTHO04D002258
AT4G13180	ORTHO04D002258
AT1G12900	ORTHO04D002262
AT3G09390	ORTHO04D002269
AT1G06430	ORTHO04D002297
AT1G76560	ORTHO04D002314
AT2G47400	ORTHO04D002314
AT3G62410	ORTHO04D002314
AT4G36220	ORTHO04D002317
AT1G01640	ORTHO04D002354
AT3G56230	ORTHO04D002354
AT1G79320	ORTHO04D002356
AT5G13840	ORTHO04D002375
AT1G03090	ORTHO04D002383
AT5G19380	ORTHO04D002391
AT5G59520	ORTHO04D002420
AT1G70700	ORTHO04D002430
AT4G25100	ORTHO04D002431
AT5G23310	ORTHO04D002431
AT5G57150	ORTHO04D002441
AT4G25170	ORTHO04D002445
AT4G23990	ORTHO04D002447
AT4G24000	ORTHO04D002447
AT4G31330	ORTHO04D002453
AT2G38400	ORTHO04D002461
AT3G08860	ORTHO04D002461
AT1G54740	ORTHO04D002470
AT5G05730	ORTHO04D002472
AT3G59340	ORTHO04D002502
AT2G40490	ORTHO04D002511
AT2G37130	ORTHO04D002517
AT5G08610	ORTHO04D002531
AT3G51740	ORTHO04D002550
AT5G12950	ORTHO04D002557
AT1G54970	ORTHO04D002559
AT3G62680	ORTHO04D002559
AT4G02270	ORTHO04D002559
AT2G03720	ORTHO04D002565
AT3G61470	ORTHO04D002608
AT2G46220	ORTHO04D002625
AT4G22980	ORTHO04D002633
AT1G14120	ORTHO04D002634
AT1G14130	ORTHO04D002634
AT5G01210	ORTHO04D002636
AT1G78050	ORTHO04D002638
AT1G18370	ORTHO04D002649
AT4G19860	ORTHO04D002654
AT3G28210	ORTHO04D002660
AT3G25760	ORTHO04D002666
AT2G23910	ORTHO04D002683
AT4G30470	ORTHO04D002683
AT1G51260	ORTHO04D002687
AT5G41080	ORTHO04D002692
AT5G09800	ORTHO04D002713
AT2G42490	ORTHO04D002714
AT1G35680	ORTHO04D002720
AT4G36410	ORTHO04D002730
AT1G15040	ORTHO04D002770
AT4G01870	ORTHO04D002792
AT3G29240	ORTHO04D002801
AT5G40670	ORTHO04D002806
AT3G51450	ORTHO04D002812
AT3G45970	ORTHO04D002816
AT3G23760	ORTHO04D002823
AT5G65660	ORTHO04D002827
AT1G01240	ORTHO04D002828
AT1G49000	ORTHO04D002833
AT5G19530	ORTHO04D002839
AT4G12400	ORTHO04D002843
AT1G05340	ORTHO04D002846
AT2G32190	ORTHO04D002846
AT3G22231	ORTHO04D002846
AT4G30110	ORTHO04D002853
AT2G41250	ORTHO04D002881
AT1G61080	ORTHO04D002888
AT3G44190	ORTHO04D002896
AT4G29780	ORTHO04D002902
AT4G29690	ORTHO04D002903
AT5G38970	ORTHO04D002904
AT1G80180	ORTHO04D002909
AT1G19610	ORTHO04D002925
AT2G26020	ORTHO04D002925
AT5G44420	ORTHO04D002925
AT3G55740	ORTHO04D002944
AT1G36390	ORTHO04D002946
AT5G51440	ORTHO04D002947
AT3G56710	ORTHO04D002950
AT4G25630	ORTHO04D002951
AT3G18080	ORTHO04D002959
AT1G03850	ORTHO04D002960
AT1G28480	ORTHO04D002960
AT4G27440	ORTHO04D002970
AT1G73750	ORTHO04D002997
AT3G24110	ORTHO04D003023
AT1G21440	ORTHO04D003039
AT3G05390	ORTHO04D003040
AT3G07720	ORTHO04D003055
AT5G48180	ORTHO04D003055
AT2G31810	ORTHO04D003067
AT5G10170	ORTHO04D003074
AT5G54390	ORTHO04D003099
AT3G44450	ORTHO04D003108
AT4G17600	ORTHO04D003110
AT2G25735	ORTHO04D003111
AT3G60420	ORTHO04D003112
AT3G17609	ORTHO04D003118
AT2G34340	ORTHO04D003119
AT5G47870	ORTHO04D003121
AT3G10320	ORTHO04D003122
AT3G22900	ORTHO04D003125
AT3G27220	ORTHO04D003136
AT3G16250	ORTHO04D003177
AT4G12690	ORTHO04D003188
AT3G01420	ORTHO04D003200
AT2G33790	ORTHO04D003201
AT1G37130	ORTHO04D003205
AT1G77760	ORTHO04D003205
AT1G10340	ORTHO04D003207
AT5G54700	ORTHO04D003207
AT1G68620	ORTHO04D003216
AT3G44300	ORTHO04D003217
AT3G44320	ORTHO04D003217
AT4G37610	ORTHO04D003227
AT4G04040	ORTHO04D003251
AT5G18630	ORTHO04D003255
AT1G14240	ORTHO04D003256
AT1G24440	ORTHO04D003257
AT1G55265	ORTHO04D003263
AT5G67370	ORTHO04D003265
AT1G80920	ORTHO04D003276
AT5G11070	ORTHO04D003279
AT3G19860	ORTHO04D003300
AT3G30775	ORTHO04D003302
AT5G38710	ORTHO04D003302
AT1G48980	ORTHO04D003319
AT5G19550	ORTHO04D003330
AT1G60190	ORTHO04D003334
AT2G16890	ORTHO04D003335
AT3G08940	ORTHO04D003343
AT1G62180	ORTHO04D003365
AT4G04610	ORTHO04D003365
AT4G21990	ORTHO04D003365
AT1G20380	ORTHO04D003369
AT5G50200	ORTHO04D003375
AT5G14320	ORTHO04D003379
AT1G13300	ORTHO04D003380
AT1G25550	ORTHO04D003380
AT3G25790	ORTHO04D003380
AT1G58120	ORTHO04D003394
AT3G57450	ORTHO04D003416
AT3G02910	ORTHO04D003418
AT4G19120	ORTHO04D003422
AT5G46110	ORTHO04D003432
AT5G63800	ORTHO04D003451
AT5G13140	ORTHO04D003469
AT3G15630	ORTHO04D003480
AT1G15740	ORTHO04D003483
AT5G04040	ORTHO04D003484
AT1G67070	ORTHO04D003498
AT3G46270	ORTHO04D003522
AT4G39710	ORTHO04D003532
AT5G45680	ORTHO04D003532
AT5G60760	ORTHO04D003536
AT4G28530	ORTHO04D003542
AT2G26170	ORTHO04D003592
AT2G42140	ORTHO04D003597
AT1G66500	ORTHO04D003602
AT5G39480	ORTHO04D003608
AT2G21640	ORTHO04D003609
AT2G17820	ORTHO04D003627
AT4G38770	ORTHO04D003641
AT2G46670	ORTHO04D003648
AT5G04120	ORTHO04D003660
AT1G51380	ORTHO04D003688
AT3G02020	ORTHO04D003691
AT5G54770	ORTHO04D003709
AT3G50820	ORTHO04D003719
AT5G27600	ORTHO04D003727
AT3G20590	ORTHO04D003728
AT3G27160	ORTHO04D003751
AT1G18460	ORTHO04D003768
AT5G01015	ORTHO04D003782
AT1G05950	ORTHO04D003803
AT5G47560	ORTHO04D003812
AT3G21250	ORTHO04D003818
AT5G25630	ORTHO04D003819
AT3G49580	ORTHO04D003821
AT5G24655	ORTHO04D003821
AT5G24660	ORTHO04D003821
AT1G74310	ORTHO04D003844
AT3G14050	ORTHO04D003849
AT1G31180	ORTHO04D003852
AT1G61170	ORTHO04D003888
AT3G28850	ORTHO04D003891
AT2G48080	ORTHO04D003904
AT4G02940	ORTHO04D003904
AT4G40000	ORTHO04D003911
AT5G61050	ORTHO04D003915
AT1G11530	ORTHO04D003927
AT5G66330	ORTHO04D003931
AT1G10380	ORTHO04D003965
AT3G02870	ORTHO04D003982
AT5G10210	ORTHO04D004007
AT4G15530	ORTHO04D004021
AT5G57500	ORTHO04D004023
AT1G16170	ORTHO04D004058
AT3G05690	ORTHO04D004076
AT5G06510	ORTHO04D004076
AT1G74360	ORTHO04D004086
AT5G26740	ORTHO04D004089
AT2G18210	ORTHO04D004091
AT3G50900	ORTHO04D004091
AT5G66490	ORTHO04D004091
AT2G36690	ORTHO04D004104
AT1G68590	ORTHO04D004109
AT5G09650	ORTHO04D004117
AT1G13450	ORTHO04D004147
AT1G21920	ORTHO04D004155
AT1G69970	ORTHO04D004165
AT4G29950	ORTHO04D004189
AT4G33040	ORTHO04D004204
AT5G11930	ORTHO04D004204
AT5G27290	ORTHO04D004207
AT1G23850	ORTHO04D004243
AT1G11700	ORTHO04D004253
AT1G61930	ORTHO04D004253
AT1G30850	ORTHO04D004263
AT2G17040	ORTHO04D004280
AT4G29060	ORTHO04D004287
AT5G53420	ORTHO04D004295
AT3G26490	ORTHO04D004300
AT1G32900	ORTHO04D004321
AT4G34710	ORTHO04D004323
AT2G25150	ORTHO04D004326
AT5G07080	ORTHO04D004326
AT1G64660	ORTHO04D004330
AT5G52510	ORTHO04D004342
AT5G62220	ORTHO04D004350
AT3G48920	ORTHO04D004352
AT5G46780	ORTHO04D004359
AT4G33110	ORTHO04D004365
AT1G09795	ORTHO04D004371
AT3G48360	ORTHO04D004392
AT3G47650	ORTHO04D004399
AT1G10522	ORTHO04D004412
AT3G14200	ORTHO04D004420
AT1G51400	ORTHO04D004435
AT3G21055	ORTHO04D004435
AT2G46280	ORTHO04D004439
AT4G14030	ORTHO04D004444
AT3G09350	ORTHO04D004452
AT2G23420	ORTHO04D004463
AT5G47635	ORTHO04D004486
AT1G35850	ORTHO04D004488
AT2G41730	ORTHO04D004496
AT2G37660	ORTHO04D004505
AT1G20020	ORTHO04D004520
AT2G40000	ORTHO04D004523
AT3G55840	ORTHO04D004523
AT5G64000	ORTHO04D004563
AT3G21600	ORTHO04D004598
AT1G28330	ORTHO04D004622
AT2G33830	ORTHO04D004622
AT4G14330	ORTHO04D004640
AT3G52110	ORTHO04D004641
AT1G19020	ORTHO04D004667
AT5G67070	ORTHO04D004676
AT1G56320	ORTHO04D004686
AT5G49350	ORTHO04D004686
AT4G05180	ORTHO04D004689
AT1G14360	ORTHO04D004705
AT2G02810	ORTHO04D004705
AT1G18900	ORTHO04D004720
AT1G74750	ORTHO04D004720
AT1G19530	ORTHO04D004749
AT2G13360	ORTHO04D004754
AT2G24580	ORTHO04D004755
AT4G14580	ORTHO04D004757
AT3G20390	ORTHO04D004773
AT3G50950	ORTHO04D004783
AT2G07739	ORTHO04D004784
AT3G61590	ORTHO04D004796
AT4G18480	ORTHO04D004819
AT5G45930	ORTHO04D004819
AT2G24020	ORTHO04D004831
AT4G30620	ORTHO04D004831
AT5G64550	ORTHO04D004833
AT2G24550	ORTHO04D004838
AT5G24890	ORTHO04D004838
AT1G27290	ORTHO04D004849
AT3G51870	ORTHO04D004856
AT5G01500	ORTHO04D004856
AT4G16620	ORTHO04D004872
AT1G05575	ORTHO04D004879
AT2G31945	ORTHO04D004879
AT1G32920	ORTHO04D004926
AT2G43100	ORTHO04D004928
AT3G58990	ORTHO04D004928
AT1G33940	ORTHO04D004932
AT2G37750	ORTHO04D004935
AT3G06070	ORTHO04D004936
AT5G05250	ORTHO04D004968
AT5G48600	ORTHO04D004978
AT1G77330	ORTHO04D004992
AT3G62160	ORTHO04D004999
AT2G02710	ORTHO04D005008
AT4G21810	ORTHO04D005013
AT1G33590	ORTHO04D005017
AT1G18870	ORTHO04D005020
AT3G03420	ORTHO04D005026
AT1G30870	ORTHO04D005056
AT2G24240	ORTHO04D005057
AT1G77490	ORTHO04D005093
AT3G06390	ORTHO04D005107
AT4G15610	ORTHO04D005107
AT4G12030	ORTHO04D005112
AT4G26600	ORTHO04D005138
AT5G55920	ORTHO04D005138
AT5G47040	ORTHO04D005147
AT2G45250	ORTHO04D005148
AT2G24060	ORTHO04D005158
AT4G30690	ORTHO04D005158
AT1G50720	ORTHO04D005175
AT3G03150	ORTHO04D005193
AT3G57540	ORTHO04D005215
AT5G18670	ORTHO04D005228
AT2G43910	ORTHO04D005229
AT3G02790	ORTHO04D005230
AT3G03870	ORTHO04D005238
AT4G24160	ORTHO04D005262
AT1G73020	ORTHO04D005306
AT5G37540	ORTHO04D005325
AT2G26500	ORTHO04D005341
AT4G37550	ORTHO04D005377
AT1G30840	ORTHO04D005394
AT3G05360	ORTHO04D005397
AT3G23110	ORTHO04D005397
AT3G13120	ORTHO04D005401
AT2G29620	ORTHO04D005428
AT1G71720	ORTHO04D005431
AT1G74460	ORTHO04D005536
AT4G03280	ORTHO04D005542
AT5G16030	ORTHO04D005597
AT2G46830	ORTHO04D005602
AT2G28850	ORTHO04D005605
AT2G34490	ORTHO04D005605
AT2G34500	ORTHO04D005605
AT2G30520	ORTHO04D005637
AT5G24120	ORTHO04D005653
AT3G25920	ORTHO04D005716
AT3G10020	ORTHO04D005724
AT2G37330	ORTHO04D005727
AT5G01340	ORTHO04D005835
AT5G64250	ORTHO04D005853
AT1G63450	ORTHO04D005866
AT1G22770	ORTHO04D005867
AT5G19460	ORTHO04D005925
AT1G04980	ORTHO04D005930
AT3G45300	ORTHO04D005977
AT2G18400	ORTHO04D005978
AT1G30510	ORTHO04D005991
AT5G08280	ORTHO04D006000
AT1G11380	ORTHO04D006001
AT4G21820	ORTHO04D006049
AT1G15390	ORTHO04D006105
AT1G18270	ORTHO04D006120
AT3G14280	ORTHO04D006141
AT3G12520	ORTHO04D006216
AT5G13550	ORTHO04D006216
AT3G01440	ORTHO04D006290
AT1G64510	ORTHO04D006315
AT1G68795	ORTHO04D006327
AT3G48730	ORTHO04D006372
AT1G60630	ORTHO04D006397
AT1G23390	ORTHO04D006407
AT3G09050	ORTHO04D006412
AT5G62720	ORTHO04D006423
AT4G27700	ORTHO04D006434
AT1G33260	ORTHO04D006439
AT2G17640	ORTHO04D006455
AT1G25400	ORTHO04D006475
AT1G68440	ORTHO04D006475
AT5G58250	ORTHO04D006494
AT5G24490	ORTHO04D006513
AT3G20150	ORTHO04D006538
AT1G28100	ORTHO04D006589
AT2G15620	ORTHO04D006595
AT5G24580	ORTHO04D006610
AT5G38520	ORTHO04D006623
AT5G64510	ORTHO04D006633
AT3G16000	ORTHO04D006638
AT3G16670	ORTHO04D006641
AT1G80380	ORTHO04D006652
AT3G02120	ORTHO04D006703
AT2G02500	ORTHO04D006719
AT1G48350	ORTHO04D006796
AT4G01310	ORTHO04D006802
AT5G53450	ORTHO04D006808
AT4G01050	ORTHO04D006848
AT2G32160	ORTHO04D006859
AT1G30380	ORTHO04D006879
AT1G79150	ORTHO04D006886
AT2G46980	ORTHO04D006888
AT3G54210	ORTHO04D006913
AT5G14580	ORTHO04D006918
AT5G48470	ORTHO04D006923
AT2G19590	ORTHO04D006949
AT2G47990	ORTHO04D006986
AT4G04940	ORTHO04D007021
AT3G28040	ORTHO04D007033
AT1G78630	ORTHO04D007054
AT4G28660	ORTHO04D007079
AT3G10530	ORTHO04D007083
AT2G47680	ORTHO04D007094
AT1G48760	ORTHO04D007103
AT5G20790	ORTHO04D007146
AT2G01150	ORTHO04D007172
AT1G73655	ORTHO04D007233
AT1G63310	ORTHO04D007325
AT3G01480	ORTHO04D007350
AT3G52380	ORTHO04D007368
AT4G01970	ORTHO04D007380
AT4G20390	ORTHO04D007386
AT5G44550	ORTHO04D007386
AT4G28240	ORTHO04D007403
AT3G44890	ORTHO04D007444
AT1G60600	ORTHO04D007497
AT5G37690	ORTHO04D007517
AT2G04690	ORTHO04D007607
AT5G02890	ORTHO04D007615
AT5G55220	ORTHO04D007626
AT3G12700	ORTHO04D007628
AT1G72060	ORTHO04D007629
AT2G33450	ORTHO04D007638
AT1G08380	ORTHO04D007645
AT5G11450	ORTHO04D007648
AT2G34640	ORTHO04D007701
AT1G07320	ORTHO04D007712
AT5G18660	ORTHO04D007727
AT5G14760	ORTHO04D007746
AT1G32990	ORTHO04D007763
AT3G08970	ORTHO04D007790
AT1G04420	ORTHO04D007809
AT3G54260	ORTHO04D007810
AT5G07810	ORTHO04D007811
AT3G06850	ORTHO04D007824
AT2G43030	ORTHO04D007825
AT5G41810	ORTHO04D007863
AT2G47890	ORTHO04D007880
AT3G20790	ORTHO04D007881
AT3G26740	ORTHO04D007902
AT5G49480	ORTHO04D007931
AT5G64040	ORTHO04D007943
AT3G15190	ORTHO04D007954
AT4G09010	ORTHO04D007958
AT2G30600	ORTHO04D007965
AT3G09210	ORTHO04D008014
AT2G15890	ORTHO04D008041
AT5G52970	ORTHO04D008080
AT2G42870	ORTHO04D008084
AT2G42850	ORTHO04D008094
AT2G47450	ORTHO04D008098
AT2G32180	ORTHO04D008112
AT3G63140	ORTHO04D008120
AT1G03600	ORTHO04D008123
AT5G52250	ORTHO04D008124
AT1G53520	ORTHO04D008243
AT4G16563	ORTHO04D008257
AT3G56040	ORTHO04D008261
AT4G19160	ORTHO04D008275
AT5G23120	ORTHO04D008297
AT3G13450	ORTHO04D008324
AT3G08740	ORTHO04D008328
AT4G25080	ORTHO04D008358
AT3G47070	ORTHO04D008394
AT4G04540	ORTHO04D008422
AT1G29070	ORTHO04D008430
AT2G47270	ORTHO04D008432
AT2G39470	ORTHO04D008472
AT5G45310	ORTHO04D008511
AT3G56290	ORTHO04D008571
AT2G18690	ORTHO04D008601
AT5G43750	ORTHO04D008611
AT4G14890	ORTHO04D008631
AT3G54090	ORTHO04D008633
AT2G24090	ORTHO04D008676
AT2G42220	ORTHO04D008710
AT1G62780	ORTHO04D008712
AT3G47510	ORTHO04D008720
AT5G66780	ORTHO04D008731
AT2G44920	ORTHO04D008735
AT4G26370	ORTHO04D008806
AT3G15353	ORTHO04D008883
AT4G38160	ORTHO04D008929
AT1G74070	ORTHO04D008990
AT1G75690	ORTHO04D009005
AT5G52100	ORTHO04D009030
AT5G02160	ORTHO04D009074
AT3G23700	ORTHO04D009086
AT5G58760	ORTHO04D009094
AT3G17170	ORTHO04D009113
AT1G67910	ORTHO04D009139
AT1G60000	ORTHO04D009141
AT1G20070	ORTHO04D009151
AT5G23910	ORTHO04D009152
AT3G52150	ORTHO04D009154
AT3G14060	ORTHO04D009162
AT3G09580	ORTHO04D009179
AT5G04080	ORTHO04D009209
AT2G03420	ORTHO04D009216
AT2G39920	ORTHO04D009223
AT4G12970	ORTHO04D009227
AT2G45920	ORTHO04D009228
AT3G61390	ORTHO04D009228
AT4G31910	ORTHO04D009268
AT2G15960	ORTHO04D009270
AT1G51100	ORTHO04D009283
AT1G65900	ORTHO04D009288
AT5G02710	ORTHO04D009296
AT1G68500	ORTHO04D009312
AT3G25480	ORTHO04D009325
AT1G06460	ORTHO04D009326
AT1G13310	ORTHO04D009339
AT1G67810	ORTHO04D009360
AT2G29180	ORTHO04D009363
AT2G17710	ORTHO04D009366
AT3G45050	ORTHO04D009375
AT1G70760	ORTHO04D009398
AT1G52400	ORTHO04D009415
AT1G66270	ORTHO04D009415
AT2G33180	ORTHO04D009423
AT5G40500	ORTHO04D009470
AT5G39210	ORTHO04D009477
AT2G31480	ORTHO04D009497
AT5G57400	ORTHO04D009498
AT2G35730	ORTHO04D009551
AT2G38140	ORTHO04D009552
AT1G14150	ORTHO04D009555
AT1G16330	ORTHO04D009581
AT1G69200	ORTHO04D009609
AT1G49975	ORTHO04D009630
AT5G37550	ORTHO04D009648
AT1G21500	ORTHO04D009667
AT5G45950	ORTHO04D009710
AT3G52480	ORTHO04D009735
AT5G43180	ORTHO04D009757
AT5G67460	ORTHO04D009759
AT4G21870	ORTHO04D009761
AT3G15900	ORTHO04D009777
AT3G21680	ORTHO04D009790
AT1G77400	ORTHO04D009791
AT5G13900	ORTHO04D009812
AT1G72890	ORTHO04D009821
AT1G72900	ORTHO04D009821
AT1G72920	ORTHO04D009821
AT2G38790	ORTHO04D009889
AT5G13730	ORTHO04D009920
AT1G63580	ORTHO04D010031
AT1G63590	ORTHO04D010031
AT2G43510	ORTHO04D010114
AT3G22210	ORTHO04D010116
AT1G26900	ORTHO04D010127
AT5G19970	ORTHO04D010214
AT3G14210	ORTHO04D010236
AT3G52070	ORTHO04D010269
AT2G31085	ORTHO04D010308
AT4G30140	ORTHO04D010361
AT1G22630	ORTHO04D010395
AT5G18470	ORTHO04D010404
AT5G45070	ORTHO04D010405
AT5G45080	ORTHO04D010405
AT1G33340	ORTHO04D010494
AT3G01175	ORTHO04D010524
AT4G27652	ORTHO04D010539
AT3G49160	ORTHO04D010602
AT1G73120	ORTHO04D010625
AT5G59305	ORTHO04D010701
AT4G37290	ORTHO04D010879
AT2G05380	ORTHO04D010880
AT2G05520	ORTHO04D010880
AT2G05540	ORTHO04D010880
AT1G11450	ORTHO04D010959
AT4G01430	ORTHO04D010959
AT3G59930	ORTHO04D010960
AT5G07690	ORTHO04D011095
AT5G61420	ORTHO04D011095
AT1G49500	ORTHO04D011264
AT5G10040	ORTHO04D011439
AT4G26660	ORTHO04D011547
AT2G33850	ORTHO04D011569
AT2G21560	ORTHO04D011571
AT5G49450	ORTHO04D011576
AT1G52410	ORTHO04D011583
AT5G14730	ORTHO04D011854
AT5G23830	ORTHO04D011859
AT5G23840	ORTHO04D011859
AT1G54300	ORTHO04D011875
AT5G66985	ORTHO04D012026
AT4G33980	ORTHO04D012053
AT4G20000	ORTHO04D012063
AT4G33560	ORTHO04D012250
AT5G45240	ORTHO04D012258
AT5G09520	ORTHO04D012262
AT5G09530	ORTHO04D012262
AT4G08410	ORTHO04D012462
AT5G06630	ORTHO04D012462
AT5G35190	ORTHO04D012462
AT1G57943	ORTHO04D012464
AT1G57980	ORTHO04D012464
AT4G17785	ORTHO04D012466
AT5G26920	ORTHO04D012481
AT1G67870	ORTHO04D012489
AT2G19310	ORTHO04D012493
AT1G02340	ORTHO04D012729
AT2G38490	ORTHO04D012732
AT4G33960	ORTHO04D012748
AT1G63530	ORTHO04D012750
AT3G03170	ORTHO04D012777
AT3G06750	ORTHO04D013109
AT5G44920	ORTHO04D013113
AT1G16400	ORTHO04D013121
AT3G61930	ORTHO04D013134
AT2G47200	ORTHO04D013135
AT5G65300	ORTHO04D013140
AT2G07722	ORTHO04D013163
AT1G56680	ORTHO04D013550
AT1G03820	ORTHO04D013560
AT1G24575	ORTHO04D013568
AT3G04320	ORTHO04D013596
AT3G47480	ORTHO04D013613
AT2G22510	ORTHO04D013635
AT4G28085	ORTHO04D013642
AT1G47400	ORTHO04D014101
AT5G56100	ORTHO04D014122
AT3G05730	ORTHO04D014133
AT5G66815	ORTHO04D014144
AT4G05070	ORTHO04D014150
AT5G11570	ORTHO04D014157
AT2G36440	ORTHO04D014164
AT4G28460	ORTHO04D014167
AT3G25655	ORTHO04D014201
AT1G64370	ORTHO04D014214
AT4G39320	ORTHO04D014222
AT5G15960	ORTHO04D014241
AT4G31875	ORTHO04D014848
AT4G39675	ORTHO04D014849
AT1G65510	ORTHO04D014882
AT5G09480	ORTHO04D014886
AT5G22530	ORTHO04D014894
AT4G13235	ORTHO04D014900
AT4G40090	ORTHO04D014942
AT5G59510	ORTHO04D014961
AT1G03660	ORTHO04D014965
AT2G36120	ORTHO04D015718
AT2G43390	ORTHO04D015725
AT2G22000	ORTHO04D015778
AT5G09980	ORTHO04D015784
AT5G38980	ORTHO04D015803
AT5G58650	ORTHO04D015851
AT5G04470	ORTHO04D015871
AT3G45730	ORTHO04D015874
AT4G22870	ORTHO04D015904
AT4G33666	ORTHO04D016944
AT5G51390	ORTHO04D016977
AT2G43550	ORTHO04D017008
AT3G04640	ORTHO04D017017
AT5G46730	ORTHO04D017038
AT1G68880	ORTHO04D017051
AT5G24313	ORTHO04D017052
[truncated: 42 more rows]
