# Supplementary material for: Transcriptomic analysis at organ and time scale reveals gene regulatory networks controlling the sulfate starvation response of Solanum lycopersicum
Source: BMC Plant Biol. 2020 Aug 24;20:385. doi: 10.1186/s12870-020-02590-2 (PMC7444261; doi:10.1186/s12870-020-02590-2)
Supplement: Supplementary file 2 — Additional file 2: Table S1. Normalized RNA-seq data in transcripts per million (TPM) scale. Table S2. Differentially expressed genes between sulfate-starved and control tomato plants at 2, 3 and 4 weeks after sowing. Differential expression analysis was performed in roots and leaves using the sleuth R package (q-value< 0.05 and absolute log2 FC > 1). Table S3. List of genes validated by qPCR indicating whether the sulfate regulation was previously reported in Arabidopsis. Table S4. List of Arabidopsis and tomato sulfate-responsive orthologous genes. Table S5. Enriched GO terms for orthologous sulfate-responsive genes in Arabidopsis, tomato, or shared in both species. Table S6. Genes exclusively regulated by sulfate and time in roots. Multifactorial analysis was performed using the sleuth R package (q-value< 0.05 and log2 FC > 1 in at least one level of each factor). Table S7. Genes exclusively regulated by sulfate and time in leaves. Multifactorial analysis was performed using the sleuth R package (q-value< 0.05 and log2 FC > 1 in at least one level of each factor). Table S8. Enriched GO terms for genes of root clusters. Only significant GO terms (adjusted p-value < 0.05) within the category of biological process are included in this table. Table S9. Enriched GO terms for genes of leaf clusters. Only significant GO terms (adjusted p-value < 0.05) within the category of biological process are included in this table. Table S10. List of TF-target interactions and nodes annotation of the root regulatory network. Table S11. Summary of the transcription factors of root and leaf gene regulatory networks. Table S12. List of TF-target interactions and nodes annotation of the leaf regulatory network. Table S13. Enriched GO terms for target genes of the TFs Myb (Solyc11g071300), TCP21 (Solyc03g006800) and EIL3 (Solyc01g006650). Table S14. List of predicted targets for SLIM1 (AT1G73730) TF and EIL3 (Solyc01g006650) according to PlantRegMap derived from literature, high-through [file 12870_2020_2590_MOESM2_ESM.zip › Table S5.xlsx]

## Sheet: Tomato GOs
GO-ID	p-value	qvalue	Description	Genes in test set
16036	3.7595e-09	6.6881e-06	cellular response to phosphate starvation	SOLYC04G006990|SOLYC10G084540|SOLYC06G008810|SOLYC11G007780|SOLYC04G009900|SOLYC03G005820|SOLYC04G074880|SOLYC08G079530|SOLYC09G011300|SOLYC02G071080|SOLYC11G011960|SOLYC03G119280|SOLYC05G008820|SOLYC02G078210|SOLYC04G014360|SOLYC09G014300|SOLYC12G009480|SOLYC01G088550|SOLYC02G088210|SOLYC12G057100|SOLYC08G075950|SOLYC10G083510|SOLYC07G007620|SOLYC11G006350|SOLYC08G077370|SOLYC12G009820|SOLYC02G0…
9853	1.07e-06	0.000274	photorespiration	SOLYC04G080570|SOLYC02G062600|SOLYC01G093990|SOLYC11G005880|SOLYC06G036350|SOLYC05G051780|SOLYC02G091560|SOLYC05G013380|SOLYC01G111630|SOLYC01G106480|SOLYC12G044250|SOLYC03G025910|SOLYC06G061070|SOLYC12G044260|SOLYC08G078490|SOLYC11G068510|SOLYC07G065280|SOLYC08G007040|SOLYC04G008490|SOLYC01G102830|SOLYC03G063560
9773	5.556e-06	0.0010404	photosynthetic electron transport in photosystem I	SOLYC03G062720|SOLYC10G005050|SOLYC03G116870|SOLYC09G011810|SOLYC09G090570|SOLYC12G056830|SOLYC07G066150|SOLYC08G080050|SOLYC04G071340|SOLYC05G026570|SOLYC12G036170
6591	1.2123e-05	0.001623	ornithine metabolic process	SOLYC08G076970|SOLYC08G006730|SOLYC06G009400|SOLYC08G076990|SOLYC00G272810|SOLYC12G096840|SOLYC01G091170|SOLYC01G091160|SOLYC08G068700|SOLYC12G089210|SOLYC08G068730|SOLYC04G082030|SOLYC08G068780
5985	1.2316e-05	0.001623	sucrose metabolic process	SOLYC12G006450|SOLYC01G100810|SOLYC10G081660|SOLYC10G083300|SOLYC05G054060|SOLYC04G071340|SOLYC09G092130|SOLYC09G010090|SOLYC06G065210|SOLYC08G014610|SOLYC07G043310|SOLYC05G052600|SOLYC09G011810|SOLYC07G007790|SOLYC08G042000|SOLYC10G083290|SOLYC11G011960|SOLYC02G086530
1904823	2.5193e-05	0.002561	purine nucleobase transmembrane transport	SOLYC12G057100|SOLYC04G005410|SOLYC08G077370|SOLYC08G077380|SOLYC03G005820|SOLYC03G111400|SOLYC02G071100|SOLYC04G074870|SOLYC06G050250|SOLYC04G074880|SOLYC02G071060|SOLYC02G071080|SOLYC02G071090|SOLYC12G087870|SOLYC01G088550
9624	3.9119e-05	0.0035689	response to nematode	SOLYC05G006990|SOLYC12G057100|SOLYC05G008210|SOLYC08G075950|SOLYC06G006110|SOLYC10G083510|SOLYC02G092800|SOLYC04G082700|SOLYC09G031750|SOLYC08G077370|SOLYC03G005820|SOLYC03G098210|SOLYC02G071100|SOLYC10G055260|SOLYC03G032040|SOLYC04G074880|SOLYC10G076480|SOLYC02G071060|SOLYC01G105540|SOLYC02G071080|SOLYC10G048180|SOLYC00G007130|SOLYC03G082620|SOLYC12G087870|SOLYC04G011510|SOLYC05G008220|SOLYC11G0…
9658	5.6229e-05	0.0050016	chloroplast organization	SOLYC04G080040|SOLYC08G066180|SOLYC07G052290|SOLYC10G006330|SOLYC04G078000|SOLYC03G097320|SOLYC02G070790|SOLYC05G014050|SOLYC08G081170|SOLYC01G080840|SOLYC08G079180|SOLYC11G066110|SOLYC12G015640|SOLYC09G063140|SOLYC10G083490|SOLYC06G083110|SOLYC09G064790|SOLYC03G120510|SOLYC04G078970|SOLYC01G108200|SOLYC01G110520|SOLYC08G082590|SOLYC06G072710|SOLYC02G086350|SOLYC04G008570|SOLYC08G080250|SOLYC09G0…
10588	6.183e-05	0.0051161	cotyledon vascular tissue pattern formation	SOLYC08G075430|SOLYC01G081290|SOLYC02G014310|SOLYC03G112460|SOLYC09G014160|SOLYC06G071640|SOLYC02G079940|SOLYC10G055260|SOLYC05G051580|SOLYC01G111310|SOLYC03G019760|SOLYC05G031600|SOLYC05G046130
15860	6.183e-05	0.0051161	purine nucleoside transmembrane transport	SOLYC12G008770|SOLYC12G057100|SOLYC08G077370|SOLYC08G077380|SOLYC03G005820|SOLYC02G071100|SOLYC04G074870|SOLYC04G074880|SOLYC02G071060|SOLYC02G071080|SOLYC02G071090|SOLYC12G087870|SOLYC01G088550
16106	7.0007e-05	0.0054149	sesquiterpenoid biosynthetic process	SOLYC12G057100|SOLYC00G170200|SOLYC02G090890|SOLYC08G077370|SOLYC08G077380|SOLYC03G005820|SOLYC02G071100|SOLYC03G034240|SOLYC01G094220|SOLYC04G074870|SOLYC02G072240|SOLYC04G074880|SOLYC11G071580|SOLYC02G071060|SOLYC02G071080|SOLYC01G106770|SOLYC02G071090|SOLYC11G071600|SOLYC11G071610|SOLYC12G087870|SOLYC09G065750|SOLYC01G088550|SOLYC04G082570|SOLYC08G066650
10184	7.4639e-05	0.0056503	cytokinin transport	SOLYC12G057100|SOLYC02G071060|SOLYC02G071080|SOLYC02G071090|SOLYC08G077370|SOLYC08G077380|SOLYC03G005820|SOLYC12G087870|SOLYC01G088550|SOLYC02G071100|SOLYC04G074870|SOLYC04G074880
50826	0.00011041	0.0075582	response to freezing	SOLYC03G118310|SOLYC06G051350|SOLYC03G119820|SOLYC08G075950|SOLYC05G055970|SOLYC11G010470|SOLYC10G083510|SOLYC07G005210|SOLYC05G052950|SOLYC08G075690|SOLYC01G091540|SOLYC07G041640|SOLYC03G096030|SOLYC02G086490|SOLYC07G061750|SOLYC08G066040|SOLYC07G061760|SOLYC03G082430
6732	0.00011046	0.0075582	coenzyme metabolic process	SOLYC10G083570|SOLYC10G085550|SOLYC02G082260|SOLYC02G038740|SOLYC10G083970|SOLYC11G007020|SOLYC12G099000|SOLYC07G062810|SOLYC06G059840|SOLYC05G012150|SOLYC06G072580|SOLYC02G094640|SOLYC07G066610|SOLYC08G078490|SOLYC06G083230|SOLYC11G065220|SOLYC05G047530|SOLYC03G005230|SOLYC06G073320|SOLYC05G010260|SOLYC01G097340|SOLYC03G051810|SOLYC01G097460|SOLYC07G021710|SOLYC08G080170|SOLYC01G100360|SOLYC08G0…
60236	0.00019135	0.010994	regulation of mitotic spindle organization	SOLYC12G005480|SOLYC10G008210|SOLYC02G066980|SOLYC04G014550|SOLYC07G053790|SOLYC08G079760|SOLYC02G067100|SOLYC02G094750
10374	0.00020394	0.010994	stomatal complex development	SOLYC03G118310|SOLYC11G010460|SOLYC01G080050|SOLYC03G114770|SOLYC03G007410|SOLYC04G081810|SOLYC04G080820|SOLYC08G061930|SOLYC12G008900|SOLYC08G061920|SOLYC09G091760|SOLYC02G091550|SOLYC02G092980|SOLYC02G014490|SOLYC02G071260|SOLYC12G042760|SOLYC12G014570|SOLYC01G088160|SOLYC04G081080|SOLYC09G064490|SOLYC01G107730|SOLYC06G065680|SOLYC03G007050
45454	0.00038257	0.01791	cell redox homeostasis	SOLYC04G057980|SOLYC10G080080|SOLYC08G005620|SOLYC05G053100|SOLYC05G005460|SOLYC04G064930|SOLYC05G053300|SOLYC09G005640|SOLYC11G006430|SOLYC12G042520|SOLYC10G007420|SOLYC10G006970|SOLYC03G113910|SOLYC04G055000|SOLYC08G083270|SOLYC10G078920|SOLYC07G042440|SOLYC09G091840|SOLYC09G065900|SOLYC01G107860|SOLYC11G017440|SOLYC06G007890|SOLYC02G082760|SOLYC01G100650|SOLYC02G083870|SOLYC10G082030|SOLYC12G0…
51762	0.00046082	0.019754	sesquiterpene biosynthetic process	SOLYC12G057100|SOLYC02G071060|SOLYC02G071080|SOLYC02G071090|SOLYC08G077370|SOLYC08G077380|SOLYC03G005820|SOLYC12G087870|SOLYC01G088550|SOLYC02G071100|SOLYC04G074870|SOLYC04G074880
9860	0.00048309	0.020462	pollen tube growth	SOLYC02G086840|SOLYC06G074360|SOLYC12G006450|SOLYC10G086660|SOLYC05G005460|SOLYC10G083970|SOLYC03G033510|SOLYC10G005340|SOLYC09G091960|SOLYC02G079930|SOLYC08G078640|SOLYC03G115910|SOLYC10G078460|SOLYC06G068950|SOLYC08G014610|SOLYC01G111560|SOLYC07G043310|SOLYC07G014730|SOLYC07G065040|SOLYC06G065380|SOLYC01G088780|SOLYC12G009190|SOLYC09G008280|SOLYC07G045350|SOLYC09G089630|SOLYC07G005930|SOLYC02G0…
33481	0.00055661	0.022505	galacturonate biosynthetic process	SOLYC05G053790|SOLYC12G010540|SOLYC07G006220|SOLYC09G092330
19464	0.00055661	0.022505	glycine decarboxylation via glycine cleavage system	SOLYC06G061070|SOLYC02G068740|SOLYC08G007040|SOLYC02G091560
6779	0.0006094	0.024106	porphyrin-containing compound biosynthetic process	SOLYC11G012850|SOLYC06G073290|SOLYC09G072880|SOLYC10G080080|SOLYC01G079090|SOLYC08G065480|SOLYC06G060310|SOLYC06G008160|SOLYC01G086650|SOLYC03G115980|SOLYC03G115540|SOLYC03G111360|SOLYC04G015750|SOLYC10G077040|SOLYC04G015490|SOLYC04G076870|SOLYC09G014760|SOLYC06G050620|SOLYC03G123880|SOLYC01G067890|SOLYC05G005160|SOLYC04G082570|SOLYC01G102300|SOLYC03G005080|SOLYC07G063350
15985	0.00061655	0.024106	energy coupled proton transport, down electrochemical gradient	SOLYC02G012000|SOLYC00G019740|SOLYC11G039980|SOLYC12G055760|SOLYC06G072540|SOLYC10G052790|SOLYC01G017220|SOLYC00G171810|SOLYC04G039850|SOLYC11G051170|SOLYC02G091130|SOLYC06G065990|SOLYC04G071300|SOLYC11G072450|SOLYC01G110540|SOLYC05G050500|SOLYC12G042230|SOLYC02G080540|SOLYC12G056830|SOLYC06G066000|SOLYC07G021180
15986	0.00061655	0.024106	ATP synthesis coupled proton transport	SOLYC02G012000|SOLYC00G019740|SOLYC11G039980|SOLYC12G055760|SOLYC06G072540|SOLYC10G052790|SOLYC01G017220|SOLYC00G171810|SOLYC04G039850|SOLYC11G051170|SOLYC02G091130|SOLYC06G065990|SOLYC04G071300|SOLYC11G072450|SOLYC01G110540|SOLYC05G050500|SOLYC12G042230|SOLYC02G080540|SOLYC12G056830|SOLYC06G066000|SOLYC07G021180
35670	0.00062391	0.024129	plant-type ovary development	SOLYC07G005930|SOLYC02G090950|SOLYC04G078790|SOLYC12G009580|SOLYC03G118770|SOLYC05G054600|SOLYC05G010660|SOLYC01G091010|SOLYC04G074630|SOLYC08G079100|SOLYC01G093960|SOLYC12G095850|SOLYC07G008180|SOLYC06G068720|SOLYC01G005540|SOLYC06G073920|SOLYC01G080810|SOLYC03G019940|SOLYC01G107660|SOLYC02G089340|SOLYC02G024070|SOLYC03G118290|SOLYC03G007050
42447	0.00071519	0.025804	hormone catabolic process	SOLYC01G058030|SOLYC07G061720|SOLYC10G007570|SOLYC04G080820|SOLYC05G056170|SOLYC08G061930|SOLYC12G008900|SOLYC08G061920|SOLYC02G070430|SOLYC09G007910|SOLYC07G056670|SOLYC01G088160|SOLYC10G086180
48462	0.0007163	0.025804	carpel formation	SOLYC07G008180|SOLYC02G090950|SOLYC04G078790|SOLYC12G009580|SOLYC06G073920|SOLYC01G091010|SOLYC07G064030|SOLYC08G079100
80027	0.00071798	0.025804	response to herbivore	SOLYC12G057100|SOLYC08G077370|SOLYC08G077380|SOLYC03G005820|SOLYC02G071100|SOLYC04G074870|SOLYC04G074880|SOLYC02G071060|SOLYC02G071080|SOLYC02G071090|SOLYC01G105890|SOLYC04G016510|SOLYC12G087870|SOLYC01G088550|SOLYC01G105920
1901617	0.00078116	0.027516	organic hydroxy compound biosynthetic process	SOLYC03G082560|SOLYC04G079110|SOLYC02G082260|SOLYC02G038740|SOLYC00G085070|SOLYC06G072740|SOLYC08G076360|SOLYC03G113970|SOLYC03G034240|SOLYC01G094220|SOLYC02G072240|SOLYC02G086180|SOLYC01G106770|SOLYC01G009310|SOLYC01G105420|SOLYC11G071610|SOLYC02G081330|SOLYC08G080040|SOLYC09G065100|SOLYC07G045050|SOLYC02G067660|SOLYC06G060490|SOLYC00G024150|SOLYC06G071280|SOLYC01G087560|SOLYC06G074090|SOLYC03G0…
6596	0.00078608	0.027516	polyamine biosynthetic process	SOLYC03G007240|SOLYC06G053510|SOLYC06G053520|SOLYC01G091160|SOLYC12G038970|SOLYC08G014310|SOLYC05G005710|SOLYC04G026030|SOLYC04G082030|SOLYC03G098300
6560	0.00090493	0.030959	proline metabolic process	SOLYC03G031450|SOLYC01G091170|SOLYC01G091160|SOLYC07G063830|SOLYC02G079760|SOLYC06G071000|SOLYC06G019170|SOLYC10G006640|SOLYC01G094220|SOLYC06G066680|SOLYC07G045030
80037	0.00097179	0.03219	negative regulation of cytokinin-activated signaling pathway	SOLYC12G057100|SOLYC02G071060|SOLYC02G071080|SOLYC02G071090|SOLYC08G077370|SOLYC08G077380|SOLYC03G005820|SOLYC12G087870|SOLYC01G088550|SOLYC02G071100|SOLYC04G074870|SOLYC04G074880
8283	0.0010467	0.033551	cell population proliferation	SOLYC08G005620|SOLYC08G075950|SOLYC11G006230|SOLYC04G009820|SOLYC10G083510|SOLYC11G042420|SOLYC12G042520|SOLYC08G077110|SOLYC06G074540|SOLYC03G113910|SOLYC02G092980|SOLYC09G009130|SOLYC08G063000|SOLYC06G070900|SOLYC11G017440|SOLYC02G024070|SOLYC06G069240|SOLYC01G103220|SOLYC09G064490|SOLYC06G007890|SOLYC11G010950|SOLYC03G116170|SOLYC06G065680|SOLYC02G083870|SOLYC04G081350|SOLYC03G118290|SOLYC04G0…
17157	0.0012402	0.036773	regulation of exocytosis	SOLYC02G083580|SOLYC01G111560|SOLYC11G008880|SOLYC06G083800|SOLYC10G005340|SOLYC01G088780|SOLYC02G077400|SOLYC02G080230
31425	0.0012402	0.036773	chloroplast RNA processing	SOLYC09G065710|SOLYC05G009080|SOLYC02G081900|SOLYC06G076900|SOLYC04G015950|SOLYC03G058190|SOLYC11G008940|SOLYC09G064790
7052	0.0012402	0.036773	mitotic spindle organization	SOLYC12G005480|SOLYC10G008210|SOLYC02G066980|SOLYC04G014550|SOLYC07G053790|SOLYC08G079760|SOLYC02G067100|SOLYC02G094750
16117	0.0013648	0.037085	carotenoid biosynthetic process	SOLYC04G057980|SOLYC12G008980|SOLYC11G011990|SOLYC02G090890|SOLYC10G079480|SOLYC06G074240|SOLYC06G036260|SOLYC03G051810|SOLYC04G040190|SOLYC02G081330|SOLYC05G005160|SOLYC07G045050|SOLYC09G064790
43649	0.0013654	0.037085	dicarboxylic acid catabolic process	SOLYC03G025720|SOLYC12G006450|SOLYC12G044300|SOLYC08G014610|SOLYC07G043310
19400	0.0013654	0.037085	alditol metabolic process	SOLYC01G111120|SOLYC10G054870|SOLYC03G117490|SOLYC10G054280|SOLYC02G086530
45038	0.0013654	0.037085	protein import into chloroplast thylakoid membrane	SOLYC05G014050|SOLYC07G054820|SOLYC09G009940|SOLYC11G066110|SOLYC01G091580
1900367	0.0013654	0.037085	positive regulation of defense response to insect	SOLYC06G071280|SOLYC02G032850|SOLYC04G071160|SOLYC02G067660|SOLYC06G060490
9834	0.0015278	0.040872	plant-type secondary cell wall biogenesis	SOLYC07G005840|SOLYC01G058270|SOLYC11G065840|SOLYC04G080940|SOLYC07G048090|SOLYC09G072820|SOLYC06G034340|SOLYC12G099540|SOLYC11G005760|SOLYC04G078980|SOLYC02G072240|SOLYC02G093090|SOLYC01G107800|SOLYC02G084350|SOLYC08G079120|SOLYC03G110890|SOLYC03G005830|SOLYC04G078990|SOLYC07G056290|SOLYC02G069490|SOLYC09G007420|SOLYC05G008670|SOLYC06G050920|SOLYC06G063430|SOLYC02G086430
9156	0.0017065	0.043998	ribonucleoside monophosphate biosynthetic process	SOLYC00G019740|SOLYC12G055760|SOLYC06G072540|SOLYC10G052790|SOLYC09G007940|SOLYC01G017220|SOLYC00G171810|SOLYC04G039850|SOLYC01G107270|SOLYC02G091130|SOLYC02G076720|SOLYC08G078490|SOLYC02G080540|SOLYC12G056830|SOLYC06G060770|SOLYC08G081150|SOLYC06G061040|SOLYC07G021180|SOLYC02G012000|SOLYC11G039980|SOLYC11G051170|SOLYC08G077200|SOLYC06G065990|SOLYC04G071300|SOLYC11G072450|SOLYC01G110540|SOLYC05G0…

## Sheet: Arabidopsis GOs
GO-ID	p-value	qvalue	Description	Genes in test set
9061	1.6866e-09	2.6108e-06	anaerobic respiration	AT5G10040|AT3G27220|AT1G19530|AT2G41730|AT3G10020|AT1G05575
9625	1.0125e-06	0.00026123	response to insect	AT4G39950|AT1G52400|AT5G07690|AT2G22330|AT3G14210|AT5G61420|AT4G02380
19761	6.6141e-06	0.00078759	glucosinolate biosynthetic process	AT2G22330|AT1G65860|AT1G62560|AT3G58990|AT2G43100|AT4G12030|AT1G16400
19762	3.6774e-05	0.0028463	glucosinolate catabolic process	AT1G52400|AT3G14210|AT2G43910|AT3G44320|AT1G66270|AT5G48180
42542	0.00027977	0.010458	response to hydrogen peroxide	AT3G10930|AT1G22770|AT4G12400|AT1G74310|AT1G75270|AT4G21870|AT2G19310
9611	0.00038271	0.013165	response to wounding	AT3G25250|AT3G14050|AT5G07690|AT2G22330|AT3G16470|AT1G72920|AT4G34710|AT4G39980|AT1G32920|AT3G61190|AT4G12030|AT1G70700
9684	0.0006908	0.020296	indoleacetic acid biosynthetic process	AT4G39950|AT3G44300|AT2G22330
6970	0.00069489	0.020296	response to osmotic stress	AT1G31180|AT3G10930|AT3G52150|AT3G57540|AT2G16005|AT2G17820|AT3G05360|AT5G49450|AT4G21870|AT5G15960|AT1G66270|AT2G19310|AT2G37770|AT5G66815|AT1G52400|AT5G07690|AT5G38710|AT3G16470|AT5G61420|AT2G46280|AT3G09350|AT4G30660|AT4G34710|AT5G44610
9743	0.0010669	0.026638	response to carbohydrate	AT3G06850|AT5G28770|AT3G57540|AT3G13450|AT3G05360|AT1G61800|AT5G49450|AT4G04040|AT3G12700
9098	0.0018126	0.041264	leucine biosynthetic process	AT1G31180|AT3G58990|AT2G43100
9682	0.0019051	0.041536	induced systemic resistance	AT4G39950|AT5G07690|AT2G22330|AT5G61420
1101	0.0022774	0.043859	response to acid chemical	AT3G52150|AT3G57540|AT2G15970|AT5G54610|AT4G02380|AT1G52400|AT3G14050|AT3G16470|AT5G09980|AT2G05520|AT4G34710|AT5G44610|AT4G11170|AT1G02340|AT1G78050|AT4G36410|AT4G31910|AT3G25760|AT2G17820|AT5G15960|AT1G70700|AT2G37770|AT4G39950|AT5G66815|AT5G07690|AT5G38710|AT3G63210|AT5G28770|AT5G61420|AT2G40000|AT3G48450|AT2G01150|AT3G61190|AT4G12030|AT3G30775
1901264	0.0023682	0.043859	carbohydrate derivative transport	AT2G02810|AT3G51870|AT1G14360|AT1G61800|AT2G34660|AT5G01500
9409	0.0028761	0.0459	response to cold	AT3G02790|AT1G55490|AT3G52150|AT2G15970|AT4G02380|AT5G15960|AT1G66270|AT2G37770|AT1G22770|AT3G14210|AT3G16470|AT4G30660|AT4G34710|AT5G44610|AT3G61190|AT4G33980
9644	0.0030189	0.047686	response to high light intensity	AT3G02790|AT5G07690|AT4G12400|AT1G74310|AT1G06430|AT2G19310

## Sheet: Shared Arabidopsis Tomato GOs
GO-ID	p-value	qvalue	Description	Genes in test set
42744	1.1068e-16	1.5135e-14	hydrogen peroxide catabolic process	SOLYC07G049240|SOLYC07G052530|SOLYC05G010330|SOLYC09G007520|SOLYC05G050870|SOLYC10G076240|SOLYC01G105070|SOLYC10G047110|SOLYC02G092580|SOLYC03G044100|SOLYC02G087190|SOLYC07G017880|SOLYC01G006300|SOLYC09G072700|SOLYC01G009410|SOLYC11G072920|SOLYC01G067860|SOLYC03G025380|SOLYC07G052540|SOLYC08G069040|SOLYC02G083480|SOLYC04G081860|SOLYC02G086710|SOLYC06G054500|SOLYC12G005790|SOLYC00G072400|SOLYC05G0…
9651	3.1346e-16	3.8969e-14	response to salt stress	SOLYC07G005100|SOLYC03G114900|SOLYC04G053020|SOLYC01G111500|SOLYC04G040180|SOLYC03G070440|SOLYC01G110770|SOLYC10G075110|SOLYC10G080940|SOLYC04G072900|SOLYC04G017720|SOLYC11G072920|SOLYC03G026270|SOLYC02G080880|SOLYC08G067540|SOLYC03G032030|SOLYC03G007770|SOLYC01G102900|SOLYC06G076270|SOLYC09G008500|SOLYC04G053010|SOLYC06G007910|SOLYC03G114910|SOLYC02G036370|SOLYC05G051250|SOLYC08G014440|SOLYC09G0…
98869	3.2043e-14	3.1299e-12	cellular oxidant detoxification	SOLYC07G049240|SOLYC07G052530|SOLYC06G075570|SOLYC05G010330|SOLYC09G007520|SOLYC05G050870|SOLYC10G076240|SOLYC04G074640|SOLYC01G105070|SOLYC04G073990|SOLYC10G047110|SOLYC02G092580|SOLYC12G094430|SOLYC03G044100|SOLYC02G087190|SOLYC07G017880|SOLYC01G006300|SOLYC11G018550|SOLYC09G072700|SOLYC01G009410|SOLYC11G072800|SOLYC11G072920|SOLYC01G067860|SOLYC03G025380|SOLYC07G052540|SOLYC08G069040|SOLYC02G0…
9611	2.4601e-10	1.4018e-08	response to wounding	SOLYC06G005980|SOLYC12G009240|SOLYC11G032220|SOLYC10G083730|SOLYC01G109150|SOLYC02G092460|SOLYC09G057660|SOLYC04G071770|SOLYC06G053380|SOLYC04G079730|SOLYC01G111500|SOLYC03G098730|SOLYC09G089930|SOLYC01G095250|SOLYC03G020010|SOLYC02G082900|SOLYC04G072900|SOLYC02G063260|SOLYC12G088220|SOLYC09G089530|SOLYC08G066530|SOLYC05G054120|SOLYC11G012980|SOLYC04G077240|SOLYC02G078170|SOLYC09G008820|SOLYC01G1…
9735	1.0653e-09	5.6031e-08	response to cytokinin	SOLYC03G007360|SOLYC04G007760|SOLYC04G008970|SOLYC01G007080|SOLYC03G113890|SOLYC08G082820|SOLYC09G014580|SOLYC03G091010|SOLYC09G092470|SOLYC10G018150|SOLYC04G072900|SOLYC04G050950|SOLYC11G018550|SOLYC07G062490|SOLYC02G080880|SOLYC07G049550|SOLYC04G081860|SOLYC04G007750|SOLYC03G119640|SOLYC04G008960|SOLYC10G008740|SOLYC02G076830|SOLYC11G045520|SOLYC10G079600|SOLYC08G082950|SOLYC04G008050|SOLYC08G0…
9409	3.4594e-09	1.5884e-07	response to cold	SOLYC10G005080|SOLYC03G034220|SOLYC09G082700|SOLYC02G092460|SOLYC04G071770|SOLYC05G052570|SOLYC09G075330|SOLYC04G053020|SOLYC01G097510|SOLYC01G110770|SOLYC10G080940|SOLYC04G072900|SOLYC07G042520|SOLYC11G018550|SOLYC08G007130|SOLYC03G026270|SOLYC04G009030|SOLYC05G054120|SOLYC10G086410|SOLYC11G012980|SOLYC04G014600|SOLYC10G006040|SOLYC04G053010|SOLYC08G077000|SOLYC01G110920|SOLYC06G059990|SOLYC08G0…
80167	3.5711e-09	1.6011e-07	response to karrikin	SOLYC04G007000|SOLYC11G012410|SOLYC02G080480|SOLYC04G015620|SOLYC09G082700|SOLYC02G092860|SOLYC02G090360|SOLYC06G010250|SOLYC04G076780|SOLYC01G096740|SOLYC01G107560|SOLYC06G061280|SOLYC04G017720|SOLYC05G009790|SOLYC02G081210|SOLYC11G011210|SOLYC01G058360|SOLYC04G015610|SOLYC02G078170|SOLYC10G075160|SOLYC12G005630|SOLYC06G074530|SOLYC03G113420|SOLYC06G007910|SOLYC04G079420|SOLYC06G034390|SOLYC01G0…
10200	3.4758e-08	1.3389e-06	response to chitin	SOLYC05G052050|SOLYC05G054650|SOLYC06G076280|SOLYC03G093610|SOLYC02G092460|SOLYC04G071770|SOLYC05G053380|SOLYC05G052570|SOLYC01G095630|SOLYC08G008280|SOLYC10G050970|SOLYC03G095770|SOLYC06G071830|SOLYC08G078190|SOLYC08G062930|SOLYC01G007010|SOLYC02G087210|SOLYC02G082420|SOLYC10G083460|SOLYC02G079280|SOLYC05G054660|SOLYC03G121400|SOLYC12G008960|SOLYC10G009550|SOLYC02G078170|SOLYC10G009110|SOLYC06G0…
10411	5.0228e-08	1.908e-06	xyloglucan metabolic process	SOLYC04G008210|SOLYC05G005680|SOLYC07G006870|SOLYC05G046290|SOLYC12G056510|SOLYC12G007260|SOLYC03G093110|SOLYC03G093130|SOLYC01G099630|SOLYC09G008320|SOLYC11G040140|SOLYC12G017240|SOLYC08G082440|SOLYC07G052980|SOLYC01G081060|SOLYC12G007270|SOLYC12G011030|SOLYC02G091920|SOLYC09G092520|SOLYC07G055990|SOLYC07G056000|SOLYC03G093120|SOLYC03G093080|SOLYC12G055930|SOLYC01G005120
90487	8.598e-08	3.0941e-06	secondary metabolite catabolic process	SOLYC04G008970|SOLYC04G008940|SOLYC11G011580|SOLYC10G084960|SOLYC05G006730|SOLYC04G008960|SOLYC05G006750|SOLYC04G008950|SOLYC11G011590|SOLYC07G056460|SOLYC07G056470|SOLYC07G056480|SOLYC03G098660|SOLYC12G094430|SOLYC01G081310|SOLYC11G011600|SOLYC02G081340|SOLYC06G009040
9407	8.598e-08	3.0941e-06	toxin catabolic process	SOLYC04G008970|SOLYC04G008940|SOLYC11G011580|SOLYC10G084960|SOLYC05G006730|SOLYC04G008960|SOLYC05G006750|SOLYC04G008950|SOLYC11G011590|SOLYC07G056460|SOLYC07G056470|SOLYC07G056480|SOLYC03G098660|SOLYC12G094430|SOLYC01G081310|SOLYC11G011600|SOLYC02G081340|SOLYC06G009040
9753	1.141e-07	3.9501e-06	response to jasmonic acid	SOLYC10G005080|SOLYC05G052050|SOLYC07G005100|SOLYC09G075930|SOLYC01G109150|SOLYC02G092460|SOLYC04G071770|SOLYC04G079730|SOLYC01G111500|SOLYC09G089930|SOLYC03G095770|SOLYC07G063420|SOLYC02G082900|SOLYC08G066530|SOLYC08G062490|SOLYC11G012980|SOLYC06G076270|SOLYC02G078170|SOLYC10G009110|SOLYC06G053610|SOLYC04G011650|SOLYC10G005550|SOLYC01G109140|SOLYC04G079820|SOLYC02G036370|SOLYC12G096240|SOLYC12G0…
9641	1.528e-07	5.1593e-06	shade avoidance	SOLYC06G073180|SOLYC03G083730|SOLYC06G060830|SOLYC03G083710|SOLYC03G119540|SOLYC12G036470|SOLYC07G056360|SOLYC06G034370|SOLYC02G093590|SOLYC09G092600|SOLYC10G076730|SOLYC10G018330|SOLYC10G018320|SOLYC08G007450|SOLYC12G009270|SOLYC07G062160|SOLYC07G042390|SOLYC11G019910|SOLYC03G083660|SOLYC12G089240
71456	3.6139e-07	1.1106e-05	cellular response to hypoxia	SOLYC04G079240|SOLYC01G089910|SOLYC03G117250|SOLYC02G092860|SOLYC06G059740|SOLYC12G036390|SOLYC01G107390|SOLYC01G112100|SOLYC08G062960|SOLYC02G070090|SOLYC01G112120|SOLYC09G072700|SOLYC01G112140|SOLYC01G100240|SOLYC12G088970|SOLYC03G119250|SOLYC07G007290|SOLYC11G018800
46686	4.0239e-07	1.2228e-05	response to cadmium ion	SOLYC02G084440|SOLYC10G005080|SOLYC10G006290|SOLYC04G007760|SOLYC08G082820|SOLYC11G032220|SOLYC09G014580|SOLYC05G051880|SOLYC01G111500|SOLYC04G040180|SOLYC12G094430|SOLYC10G052510|SOLYC01G106430|SOLYC04G050950|SOLYC07G042520|SOLYC11G011920|SOLYC02G080880|SOLYC07G049550|SOLYC04G082780|SOLYC10G086410|SOLYC04G009530|SOLYC06G076270|SOLYC10G006040|SOLYC04G007750|SOLYC09G091550|SOLYC02G036370|SOLYC05G0…
46274	8.1451e-07	2.3449e-05	lignin catabolic process	SOLYC05G052370|SOLYC02G085110|SOLYC02G062650|SOLYC02G085120|SOLYC06G050530|SOLYC05G052400|SOLYC05G050540|SOLYC04G072280|SOLYC09G014240|SOLYC05G052340|SOLYC06G076760|SOLYC05G052360|SOLYC10G076830|SOLYC09G011960|SOLYC09G011970|SOLYC09G010990|SOLYC06G048860|SOLYC10G085090|SOLYC05G043360
71732	8.2645e-07	2.3545e-05	cellular response to nitric oxide	SOLYC02G084990|SOLYC07G026650|SOLYC10G005550|SOLYC01G104780|SOLYC11G045520|SOLYC09G092600|SOLYC01G100490|SOLYC02G065680|SOLYC01G104810|SOLYC07G049530|SOLYC01G104800|SOLYC03G119060|SOLYC07G049550|SOLYC02G069200|SOLYC02G089400|SOLYC01G104820
9834	1.0713e-06	3.0206e-05	plant-type secondary cell wall biogenesis	SOLYC03G005160|SOLYC07G053540|SOLYC09G075930|SOLYC04G077010|SOLYC10G076180|SOLYC03G114900|SOLYC03G070440|SOLYC01G103360|SOLYC09G007650|SOLYC09G008860|SOLYC06G082460|SOLYC11G031950|SOLYC02G089130|SOLYC06G068770|SOLYC07G053530|SOLYC08G081500|SOLYC11G011050|SOLYC03G114890|SOLYC10G005550|SOLYC03G114910|SOLYC07G053590|SOLYC06G075220|SOLYC10G076830|SOLYC08G079270|SOLYC09G007660|SOLYC11G066320|SOLYC02G0…
42542	1.4276e-06	3.9045e-05	response to hydrogen peroxide	SOLYC01G079170|SOLYC09G092430|SOLYC03G098010|SOLYC06G059740|SOLYC02G092460|SOLYC03G110960|SOLYC01G095630|SOLYC05G052470|SOLYC03G098730|SOLYC08G008280|SOLYC08G062450|SOLYC03G020010|SOLYC07G063420|SOLYC06G071830|SOLYC05G005290|SOLYC02G084980|SOLYC06G050980|SOLYC10G009550|SOLYC03G119980|SOLYC05G051850|SOLYC04G054740|SOLYC03G118810|SOLYC03G098740|SOLYC02G071130|SOLYC11G066060|SOLYC08G014440|SOLYC06G0…
32973	1.6127e-06	4.3518e-05	amino acid export across plasma membrane	SOLYC09G010360|SOLYC07G006600|SOLYC02G089480|SOLYC12G096490|SOLYC12G096480|SOLYC02G089460|SOLYC11G012930|SOLYC10G078270
1902358	2.6088e-06	6.3142e-05	sulfate transmembrane transport	SOLYC05G007980|SOLYC04G072740|SOLYC05G054740|SOLYC12G056920|SOLYC04G054730|SOLYC12G056930|SOLYC09G082550|SOLYC06G084140|SOLYC04G072760|SOLYC10G047170
48354	2.7734e-06	6.6538e-05	mucilage biosynthetic process involved in seed coat development	SOLYC05G009820|SOLYC05G006510|SOLYC03G114890|SOLYC01G091530|SOLYC03G114910|SOLYC03G114900|SOLYC04G079860|SOLYC07G065540|SOLYC03G070440|SOLYC04G016180|SOLYC07G045440|SOLYC02G089130|SOLYC10G080010|SOLYC11G018500|SOLYC02G089880|SOLYC01G100210|SOLYC02G065530|SOLYC02G065770
9627	3.3582e-06	7.8502e-05	systemic acquired resistance	SOLYC08G078900|SOLYC01G066910|SOLYC01G109390|SOLYC01G079570|SOLYC12G006530|SOLYC04G072000|SOLYC01G107390|SOLYC06G053380|SOLYC06G071030|SOLYC03G095770|SOLYC01G097270|SOLYC01G104950|SOLYC07G007290|SOLYC03G119060|SOLYC08G067100|SOLYC03G118410|SOLYC02G078170|SOLYC12G087940|SOLYC02G071610|SOLYC09G075040|SOLYC12G036390|SOLYC01G097240|SOLYC04G072850|SOLYC01G112100|SOLYC09G092600|SOLYC01G097280|SOLYC09G0…
50832	5.3189e-06	0.00012023	defense response to fungus	SOLYC02G086820|SOLYC06G005500|SOLYC08G008610|SOLYC03G121230|SOLYC02G092860|SOLYC09G007520|SOLYC01G109150|SOLYC12G006530|SOLYC03G114900|SOLYC01G105070|SOLYC04G079730|SOLYC05G052570|SOLYC03G093550|SOLYC10G050970|SOLYC03G070440|SOLYC03G095770|SOLYC01G097270|SOLYC02G089130|SOLYC09G089530|SOLYC08G062490|SOLYC07G007290|SOLYC10G086410|SOLYC11G008200|SOLYC03G113220|SOLYC02G078170|SOLYC05G051850|SOLYC04G0…
2213	5.7049e-06	0.00012789	defense response to insect	SOLYC09G075860|SOLYC06G074030|SOLYC10G086100|SOLYC12G009240|SOLYC08G080630|SOLYC03G121100|SOLYC06G005500|SOLYC02G092860|SOLYC06G053480|SOLYC09G084450|SOLYC09G090600|SOLYC06G062380|SOLYC09G084460|SOLYC06G062390|SOLYC02G088190|SOLYC09G084470|SOLYC09G084490|SOLYC09G089530|SOLYC08G066530|SOLYC09G089540
19761	6.362e-06	0.00013816	glucosinolate biosynthetic process	SOLYC02G079280|SOLYC02G081360|SOLYC04G077240|SOLYC10G007110|SOLYC06G007970|SOLYC07G053720|SOLYC02G092860|SOLYC02G092410|SOLYC10G008200|SOLYC09G061700|SOLYC06G075640|SOLYC12G096240|SOLYC02G088190|SOLYC08G014240|SOLYC09G092600|SOLYC09G091600|SOLYC12G088000|SOLYC08G006330|SOLYC12G088220|SOLYC02G083640|SOLYC10G084280
7018	6.8606e-06	0.00014545	microtubule-based movement	SOLYC06G075580|SOLYC03G119220|SOLYC10G083310|SOLYC04G076310|SOLYC09G075480|SOLYC01G057310|SOLYC03G005620|SOLYC12G011290|SOLYC09G010060|SOLYC09G090320|SOLYC01G057320|SOLYC07G065210|SOLYC09G007030|SOLYC04G016080|SOLYC11G071730|SOLYC01G108670|SOLYC06G009780|SOLYC03G025470|SOLYC01G100120|SOLYC07G042560|SOLYC11G010920|SOLYC07G065880
5992	8.6406e-06	0.00017768	trehalose biosynthetic process	SOLYC07G006500|SOLYC03G083960|SOLYC06G060600|SOLYC04G025940|SOLYC04G054930|SOLYC05G005750|SOLYC04G072920|SOLYC05G051880|SOLYC02G072150|SOLYC03G007290|SOLYC08G076650
10043	9.0452e-06	0.00018325	response to zinc ion	SOLYC04G007760|SOLYC07G008710|SOLYC01G097930|SOLYC01G096720|SOLYC04G005700|SOLYC09G014580|SOLYC05G052470|SOLYC01G096740|SOLYC09G082060|SOLYC12G094430|SOLYC01G100490|SOLYC04G050950|SOLYC05G046140|SOLYC11G072920|SOLYC04G007790|SOLYC04G007010|SOLYC01G058360|SOLYC09G005410|SOLYC08G023660|SOLYC06G050980|SOLYC04G007750|SOLYC03G119980|SOLYC01G096730|SOLYC06G060100|SOLYC06G068440|SOLYC02G081340|SOLYC06G0…
42908	9.0452e-06	0.00018325	xenobiotic transport	SOLYC05G008510|SOLYC02G080480|SOLYC03G025190|SOLYC02G032660|SOLYC06G035710|SOLYC03G112260|SOLYC08G005880|SOLYC03G034400|SOLYC07G008410|SOLYC02G091070|SOLYC06G009290|SOLYC12G019320|SOLYC01G109320|SOLYC02G063260|SOLYC03G026230|SOLYC11G016970|SOLYC03G118970|SOLYC03G063730|SOLYC07G006740|SOLYC04G007530|SOLYC04G076950|SOLYC04G074850|SOLYC05G013470|SOLYC03G025210|SOLYC02G091080|SOLYC08G080310|SOLYC02G0…
42742	9.205e-06	0.00018511	defense response to bacterium	SOLYC05G052050|SOLYC04G007760|SOLYC02G065400|SOLYC10G083650|SOLYC02G092860|SOLYC09G014580|SOLYC05G053380|SOLYC03G098730|SOLYC03G096780|SOLYC12G094430|SOLYC01G106430|SOLYC04G050950|SOLYC09G010930|SOLYC10G086410|SOLYC03G007890|SOLYC03G080190|SOLYC02G086910|SOLYC04G007750|SOLYC12G005630|SOLYC06G072990|SOLYC04G054740|SOLYC09G075040|SOLYC04G079420|SOLYC12G036390|SOLYC03G098740|SOLYC03G096770|SOLYC03G0…
6855	1.0095e-05	0.00020154	drug transmembrane transport	SOLYC05G008510|SOLYC02G080480|SOLYC03G025190|SOLYC02G032660|SOLYC06G035710|SOLYC03G112260|SOLYC03G005980|SOLYC08G005880|SOLYC03G034400|SOLYC07G008410|SOLYC02G091070|SOLYC12G019320|SOLYC01G109320|SOLYC02G063260|SOLYC03G026230|SOLYC11G016970|SOLYC03G118970|SOLYC10G083880|SOLYC03G063730|SOLYC07G006740|SOLYC04G007530|SOLYC12G011370|SOLYC04G076950|SOLYC04G074850|SOLYC05G013470|SOLYC09G010360|SOLYC02G0…
71281	1.259e-05	0.00024421	cellular response to iron ion	SOLYC02G084990|SOLYC07G026650|SOLYC10G005550|SOLYC02G091990|SOLYC01G104780|SOLYC11G045520|SOLYC09G092600|SOLYC01G100490|SOLYC08G081540|SOLYC02G065680|SOLYC12G088970|SOLYC01G104810|SOLYC07G049530|SOLYC03G043890|SOLYC01G104800|SOLYC07G049550|SOLYC02G069200|SOLYC02G089400|SOLYC01G104820
10371	1.3644e-05	0.00025914	regulation of gibberellin biosynthetic process	SOLYC08G065420|SOLYC00G050430|SOLYC01G096120|SOLYC03G124110|SOLYC02G091690|SOLYC03G026280|SOLYC03G026270|SOLYC04G014260|SOLYC04G074990
6949	1.7697e-05	0.00032484	syncytium formation	SOLYC06G049050|SOLYC12G008650|SOLYC03G093390|SOLYC10G008440|SOLYC01G112000|SOLYC05G007830|SOLYC01G090810|SOLYC08G077900|SOLYC06G062430|SOLYC07G054170|SOLYC08G077330|SOLYC02G081210
43086	2.5601e-05	0.00044695	negative regulation of catalytic activity	SOLYC10G085310|SOLYC03G083710|SOLYC07G065090|SOLYC12G099200|SOLYC09G075330|SOLYC03G098730|SOLYC03G020010|SOLYC06G009190|SOLYC01G091050|SOLYC02G080200|SOLYC08G007450|SOLYC09G089530|SOLYC12G099190|SOLYC05G054120|SOLYC07G054720|SOLYC09G014590|SOLYC03G098780|SOLYC05G054360|SOLYC03G098740|SOLYC09G084470|SOLYC10G076730|SOLYC02G080210|SOLYC03G123620|SOLYC07G042390|SOLYC03G083660|SOLYC10G086100|SOLYC03G0…
6791	2.5657e-05	0.00044695	sulfur utilization	SOLYC06G007970|SOLYC09G091600|SOLYC09G061700|SOLYC02G083640|SOLYC06G075640
6792	2.5657e-05	0.00044695	regulation of sulfur utilization	SOLYC06G007970|SOLYC09G091600|SOLYC09G061700|SOLYC02G083640|SOLYC06G075640
80086	2.8357e-05	0.00047581	stamen filament development	SOLYC11G011670|SOLYC11G011690|SOLYC10G052530|SOLYC10G052550|SOLYC03G120380|SOLYC01G005120|SOLYC04G053010|SOLYC04G052890|SOLYC04G053030|SOLYC11G011630|SOLYC04G053020|SOLYC01G111500
15837	3.206e-05	0.00052193	amine transport	SOLYC07G006600|SOLYC02G089480|SOLYC12G044330|SOLYC12G096490|SOLYC12G096480|SOLYC02G089460|SOLYC04G050440
9744	3.489e-05	0.00056131	response to sucrose	SOLYC09G097980|SOLYC12G009300|SOLYC04G009440|SOLYC01G079470|SOLYC06G059740|SOLYC03G111730|SOLYC01G096860|SOLYC09G097960|SOLYC07G042520|SOLYC04G017720|SOLYC02G089350|SOLYC02G084860|SOLYC04G009030|SOLYC11G011210|SOLYC04G082630|SOLYC01G079480|SOLYC02G077880|SOLYC03G121060|SOLYC02G020940|SOLYC06G007910|SOLYC09G097970|SOLYC12G094640|SOLYC01G099880|SOLYC02G076910|SOLYC06G060100|SOLYC06G069790|SOLYC05G0…
9734	3.5411e-05	0.00056638	auxin-activated signaling pathway	SOLYC03G116860|SOLYC01G091030|SOLYC02G092460|SOLYC03G110960|SOLYC04G052890|SOLYC04G053020|SOLYC01G110830|SOLYC06G009290|SOLYC01G110770|SOLYC09G083290|SOLYC10G052530|SOLYC06G071830|SOLYC01G110590|SOLYC10G052550|SOLYC02G064690|SOLYC11G010710|SOLYC12G049550|SOLYC02G062230|SOLYC07G066330|SOLYC04G007690|SOLYC01G068410|SOLYC11G011670|SOLYC04G056620|SOLYC11G011690|SOLYC12G005310|SOLYC04G053010|SOLYC07G0…
98755	6.8592e-05	0.0010223	maintenance of seed dormancy by absisic acid	SOLYC04G008970|SOLYC04G008940|SOLYC11G011580|SOLYC04G008960|SOLYC04G008950|SOLYC11G011590|SOLYC03G098660|SOLYC11G011600
6535	6.8592e-05	0.0010223	cysteine biosynthetic process from serine	SOLYC09G082060|SOLYC08G014340|SOLYC01G094790|SOLYC10G012370|SOLYC10G006040|SOLYC01G097930|SOLYC02G082850|SOLYC07G065340
80184	6.8776e-05	0.0010223	response to phenylpropanoid	SOLYC04G007760|SOLYC07G008710|SOLYC04G007790|SOLYC04G007010|SOLYC09G005410|SOLYC08G023660|SOLYC04G007750|SOLYC04G050950|SOLYC05G046140|SOLYC04G005700|SOLYC09G014580
9408	0.00010435	0.0015021	response to heat	SOLYC08G082820|SOLYC01G079170|SOLYC09G082700|SOLYC05G052410|SOLYC03G097120|SOLYC09G057660|SOLYC04G071770|SOLYC04G073990|SOLYC03G093110|SOLYC01G097510|SOLYC08G062450|SOLYC01G097550|SOLYC06G036290|SOLYC09G011660|SOLYC04G017720|SOLYC03G026270|SOLYC04G082780|SOLYC11G011210|SOLYC05G054120|SOLYC10G086410|SOLYC11G012980|SOLYC04G014600|SOLYC03G007890|SOLYC05G051850|SOLYC04G076950|SOLYC04G054740|SOLYC06G0…
9637	0.00013124	0.0018649	response to blue light	SOLYC12G009200|SOLYC04G008970|SOLYC04G009980|SOLYC03G034220|SOLYC03G005780|SOLYC11G011580|SOLYC02G077590|SOLYC03G005760|SOLYC09G082700|SOLYC04G008950|SOLYC05G055020|SOLYC07G063120|SOLYC10G054910|SOLYC02G070390|SOLYC07G043130|SOLYC11G066890|SOLYC11G011600|SOLYC02G085950|SOLYC01G109700|SOLYC02G087870|SOLYC12G013840|SOLYC03G007370|SOLYC12G006140|SOLYC03G121940|SOLYC04G008940|SOLYC03G005770|SOLYC04G0…
7043	0.00016959	0.0022626	cell-cell junction assembly	SOLYC02G078250|SOLYC09G010200|SOLYC02G067190|SOLYC04G005620|SOLYC06G072550|SOLYC06G072530|SOLYC05G007790
10118	0.00019179	0.0025464	stomatal movement	SOLYC10G081490|SOLYC04G008970|SOLYC10G079050|SOLYC01G007080|SOLYC02G086820|SOLYC11G056650|SOLYC11G011580|SOLYC04G008950|SOLYC01G096720|SOLYC02G070530|SOLYC06G071030|SOLYC01G096740|SOLYC11G071350|SOLYC08G062930|SOLYC07G063600|SOLYC06G061100|SOLYC04G082480|SOLYC05G005490|SOLYC11G011600|SOLYC01G112190|SOLYC08G013900|SOLYC12G006140|SOLYC05G005670|SOLYC10G086410|SOLYC03G007770|SOLYC12G008960|SOLYC01G0…
10481	0.00023495	0.0029888	epidermal cell division	SOLYC04G008970|SOLYC04G008940|SOLYC11G011580|SOLYC04G008960|SOLYC04G008950|SOLYC11G011590|SOLYC03G098660|SOLYC11G011600
10482	0.00023495	0.0029888	regulation of epidermal cell division	SOLYC04G008970|SOLYC04G008940|SOLYC11G011580|SOLYC04G008960|SOLYC04G008950|SOLYC11G011590|SOLYC03G098660|SOLYC11G011600
9644	0.00030152	0.0037484	response to high light intensity	SOLYC02G065400|SOLYC01G079170|SOLYC10G006230|SOLYC09G082700|SOLYC02G070530|SOLYC08G062450|SOLYC07G063420|SOLYC10G080500|SOLYC08G078190|SOLYC07G063600|SOLYC09G065660|SOLYC02G084980|SOLYC12G006140|SOLYC02G087400|SOLYC05G051850|SOLYC04G054740|SOLYC03G121060|SOLYC03G116730|SOLYC04G077980|SOLYC04G017690|SOLYC11G066060|SOLYC09G082690|SOLYC10G024360|SOLYC08G062960|SOLYC09G005220|SOLYC03G123540|SOLYC10G0…
51259	0.00033725	0.0041549	protein complex oligomerization	SOLYC02G087400|SOLYC03G005260|SOLYC07G005520|SOLYC06G076560|SOLYC10G007290|SOLYC03G005250|SOLYC12G009300|SOLYC04G064610|SOLYC11G012020|SOLYC07G055060|SOLYC02G020940|SOLYC06G076520|SOLYC08G062450|SOLYC01G099880|SOLYC07G062530|SOLYC06G072620|SOLYC07G042520|SOLYC09G082860|SOLYC02G084710|SOLYC04G009030|SOLYC08G083110
9851	0.00036529	0.0044601	auxin biosynthetic process	SOLYC03G005160|SOLYC06G005980|SOLYC03G098070|SOLYC06G053840|SOLYC10G007110|SOLYC09G075930|SOLYC07G053720|SOLYC10G008200|SOLYC03G120390|SOLYC03G121060|SOLYC08G021820|SOLYC03G098320|SOLYC02G036370|SOLYC12G096240|SOLYC06G084070|SOLYC09G083280|SOLYC09G092600|SOLYC09G083290|SOLYC12G088000|SOLYC06G008590
42128	0.00040581	0.0048894	nitrate assimilation	SOLYC03G082580|SOLYC04G014510|SOLYC11G011380|SOLYC04G082480|SOLYC10G024490|SOLYC11G013810|SOLYC01G112190|SOLYC05G051250|SOLYC08G013900
9970	0.00040581	0.0048894	cellular response to sulfate starvation	SOLYC06G005980|SOLYC03G005260|SOLYC03G005250|SOLYC10G006040|SOLYC09G082860|SOLYC12G056930|SOLYC04G072760|SOLYC08G083110|SOLYC07G065340
1902066	0.00042073	0.0049813	regulation of cell wall pectin metabolic process	SOLYC04G015610|SOLYC04G015620|SOLYC06G067910|SOLYC03G120040|SOLYC08G067030|SOLYC12G042930
80149	0.00042073	0.0049813	sucrose induced translational repression	SOLYC09G097980|SOLYC01G079480|SOLYC01G100460|SOLYC02G084860|SOLYC09G097960|SOLYC09G097970
48830	0.00042073	0.0049813	adventitious root development	SOLYC09G092600|SOLYC10G007110|SOLYC07G053720|SOLYC12G088000|SOLYC10G008200|SOLYC12G096240
9807	0.0004361	0.0049905	lignan biosynthetic process	SOLYC06G066170|SOLYC06G066160|SOLYC08G081780|SOLYC08G081790|SOLYC06G076760
80143	0.0004361	0.0049905	regulation of amino acid export	SOLYC07G006600|SOLYC02G089480|SOLYC12G096490|SOLYC12G096480|SOLYC02G089460
10585	0.0004361	0.0049905	glutamine secretion	SOLYC07G006600|SOLYC02G089480|SOLYC12G096490|SOLYC12G096480|SOLYC02G089460
10167	0.00046165	0.0051959	response to nitrate	SOLYC08G078950|SOLYC03G112100|SOLYC06G010250|SOLYC09G075040|SOLYC02G092460|SOLYC06G074990|SOLYC08G014440|SOLYC01G108630|SOLYC11G069750|SOLYC06G071830|SOLYC06G071820|SOLYC04G082480|SOLYC10G024490|SOLYC01G112190|SOLYC08G013900
6833	0.00058045	0.0063756	water transport	SOLYC10G084120|SOLYC05G055990|SOLYC10G083880|SOLYC08G008610|SOLYC03G005980|SOLYC03G013340|SOLYC06G075650|SOLYC08G066840|SOLYC01G094690|SOLYC12G019690|SOLYC01G111660|SOLYC09G007770|SOLYC06G011350|SOLYC10G055630|SOLYC09G007760|SOLYC12G044330|SOLYC03G096290|SOLYC06G066560|SOLYC08G008050
35264	0.00063896	0.0068264	multicellular organism growth	SOLYC02G078250|SOLYC09G010200|SOLYC02G067190|SOLYC04G005620|SOLYC06G072550|SOLYC06G072530|SOLYC05G007790|SOLYC04G077980
9769	0.00065557	0.0069766	photosynthesis, light harvesting in photosystem II	SOLYC12G006140|SOLYC02G071030|SOLYC03G005780|SOLYC03G005770|SOLYC03G005760|SOLYC07G063600|SOLYC02G070940|SOLYC02G070950|SOLYC02G070970|SOLYC02G070990|SOLYC02G071010
55076	0.00073252	0.0077353	transition metal ion homeostasis	SOLYC02G084990|SOLYC01G058360|SOLYC10G084000|SOLYC06G050980|SOLYC11G012690|SOLYC03G097380|SOLYC01G096720|SOLYC04G076950|SOLYC11G007200|SOLYC01G094890|SOLYC04G015030|SOLYC03G116900|SOLYC01G096730|SOLYC05G052470|SOLYC01G096740|SOLYC06G072700|SOLYC03G026230|SOLYC02G088220|SOLYC11G069070|SOLYC11G012700|SOLYC03G080100|SOLYC02G069200
10188	0.00083089	0.0085432	response to microbial phytotoxin	SOLYC10G007110|SOLYC07G053720|SOLYC12G088000|SOLYC10G008200|SOLYC02G084710|SOLYC12G096240
51511	0.00083089	0.0085432	negative regulation of unidimensional cell growth	SOLYC04G015610|SOLYC04G015620|SOLYC06G067910|SOLYC03G120040|SOLYC08G067030|SOLYC12G042930
46688	0.00090057	0.0091906	response to copper ion	SOLYC09G090600|SOLYC06G062380|SOLYC06G062390|SOLYC03G121100|SOLYC09G011970|SOLYC02G076910|SOLYC06G048410|SOLYC08G066530|SOLYC05G052340
9615	0.00094788	0.0096017	response to virus	SOLYC12G009300|SOLYC10G081970|SOLYC12G096490|SOLYC06G053480|SOLYC04G072000|SOLYC06G053380|SOLYC01G097270|SOLYC02G082900|SOLYC07G042520|SOLYC12G089330|SOLYC11G066490|SOLYC04G079240|SOLYC10G086410|SOLYC07G006600|SOLYC10G081980|SOLYC05G051850|SOLYC12G096480|SOLYC04G054740|SOLYC09G090100|SOLYC02G071130|SOLYC11G066060|SOLYC01G097240|SOLYC12G096920|SOLYC01G097280|SOLYC02G089480|SOLYC02G089460
1944	0.00096909	0.0096732	vasculature development	SOLYC05G052050|SOLYC12G009240|SOLYC10G009110|SOLYC03G093610|SOLYC03G093550|SOLYC02G091990|SOLYC03G093540|SOLYC10G050970|SOLYC03G093560|SOLYC08G078190|SOLYC08G081540|SOLYC01G102340|SOLYC03G043890
71369	0.0010464	0.010373	cellular response to ethylene stimulus	SOLYC05G052050|SOLYC06G053780|SOLYC04G014530|SOLYC10G006130|SOLYC10G081730|SOLYC03G093610|SOLYC12G056590|SOLYC09G089930|SOLYC10G050970|SOLYC08G065420|SOLYC04G072900|SOLYC08G078190|SOLYC01G100490|SOLYC02G065680|SOLYC01G065980|SOLYC01G104810|SOLYC06G066030|SOLYC05G005290|SOLYC02G069200|SOLYC02G084990|SOLYC09G075420|SOLYC06G076270|SOLYC02G078170|SOLYC10G009110|SOLYC04G011650|SOLYC10G005550|SOLYC01G1…
1560	0.0010468	0.010373	regulation of cell growth by extracellular stimulus	SOLYC10G007110|SOLYC07G053720|SOLYC12G088000|SOLYC10G008200|SOLYC12G096240
10345	0.0010841	0.010551	suberin biosynthetic process	SOLYC02G014730|SOLYC05G054890|SOLYC11G067170|SOLYC03G097500|SOLYC11G067180|SOLYC06G074390|SOLYC04G011600|SOLYC11G067190|SOLYC08G008610|SOLYC06G076800
72330	0.0012277	0.011865	monocarboxylic acid biosynthetic process	SOLYC02G014730|SOLYC06G035710|SOLYC11G032220|SOLYC08G008610|SOLYC07G056570|SOLYC01G109150|SOLYC02G036480|SOLYC04G079730|SOLYC06G054670|SOLYC01G111500|SOLYC09G065800|SOLYC06G053900|SOLYC03G043890|SOLYC05G009270|SOLYC11G008680|SOLYC01G109140|SOLYC09G075040|SOLYC03G116730|SOLYC12G036390|SOLYC12G096240|SOLYC11G072990|SOLYC01G095080|SOLYC09G092600|SOLYC04G071940|SOLYC08G081540|SOLYC01G080990|SOLYC01G1…
10600	0.001238	0.011881	regulation of auxin biosynthetic process	SOLYC06G084070|SOLYC06G005980|SOLYC03G098070|SOLYC06G053840|SOLYC09G083280|SOLYC09G083290|SOLYC03G120390|SOLYC03G121060|SOLYC08G021820|SOLYC03G098320|SOLYC02G036370|SOLYC06G008590
2000652	0.0014725	0.01384	regulation of secondary cell wall biogenesis	SOLYC08G079270|SOLYC08G081500|SOLYC11G011050|SOLYC10G005550|SOLYC06G082460|SOLYC04G077010|SOLYC10G076180|SOLYC07G053590
9750	0.0015004	0.014005	response to fructose	SOLYC11G011210|SOLYC03G005780|SOLYC03G005770|SOLYC03G005760|SOLYC02G077880|SOLYC06G007910|SOLYC01G099880|SOLYC02G076910|SOLYC04G071940|SOLYC04G017720|SOLYC06G069790|SOLYC02G089350|SOLYC06G007180|SOLYC03G116060
19379	0.0017622	0.016173	sulfate assimilation, phosphoadenylyl sulfate reduction by phosphoadenylyl-sulfate reductase (thioredoxin)	SOLYC02G032860|SOLYC02G080640|SOLYC03G031620
46621	0.0017984	0.016361	negative regulation of organ growth	SOLYC11G011670|SOLYC11G011690|SOLYC10G052530|SOLYC10G052550|SOLYC04G053010|SOLYC04G052890|SOLYC04G053030|SOLYC11G011630|SOLYC04G053020
52546	0.0017984	0.016361	cell wall pectin metabolic process	SOLYC03G097500|SOLYC04G015610|SOLYC04G015620|SOLYC06G067910|SOLYC03G120040|SOLYC12G055930|SOLYC08G067030|SOLYC08G082440|SOLYC12G042930
35265	0.0019605	0.017638	organ growth	SOLYC11G011670|SOLYC11G011690|SOLYC06G035710|SOLYC03G114940|SOLYC03G116730|SOLYC04G053010|SOLYC04G052890|SOLYC04G053030|SOLYC04G053020|SOLYC10G052530|SOLYC10G052550|SOLYC11G010710|SOLYC11G011630
6869	0.0021183	0.018652	lipid transport	SOLYC10G075090|SOLYC06G035710|SOLYC03G005200|SOLYC03G119210|SOLYC10G075050|SOLYC09G008500|SOLYC03G034390|SOLYC04G006940|SOLYC09G018010|SOLYC03G034380|SOLYC10G075150|SOLYC10G075100|SOLYC08G067500|SOLYC09G065410|SOLYC01G103060|SOLYC10G075110|SOLYC08G067510|SOLYC01G081600|SOLYC06G072620|SOLYC09G065420|SOLYC09G065430|SOLYC08G067530|SOLYC08G067540|SOLYC02G069420
6572	0.0021209	0.018652	tyrosine catabolic process	SOLYC10G007110|SOLYC07G053720|SOLYC12G088000|SOLYC10G008200|SOLYC12G096240
19755	0.0021209	0.018652	one-carbon compound transport	SOLYC10G083880|SOLYC12G044330|SOLYC04G050440|SOLYC06G075650|SOLYC08G008050
71490	0.002129	0.018663	cellular response to far red light	SOLYC11G067170|SOLYC09G082690|SOLYC11G067180|SOLYC06G074390|SOLYC11G067190|SOLYC03G025870|SOLYC09G082700|SOLYC02G089540
1901371	0.0024049	0.020881	regulation of leaf morphogenesis	SOLYC04G007000|SOLYC10G078700|SOLYC09G010230|SOLYC05G009790|SOLYC08G013700|SOLYC03G111730|SOLYC09G090100
9643	0.0024892	0.021208	photosynthetic acclimation	SOLYC05G054660|SOLYC05G054650|SOLYC08G014340|SOLYC10G008980|SOLYC10G075160|SOLYC11G006910
51555	0.0024892	0.021208	flavonol biosynthetic process	SOLYC06G009710|SOLYC10G083440|SOLYC04G079040|SOLYC03G114710|SOLYC02G081340|SOLYC01G111500
19048	0.0024892	0.021208	modulation by virus of host morphology or physiology	SOLYC07G006600|SOLYC11G012360|SOLYC02G089480|SOLYC12G096490|SOLYC12G096480|SOLYC02G089460
97502	0.0024892	0.021208	mannosylation	SOLYC05G055410|SOLYC09G009010|SOLYC10G083670|SOLYC11G066820|SOLYC06G074630|SOLYC11G007600
42631	0.0025424	0.021594	cellular response to water deprivation	SOLYC05G054120|SOLYC11G005380|SOLYC05G053860|SOLYC12G056510|SOLYC12G036470|SOLYC07G063920|SOLYC07G056480|SOLYC04G014790|SOLYC05G050130|SOLYC01G095310|SOLYC01G095250|SOLYC12G096820|SOLYC07G063930|SOLYC03G119240|SOLYC08G083110
9740	0.0027707	0.023317	gibberellic acid mediated signaling pathway	SOLYC11G011210|SOLYC05G009720|SOLYC10G083880|SOLYC03G113890|SOLYC02G085580|SOLYC06G007910|SOLYC03G093110|SOLYC01G111500|SOLYC08G061130|SOLYC03G093130|SOLYC03G093120|SOLYC01G108300|SOLYC06G066820|SOLYC03G093080|SOLYC04G017720|SOLYC06G069790|SOLYC02G089350|SOLYC05G009180|SOLYC03G116060|SOLYC05G009170|SOLYC04G008260
6351	0.0033272	0.027492	transcription, DNA-templated	SOLYC04G007000|SOLYC03G034100|SOLYC05G007880|SOLYC02G077590|SOLYC05G054510|SOLYC03G097120|SOLYC05G052570|SOLYC03G093550|SOLYC10G050970|SOLYC03G046440|SOLYC04G070960|SOLYC00G050430|SOLYC02G070390|SOLYC05G050830|SOLYC04G054910|SOLYC04G072900|SOLYC06G008580|SOLYC01G007750|SOLYC12G009050|SOLYC03G026270|SOLYC02G087840|SOLYC05G007770|SOLYC11G012980|SOLYC05G007890|SOLYC08G081500|SOLYC01G079480|SOLYC08G0…
48527	0.003339	0.027507	lateral root development	SOLYC04G007000|SOLYC05G011920|SOLYC06G005980|SOLYC04G079250|SOLYC04G081870|SOLYC08G008610|SOLYC05G006730|SOLYC03G115890|SOLYC08G078340|SOLYC06G010250|SOLYC04G077010|SOLYC03G111730|SOLYC01G095630|SOLYC07G063420|SOLYC09G083290|SOLYC09G010230|SOLYC05G009790|SOLYC08G013700|SOLYC01G103940|SOLYC07G066330|SOLYC02G087870|SOLYC05G005290|SOLYC04G079240|SOLYC09G075860|SOLYC04G074170|SOLYC10G009550|SOLYC03G1…
48573	0.0034562	0.028302	photoperiodism, flowering	SOLYC04G007000|SOLYC10G005080|SOLYC05G009720|SOLYC03G005260|SOLYC10G079050|SOLYC11G056650|SOLYC07G065090|SOLYC03G111730|SOLYC05G016060|SOLYC09G074560|SOLYC03G096760|SOLYC03G096780|SOLYC09G010230|SOLYC05G009790|SOLYC08G013700|SOLYC09G082860|SOLYC03G119240|SOLYC05G005290|SOLYC03G081240|SOLYC05G007870|SOLYC06G073180|SOLYC03G005250|SOLYC06G068390|SOLYC12G006240|SOLYC12G036470|SOLYC09G014590|SOLYC06G0…
6971	0.0038211	0.030737	hypotonic response	SOLYC03G083320|SOLYC01G079480|SOLYC06G051970|SOLYC01G100460|SOLYC02G084860
48544	0.0038553	0.030831	recognition of pollen	SOLYC04G077270|SOLYC10G006690|SOLYC05G008310|SOLYC08G076060|SOLYC02G079710|SOLYC04G077330|SOLYC07G053120|SOLYC04G077310|SOLYC10G006710|SOLYC02G030300|SOLYC07G063820|SOLYC00G201160|SOLYC12G005290|SOLYC04G077360|SOLYC03G120110|SOLYC02G079640|SOLYC08G076050|SOLYC02G079540|SOLYC04G077300|SOLYC10G006720|SOLYC07G053130|SOLYC12G006840|SOLYC00G289230|SOLYC07G063770|SOLYC07G063730
10338	0.0039139	0.031027	leaf formation	SOLYC10G078700|SOLYC04G056620|SOLYC03G114940|SOLYC07G006900|SOLYC04G007690|SOLYC01G068410
10439	0.0039139	0.031027	regulation of glucosinolate biosynthetic process	SOLYC06G007970|SOLYC09G091600|SOLYC02G092410|SOLYC09G061700|SOLYC02G083640|SOLYC06G075640
9825	0.0044504	0.034877	multidimensional cell growth	SOLYC11G008140|SOLYC05G005680|SOLYC03G114890|SOLYC01G091530|SOLYC03G114910|SOLYC03G114900|SOLYC07G065540|SOLYC03G070440|SOLYC09G010210|SOLYC07G045440|SOLYC02G089130|SOLYC08G066660|SOLYC02G065770
1902475	0.0050112	0.038177	L-alpha-amino acid transmembrane transport	SOLYC09G010360|SOLYC02G070280|SOLYC03G096380|SOLYC12G011370|SOLYC03G096390|SOLYC11G012930|SOLYC10G078270
45893	0.0052942	0.039999	positive regulation of transcription, DNA-templated	SOLYC10G005080|SOLYC05G052050|SOLYC04G071770|SOLYC05G053380|SOLYC09G097960|SOLYC03G093550|SOLYC02G093590|SOLYC03G096780|SOLYC02G070390|SOLYC07G063420|SOLYC03G026270|SOLYC03G007370|SOLYC11G012980|SOLYC04G080490|SOLYC08G081500|SOLYC01G079480|SOLYC09G065180|SOLYC06G053610|SOLYC10G005550|SOLYC06G072990|SOLYC07G053590|SOLYC09G097970|SOLYC03G093540|SOLYC11G067170|SOLYC03G096770|SOLYC08G079270|SOLYC03G0…
10114	0.0054044	0.040496	response to red light	SOLYC12G009200|SOLYC04G009980|SOLYC03G034220|SOLYC03G005780|SOLYC03G005760|SOLYC09G082700|SOLYC05G055020|SOLYC01G096120|SOLYC02G070390|SOLYC10G080500|SOLYC02G085950|SOLYC03G007370|SOLYC03G081240|SOLYC12G006140|SOLYC11G005190|SOLYC03G005770|SOLYC05G007830|SOLYC03G113720|SOLYC08G061130|SOLYC06G063370|SOLYC09G082690|SOLYC09G014520|SOLYC06G066820|SOLYC09G092600|SOLYC02G063150
45730	0.0054975	0.040842	respiratory burst	SOLYC01G007010|SOLYC01G007000|SOLYC01G105070|SOLYC01G007020
9686	0.005501	0.040842	gibberellin biosynthetic process	SOLYC08G065420|SOLYC00G050430|SOLYC01G096120|SOLYC06G066820|SOLYC03G124110|SOLYC02G091690|SOLYC03G026280|SOLYC03G026270|SOLYC04G014260|SOLYC04G074990
10358	0.0055241	0.040842	leaf shaping	SOLYC04G007000|SOLYC04G056620|SOLYC09G010230|SOLYC05G009790|SOLYC08G013700|SOLYC07G006900|SOLYC04G007690|SOLYC01G068410
34059	0.0058628	0.042759	response to anoxia	SOLYC09G075420|SOLYC09G009970|SOLYC01G079470|SOLYC10G076510|SOLYC02G077240|SOLYC06G084450
9863	0.0061743	0.044271	salicylic acid mediated signaling pathway	SOLYC01G009160|SOLYC11G012980|SOLYC01G066910|SOLYC01G109390|SOLYC06G053480|SOLYC05G016060|SOLYC01G107390|SOLYC02G036480|SOLYC05G016690|SOLYC03G095770|SOLYC09G015770|SOLYC01G006320|SOLYC07G045430|SOLYC03G121900|SOLYC02G062550|SOLYC07G065110
60560	0.0061751	0.044271	developmental growth involved in morphogenesis	SOLYC06G005980|SOLYC06G053780|SOLYC04G009980|SOLYC09G025230|SOLYC03G113890|SOLYC06G060830|SOLYC04G015620|SOLYC04G005620|SOLYC06G066650|SOLYC09G082060|SOLYC10G080500|SOLYC01G100490|SOLYC04G017720|SOLYC06G082460|SOLYC04G007690|SOLYC01G005370|SOLYC06G075580|SOLYC11G011210|SOLYC02G078250|SOLYC06G051750|SOLYC04G015610|SOLYC06G072550|SOLYC12G005310|SOLYC06G076750|SOLYC06G007910|SOLYC12G056260|SOLYC08G0…
52033	0.0063129	0.044271	pathogen-associated molecular pattern dependent induction by symbiont of host innate immune response	SOLYC01G095250|SOLYC09G005000|SOLYC10G078890|SOLYC05G050130|SOLYC01G095310
33306	0.0064106	0.044387	phytol metabolic process	SOLYC08G007180|SOLYC01G098110|SOLYC08G077880
2215	0.0064106	0.044387	defense response to nematode	SOLYC01G060020|SOLYC11G072920|SOLYC01G059980
1900384	0.0064106	0.044387	regulation of flavonol biosynthetic process	SOLYC06G009710|SOLYC02G081340|SOLYC01G111500
9741	0.0067685	0.046747	response to brassinosteroid	SOLYC04G007000|SOLYC10G006870|SOLYC04G005620|SOLYC03G097440|SOLYC03G093110|SOLYC09G075330|SOLYC04G074440|SOLYC10G054910|SOLYC03G093130|SOLYC09G010230|SOLYC04G017720|SOLYC02G089350|SOLYC05G009790|SOLYC08G013700|SOLYC05G007790|SOLYC11G011210|SOLYC05G007870|SOLYC02G078250|SOLYC04G074450|SOLYC06G072550|SOLYC06G072530|SOLYC06G007910|SOLYC06G072670|SOLYC03G093120|SOLYC09G010200|SOLYC02G067190|SOLYC03G0…
41	0.0071096	0.048734	transition metal ion transport	SOLYC03G007770|SOLYC10G084980|SOLYC06G005620|SOLYC06G050980|SOLYC11G007200|SOLYC01G094890|SOLYC12G006530|SOLYC03G116900|SOLYC05G052470|SOLYC09G074230|SOLYC02G091070|SOLYC01G100490|SOLYC02G081600|SOLYC09G014870|SOLYC12G100300|SOLYC07G043230|SOLYC11G012700|SOLYC01G006150|SOLYC02G069200
90333	0.0072774	0.049759	regulation of stomatal closure	SOLYC12G006140|SOLYC01G058360|SOLYC10G024360|SOLYC09G005220|SOLYC01G096720|SOLYC02G070530|SOLYC01G096730|SOLYC01G096740
