# Supplementary material for: Transcriptomic analysis at organ and time scale reveals gene regulatory networks controlling the sulfate starvation response of Solanum lycopersicum
Source: BMC Plant Biol. 2020 Aug 24;20:385. doi: 10.1186/s12870-020-02590-2 (PMC7444261; doi:10.1186/s12870-020-02590-2)
Supplement: Supplementary file 2 — Additional file 2: Table S1. Normalized RNA-seq data in transcripts per million (TPM) scale. Table S2. Differentially expressed genes between sulfate-starved and control tomato plants at 2, 3 and 4 weeks after sowing. Differential expression analysis was performed in roots and leaves using the sleuth R package (q-value< 0.05 and absolute log2 FC > 1). Table S3. List of genes validated by qPCR indicating whether the sulfate regulation was previously reported in Arabidopsis. Table S4. List of Arabidopsis and tomato sulfate-responsive orthologous genes. Table S5. Enriched GO terms for orthologous sulfate-responsive genes in Arabidopsis, tomato, or shared in both species. Table S6. Genes exclusively regulated by sulfate and time in roots. Multifactorial analysis was performed using the sleuth R package (q-value< 0.05 and log2 FC > 1 in at least one level of each factor). Table S7. Genes exclusively regulated by sulfate and time in leaves. Multifactorial analysis was performed using the sleuth R package (q-value< 0.05 and log2 FC > 1 in at least one level of each factor). Table S8. Enriched GO terms for genes of root clusters. Only significant GO terms (adjusted p-value < 0.05) within the category of biological process are included in this table. Table S9. Enriched GO terms for genes of leaf clusters. Only significant GO terms (adjusted p-value < 0.05) within the category of biological process are included in this table. Table S10. List of TF-target interactions and nodes annotation of the root regulatory network. Table S11. Summary of the transcription factors of root and leaf gene regulatory networks. Table S12. List of TF-target interactions and nodes annotation of the leaf regulatory network. Table S13. Enriched GO terms for target genes of the TFs Myb (Solyc11g071300), TCP21 (Solyc03g006800) and EIL3 (Solyc01g006650). Table S14. List of predicted targets for SLIM1 (AT1G73730) TF and EIL3 (Solyc01g006650) according to PlantRegMap derived from literature, high-through [file 12870_2020_2590_MOESM2_ESM.zip › Table S6.xlsx]

## Sheet: Sulfate and Time
Genes regulated by sulfate and time factors (qvalue<0.05 and log2FC >1)
ID	DESCRIPTION	CLUSTER
Solyc01g090970.3.1	14 kDa proline-rich protein DC2.15 (AHRD V3.3 *** A0A151QNX1_CAJCA)	1
Solyc08g078870.2.1	14 kDa proline-rich protein DC2.15, putative (AHRD V3.3 *** B9RD76_RICCO)	1
Solyc11g010470.2.1	14-3-3 protein 1	1
Solyc06g060070.3.1	1-aminocyclopropane-1-carboxylate oxidase (AHRD V3.3 *** A0A0G3FFL2_FICCA)	1
Solyc12g005940.2.1	1-aminocyclopropane-1-carboxylate oxidase 1 (AHRD V3.3 *** ACCO1_SOLLC)	1
Solyc07g026650.3.1	1-aminocyclopropane-1-carboxylate oxidase 5	1
Solyc11g045520.2.1	1-AMINOCYCLOPROPANE-1-CARBOXYLATE OXIDASE-like protein	1
Solyc03g043890.3.1	1-aminocyclopropane-1-carboxylate synthase	1
Solyc02g091990.3.1	1-aminocyclopropane-1-carboxylate synthase 3	1
Solyc05g052660.1.1	1-deoxy-D-xylulose 5-phosphate reductoisomerase, chloroplastic (AHRD V3.3 --* DXR_ORYSJ)	1
Solyc12g005570.2.1	1D-myo-inositol 2-amino-2-deoxy-alpha-D-glucopyranoside ligase (AHRD V3.3 *** A0A0B0PDZ2_GOSAR)	1
Solyc01g087880.3.1	2,3-bisphosphoglycerate-dependent phosphoglycerate mutase (AHRD V3.3 *** A0A0B0Q2A1_GOSAR)	1
Solyc10g008170.3.1	26S proteasome regulatory subunit (AHRD V3.3 *-* I0YWJ7_COCSC)	1
Solyc03g113130.3.1	2-aminoethanethiol dioxygenase (AHRD V3.3 *** A0A0B0PVN9_GOSAR)	1
Solyc11g007900.2.1	2-oxoglutarate (2OG) and Fe(II)-dependent oxygenase superfamily protein (AHRD V3.3 *-* AT2G36690.2)	1
Solyc09g089760.1.1	2-oxoglutarate (2OG) and Fe(II)-dependent oxygenase superfamily protein (AHRD V3.3 *** AT1G06620.1)	1
Solyc09g089800.2.1	2-oxoglutarate (2OG) and Fe(II)-dependent oxygenase superfamily protein (AHRD V3.3 *** AT1G06620.1)	1
Solyc06g068270.3.1	2-oxoglutarate (2OG) and Fe(II)-dependent oxygenase superfamily protein (AHRD V3.3 *** AT1G49390.1)	1
Solyc11g072110.2.1	2-oxoglutarate (2OG) and Fe(II)-dependent oxygenase superfamily protein (AHRD V3.3 *** AT1G55290.1)	1
Solyc02g093070.3.1	2-oxoglutarate (2OG) and Fe(II)-dependent oxygenase superfamily protein (AHRD V3.3 *** AT3G50210.4)	1
Solyc02g070080.3.1	2-oxoglutarate (2OG) and Fe(II)-dependent oxygenase superfamily protein (AHRD V3.3 *** AT4G10500.1)	1
Solyc06g083910.3.1	2-oxoglutarate (2OG) and Fe(II)-dependent oxygenase superfamily protein (AHRD V3.3 *** AT4G10500.1)	1
Solyc03g116260.3.1	2-oxoglutarate and Fe(II)-dependent oxygenase superfamily protein, putative (AHRD V3.3 *** A0A061FWB6_THECC)	1
Solyc01g090610.3.1	2-oxoglutarate-dependent dioxygenase (AHRD V3.3 *** A0A061G9S7_THECC)	1
Solyc06g067870.3.1	2-oxoglutarate-dependent dioxygenase (AHRD V3.3 *** H9AY17_SALMI)	1
Solyc04g053055.1.1	2-oxoglutarate-dependent dioxygenase-related family protein (AHRD V3.3 *** B9GL08_POPTR)	1
Solyc08g080140.3.1	3,5-epimerase/4-reductase (AHRD V3.3 *** I3SMF8_MEDTR)	1
Solyc01g108800.3.1	3-hydroxyisobutyryl-CoA hydrolase-like protein (AHRD V3.3 *** A0A072TKX0_MEDTR)	1
Solyc07g043690.2.1	3-hydroxyisobutyryl-CoA hydrolase-like protein (AHRD V3.3 *** A0A072V5U1_MEDTR)	1
Solyc07g044720.2.1	3-hydroxyisobutyryl-CoA hydrolase-like protein (AHRD V3.3 *** A0A072V5U1_MEDTR)	1
Solyc07g044730.3.1	3-hydroxyisobutyryl-CoA hydrolase-like protein (AHRD V3.3 *** A0A072V5U1_MEDTR)	1
Solyc08g006560.3.1	3-ketoacyl-acyl carrier protein synthase III (AHRD V3.3 *** AT1G62640.2)	1
Solyc01g005320.2.1	3-oxo-5-alpha-steroid 4-dehydrogenase (AHRD V3.3 *** G7ZZ33_MEDTR)	1
Solyc01g090180.3.1	4,5-dioxygenase-like protein (AHRD V3.3 *** A0A0G2UQU6_9CARY)	1
Solyc04g074900.3.1	40S ribosomal protein S21 (AHRD V3.3 *** K4BU28_SOLLC)	1
Solyc09g065330.3.1	40S ribosomal protein S24 (AHRD V3.3 *** K4CAS8_SOLLC)	1
Solyc03g114100.1.1	4-coumarate:CoA ligase 1 (AHRD V3.3 --* AT1G51680.3)	1
Solyc03g031780.3.1	50S ribosomal protein L2, chloroplastic (AHRD V3.3 --* RK2_ILLOL)	1
Solyc11g071320.2.1	50S ribosomal protein L27 (AHRD V3.3 *** W9QGR1_9ROSA)	1
Solyc10g084610.3.1	60S ribosomal protein L23a (AHRD V3.3 *** RL23A_DAUCA)	1
Solyc10g085480.2.1	60S ribosomal protein L24 (AHRD V3.3 *** RL24_PRUAV)	1
Solyc03g007130.3.1	65-kDa microtubule-associated 3-like protein (AHRD V3.3 *** A0A0B0NAV0_GOSAR)	1
Solyc00g233480.1.1	ABC transporter (AHRD V3.3 *-* H1A8M9_DIOKA)	1
Solyc06g009280.1.1	ABC transporter B family protein (AHRD V3.3 *** G7IBR0_MEDTR)	1
Solyc11g067300.2.1	ABC transporter B family protein (AHRD V3.3 *** G7IBR0_MEDTR)	1
Solyc11g067310.2.1	ABC transporter B family protein (AHRD V3.3 *** G7IBR0_MEDTR)	1
Solyc05g013890.2.1	ABC transporter B family protein (AHRD V3.3 *** G7JF16_MEDTR)	1
Solyc05g056470.1.1	ABC transporter family protein (AHRD V3.3 *** B9H498_POPTR)	1
Solyc08g081890.3.1	ABC transporter family protein (AHRD V3.3 *** U5FPJ5_POPTR)	1
Solyc03g007690.1.1	ABC transporter family protein (AHRD V3.3 *** U5FQ57_POPTR)	1
Solyc05g051530.3.1	ABC transporter G family member (AHRD V3.3 *** A0A0K9NWI5_ZOSMR)	1
Solyc06g072100.2.1	ABC transporter G family member (AHRD V3.3 *** A0A0K9NYG1_ZOSMR)	1
Solyc05g053180.3.1	ABC-2 and Plant PDR ABC-type transporter family protein (AHRD V3.3 --* AT4G15233.6)	1
Solyc08g016565.1.1	ABC-2 type transporter family protein isoform 2 (AHRD V3.3 --* A0A061GX61_THECC)	1
Solyc12g007160.2.1	ABIL1-like protein (AHRD V3.3 *** B7FL53_MEDTR)	1
Solyc09g009490.3.1	Abscisic acid insensitive (AHRD V3.3 *** B3U2B5_CUCSA)	1
Solyc05g052420.2.1	Abscisic acid receptor (AHRD V3.3 *** G7JKP6_MEDTR)	1
Solyc06g059880.3.1	Acetolactate synthase	1
Solyc09g090600.3.1	Acid phosphatase 1 (AHRD V3.3 *** A0A0B2QYK4_GLYSO)	1
Solyc08g066530.3.1	Acid phosphatase 1 (AHRD V3.3 *** W9S6E0_9ROSA)	1
Solyc03g121100.3.1	Acid phosphatase-like protein 1 (AHRD V3.3 *** V9MHL3_9ROSA)	1
Solyc06g062390.3.1	Acid phosphatase-like protein 1 (AHRD V3.3 *** V9MHL3_9ROSA)	1
Solyc03g007825.1.1	Acidic endochitinase (AHRD V3.3 *** CHIA_ARATH)	1
Solyc05g014080.2.1	ACT domain-containing family protein (AHRD V3.3 *-* B9H7L7_POPTR)	1
Solyc10g080500.2.1	actin	1
Solyc04g071260.3.1	Actin (AHRD V3.3 *** ACT_GOSHI)	1
Solyc05g054480.3.1	Actin (AHRD V3.3 *** ACT1_TOBAC)	1
Solyc02g087580.3.1	Actin cross-linking (AHRD V3.3 *** A0A103Y4S4_CYNCS)	1
Solyc01g111380.3.1	Actin-depolymerizing factor (AHRD V3.3 *** A0A151TUH5_CAJCA)	1
Solyc09g090550.3.1	Actin-related protein 2/3 complex subunit 2 (AHRD V3.3 *** A0A061EMV9_THECC)	1
Solyc01g088570.3.1	Acyl carrier protein (AHRD V3.3 *** K4AYP7_SOLLC)	1
Solyc04g015370.3.1	Acyl carrier protein (AHRD V3.3 *** K4BQ40_SOLLC)	1
Solyc11g069180.2.1	Acyl-CoA dehydrogenase (AHRD V3.3 *** G7JQF7_MEDTR)	1
Solyc05g025890.2.1	Acyl-CoA N-acyltransferases (NAT) superfamily protein (AHRD V3.3 *** AT2G06025.6)	1
Solyc03g116860.3.1	Acyl-CoA N-acyltransferases superfamily protein (AHRD V3.3 *** A0A061G857_THECC)	1
Solyc08g075690.3.1	Acyl-CoA-binding protein (AHRD V3.3 *** K7WVA0_SOLTU)	1
Solyc08g067160.3.1	Acyl-protein thioesterase 2 (AHRD V3.3 *** A0A061GQK2_THECC)	1
Solyc07g043700.2.1	Acylsugar acyltransferase 3 (AHRD V3.3 *** ASAT3_SOLLC)	1
Solyc11g067290.1.1	Acylsugar acyltransferase 3 (AHRD V3.3 *** ASAT3_SOLLC)	1
Solyc11g067330.1.1	Acylsugar acyltransferase 3 (AHRD V3.3 *** ASAT3_SOLLC)	1
Solyc11g067340.1.1	Acylsugar acyltransferase 3 (AHRD V3.3 *** ASAT3_SOLLC)	1
Solyc09g011670.3.1	Adenine nucleotide alpha hydrolases-like superfamily protein (AHRD V3.3 *** AT3G53990.1)	1
Solyc01g100370.3.1	Adenine nucleotide alpha hydrolases-like superfamily protein (AHRD V3.3 *** AT3G62550.1)	1
Solyc03g114820.3.1	Adenine nucleotide alpha hydrolases-like superfamily protein, putative (AHRD V3.3 *** A0A061FX93_THECC)	1
Solyc05g012000.3.1	Adenine nucleotide alpha hydrolases-like superfamily protein, putative (AHRD V3.3 *** A0A061FX93_THECC)	1
Solyc09g007940.3.1	Adenosine kinase, putative (AHRD V3.3 *** B9T0A9_RICCO)	1
Solyc01g109580.3.1	Adenylyl cyclase-associated protein (AHRD V3.3 *** K4B3H1_SOLLC)	1
Solyc07g006020.3.1	ADIPOR-like receptor (AHRD V3.3 *** W9QY38_9ROSA)	1
Solyc04g054310.3.1	Alanine-glyoxylate aminotransferase, putative (AHRD V3.3 *** B9T1D1_RICCO)	1
Solyc06g066100.3.1	Alba DNA/RNA-binding protein (AHRD V3.3 *** AT2G34160.1)	1
Solyc04g082170.3.1	alcohol dehydrogenase	1
Solyc06g059740.3.1	Alcohol dehydrogenase (AHRD V3.3 *** ADH_MALDO)	1
Solyc11g010990.2.1	Alcohol dehydrogenase, C-terminal (AHRD V3.3 *** A0A103YGD7_CYNCS)	1
Solyc08g083280.3.1	Alcohol dehydrogenase, putative (AHRD V3.3 *** B9RYV6_RICCO)	1
Solyc02g087770.3.1	Aldose 1-epimerase (AHRD V3.3 *** K4BBT3_SOLLC)	1
Solyc03g113030.3.1	Aldose 1-epimerase (AHRD V3.3 *** K4BKF6_SOLLC)	1
Solyc07g065980.3.1	alkaline alpha-galactosidase seed imbibition protein	1
Solyc06g059990.3.1	Alkyl transferase (AHRD V3.3 *** K7W9N9_SOLLC)	1
Solyc03g120950.3.1	alpha/beta-Hydrolases superfamily protein (AHRD V3.3 --* AT2G44970.3)	1
Solyc06g035980.3.1	alpha/beta-Hydrolases superfamily protein (AHRD V3.3 --* AT3G11620.9)	1
Solyc06g074340.3.1	alpha/beta-Hydrolases superfamily protein (AHRD V3.3 *** AT1G08310.1)	1
Solyc05g056000.3.1	alpha/beta-Hydrolases superfamily protein (AHRD V3.3 *** AT5G19290.1)	1
Solyc08g082135.1.1	alpha/beta-Hydrolases superfamily protein (AHRD V3.3 *** AT5G41850.1)	1
Solyc02g065740.3.1	Alpha-1,4-glucan-protein synthase [UDP-forming] (AHRD V3.3 *** UPTG_PEA)	1
Solyc02g089170.3.1	Alpha-1,4-glucan-protein synthase [UDP-forming] 1 (AHRD V3.3 *** UPTG1_SOLTU)	1
Solyc04g008730.3.1	Alpha-galactosidase (AHRD V3.3 *** K4BP29_SOLLC)	1
Solyc04g007160.1.1	Alpha-glucosidase (AHRD V3.3 *-* Q9LEC9_SOLTU)	1
Solyc04g007150.3.1	Alpha-glucosidase (AHRD V3.3 *** Q9LEC9_SOLTU)	1
Solyc12g049250.2.1	alpha-L-arabinofuranosidase 1 (AHRD V3.3 --* AT3G10740.4)	1
Solyc06g082020.3.1	Alternative NAD(P)H dehydrogenase 1 (AHRD V3.3 --* A0A061GX18_THECC)	1
Solyc08g082950.3.1	aluminum activated malate transporter family protein (AHRD V3.3 *** AT4G00910.1)	1
Solyc03g005160.3.1	Amine oxidase (AHRD V3.3 *** K4BDU0_SOLLC)	1
Solyc09g075930.2.1	Amine oxidase (AHRD V3.3 *** K4CVH0_SOLLC)	1
Solyc10g048180.1.1	Amino acid transporter, putative (AHRD V3.3 *** B9SMC5_RICCO)	1
Solyc08g014610.3.1	Aminotransferase (AHRD V3.3 *** D2KZ08_WHEAT)	1
Solyc02g082870.3.1	AMP-dependent synthetase and ligase family protein (AHRD V3.3 *** AT2G17650.1)	1
Solyc07g043640.3.1	AMP-dependent synthetase and ligase family protein (AHRD V3.3 *** AT2G17650.1)	1
Solyc02g093850.3.1	Ankyrin repeat-containing protein, putative (AHRD V3.3 *** B9RBN5_RICCO)	1
Solyc05g055970.3.1	Ankyrin repeat-containing-like protein (AHRD V3.3 *-* A0A061FUD1_THECC)	1
Solyc01g097550.3.1	annexin 6	1
Solyc10g047240.2.1	annexin 9	1
Solyc04g007000.1.1	AP2/B3 transcription factor family protein (AHRD V3.3 *** AT1G25560.1)	1
Solyc05g009790.1.1	AP2/B3 transcription factor family protein (AHRD V3.3 *** AT1G25560.1)	1
Solyc02g021260.2.1	AP2/B3-like transcriptional factor family protein, putative (AHRD V3.3 *-* A0A061DGP3_THECC)	1
Solyc03g115780.2.1	APOLLO (AHRD V3.3 *** U5U5R8_9BRAS)	1
Solyc10g078495.1.1	Aquaporin SIP1-1 (AHRD V3.3 *-* W9R1G9_9ROSA)	1
Solyc10g011730.3.1	Arabinogalactan peptide 20 (AHRD V3.3 *** AGP20_ARATH)	1
Solyc01g095520.3.1	Arabinogalactan peptide-like protein (AHRD V3.3 *** G7J699_MEDTR)	1
Solyc04g074730.1.1	Arabinogalactan-protein (AHRD V3.3 *** Q40380_NICAL)	1
Solyc10g006850.3.1	Arf GTPase activating protein (AHRD V3.3 *** A0A103YJY6_CYNCS)	1
Solyc12g006790.2.1	Argonaute10b	1
Solyc01g080750.3.1	ARM repeat superfamily protein (AHRD V3.3 *** A0A061ENA2_THECC)	1
Solyc03g033510.3.1	Armadillo repeat only (AHRD V3.3 *** W0TQK6_ACAMN)	1
Solyc08g068330.3.1	Aspartate aminotransferase (AHRD V3.3 *** K4CM57_SOLLC)	1
Solyc07g032740.3.1	Aspartate aminotransferase (AHRD V3.3 *** M1B9T8_SOLTU)	1
Solyc04g076190.1.1	Aspartic proteinase nepenthesin-1 (AHRD V3.3 *** W9S5L1_9ROSA)	1
Solyc01g096450.3.1	Aspartic proteinase nepenthesin-1-like protein (AHRD V3.3 *** T2DNA5_PHAVU)	1
Solyc06g072810.3.1	aspartic/glutamic acid-rich protein (AHRD V3.3 *-* AT5G17160.1)	1
Solyc02g090410.3.1	ASYMMETRIC LEAVES 2-like 1 (AHRD V3.3 *** A0A061DMY0_THECC)	1
Solyc08g007560.2.1	AT hook motif DNA-binding family protein (AHRD V3.3 *** A0A072TPA5_MEDTR)	1
Solyc04g082290.3.1	At1g76250 (AHRD V3.3 *-* Q8GX25_ARATH)	1
Solyc07g032250.3.1	AT4G29520-like protein (AHRD V3.3 *** A0A097PSU3_SOLLC)	1
Solyc06g053700.1.1	ATBET12, putative (AHRD V3.3 *** B9STJ3_RICCO)	1
Solyc09g014490.3.1	ATP binding protein, putative (AHRD V3.3 *** B9SLM8_RICCO)	1
Solyc01g094230.3.1	ATP synthase subunit c, chloroplastic (AHRD V3.3 --* ATPH_CHAGL)	1
Solyc11g072450.2.1	ATP synthase subunit d, mitochondrial (AHRD V3.3 *** A0A0B2NZE9_GLYSO)	1
Solyc12g099260.2.1	ATP-citrate synthase, putative (AHRD V3.3 *** B9RZR0_RICCO)	1
Solyc06g060860.2.1	ATP-dependent caseinolytic protease/crotonase family protein (AHRD V3.3 *** A0A061G4B1_THECC)	1
Solyc01g009770.3.1	ATP-dependent RNA helicase (AHRD V3.3 *** AT2G33510.1)	1
Solyc11g012090.2.1	Autophagy-related protein 9 (AHRD V3.3 *** A0A1D1ZI98_9ARAE)	1
Solyc06g072940.2.1	auxin canalization protein (DUF828) (AHRD V3.3 *-* AT5G57770.1)	1
Solyc07g006320.3.1	auxin canalization protein (DUF828) (AHRD V3.3 *** AT5G57770.1)	1
Solyc04g056620.2.1	Auxin Efflux Facilitator 10	1
Solyc09g083280.3.1	auxin-regulated IAA1	1
Solyc09g083290.3.1	auxin-regulated IAA14	1
Solyc06g084070.3.1	auxin-regulated IAA2	1
Solyc06g053830.3.1	auxin-regulated IAA7	1
Solyc12g005310.2.1	Auxin-responsive GH3 family protein (AHRD V3.3 *** AT5G54510.1)	1
Solyc02g067580.3.1	B12D (AHRD V3.3 *** D2XQY6_WOLAR)	1
Solyc02g087330.3.1	B12D (AHRD V3.3 *** D2XQY6_WOLAR)	1
Solyc04g079125.1.1	B3 domain-containing protein (AHRD V3.3 *** A0A0B2P5H6_GLYSO)	1
Solyc09g010230.2.1	B3 domain-containing protein family (AHRD V3.3 *** A0A151U3H1_CAJCA)	1
Solyc02g065350.3.1	B3 domain-containing transcription factor VRN1 (AHRD V3.3 *** A0A0B2Q684_GLYSO)	1
Solyc02g093610.3.1	BAG family molecular chaperone regulator 2 (AHRD V3.3 *** A0A0B0PLU4_GOSAR)	1
Solyc10g047540.2.1	Basic helix loop helix protein, putative (AHRD V3.3 *-* A0A072TTF3_MEDTR)	1
Solyc11g010620.2.1	Basic helix loop helix protein, putative (AHRD V3.3 *** A0A072TTF3_MEDTR)	1
Solyc12g005820.2.1	basic helix-loop-helix (bHLH) DNA-binding superfamily protein (AHRD V3.3 --* AT1G27660.1)	1
Solyc07g052460.3.1	basic helix-loop-helix (bHLH) DNA-binding superfamily protein (AHRD V3.3 --* AT1G31050.7)	1
Solyc03g031450.3.1	basic helix-loop-helix (bHLH) DNA-binding superfamily protein (AHRD V3.3 *-* AT1G61660.7)	1
Solyc02g091440.2.1	basic helix-loop-helix (bHLH) DNA-binding superfamily protein (AHRD V3.3 *-* AT2G14760.1)	1
Solyc04g074810.3.1	basic helix-loop-helix (bHLH) DNA-binding superfamily protein (AHRD V3.3 *** AT1G72210.1)	1
Solyc04g077960.1.1	basic helix-loop-helix (bHLH) DNA-binding superfamily protein (AHRD V3.3 *** AT2G14760.1)	1
Solyc02g091800.3.1	basic helix-loop-helix (bHLH) DNA-binding superfamily protein (AHRD V3.3 *** AT4G37850.2)	1
Solyc12g088130.2.1	basic helix-loop-helix (bHLH) DNA-binding superfamily protein (AHRD V3.3 *** AT5G10570.1)	1
Solyc03g113560.3.1	basic helix-loop-helix (bHLH) DNA-binding superfamily protein (AHRD V3.3 *** AT5G62610.2)	1
Solyc01g108170.3.1	BEST plant protein match is: (TAIR:plant.1) protein, putative (AHRD V3.3 *** G7JLA4_MEDTR)	1
Solyc02g090720.3.1	BEST plant protein match is: (TAIR:plant.1) protein, putative (AHRD V3.3 *** G7K7Z5_MEDTR)	1
Solyc09g089630.3.1	Bet1-like SNARE protein 1-1 (AHRD V3.3 *** I3S539_MEDTR)	1
Solyc03g093390.3.1	beta expansin precursor 2	1
Solyc01g059980.3.1	Beta-1,3-glucanase (AHRD V3.3 *** G9G7S0_HEVBR)	1
Solyc08g077530.3.1	Beta-amylase (AHRD V3.3 *** K4CNB2_SOLLC)	1
Solyc04g072850.3.1	Beta-D-xylosidase (AHRD V3.3 *** H1AC33_SOLLC)	1
Solyc01g079570.3.1	Beta-D-xylosidase family protein (AHRD V3.3 *** B9HWX2_POPTR)	1
Solyc01g090810.4.1	beta-expansin precursor	1
Solyc04g080840.2.1	Beta-galactosidase (AHRD V3.3 *** B9R812_RICCO)	1
Solyc06g062580.3.1	Beta-galactosidase (AHRD V3.3 *** BGAL_SOLLC)	1
Solyc11g069270.2.1	Beta-galactosidase (AHRD V3.3 *** E3UVW7_SOLLC)	1
Solyc03g019890.3.1	beta-galactosidase 7	1
Solyc06g073760.3.1	Beta-glucosidase (AHRD V3.3 *** A0A0B4PJM3_SOYBN)	1
Solyc11g071650.2.1	Beta-glucosidase (AHRD V3.3 *** A0A0B4PJM3_SOYBN)	1
Solyc10g045240.2.1	Beta-glucosidase (AHRD V3.3 *** L0ASF2_POPTO)	1
Solyc03g031730.3.1	Beta-glucosidase, putative (AHRD V3.3 *** B9RXP7_RICCO)	1
Solyc07g063880.3.1	Beta-glucosidase, putative (AHRD V3.3 *** B9SY45_RICCO)	1
Solyc03g095980.3.1	bHLH transcription factor 021	1
Solyc03g097820.2.1	bHLH transcription factor 022	1
Solyc03g119390.3.1	bHLH transcription factor 026	1
Solyc04g005130.3.1	bHLH transcription factor 027	1
Solyc07g052670.3.1	bHLH transcription factor 053	1
Solyc12g010170.2.1	bHLH transcription factor 070	1
Solyc00g050430.3.1	bHLH transcription factor 073	1
Solyc02g091690.3.1	bHLH transcription factor 081	1
Solyc10g079050.2.1	BHLH transcription factor o95	1
Solyc03g005880.3.1	Bidirectional sugar transporter SWEET (AHRD V3.3 *** K4BE11_SOLLC)	1
Solyc08g078890.2.1	Bifunctional inhibitor/lipid-transfer protein/seed storage 2S albumin superfamily protein (AHRD V3.3 *-* AT1G62500.1)	1
Solyc07g043000.3.1	Bifunctional inhibitor/lipid-transfer protein/seed storage 2S albumin superfamily protein (AHRD V3.3 *-* AT3G22142.1)	1
Solyc08g078920.2.1	Bifunctional inhibitor/lipid-transfer protein/seed storage 2S albumin superfamily protein (AHRD V3.3 *** A0A061DW53_THECC)	1
Solyc08g079230.1.1	Bifunctional inhibitor/lipid-transfer protein/seed storage 2S albumin superfamily protein (AHRD V3.3 *** A0A061DW53_THECC)	1
Solyc08g078940.1.1	Bifunctional inhibitor/lipid-transfer protein/seed storage 2S albumin superfamily protein (AHRD V3.3 *** AT1G12100.1)	1
Solyc08g005960.2.1	Bifunctional inhibitor/lipid-transfer protein/seed storage 2S albumin superfamily protein (AHRD V3.3 *** AT2G45180.1)	1
Solyc08g078900.1.1	Bifunctional inhibitor/lipid-transfer protein/seed storage 2S albumin superfamily protein (AHRD V3.3 *** AT4G12490.1)	1
Solyc08g079190.1.1	Bifunctional inhibitor/lipid-transfer protein/seed storage 2S albumin superfamily protein (AHRD V3.3 *** AT4G12490.1)	1
Solyc08g079200.1.1	Bifunctional inhibitor/lipid-transfer protein/seed storage 2S albumin superfamily protein (AHRD V3.3 *** AT4G12490.1)	1
Solyc03g091000.1.1	Bifunctional inhibitor/lipid-transfer protein/seed storage 2S albumin superfamily protein (AHRD V3.3 *** AT4G12520.1)	1
Solyc03g091020.1.1	Bifunctional inhibitor/lipid-transfer protein/seed storage 2S albumin superfamily protein (AHRD V3.3 *** AT4G12520.1)	1
Solyc03g091030.1.1	Bifunctional inhibitor/lipid-transfer protein/seed storage 2S albumin superfamily protein (AHRD V3.3 *** AT4G12520.1)	1
Solyc03g093040.3.1	Bifunctional inhibitor/lipid-transfer protein/seed storage 2S albumin superfamily protein (AHRD V3.3 *** AT4G12520.1)	1
Solyc03g093070.1.1	Bifunctional inhibitor/lipid-transfer protein/seed storage 2S albumin superfamily protein (AHRD V3.3 *** AT4G12520.1)	1
Solyc08g078910.1.1	Bifunctional inhibitor/lipid-transfer protein/seed storage 2S albumin superfamily protein (AHRD V3.3 *** AT4G12520.1)	1
Solyc08g078930.1.1	Bifunctional inhibitor/lipid-transfer protein/seed storage 2S albumin superfamily protein (AHRD V3.3 *** AT4G12520.1)	1
Solyc03g121900.1.1	Bifunctional inhibitor/lipid-transfer protein/seed storage 2S albumin superfamily protein (AHRD V3.3 *** AT5G48490.1)	1
Solyc02g091980.2.1	blind-like7	1
Solyc07g008420.3.1	Blue copper (AHRD V3.3 *** A0A0B0N2W0_GOSAR)	1
Solyc02g094050.3.1	Blue copper protein (AHRD V3.3 *** A0A0B2QX32_GLYSO)	1
Solyc12g005710.2.1	Blue copper protein (AHRD V3.3 *** W9S2S3_9ROSA)	1
Solyc02g088390.3.1	Blue copper protein, putative (AHRD V3.3 *** B9T3T7_RICCO)	1
Solyc03g117560.3.1	Blue copper-like protein (AHRD V3.3 *** B8Y8A0_GOSHI)	1
Solyc11g013450.2.1	BnaA07g10860D protein (AHRD V3.3 *** A0A078EP73_BRANA)	1
Solyc12g088895.1.1	BnaA10g05150D protein (AHRD V3.3 *** A0A078EZZ4_BRANA)	1
Solyc01g006790.2.1	BnaAnng41820D protein (AHRD V3.3 *** A0A078K412_BRANA)	1
Solyc07g062810.3.1	Branched-chain-amino-acid aminotransferase-like protein (AHRD V3.3 *** I3SQ86_MEDTR)	1
Solyc06g071830.2.1	BTB/POZ and TAZ domain protein (AHRD V3.3 *** G7JMM8_MEDTR)	1
Solyc06g050860.3.1	BTB/POZ domain-containing protein (AHRD V3.3 *** AT3G56230.1)	1
Solyc10g078330.2.1	B-type cyclin	1
Solyc01g098080.3.1	BY-2 kinesin-like protein 5 (AHRD V3.3 *** Q9AVP5_TOBAC)	1
Solyc07g053450.3.1	BZIP family transcription factor (AHRD V3.3 *** A0A072VB17_MEDTR)	1
Solyc12g010800.2.1	BZIP family transcription factor (AHRD V3.3 *** G7ZUL8_MEDTR)	1
Solyc07g062710.3.1	BZIP family transcription factor (AHRD V3.3 *** G8A005_MEDTR)	1
Solyc08g061130.3.1	BZIP transcription factor (AHRD V3.3 *** L0MZN5_MALDO)	1
Solyc01g079480.3.1	BZIP transcription factor (AHRD V3.3 *** Q1HW69_CAPAN)	1
Solyc11g068370.2.1	bZIP transcription factor family protein (AHRD V3.3 *** AT1G08320.4)	1
Solyc02g084860.1.1	BZIP transcription factor family protein (AHRD V3.3 *** B9H4F3_POPTR)	1
Solyc02g092090.2.1	BZIP transcription factor family protein (AHRD V3.3 *** B9HFY8_POPTR)	1
Solyc10g080430.1.1	C2 calcium/lipid-binding and GRAM domain protein (AHRD V3.3 *** A0A072TGP1_MEDTR)	1
Solyc01g007170.3.1	C2 calcium/lipid-binding plant phosphoribosyltransferase family protein (AHRD V3.3 *** AT3G03680.1)	1
Solyc08g008020.1.1	C2 calcium/lipid-binding plant phosphoribosyltransferase family protein (AHRD V3.3 *** AT4G11610.2)	1
Solyc06g053420.3.1	C2 domain-containing protein / GRAM domain-containing protein (AHRD V3.3 *** AT3G59660.1)	1
Solyc03g121200.3.1	Caffeoyl-CoA O-methyltransferase (AHRD V3.3 --* A0A151QNQ1_CAJCA)	1
Solyc03g032220.3.1	Caffeoyl-CoA O-methyltransferase (AHRD V3.3 *** A2PZD5_IPONI)	1
Solyc02g093250.3.1	Caffeoyl-CoA O-methyltransferase (AHRD V3.3 *** CAMT_SOLTU)	1
Solyc02g072050.1.1	calcium/calcium/calmodulin-dependent Serine/Threonine-kinase (AHRD V3.3 *** AT2G47010.2)	1
Solyc12g089330.2.1	Calcium-dependent lipid-binding (CaLB domain) family protein (AHRD V3.3 *** AT1G20080.5)	1
Solyc08g080680.3.1	Calcium-dependent lipid-binding domain-containing protein (AHRD V3.3 *** A0A0K9PV75_ZOSMR)	1
Solyc10g081640.2.1	Calcium-dependent protein kinase (AHRD V3.3 *** H6UM43_TOBAC)	1
Solyc10g079300.2.1	Calcium-transporting ATPase (AHRD V3.3 *** M1AEH1_SOLTU)	1
Solyc04g005720.3.1	Caleosin-related family protein (AHRD V3.3 *** AT1G70680.1)	1
Solyc03g114420.1.1	Calmodulin, putative (AHRD V3.3 *** B9RLA1_RICCO)	1
Solyc03g005240.2.1	Calmodulin, putative (AHRD V3.3 *** B9RTI5_RICCO)	1
Solyc01g044420.3.1	calmodulin-binding family protein (AHRD V3.3 *** AT3G13600.2)	1
Solyc10g080640.2.1	calmodulin-binding family protein (AHRD V3.3 *** AT3G13600.2)	1
Solyc01g102330.3.1	Carbohydrate esterase plant-like protein (AHRD V3.3 *** G7J707_MEDTR)	1
Solyc12g057020.2.1	Carbohydrate esterase plant-like protein (AHRD V3.3 *** G7J707_MEDTR)	1
Solyc12g088640.2.1	Carbohydrate esterase plant-like protein (AHRD V3.3 *** G7J707_MEDTR)	1
Solyc11g012580.2.1	Carbohydrate-binding X8 domain superfamily protein (AHRD V3.3 *** A0A061GP73_THECC)	1
Solyc01g080990.3.1	Carboxyl methyltransferase (AHRD V3.3 *** Q70T29_BIXOR)	1
Solyc01g081570.3.1	carboxyl-terminal peptidase (DUF239) (AHRD V3.3 *** AT2G44210.1)	1
Solyc05g006455.1.1	Carboxypeptidase (AHRD V3.3 *-* K4BWH2_SOLLC)	1
Solyc01g104850.3.1	Carboxypeptidase (AHRD V3.3 *** K4B257_SOLLC)	1
Solyc02g014830.3.1	Carboxypeptidase (AHRD V3.3 *** K4B4T2_SOLLC)	1
Solyc06g083030.3.1	Carboxypeptidase (AHRD V3.3 *** K4CAF8_SOLLC)	1
Solyc11g066520.2.1	Carboxypeptidase (AHRD V3.3 *** K4D9Q9_SOLLC)	1
Solyc02g088820.3.1	Carboxypeptidase (AHRD V3.3 *** M0ZM60_SOLTU)	1
Solyc03g007820.3.1	casein kinase I-like 3 (AHRD V3.3 --* AT4G28880.4)	1
Solyc01g067330.3.1	CASP-like protein (AHRD V3.3 *** K4AWY2_SOLLC)	1
Solyc02g067190.3.1	CASP-like protein (AHRD V3.3 *** K4B751_SOLLC)	1
Solyc03g120870.3.1	CASP-like protein (AHRD V3.3 *** K4BMN6_SOLLC)	1
Solyc05g007790.3.1	CASP-like protein (AHRD V3.3 *** K4BWV4_SOLLC)	1
Solyc06g072530.3.1	CASP-like protein (AHRD V3.3 *** K4C8X3_SOLLC)	1
Solyc09g010200.3.1	CASP-like protein (AHRD V3.3 *** K4CR48_SOLLC)	1
Solyc12g017350.2.1	Cation diffusion facilitator 9	1
Solyc10g005500.3.1	Cation efflux family protein (AHRD V3.3 *** AT1G16310.1)	1
Solyc08g078880.3.1	Cation/H(+) antiporter 15 (AHRD V3.3 *** W9QLT0_9ROSA)	1
Solyc08g077810.2.1	Cationic amino acid transporter, putative (AHRD V3.3 *-* A0A061G4V0_THECC)	1
Solyc08g077823.1.1	Cationic amino acid transporter, putative (AHRD V3.3 *** A0A061G4V0_THECC)	1
Solyc01g106630.2.1	CBL-interacting protein kinase 23 (AHRD V3.3 --* AT1G30270.3)	1
Solyc04g080510.3.1	CBS domain protein (AHRD V3.3 *** B4G1D2_MAIZE)	1
Solyc03g006470.3.1	CBS domain-containing protein (AHRD V3.3 *** A0A061GEK1_THECC)	1
Solyc09g018750.3.1	CBS domain-containing protein (AHRD V3.3 *** A0T1V6_PLESU)	1
Solyc07g065500.2.1	CCAAT-binding transcription factor	1
Solyc03g096870.3.1	cell division control 20-1	1
Solyc06g076860.3.1	cell division control 6 (AHRD V3.3 *** AT2G29680.2)	1
Solyc07g005840.2.1	Cellulose synthase (AHRD V3.3 *** M1ARZ5_SOLTU)	1
Solyc09g072820.3.1	Cellulose synthase (AHRD V3.3 *** M5VVD4_PRUPE)	1
Solyc02g072240.3.1	cellulose synthase family protein (AHRD V3.3 *** AT4G18780.1)	1
Solyc12g015770.2.1	Cellulose synthase, putative (AHRD V3.3 *** B9S9W0_RICCO)	1
Solyc11g066820.2.1	Cellulose synthase-like protein (AHRD V3.3 *** L0ATP8_POPTO)	1
Solyc09g010090.4.1	cell-wall invertase	1
Solyc10g083300.2.1	cell-wall invertase	1
Solyc07g054400.2.1	Centromere protein S (AHRD V3.3 *-* W9S2H7_9ROSA)	1
Solyc02g062170.3.1	Chalcone-flavanone isomerase family protein (AHRD V3.3 *** AT5G66230.1)	1
Solyc10g086570.3.1	Chaperone DnaJ (AHRD V3.3 *** A0A0B0NPS3_GOSAR)	1
Solyc04g063390.2.1	Chaperone protein dnaJ, putative (AHRD V3.3 *** B9S2N8_RICCO)	1
Solyc07g065970.1.1	Chaperone protein DNAj, putative (AHRD V3.3 *** B9SXA3_RICCO)	1
Solyc04g072000.3.1	Chitinase (AHRD V3.3 *** A0A1B1HY32_9APIA)	1
Solyc06g053380.3.1	Chitinase (AHRD V3.3 *** A0A1B1HY32_9APIA)	1
Solyc10g055800.2.1	Chitinase (AHRD V3.3 *** B9VRK7_CAPAN)	1
Solyc10g055810.2.1	chitinase Z15140	1
Solyc07g005100.3.1	Chitinase/lysozyme (AHRD V3.3 *** Q43591_TOBAC)	1
Solyc04g082640.3.1	Chloroplast inner membrane localized protein (AHRD V3.3 *** Q9C7S3_ARATH)	1
Solyc12g042930.2.1	choice-of-anchor C domain protein, putative (Protein of unknown function, DUF642) (AHRD V3.3 *** AT4G32460.2)	1
Solyc07g008300.2.1	Choline monooxygenase (AHRD V3.3 *** D2DEK9_LYCBA)	1
Solyc06g051300.3.1	Chromosome transmission fidelity protein 8 (AHRD V3.3 *** A0A1D1XTK7_9ARAE)	1
Solyc06g068440.3.1	cinnamoyl-CoA reductase	1
Solyc08g014360.2.1	Cinnamyl alcohol dehydrogenase (AHRD V3.3 *** A0A1B0YY99_DAUCA)	1
Solyc05g009960.3.1	Clavaminate synthase-like protein family (AHRD V3.3 *** A0A151S1M5_CAJCA)	1
Solyc04g050170.3.1	Clavata1 receptor kinase family protein (AHRD V3.3 *** B9I5Q8_POPTR)	1
Solyc02g089130.3.1	COBRA-like protein (AHRD V3.3 *** L0ATP1_POPTO)	1
Solyc03g114890.3.1	COBRA-like protein (AHRD V3.3 *** L0ATP1_POPTO)	1
Solyc08g068300.3.1	Coiled-coil domain-containing protein 25 (AHRD V3.3 *** A0A151TDR8_CAJCA)	1
Solyc11g012860.2.1	coiled-coil protein	1
Solyc02g089500.3.1	CONSTANS protein (AHRD V3.3 *-* C0Z3T8_SOLTU)	1
Solyc07g063350.3.1	COP1-interacting protein, putative (AHRD V3.3 *** A0A072VAF6_MEDTR)	1
Solyc11g068510.2.1	copper ion binding protein (AHRD V3.3 *** AT2G27730.4)	1
Solyc09g014870.1.1	Copper transporter family protein (AHRD V3.3 *** B9HPB1_POPTR)	1
Solyc12g044910.2.1	copz2 nonclathrin coat protein zeta2-COP	1
Solyc12g055960.1.1	Core-2/I-branching beta-1,6-N-acetylglucosaminyltransferase family protein (AHRD V3.3 *** A0A061GNR0_THECC)	1
Solyc02g079010.3.1	Cotton fiber expressed protein (AHRD V3.3 *** A0A109Y892_GOSBA)	1
Solyc07g063560.3.1	Cotton fiber expressed protein (AHRD V3.3 *** A0A109Y892_GOSBA)	1
Solyc03g116510.1.1	cotton fiber protein (AHRD V3.3 *** AT1G15385.1)	1
Solyc12g088530.2.1	cyclin A3.1	1
Solyc12g088520.2.1	cyclin A3_3	1
Solyc12g088470.2.1	cyclin A3_4	1
Solyc12g088500.2.1	cyclin A3_5	1
Solyc02g092980.3.1	cyclin D3.1	1
Solyc10g080950.2.1	cyclinB1_2	1
Solyc12g094600.2.1	cyclinB2_5	1
Solyc03g032190.3.1	cyclinB2_7	1
Solyc11g010460.2.1	cyclinD4_1	1
Solyc04g008070.2.1	cyclinSDS	1
Solyc01g089850.3.1	cyclinU4_1	1
Solyc03g093790.3.1	cyclinU4_2	1
Solyc11g005830.2.1	Cysteine desulfurase (AHRD V3.3 *** A0A0K9Q199_ZOSMR)	1
Solyc11g005840.2.1	Cysteine desulfurase (AHRD V3.3 *** A0A0K9Q199_ZOSMR)	1
Solyc04g078540.3.1	Cysteine protease (AHRD V3.3 *** Q9ST61_SOLTU)	1
Solyc04g082710.3.1	Cysteine protease, putative (AHRD V3.3 *** B9R8S7_RICCO)	1
Solyc12g094700.2.1	Cysteine protease, putative (AHRD V3.3 *** B9R8S7_RICCO)	1
Solyc05g054120.1.1	Cysteine proteinase inhibitor (AHRD V3.3 *** K4C291_SOLLC)	1
Solyc01g094790.3.1	Cysteine synthase (AHRD V3.3 *** K4AZL9_SOLLC)	1
Solyc10g012370.3.1	Cysteine synthase (AHRD V3.3 *** K4CYL4_SOLLC)	1
Solyc01g073860.3.1	Cysteine/Histidine-rich C1 domain family protein (AHRD V3.3 *** AT2G44380.1)	1
Solyc09g090680.3.1	Cysteine-rich repeat secretory protein (AHRD V3.3 *** A0A0K9P487_ZOSMR)	1
Solyc01g097880.3.1	Cytidine/deoxycytidylate deaminase family protein (AHRD V3.3 *** AT5G28050.3)	1
Solyc12g098320.2.1	Cytochrome b5 (AHRD V3.3 *** CYB5_TOBAC)	1
Solyc06g082860.3.1	Cytochrome b561/ferric reductase transmembrane with DOMON related domain-containing protein (AHRD V3.3 *** AT3G07570.1)	1
Solyc10g009480.3.1	Cytochrome b561/ferric reductase transmembrane with DOMON related domain-containing protein (AHRD V3.3 *** AT3G61750.1)	1
Solyc02g070660.3.1	Cytochrome B561-related protein, putative (AHRD V3.3 *** A0A061GEA2_THECC)	1
Solyc09g074855.1.1	Cytochrome b-c1 complex subunit 6 (AHRD V3.3 *** A0A0V0GP56_SOLCH)	1
Solyc01g103220.3.1	Cytochrome c (AHRD V3.3 *** CYC_SOLTU)	1
Solyc11g042420.2.1	Cytochrome c (AHRD V3.3 *** CYC_SOLTU)	1
Solyc12g044380.2.1	Cytochrome c oxidase assembly COX19 (AHRD V3.3 *** A0A0B0NX67_GOSAR)	1
Solyc01g103190.3.1	Cytochrome c oxidase biogenesis protein Cmc1-like protein (AHRD V3.3 *** AT4G21192.2)	1
Solyc06g067940.3.1	Cytochrome c oxidase subunit 5b (AHRD V3.3 *** Q1EMP4_PLAMJ)	1
Solyc05g052890.3.1	Cytochrome f (AHRD V3.3 --* CYF_PINTH)	1
Solyc05g015350.3.1	Cytochrome P450 (AHRD V3.3 *** A0A103XVZ6_CYNCS)	1
Solyc01g080900.3.1	Cytochrome P450 (AHRD V3.3 *** A0A124SDJ5_CYNCS)	1
Solyc01g009370.2.1	Cytochrome P450 (AHRD V3.3 *** A9ZT63_COPJA)	1
Solyc04g078370.3.1	Cytochrome P450 (AHRD V3.3 *** C5NM78_TOBAC)	1
Solyc06g051750.3.1	Cytochrome P450 (AHRD V3.3 *** Q70Z22_TOBAC)	1
Solyc02g090300.3.1	Cytochrome P450 (AHRD V3.3 *** Q8H0I6_PETHY)	1
Solyc09g008910.2.1	Cytochrome P450 (AHRD V3.3 *** Q8H0I7_PETHY)	1
Solyc12g019680.1.1	Cytochrome P450 family protein (AHRD V3.3 *** A0A061DTU0_THECC)	1
Solyc04g078270.3.1	Cytochrome P450 family protein (AHRD V3.3 *** B9NFM5_POPTR)	1
Solyc03g019870.3.1	Cytochrome P450 family protein (AHRD V3.3 *** U5FM31_POPTR)	1
Solyc09g018080.3.1	cytochrome P450%2C family 705%2C subfamily A%2C polypeptide 28 (AHRD V3.3 --* AT3G20935.1)	1
Solyc02g094110.1.1	Cytochrome P450, putative (AHRD V3.3 *** B9RBJ0_RICCO)	1
Solyc08g062950.3.1	Cytochrome P450, putative (AHRD V3.3 *** B9RQR5_RICCO)	1
Solyc12g088970.1.1	CytochromeP450	1
Solyc10g082020.2.1	Cytokinin riboside 5'-monophosphate phosphoribohydrolase (AHRD V3.3 *** I0IUQ3_SOLLC)	1
Solyc08g082720.3.1	DDE family endonuclease (AHRD V3.3 *-* AT4G10890.3)	1
Solyc04g008470.3.1	Defensin (AHRD V3.3 *** C1K3M7_VIGUN)	1
Solyc07g017570.2.1	Defensin protein (AHRD V3.3 -** B1N682_SOLPI)	1
Solyc07g009290.3.1	defensin-like protein (AHRD V3.3 -** AT1G19610.1)	1
Solyc07g009030.3.1	defensin-like protein (AHRD V3.3 *** AT1G19610.1)	1
Solyc07g009040.3.1	defensin-like protein (AHRD V3.3 *** AT1G19610.1)	1
Solyc07g009070.3.1	defensin-like protein (AHRD V3.3 *** AT1G19610.1)	1
Solyc07g009090.3.1	defensin-like protein (AHRD V3.3 *** AT1G19610.1)	1
Solyc07g009050.3.1	Defensin-like protein, putative (AHRD V3.3 *** A0A061E6R0_THECC)	1
Solyc08g080290.3.1	Dehydration responsive element binding transcription factor (AHRD V3.3 *** W6FIY4_9ROSA)	1
Solyc05g053070.3.1	Dehydrin family protein, expressed (AHRD V3.3 *-* Q40711_ORYSJ)	1
Solyc01g097970.3.1	Deoxyuridine 5'-triphosphate nucleotidohydrolase (AHRD V3.3 *** DUT_SOLLC)	1
Solyc08g082190.3.1	diacylglycerol kinase 5 (AHRD V3.3 --* AT2G20900.4)	1
Solyc05g051010.3.1	Dihydroflavonol 4-reductase-like protein (AHRD V3.3 *** G7JDF6_MEDTR)	1
Solyc05g009530.3.1	Dihydrolipoamide acetyltransferase component of pyruvate dehydrogenase complex (AHRD V3.3 *** K4BXC7_SOLLC)	1
Solyc08g081780.1.1	Dirigent protein	1
Solyc06g054320.1.1	Dirigent protein (AHRD V3.3 *** K4C6B8_SOLLC)	1
Solyc09g091210.3.1	Dirigent protein (AHRD V3.3 *** K4CWE7_SOLLC)	1
Solyc10g008900.3.1	Dirigent protein (AHRD V3.3 *** K4CY66_SOLLC)	1
Solyc01g111235.1.1	Dirigent protein (AHRD V3.3 *** M0ZMW5_SOLTU)	1
Solyc04g056570.3.1	Disease resistance protein (TIR-NBS-LRR class), putative (AHRD V3.3 *** Q2HUD1_MEDTR)	1
Solyc01g006690.3.1	DNA double-strand break repair rad50 ATPase (AHRD V3.3 *** A0A061GZ54_THECC)	1
Solyc09g011820.3.1	DNA double-strand break repair rad50 ATPase, putative isoform 1 (AHRD V3.3 *** A0A061EYI5_THECC)	1
Solyc07g005020.3.1	DNA helicase (AHRD V3.3 *** K4CAX4_SOLLC)	1
Solyc07g025380.3.1	DNA ligase-like protein (AHRD V3.3 *-* AT1G75150.2)	1
Solyc10g007400.3.1	DNA polymerase delta subunit 3 (AHRD V3.3 *** A0A0B0NMF9_GOSAR)	1
Solyc04g045530.3.1	DNA primase large subunit (AHRD V3.3 *** K4BRI2_SOLLC)	1
Solyc09g008630.3.1	DNA replication complex GINS protein PSF1 (AHRD V3.3 *** B6THR1_MAIZE)	1
Solyc05g054435.1.1	DNA replication complex GINS protein PSF2 (AHRD V3.3 *-* M1C604_SOLTU)	1
Solyc05g008620.3.1	DNA replication complex GINS protein psf3 (AHRD V3.3 *** A0A061FM87_THECC)	1
Solyc05g010800.3.1	DNA-3-methyladenine glycosylase, putative (AHRD V3.3 *** B9RLG1_RICCO)	1
Solyc02g082120.3.1	DNA-3-methyladenine glycosylase, putative (AHRD V3.3 *** B9SVU2_RICCO)	1
Solyc07g053950.1.1	DNA-directed RNA polymerase subunit alpha (AHRD V3.3 --* A0A0K1ZCQ4_9ASTE)	1
Solyc09g015450.3.1	DNA-directed RNA polymerase subunit beta' (AHRD V3.3 --* RPOC1_BARVE)	1
Solyc08g082130.3.1	DNA-directed RNA polymerase subunit beta' (AHRD V3.3 --* RPOC1_CUCSA)	1
Solyc03g115120.1.1	DnaJ domain-containing protein (AHRD V3.3 *** A0A103YCB1_CYNCS)	1
Solyc01g079580.3.1	DNAJ heat shock N-terminal domain-containing family protein (AHRD V3.3 *** B9GSH4_POPTR)	1
Solyc06g009670.3.1	DNAJ heat shock N-terminal domain-containing family protein (AHRD V3.3 *** B9GSH4_POPTR)	1
Solyc02g078620.1.1	Dof zinc finger protein (AHRD V3.3 *** W9RD26_9ROSA)	1
Solyc11g066380.2.1	Domain of Uncharacterized protein function isoform 4 (AHRD V3.3 *** A0A061GYF6_THECC)	1
Solyc05g006030.3.1	D-ribose-binding periplasmic protein (AHRD V3.3 *** AT1G60010.1)	1
Solyc06g071320.3.1	D-ribose-binding periplasmic protein (AHRD V3.3 *** AT1G60010.1)	1
Solyc04g079690.3.1	Dual-specific kinase DSK1 (AHRD V3.3 *** Q9FVN2_TOBAC)	1
Solyc12g008600.2.1	DUF1005 family protein (DUF1005) (AHRD V3.3 *** AT4G29310.1)	1
Solyc05g010460.3.1	DUF1262 family protein (AHRD V3.3 *-* G7K479_MEDTR)	1
Solyc03g083500.3.1	DUF1442 family protein (AHRD V3.3 *** B7FH79_MEDTR)	1
Solyc06g034410.3.1	DUF1442 family protein (AHRD V3.3 *** B7FH79_MEDTR)	1
Solyc01g091360.3.1	DUF1499 family protein (AHRD V3.3 *** AT3G60810.1)	1
Solyc06g073450.3.1	DUF1685 family protein (AHRD V3.3 *** G7IB02_MEDTR)	1
Solyc04g082270.3.1	DUF241 domain protein (DUF241) (AHRD V3.3 *** AT1G76240.1)	1
Solyc09g075650.3.1	DUF3511 domain protein (AHRD V3.3 *** G7IEH6_MEDTR)	1
Solyc08g008360.2.1	DUF4228 domain protein (AHRD V3.3 *** A0A072TUQ1_MEDTR)	1
Solyc02g092240.3.1	DUF4228 domain protein (AHRD V3.3 *** G7JF67_MEDTR)	1
Solyc03g115640.3.1	DUF538 family protein (Protein of unknown function%2C DUF538) (AHRD V3.3 *** AT2G03350.1)	1
Solyc03g006430.3.1	DUF616 family protein (AHRD V3.3 *** G7IPT3_MEDTR)	1
Solyc03g122080.3.1	DUF936 family protein (AHRD V3.3 *** A0A072THZ7_MEDTR)	1
Solyc12g049500.2.1	DUF936 family protein (AHRD V3.3 *** A0A072THZ7_MEDTR)	1
Solyc02g089160.3.1	dwarf	1
Solyc01g103130.2.1	Dynamin (AHRD V3.3 *** A0A103XDG1_CYNCS)	1
Solyc03g120690.3.1	Dynein light chain family protein (AHRD V3.3 *** B9GXB1_POPTR)	1
Solyc12g006630.2.1	Dynein light chain-like protein (AHRD V3.3 *-* Q8RV44_ORYSJ)	1
Solyc04g081350.3.1	E2F transcription factor (AHRD V3.3 *** G7IE33_MEDTR)	1
Solyc03g113760.3.1	E2F transcription factor-like E2FE (AHRD V3.3 *** W9SXR3_9ROSA)	1
Solyc07g042100.3.1	Early auxin response protein (AHRD V3.3 *** Q69P88_ORYSJ)	1
Solyc08g066160.3.1	Early nodulin 93 (AHRD V3.3 *** G7I281_MEDTR)	1
Solyc12g006680.2.1	Early nodulin 93 protein (AHRD V3.3 *** A3FGC9_9ROSI)	1
Solyc12g006560.2.1	Early nodulin-93 (AHRD V3.3 *** A0A061GV12_THECC)	1
Solyc09g075810.3.1	Early nodulin-like protein (AHRD V3.3 *** A0A0K9P6C2_ZOSMR)	1
Solyc08g066740.3.1	Early nodulin-like protein 1 (AHRD V3.3 *** A0A151U5D7_CAJCA)	1
Solyc01g005370.3.1	EF hand calcium-binding family protein (AHRD V3.3 *** G8A011_MEDTR)	1
Solyc11g012020.2.1	EH domain-containing protein 1 (AHRD V3.3 *** A0A1D1YR31_9ARAE)	1
Solyc04g082970.3.1	electron protein, putative (Protein of unknown function, DUF547) (AHRD V3.3 *** AT1G43020.1)	1
Solyc09g010240.2.1	Embryo defective 2735 (AHRD V3.3 *-* U5U071_PHAVU)	1
Solyc12g096170.2.1	Embryo defective 3006, putative isoform 2 (AHRD V3.3 *** A0A061G7I3_THECC)	1
Solyc05g005080.3.1	Endo-1,4-beta-glucanase	1
Solyc01g111340.3.1	Endo-1,4-beta-xylanase A (AHRD V3.3 *** W9QKK9_9ROSA)	1
Solyc11g008820.2.1	Endoglucanase (AHRD V3.3 *** A0A0V0II53_SOLCH)	1
Solyc04g081300.3.1	Endoglucanase (AHRD V3.3 *** K4BVK9_SOLLC)	1
Solyc07g049300.3.1	Endoglucanase (AHRD V3.3 *** M0ZJ27_SOLTU)	1
Solyc12g055970.2.1	Endoglucanase (AHRD V3.3 *** Q93WY9_TOBAC)	1
Solyc02g093960.3.1	Endosomal targeting BRO1-like domain-containing protein (AHRD V3.3 *** A0A061EKR8_THECC)	1
Solyc09g009020.3.1	enolase	1
Solyc10g085550.2.1	Enolase (AHRD V3.3 *-* ENO_SOLLC)	1
Solyc10g085555.1.1	Enolase (AHRD V3.3 *** AT2G36530.1)	1
Solyc10g078740.2.1	Enoyl reductase (AHRD V3.3 *** P93062_BRANA)	1
Solyc11g005460.2.1	ENTH/VHS/GAT family protein (AHRD V3.3 *** AT5G63640.2)	1
Solyc02g078570.3.1	Epoxide hydrolase (AHRD V3.3 *** I3SWK6_MEDTR)	1
Solyc05g054320.3.1	Epoxide hydrolase (AHRD V3.3 *** Q41413_SOLTU)	1
Solyc09g075300.3.1	Epoxide hydrolase, putative (AHRD V3.3 *** B9SAT9_RICCO)	1
Solyc09g075420.3.1	ethylene response factor E.1	1
Solyc08g080630.3.1	Ethylene-responsive proteinase inhibitor 1 (AHRD V3.3 *** IER1_SOLLC)	1
Solyc08g007230.2.1	Ethylene-responsive transcription factor (AHRD V3.3 *** A0A024CAT9_BRAJU)	1
Solyc05g050790.2.1	Ethylene-responsive transcription factor, putative (AHRD V3.3 *-* B9RCZ9_RICCO)	1
Solyc12g087940.2.1	Eukaryotic aspartyl protease family protein (AHRD V3.3 *** A0A061FET5_THECC)	1
Solyc03g117690.3.1	Eukaryotic aspartyl protease family protein (AHRD V3.3 *** A0A061GAK7_THECC)	1
Solyc01g079920.3.1	Eukaryotic aspartyl protease family protein (AHRD V3.3 *** AT1G03220.1)	1
Solyc01g079940.3.1	Eukaryotic aspartyl protease family protein (AHRD V3.3 *** AT1G03220.1)	1
Solyc01g079970.2.1	Eukaryotic aspartyl protease family protein (AHRD V3.3 *** AT1G03220.1)	1
Solyc08g076630.2.1	Eukaryotic aspartyl protease family protein (AHRD V3.3 *** AT1G03220.1)	1
Solyc03g033360.2.1	Eukaryotic aspartyl protease family protein (AHRD V3.3 *** AT2G17760.1)	1
Solyc03g116060.3.1	Exostosin family protein (AHRD V3.3 *** AT1G74680.1)	1
Solyc10g084780.2.1	Expansin (AHRD V3.3 *** A0A075EYP6_TOBAC)	1
Solyc05g052245.1.1	Expansin (AHRD V3.3 *** G4XZW3_9GENT)	1
Solyc07g063210.3.1	Expansin (AHRD V3.3 *** G4XZZ0_9GENT)	1
Solyc03g115890.3.1	expansin 10	1
Solyc06g049050.3.1	expansin 2	1
Solyc10g086520.2.1	expansin 6	1
Solyc12g089380.2.1	expansin 8	1
Solyc04g081870.3.1	Expansin A11	1
Solyc10g008440.3.1	expansin B3 (AHRD V3.3 *** AT4G28250.1)	1
Solyc09g010860.3.1	expansin precursor 4	1
Solyc01g112000.3.1	expansin-like protein precursor 1	1
Solyc12g049070.1.1	extensin-like	1
Solyc05g053960.3.1	Extensin-like protein (AHRD V3.3 *** O49946_SOLTU)	1
Solyc01g097720.1.1	Extensin-like protein Dif10 (AHRD V3.3 *** Q43504_SOLLC)	1
Solyc12g049090.2.1	Extensin-like protein Ext1 (AHRD V3.3 *-* Q8VWM5_SOLLC)	1
Solyc12g038250.2.1	Extensin-like protein Ext1 (AHRD V3.3 *** Q8VWM5_SOLLC)	1
Solyc12g049040.1.1	Extensin-like protein Ext1 (AHRD V3.3 *** Q8VWM5_SOLLC)	1
Solyc12g049150.1.1	Extensin-like protein Ext1 (AHRD V3.3 *** Q8VWM5_SOLLC)	1
Solyc12g049160.1.1	Extensin-like protein Ext1 (AHRD V3.3 *** Q8VWM5_SOLLC)	1
Solyc12g100090.1.1	Extensin-like protein Ext1 (AHRD V3.3 *** Q8VWM5_SOLLC)	1
Solyc12g100100.1.1	Extensin-like protein Ext1 (AHRD V3.3 *** Q8VWM5_SOLLC)	1
Solyc02g070090.1.1	FAD-binding Berberine family protein (AHRD V3.3 *** A0A061G7Z5_THECC)	1
Solyc09g072660.3.1	FAD-binding Berberine family protein (AHRD V3.3 *** A0A061G813_THECC)	1
Solyc02g079440.2.1	FAD-binding Berberine family protein (AHRD V3.3 *** AT4G20860.1)	1
Solyc02g079460.1.1	FAD-binding Berberine family protein (AHRD V3.3 *** AT4G20860.1)	1
Solyc06g053490.3.1	FAM136A-like protein (DUF842) (AHRD V3.3 *** AT2G31725.1)	1
Solyc08g080280.3.1	FAM91 carboxy-terminus protein (AHRD V3.3 --* AT1G35220.6)	1
Solyc10g005820.2.1	Farnesyl diphosphate synthase (AHRD V3.3 *** A0A0H5AZB7_NICBE)	1
Solyc07g065540.1.1	Fasciclin-like arabinogalactan protein (AHRD V3.3 *** A0A072UY96_MEDTR)	1
Solyc12g015690.2.1	Fasciclin-like arabinogalactan protein (AHRD V3.3 *** G7K0M1_MEDTR)	1
Solyc07g048090.2.1	Fasciclin-like arabinogalactan protein (AHRD V3.3 *** G7K503_MEDTR)	1
Solyc06g075220.1.1	Fasciclin-like arabinogalactan protein (AHRD V3.3 *** G7L2R9_MEDTR)	1
Solyc09g007660.1.1	Fasciclin-like arabinogalactan protein (AHRD V3.3 *** G7L2R9_MEDTR)	1
Solyc11g069250.2.1	Fasciclin-like arabinogalactan protein (AHRD V3.3 *** G7L2R9_MEDTR)	1
Solyc12g100230.1.1	Fatty acid desaturase (AHRD V3.3 *** E5D7U7_9GENT)	1
Solyc12g100250.2.1	Fatty acid desaturase (AHRD V3.3 *** E5D7U7_9GENT)	1
Solyc04g040120.1.1	Fatty acid desaturase (AHRD V3.3 *** I3RV99_9ERIC)	1
Solyc03g058430.2.1	Fatty acid desaturase (AHRD V3.3 *** M4QSE6_9ERIC)	1
Solyc09g008530.2.1	F-box and Leucine Rich Repeat domains containing protein, putative isoform 1 (AHRD V3.3 *** A0A061ETN1_THECC)	1
Solyc09g065880.3.1	F-box family protein (AHRD V3.3 *** B9GS69_POPTR)	1
Solyc10g005480.3.1	F-box family protein (AHRD V3.3 *** B9H220_POPTR)	1
Solyc01g091700.3.1	F-box family protein (AHRD V3.3 *** B9IC61_POPTR)	1
Solyc10g052650.2.1	F-box protein (AHRD V3.3 *-* A0A0B2RZB4_GLYSO)	1
Solyc01g104230.3.1	F-box protein (AHRD V3.3 *** A0A0B2RMW5_GLYSO)	1
Solyc09g056200.3.1	F-box/RNI-like/FBD-like domains-containing protein (AHRD V3.3 --* AT5G56380.2)	1
Solyc06g008980.3.1	F-box/WD repeat-containing 10 (AHRD V3.3 *** A0A0B0NKC4_GOSAR)	1
Solyc06g051550.3.1	fe inefficient	1
Solyc05g055280.2.1	Ferredoxin (AHRD V3.3 *** A0A076FFN2_OCIBA)	1
Solyc00g020545.1.1	Ferric reductase oxidase (AHRD V3.3 *-* V9HYU8_MANES)	1
Solyc00g026160.3.1	Ferric reductase oxidase (AHRD V3.3 *** V9HYU8_MANES)	1
Solyc06g060320.3.1	Filament-like plant protein (AHRD V3.3 *** FPP_SOLLC)	1
Solyc06g083070.3.1	Fimbrin, putative (AHRD V3.3 *** B9SMN8_RICCO)	1
Solyc09g091090.2.1	flavin monooxygenase-like protein	1
Solyc06g008050.3.1	Flavin-containing monooxygenase (AHRD V3.3 *** D2IGV3_SOLLC)	1
Solyc09g064160.3.1	Flavin-containing monooxygenase (AHRD V3.3 *** K4CU47_SOLLC)	1
Solyc08g078490.3.1	formyltetrahydrofolate deformylase (AHRD V3.3 *** AT5G47435.2)	1
Solyc03g112785.1.1	Galactose oxidase/kelch repeat superfamily protein (AHRD V3.3 --* AT1G16250.2)	1
Solyc08g082540.3.1	Galactose-binding protein (AHRD V3.3 *** AT4G23950.1)	1
Solyc06g061210.3.1	Galactoside 2-alpha-L-fucosyltransferase (AHRD V3.3 *** FUT1_PEA)	1
Solyc07g043310.3.1	Gamma aminobutyrate transaminase isoform 1	1
Solyc02g062600.3.1	Gamma carbonic anhydrase-like protein (AHRD V3.3 *** I3SYK2_MEDTR)	1
Solyc01g086930.3.1	GAMMA RESPONSE 1 family protein (AHRD V3.3 *** B9GFQ6_POPTR)	1
Solyc12g096320.2.1	Gamma-glutamylcyclotransferase (AHRD V3.3 *** K4DHA5_SOLLC)	1
Solyc08g076360.3.1	gamma-tocopherol methyltransferase	1
Solyc02g083250.3.1	Ganglioside-induced differentiation-associated protein 2 (AHRD V3.3 *** A0A199VGA4_ANACO)	1
Solyc01g090760.3.1	GATA transcription factor (AHRD V3.3 *** K4AZ17_SOLLC)	1
Solyc03g120890.3.1	GATA transcription factor (AHRD V3.3 *** K4BMN8_SOLLC)	1
Solyc08g066510.3.1	GATA transcription factor (AHRD V3.3 *** K4CLM7_SOLLC)	1
Solyc10g018560.2.1	GATA transcription factor (AHRD V3.3 *** K4CYY0_SOLLC)	1
Solyc09g075610.3.1	GATA transcription factor, putative (AHRD V3.3 *** B9RNI7_RICCO)	1
Solyc06g076830.2.1	GDP-mannose transporter, putative (AHRD V3.3 *** B9SHZ3_RICCO)	1
Solyc10g008830.2.1	GDSL esterase/lipase (AHRD V3.3 *** A0A0B2PGU7_GLYSO)	1
Solyc01g099030.3.1	GDSL esterase/lipase (AHRD V3.3 *** A0A0B2PL43_GLYSO)	1
Solyc09g030370.3.1	GDSL esterase/lipase (AHRD V3.3 *** A0A0B2SPC5_GLYSO)	1
Solyc01g099050.3.1	GDSL esterase/lipase (AHRD V3.3 *** A0A199UFA2_ANACO)	1
Solyc12g017460.1.1	GDSL esterase/lipase (AHRD V3.3 *** A0A199UFA2_ANACO)	1
Solyc01g079160.3.1	GDSL esterase/lipase (AHRD V3.3 *** W9R6R2_9ROSA)	1
Solyc05g050210.3.1	GDSL esterase/lipase family (AHRD V3.3 *** A0A151QZV0_CAJCA)	1
Solyc10g085170.2.1	GDSL esterase/lipase family (AHRD V3.3 *** A0A151RQI9_CAJCA)	1
Solyc01g102380.4.1	germin	1
Solyc01g102390.3.1	Germin-like protein (AHRD V1 ***- O65358_SOLTU)%3B contains Interpro domain(s) IPR014710 RmlC-like jelly roll fold	1
Solyc01g102400.3.1	Germin-like protein (AHRD V1 ***- O65358_SOLTU)%3B contains Interpro domain(s) IPR014710 RmlC-like jelly roll fold	1
Solyc07g065330.3.1	Germin-like protein (AHRD V3.3 *** Q8GSQ5_9BRYO)	1
Solyc09g090010.3.1	Germin-like protein 1 (AHRD V3.3 *** A8QK89_VITVI)	1
Solyc07g053030.3.1	GH3 family protein (AHRD V3.3 *** A0A0K9NRD8_ZOSMR)	1
Solyc07g061720.3.1	gibberellin 2-oxidase 4	1
Solyc07g061730.3.1	gibberellin 2-oxidase 5	1
Solyc02g089350.3.1	Gibberellin-regulated family protein (AHRD V3.3 *** A0A061EVH9_THECC)	1
Solyc11g011210.2.1	Gibberellin-regulated family protein (AHRD V3.3 *** AT1G74670.1)	1
Solyc05g006160.3.1	Gibberellin-regulated family protein (AHRD V3.3 *** G7LER1_MEDTR)	1
Solyc03g116067.1.1	Gibberellin-regulated protein (AHRD V3.3 *** B4UW77_ARAHY)	1
Solyc08g005620.3.1	Gibberellin-regulated protein (AHRD V3.3 *** K0E174_POPTO)	1
Solyc02g083870.3.1	Gibberellin-regulated protein 2, putative (AHRD V3.3 *** B9SLF4_RICCO)	1
Solyc02g083880.3.1	Gibberellin-regulated protein 2, putative (AHRD V3.3 *** B9SLF4_RICCO)	1
Solyc05g006210.3.1	Glucan endo-1,3-beta-glucosidase, putative (AHRD V3.3 *** B9RPA4_RICCO)	1
Solyc11g068440.2.1	Glucan endo-1,3-beta-glucosidase, putative (AHRD V3.3 *** B9SCU1_RICCO)	1
Solyc10g078510.2.1	Glucan endo-1,3-beta-glucosidase, putative (AHRD V3.3 *** B9SHH6_RICCO)	1
Solyc09g008990.3.1	Glucomannan 4-beta-mannosyltransferase 9 (AHRD V3.3 *-* A0A151TV56_CAJCA)	1
Solyc01g010350.3.1	Glucose-6-phosphate translocator	1
Solyc01g103360.3.1	glucuronoxylan 4-O-methyltransferase-like protein (DUF579) (AHRD V3.3 *** AT1G09610.1)	1
Solyc02g064955.1.1	glucuronoxylan 4-O-methyltransferase-like protein (DUF579) (AHRD V3.3 *** AT1G71690.1)	1
Solyc03g006490.3.1	glutaminase domain-containing protein	1
Solyc11g011380.2.1	glutamine synthetase	1
Solyc09g074590.1.1	Glutaredoxin (AHRD V3.3 *** A0A103Y7J3_CYNCS)	1
Solyc09g074570.1.1	Glutaredoxin (AHRD V3.3 *** B3F8F2_SOLTU)	1
Solyc12g094430.1.1	Glutathione S-transferase (AHRD V3.3 *** C7F8A3_ARAHY)	1
Solyc05g006750.3.1	Glutathione S-transferase family protein (AHRD V3.3 *** AT1G10370.1)	1
Solyc09g063150.3.1	Glutathione s-transferase, putative (AHRD V3.3 *** B9SH83_RICCO)	1
Solyc07g056480.3.1	glutathione S-transferase/peroxidase	1
Solyc05g014470.3.1	glyceraldehyde 3-phosphate dehydrogenase	1
Solyc12g011100.2.1	glycerol-3-phosphate acyltransferase 3 (AHRD V3.3 --* AT4G01950.2)	1
Solyc02g094400.3.1	Glycerophosphodiester phosphodiesterase, putative (AHRD V3.3 *** B9RH28_RICCO)	1
Solyc12g014570.2.1	Glycerophosphoryl diester phosphodiesterase, putative (AHRD V3.3 *** B9SSQ8_RICCO)	1
Solyc02g068740.3.1	Glycine cleavage system H family protein (AHRD V3.3 *** B9ICP5_POPTR)	1
Solyc02g032910.2.1	Glycine rich protein (AHRD V3.3 *** Q43498_SOLLC)	1
Solyc09g097770.3.1	Glycine-rich protein (AHRD V3.3 *** D2K2T8_TOBAC)	1
Solyc09g090310.2.1	Glycolipid transfer protein domain-containing protein (AHRD V3.3 *** A0A103Y7C8_CYNCS)	1
Solyc04g064920.3.1	Glycolipid transfer protein domain-containing protein (AHRD V3.3 *** A0A118JYI2_CYNCS)	1
Solyc01g079780.3.1	Glycoprotein membrane GPI-anchored (AHRD V3.3 *** A0A061ELP1_THECC)	1
Solyc02g089730.1.1	Glycoside hydrolase family 81 protein (AHRD V3.3 *** G8A0L0_MEDTR)	1
Solyc11g069560.2.1	Glycosyl transferase, family 2 (AHRD V3.3 *** A0A124SHF0_CYNCS)	1
Solyc05g055845.1.1	Glycosyltransferase (AHRD V3.3 *-* B6EWY8_LYCBA)	1
Solyc05g053120.1.1	Glycosyltransferase (AHRD V3.3 *** A0A0A1WC49_NICAT)	1
Solyc05g055840.3.1	Glycosyltransferase (AHRD V3.3 *** B6EWY8_LYCBA)	1
Solyc01g107780.3.1	Glycosyltransferase (AHRD V3.3 *** K4B2Z4_SOLLC)	1
Solyc01g107810.2.1	Glycosyltransferase (AHRD V3.3 *** K4B2Z7_SOLLC)	1
Solyc02g066960.3.1	Glycosyltransferase (AHRD V3.3 *** K4B728_SOLLC)	1
Solyc03g078770.3.1	Glycosyltransferase (AHRD V3.3 *** K4BHV3_SOLLC)	1
Solyc04g082860.2.1	Glycosyltransferase (AHRD V3.3 *** K4BW12_SOLLC)	1
Solyc06g072880.2.1	Glycosyltransferase (AHRD V3.3 *** K4C908_SOLLC)	1
Solyc07g008230.1.1	Glycosyltransferase (AHRD V3.3 *** K4CBU2_SOLLC)	1
Solyc07g043170.3.1	Glycosyltransferase (AHRD V3.3 *** K4CEH7_SOLLC)	1
Solyc11g007370.2.1	Glycosyltransferase (AHRD V3.3 *** K4D4Z8_SOLLC)	1
Solyc04g016230.3.1	Glycosyltransferase (AHRD V3.3 *** M1DUF2_SOLTU)	1
Solyc12g057070.2.1	Glycosyltransferase (AHRD V3.3 *** Q589Y2_TOBAC)	1
Solyc04g016180.3.1	Glycosyltransferase, putative (AHRD V3.3 *** B9T5B7_RICCO)	1
Solyc07g052360.2.1	GPI-anchored protein (AHRD V3.3 *** AT2G30700.2)	1
Solyc03g098660.3.1	GRAM domain protein/ABA-responsive-like protein (AHRD V3.3 *** A0A072UCV9_MEDTR)	1
Solyc11g011600.2.1	GRAM domain protein/ABA-responsive-like protein (AHRD V3.3 *** AT5G23350.1)	1
Solyc01g009760.3.1	GRAM domain protein/ABA-responsive-like protein (AHRD V3.3 *** G7KW78_MEDTR)	1
Solyc04g008960.3.1	GRAM domain-containing protein / ABA-responsive protein-like protein (AHRD V3.3 *** AT5G23370.1)	1
Solyc04g008940.3.1	GRAM domain-containing protein / ABA-responsive protein-related (AHRD V3.3 *-* A0A061E267_THECC)	1
Solyc04g008950.3.1	GRAM domain-containing protein / ABA-responsive protein-related (AHRD V3.3 *** A0A061E267_THECC)	1
Solyc04g008970.3.1	GRAM domain-containing protein / ABA-responsive protein-related (AHRD V3.3 *** A0A061E267_THECC)	1
Solyc11g011580.2.1	GRAM domain-containing protein / ABA-responsive protein-related (AHRD V3.3 *** A0A061E267_THECC)	1
Solyc11g011590.2.1	GRAM domain-containing protein / ABA-responsive protein-related (AHRD V3.3 *** A0A061E267_THECC)	1
Solyc02g094340.1.1	GRAS family transcription factor (AHRD V3.3 *** A0A061ECZ9_THECC)	1
Solyc04g009820.3.1	GRF1-interacting factor-like protein (AHRD V3.3 *** G7I6V2_MEDTR)	1
Solyc02g070700.2.1	Growth-regulating factor (AHRD V3.3 --* A0A072TW62_MEDTR)	1
Solyc10g083510.2.1	Growth-regulating factor (AHRD V3.3 *** A0A072U430_MEDTR)	1
Solyc05g055820.2.1	Haloacid dehalogenase-like hydrolase (HAD) superfamily protein (AHRD V3.3 *** AT1G79790.4)	1
Solyc02g081830.3.1	Haloacid dehalogenase-like hydrolase domain-containing protein 3 (AHRD V3.3 *** W9RRW5_9ROSA),Pfam:PF00702	1
Solyc01g068630.3.1	Haloacid dehalogenase-like hydrolase family protein (AHRD V3.3 *** B9I993_POPTR)	1
Solyc04g081630.2.1	Heat shock protein 90 (AHRD V3.3 *-* Q9MB32_ORYSA)	1
Solyc10g074800.2.1	heat-inducible transcription repressor (AHRD V3.3 *-* AT5G01970.2)	1
Solyc08g080870.3.1	heavy metal atpase 5 (AHRD V3.3 *** AT1G63440.1)	1
Solyc01g095070.3.1	Heavy metal transport/detoxification superfamily protein (AHRD V3.3 *-* AT1G01490.2)	1
Solyc04g015020.3.1	Heavy metal transport/detoxification superfamily protein (AHRD V3.3 *-* AT4G16380.1)	1
Solyc03g080100.3.1	Heavy metal transport/detoxification superfamily protein (AHRD V3.3 *-* AT5G24580.4)	1
Solyc11g007200.2.1	Heavy metal transport/detoxification superfamily protein (AHRD V3.3 *-* AT5G27690.1)	1
Solyc12g015920.2.1	Heavy metal transport/detoxification superfamily protein (AHRD V3.3 *-* AT5G48290.1)	1
Solyc07g055010.3.1	Heavy metal transport/detoxification superfamily protein (AHRD V3.3 *** A0A061GX23_THECC)	1
Solyc08g078730.3.1	Heavy metal transport/detoxification superfamily protein (AHRD V3.3 *** AT2G35730.1)	1
Solyc03g097380.3.1	Heavy metal transport/detoxification superfamily protein (AHRD V3.3 *** AT5G50740.5)	1
Solyc06g072700.3.1	Heavy metal transport/detoxification superfamily protein (AHRD V3.3 *** AT5G50740.5)	1
Solyc03g005460.3.1	Helicase protein with RING/U-box domain-containing protein (AHRD V3.3 *** AT5G43530.1)	1
Solyc12g044620.2.1	Hemerythrin (AHRD V3.3 *-* A0A1D1XH40_9ARAE)	1
Solyc08g068070.3.1	hemoglobin 3 (AHRD V3.3 *** AT4G32690.1)	1
Solyc01g098960.2.1	Hexosyltransferase (AHRD V3.3 *** K4B0T3_SOLLC)	1
Solyc02g065530.3.1	Hexosyltransferase (AHRD V3.3 *** K4B6Y5_SOLLC)	1
Solyc05g006510.1.1	Hexosyltransferase (AHRD V3.3 *** K4BWH7_SOLLC)	1
Solyc10g006500.3.1	Hexosyltransferase (AHRD V3.3 *** K4CXI1_SOLLC)	1
Solyc06g050320.3.1	High mobility group (HMG) box domain-containing protein (AHRD V3.3 *** A0A103YDE8_CYNCS)	1
Solyc06g082850.3.1	High mobility group B 6-like protein (AHRD V3.3 *-* A0A0B0N3I4_GOSAR)	1
Solyc08g082070.3.1	High mobility group family protein (AHRD V3.3 *** B9GL80_POPTR)	1
Solyc04g008820.3.1	High mobility group protein (AHRD V3.3 *-* O49948_SOLTU)	1
Solyc03g112100.3.1	high-affinity nitrate transporter-like protein (AHRD V3.3 *** AT4G24715.1)	1
Solyc01g099410.3.1	Histone H2A (AHRD V3.3 *** G8IIJ5_SOLLC)	1
Solyc06g084090.3.1	Histone H2A (AHRD V3.3 *** K4CAR4_SOLLC)	1
Solyc09g010400.3.1	Histone H2A (AHRD V3.3 *** K4CR67_SOLLC)	1
Solyc11g073250.2.1	Histone H2A (AHRD V3.3 *** K4DB31_SOLLC)	1
Solyc11g066430.1.1	histone H2B	1
Solyc02g038690.1.1	Histone H2B (AHRD V3.3 *** K4B5W3_SOLLC)	1
Solyc03g071620.1.1	Histone H2B (AHRD V3.3 *** K4BHJ2_SOLLC)	1
Solyc05g055440.1.1	Histone H2B (AHRD V3.3 *** K4C2M0_SOLLC)	1
Solyc06g005390.1.1	Histone H2B (AHRD V3.3 *** K4C323_SOLLC)	1
Solyc06g074780.1.1	Histone H2B (AHRD V3.3 *** K4C9J5_SOLLC)	1
Solyc06g075800.1.1	Histone H2B (AHRD V3.3 *** K4C9U5_SOLLC)	1
Solyc11g007930.1.1	Histone H2B (AHRD V3.3 *** K4D554_SOLLC)	1
Solyc06g074790.1.1	Histone H2B (AHRD V3.3 *** M1AAN4_SOLTU)	1
Solyc01g073970.3.1	Histone H3 (AHRD V3.3 *** A0A068VC55_COFCA)	1
Solyc01g080600.3.1	Histone H3 (AHRD V3.3 *** A0A068VC55_COFCA)	1
Solyc01g086820.3.1	Histone H3 (AHRD V3.3 *** A0A068VC55_COFCA)	1
Solyc02g077480.1.1	Histone H3 (AHRD V3.3 *** A0A068VC55_COFCA)	1
Solyc10g008910.1.1	Histone H3 (AHRD V3.3 *** A0A068VC55_COFCA)	1
Solyc01g074000.3.1	Histone H3 (AHRD V3.3 *** A0A0E0P928_ORYRU)	1
Solyc01g079110.3.1	Histone H3 (AHRD V3.3 *** A0A0V0H170_SOLCH)	1
Solyc01g086800.3.1	Histone H3 (AHRD V3.3 *** H3_VOLCA)	1
Solyc12g056540.1.1	Histone H3 (AHRD V3.3 *** K4DFY5_SOLLC)	1
Solyc04g011390.1.1	histone H4 (AHRD V3.3 *** AT2G28740.1)	1
Solyc05g054610.1.1	histone H4 (AHRD V3.3 *** AT2G28740.1)	1
Solyc06g005420.1.1	histone H4 (AHRD V3.3 *** AT2G28740.1)	1
Solyc11g066160.1.1	histone H4 (AHRD V3.3 *** AT2G28740.1)	1
Solyc02g067410.2.1	Homeobox associated leucine zipper protein (AHRD V3.3 *** A0A072U5Q1_MEDTR)	1
Solyc02g087840.3.1	Homeobox associated leucine zipper protein (AHRD V3.3 *** A0A072U5Q1_MEDTR)	1
Solyc06g060830.3.1	Homeobox-leucine zipper family protein (AHRD V3.3 *** B9GYL8_POPTR)	1
Solyc08g083270.2.1	Hop-interacting protein THI143 (AHRD V3.3 *** G8Z252_SOLLC)	1
Solyc09g089670.3.1	HR-like lesion-inducing protein-like protein (AHRD V3.3 *** AT4G14420.1)	1
Solyc03g097420.3.1	HVA22-like protein (AHRD V3.3 *** K4BJF9_SOLLC)	1
Solyc10g082040.2.1	HVA22-like protein (AHRD V3.3 *** K4D390_SOLLC)	1
Solyc12g089290.2.1	HVA22-like protein (AHRD V3.3 *** K4DH00_SOLLC)	1
Solyc07g043710.3.1	HXXXD-type acyl-transferase family protein (AHRD V3.3 *** AT3G26040.1)	1
Solyc07g008380.2.1	HXXXD-type acyl-transferase family protein, putative (AHRD V3.3 *** A0A061E8Z9_THECC)	1
Solyc06g074710.1.1	hydroxycinnamoyl-CoA shikimate/quinate hydroxycinnamoyl transferase (AHRD V3.3 *** AT5G48930.1)	1
Solyc03g007080.3.1	Hydroxyproline-rich glycoprotein (AHRD V3.3 *** B9ICX5_POPTR)	1
Solyc11g069390.1.1	hydroxyproline-rich glycoprotein family protein (AHRD V3.3 *** AT3G45230.1)	1
Solyc07g006560.3.1	Hypersensitive response assisting protein (AHRD V3.3 *** Q9SWC6_CAPAN)	1
Solyc06g050870.3.1	Hypoxia-responsive family protein (AHRD V3.3 *** A0A061FYY0_THECC)	1
Solyc01g066720.3.1	Hypoxia-responsive family protein (AHRD V3.3 *** G7I8Q8_MEDTR)	1
Solyc05g055240.3.1	I-box binding factor	1
Solyc04g015610.3.1	imidazolonepropionase (Protein of unknown function, DUF642) (AHRD V3.3 *** AT2G41810.1)	1
Solyc04g015620.3.1	imidazolonepropionase (Protein of unknown function, DUF642) (AHRD V3.3 *** AT2G41810.1)	1
Solyc09g009690.3.1	Inosine-uridine preferring nucleoside hydrolase, putative (AHRD V3.3 *** B9SRU5_RICCO)	1
Solyc03g113280.3.1	Integral membrane HPP family protein (AHRD V3.3 *** AT3G47980.1)	1
Solyc10g086030.2.1	Interactor of constitutive active ROPs 2, chloroplastic-like protein (AHRD V3.3 *** A0A0B0PSX8_GOSAR)	1
Solyc10g084290.2.1	Interactor of constitutive active ROPs 3-like protein (AHRD V3.3 *** A0A0B0N2C1_GOSAR)	1
Solyc07g056650.3.1	Interactor of constitutive active ROPs protein, putative (AHRD V3.3 *** A0A072V8T5_MEDTR)	1
Solyc01g087080.3.1	interferon-activable protein (AHRD V3.3 *** AT3G52110.2)	1
Solyc02g069200.3.1	iron-regulated transporter 1	1
Solyc07g052480.3.1	isocitrate lyase LEU18678	1
Solyc06g066170.3.1	Isoflavone reductase homolog (AHRD V3.3 *** IFRH_LUPAL)	1
Solyc04g080550.3.1	Isoflavone reductase-like protein (AHRD V3.3 *** ALL12_OLEEU)	1
Solyc08g014240.3.1	Isopropylmalate synthase (AHRD V3.3 *** A0A0G2T9V8_SOLPN)	1
Solyc11g072080.1.1	Kelch repeat-containing F-box family protein (AHRD V3.3 *** D7M5E9_ARALL)	1
Solyc01g080890.2.1	KH domain-containing protein / zinc finger (CCCH type) family protein (AHRD V3.3 --* AT5G06770.6)	1
Solyc03g117790.2.1	Kinase (AHRD V3.3 *** D7KWK7_ARALL)	1
Solyc01g067510.3.1	Kinase family protein (AHRD V3.3 *** B9GNF8_POPTR)	1
Solyc09g065570.3.1	Kinase family protein (AHRD V3.3 *** B9GSJ9_POPTR)	1
Solyc03g059080.2.1	Kinase family protein (AHRD V3.3 *** B9HA11_POPTR)	1
Solyc09g011750.3.1	Kinase family protein (AHRD V3.3 *** B9IG10_POPTR)	1
Solyc05g051610.2.1	Kinase family protein (AHRD V3.3 *** D7MGJ0_ARALL)	1
Solyc04g076350.1.1	Kinase interacting (KIP1-like) family protein (AHRD V3.3 *-* AT2G22560.1)	1
Solyc11g010630.3.1	Kinase interacting (KIP1-like) family protein (AHRD V3.3 *** AT2G22560.1)	1
Solyc10g045290.2.1	Kinase interacting (KIP1-like) family protein, putative (AHRD V3.3 *** A0A061DQM7_THECC)	1
Solyc09g014720.2.1	Kinase, putative (AHRD V3.3 *** B9RE26_RICCO)	1
Solyc11g071730.2.1	Kinesin, putative (AHRD V3.3 *** B9SS38_RICCO)	1
Solyc10g080715.1.1	Kinesin-like protein (AHRD V3.3 --* V4SQ41_9ROSI)	1
Solyc06g009783.1.1	Kinesin-like protein (AHRD V3.3 *-* F8UN41_TOBAC)	1
Solyc12g005260.1.1	Kinesin-like protein (AHRD V3.3 *-* M1BZ06_SOLTU)	1
Solyc06g075580.3.1	Kinesin-like protein (AHRD V3.3 *** A0A0V0IXV7_SOLCH)	1
Solyc04g016080.2.1	Kinesin-like protein (AHRD V3.3 *** A0A1B6Q1A3_SORBI)	1
Solyc07g042560.3.1	Kinesin-like protein (AHRD V3.3 *** K4CEB7_SOLLC)	1
Solyc07g064030.3.1	Kinesin-like protein (AHRD V3.3 *** K4CH86_SOLLC)	1
Solyc12g005250.2.1	Kinesin-like protein (AHRD V3.3 *** K4DB63_SOLLC)	1
Solyc12g099540.2.1	Kinesin-like protein (AHRD V3.3 *** K4DHX5_SOLLC)	1
Solyc03g114380.3.1	Kinesin-like protein (AHRD V3.3 *** M1C9W2_SOLTU)	1
Solyc10g083310.2.1	Kinesin-related protein (AHRD V3.3 *** A0A0B0NF68_GOSAR)	1
Solyc04g008075.1.1	Kunitz trypsin inhibitor (AHRD V3.3 *** B8Y888_TOBAC)	1
Solyc03g019690.1.1	Kunitz-type protease inhibitor (AHRD V3.3 *** Q3S481_SOLTU)	1
Solyc09g010993.1.1	Laccase (AHRD V3.3 *-* M1AHJ4_SOLTU)	1
Solyc05g043360.2.1	Laccase (AHRD V3.3 *** A0A067JKU4_JATCU)	1
Solyc09g011960.2.1	Laccase (AHRD V3.3 *** A0A067L6R3_JATCU)	1
Solyc02g062650.3.1	Laccase (AHRD V3.3 *** I1J8U1_SOYBN)	1
Solyc05g052340.3.1	Laccase (AHRD V3.3 *** K4C1R5_SOLLC)	1
Solyc10g076830.2.1	Laccase (AHRD V3.3 *** P93366_TOBAC)	1
Solyc10g085090.2.1	Laccase (AHRD V3.3 *** P93366_TOBAC)	1
Solyc08g078850.3.1	lactate dehydrogenase	1
Solyc07g062680.2.1	lanceolate	1
Solyc02g080670.3.1	L-ascorbate oxidase (AHRD V3.3 *** A0A0B0MPT8_GOSAR)	1
Solyc12g094470.2.1	L-ascorbate oxidase (AHRD V3.3 *** A0A0B0PC50_GOSAR)	1
Solyc12g094460.2.1	L-ascorbate oxidase like (AHRD V3.3 *** A0A0B2RKV6_GLYSO)	1
Solyc02g065170.3.1	L-ascorbate oxidase like (AHRD V3.3 *** A0A0B2RUS1_GLYSO)	1
Solyc07g052240.3.1	L-ascorbate oxidase-like protein (AHRD V3.3 *** A2Q4H7_MEDTR)	1
Solyc08g065140.1.1	Late embryogenesis abundant (LEA) hydroxyproline-rich glycoprotein family (AHRD V3.3 *** AT1G17620.1)	1
Solyc02g091000.3.1	Late embryogenesis abundant protein (AHRD V3.3 *** G7LCF7_MEDTR)	1
Solyc09g061730.2.1	Late embryogenesis abundant protein 1 (AHRD V3.3 --* LEA1_ORYSI)	1
Solyc08g015690.3.1	Late embryogenesis abundant protein Lea14 (AHRD V3.3 *** A0A0K9PIU3_ZOSMR)	1
Solyc11g069280.2.1	Late embryogenesis abundant protein-related (AHRD V3.3 *** A0A061GV26_THECC)	1
Solyc01g094780.3.1	LDLR chaperone MESD (AHRD V3.3 *** A0A1D1YKF8_9ARAE)	1
Solyc10g012400.3.1	LDLR chaperone MESD (AHRD V3.3 *** A0A1D1YKF8_9ARAE)	1
Solyc01g105070.3.1	LECEVI16G peroxidase precursor	1
Solyc09g025220.2.1	Legumin 11S-globulin (AHRD V3.3 *** Q39770_GINBI)	1
Solyc05g008140.3.1	LEM3 (ligand-effect modulator 3) family protein / CDC50 family protein (AHRD V3.3 --* AT1G16360.4)	1
Solyc01g106610.2.1	LEPR1A1A	1
Solyc03g064010.3.1	Leucine-rich repeat protein kinase family protein (AHRD V3.3 *** A0A061EWF2_THECC)	1
Solyc03g114080.2.1	Leucine-rich repeat protein kinase family protein (AHRD V3.3 *** A0A061G0X7_THECC)	1
Solyc06g062450.3.1	Leucine-rich repeat protein kinase family protein, putative (AHRD V3.3 *** A0A061GIV3_THECC)	1
Solyc09g098420.2.1	Leucine-rich repeat receptor protein kinase EXS (AHRD V3.3 *** A0A1D1XPP4_9ARAE)	1
Solyc06g084420.1.1	Leucine-rich repeat receptor-like kinase (AHRD V3.3 *** A0A0K9PKL2_ZOSMR)	1
Solyc10g050110.1.1	Leucine-rich repeat receptor-like protein kinase family (AHRD V3.3 *** A0A0K9PL83_ZOSMR)	1
Solyc07g053840.1.1	Leucine-rich repeat receptor-like protein kinase family (AHRD V3.3 *** A0A0K9PTR8_ZOSMR)	1
Solyc01g086920.3.1	Leucine-rich repeat receptor-like protein kinase family (AHRD V3.3 *** A0A0K9PVU5_ZOSMR)	1
Solyc11g056680.1.1	Leucine-rich repeat receptor-like protein kinase family (AHRD V3.3 *** A0A0K9PVU5_ZOSMR)	1
Solyc10g051220.2.1	Leucine-rich repeat receptor-like protein kinase family protein (AHRD V3.3 *-* AT4G08850.2)	1
Solyc02g084600.3.1	Leucine-rich repeat receptor-like protein kinase family protein (AHRD V3.3 *** A0A061DFG6_THECC)	1
Solyc12g100010.1.1	Leucine-rich-repeat receptor-like protein (AHRD V3.3 *** A0A0D4WVW2_GOSBA)	1
Solyc01g104950.3.1	LEXYL2	1
Solyc09g005180.3.1	L-gulonolactone oxidase (AHRD V3.3 *** A0A151SWE5_CAJCA)	1
Solyc03g007550.3.1	LIM domain-containing protein A, putative isoform 1 (AHRD V3.3 *** A0A061G8M8_THECC)	1
Solyc01g079600.3.1	Lipase (AHRD V3.3 *** A0A151RYE9_CAJCA)	1
Solyc05g052860.3.1	Lipase (AHRD V3.3 *** G7JAK3_MEDTR)	1
Solyc02g068070.3.1	Lipase (AHRD V3.3 *** K4B7D9_SOLLC)	1
Solyc02g071690.2.1	Lipase, GDSL (AHRD V3.3 *** A0A124S9Z4_CYNCS)	1
Solyc02g086370.3.1	Lipid phosphate phosphatase-like protein (AHRD V3.3 *** I3SWU2_MEDTR)	1
Solyc01g005990.3.1	Lipid transfer protein (AHRD V3.3 *** A0A072TPI6_MEDTR)	1
Solyc07g065110.1.1	Lipid transfer protein (AHRD V3.3 *** G7J041_MEDTR)	1
Solyc03g005200.3.1	Lipid transfer protein (AHRD V3.3 *** G7K520_MEDTR)	1
Solyc05g008895.1.1	Lipid transfer protein (AHRD V3.3 *** I0IK55_9MYRT)	1
Solyc01g099210.3.1	Lipoxygenase (AHRD V3.3 *** A8W7J7_CAMSI)	1
Solyc02g085910.3.1	LOB domain-containing protein (AHRD V3.3 *** A0A0K9PUI8_ZOSMR)	1
Solyc06g007390.3.1	LOB domain-containing protein, putative (AHRD V3.3 *** B9S4B8_RICCO)	1
Solyc06g050430.3.1	LOB domain-containing protein, putative (AHRD V3.3 *** B9S4B8_RICCO)	1
Solyc06g082430.2.1	LOB domain-containing protein, putative (AHRD V3.3 *** B9S4B8_RICCO)	1
Solyc03g112430.1.1	LOB domain-containing protein, putative (AHRD V3.3 *** B9S640_RICCO)	1
Solyc08g005630.3.1	Long-chain-alcohol oxidase (AHRD V3.3 *** K4CI54_SOLLC)	1
Solyc02g089050.3.1	Longifolia protein (AHRD V3.3 *** A0A072UUU5_MEDTR)	1
Solyc03g115000.3.1	Longifolia protein (AHRD V3.3 *** A0A072UUU5_MEDTR)	1
Solyc03g006840.3.1	LOW protein: M-phase inducer phosphatase-like protein (AHRD V3.3 *** AT5G62170.1)	1
Solyc06g007370.1.1	LOW QUALITY:6,7-dimethyl-8-ribityllumazine synthase (AHRD V3.3 *** AT2G30230.1)	1
Solyc12g062840.1.1	LOW QUALITY:abscisic acid responsive elements-binding factor 2 (AHRD V3.3 --* AT1G45249.9)	1
Solyc10g076780.1.1	LOW QUALITY:Alpha 1,4-glycosyltransferase family protein (AHRD V3.3 *** A0A061EQG3_THECC)	1
Solyc06g071700.1.1	LOW QUALITY:Amine oxidase (AHRD V3.3 *** K4C8P2_SOLLC)	1
Solyc09g009420.1.1	LOW QUALITY:AMP-dependent synthetase and ligase family protein (AHRD V3.3 --* AT2G47240.4)	1
Solyc07g042490.1.1	LOW QUALITY:Auxin responsive SAUR protein (AHRD V3.3 *** A0A118K7G8_CYNCS)	1
Solyc04g007360.1.1	LOW QUALITY:Avr9/Cf-9 rapidly elicited protein (AHRD V3.3 -** A0A072TJU3_MEDTR)	1
Solyc12g088380.1.1	LOW QUALITY:basic helix-loop-helix (bHLH) DNA-binding superfamily protein (AHRD V3.3 *-* AT2G14760.1)	1
Solyc09g075740.1.1	LOW QUALITY:BEST plant protein match is: (TAIR:plant.1) protein, putative (AHRD V3.3 -** G7K7Z5_MEDTR)	1
Solyc01g107100.3.1	LOW QUALITY:beta-1,4-xylosidase (AHRD V3.3 *** AT3G19615.1)	1
Solyc07g056360.1.1	LOW QUALITY:BHLH transcription factor (AHRD V3.3 *-* I1M6X1_SOYBN)	1
Solyc07g054690.1.1	LOW QUALITY:BnaA01g17000D protein (AHRD V3.3 *** A0A078DPQ5_BRANA)	1
Solyc06g051220.1.1	LOW QUALITY:BnaA05g11100D protein (AHRD V3.3 *** A0A078HWI1_BRANA)	1
Solyc01g073710.2.1	LOW QUALITY:Calcium-binding EF hand family protein (AHRD V3.3 *** A9PCU6_POPTR)	1
Solyc06g036110.1.1	LOW QUALITY:Calcium-dependent lipid-binding (CaLB domain) family protein (AHRD V3.3 *** AT5G23950.2)	1
Solyc07g008070.1.1	LOW QUALITY:Calcium-dependent lipid-binding (CaLB domain) family protein (AHRD V3.3 *** G7I6T6_MEDTR)	1
Solyc12g017340.1.1	LOW QUALITY:Cation efflux family protein (AHRD V3.3 --* A0A061FA80_THECC)	1
Solyc02g080450.1.1	LOW QUALITY:CELLULOSE SYNTHASE INTERACTIVE 3 (AHRD V3.3 --* AT1G77460.4)	1
Solyc12g098290.1.1	LOW QUALITY:Chaperone DnaJ-domain superfamily protein (AHRD V3.3 --* AT1G30280.3)	1
Solyc04g007670.1.1	LOW QUALITY:CheY-like two-component responsive regulator family protein (AHRD V3.3 --* AT4G18020.9)	1
Solyc03g096420.1.1	LOW QUALITY:CLIP-associating protein 1 (AHRD V3.3 --* A0A0B2NZ56_GLYSO)	1
Solyc03g096430.1.1	LOW QUALITY:CLIP-associating protein 1 (AHRD V3.3 --* A0A0B2NZ56_GLYSO)	1
Solyc05g013630.1.1	LOW QUALITY:CP-interacting protein-L (AHRD V3.3 *** A0A0K0PWY1_CAPAN)	1
Solyc02g071930.1.1	LOW QUALITY:CTD small phosphatase-like protein (AHRD V3.3 *** W9SMG6_9ROSA)	1
Solyc01g073830.1.1	LOW QUALITY:Cysteine/Histidine-rich C1 domain family protein (AHRD V3.3 *-* AT2G27660.1)	1
Solyc01g073800.2.1	LOW QUALITY:Cysteine/Histidine-rich C1 domain family protein (AHRD V3.3 *** AT2G44380.1)	1
Solyc01g073810.2.1	LOW QUALITY:Cysteine/Histidine-rich C1 domain family protein (AHRD V3.3 *** AT2G44380.1)	1
Solyc01g073820.3.1	LOW QUALITY:Cysteine/Histidine-rich C1 domain family protein (AHRD V3.3 *** AT2G44380.1)	1
Solyc01g073880.2.1	LOW QUALITY:Cysteine/Histidine-rich C1 domain family protein (AHRD V3.3 *** AT2G44380.1)	1
Solyc07g055970.1.1	LOW QUALITY:Cytochrome P450 family protein (AHRD V3.3 *** B9GT44_POPTR)	1
Solyc07g009310.3.1	LOW QUALITY:defensin-like protein (AHRD V3.3 -** AT1G19610.1)	1
Solyc04g082200.2.1	LOW QUALITY:dehydrin	1
Solyc02g082985.1.1	LOW QUALITY:DUF241 domain protein (AHRD V3.3 *-* G7K002_MEDTR)	1
Solyc12g094530.1.1	LOW QUALITY:DUF241 domain protein (AHRD V3.3 *** A0A072VS58_MEDTR)	1
Solyc02g083090.1.1	LOW QUALITY:DUF241 domain protein (AHRD V3.3 *** G7LA83_MEDTR)	1
Solyc02g083070.2.1	LOW QUALITY:DUF241 domain protein (AHRD V3.3 *** G7LA86_MEDTR)	1
Solyc03g032230.1.1	LOW QUALITY:DUF241 domain protein (AHRD V3.3 *** G7LA86_MEDTR)	1
Solyc03g034410.1.1	LOW QUALITY:DUF4228 domain protein (AHRD V3.3 *** G7IAV0_MEDTR)	1
Solyc12g005000.1.1	LOW QUALITY:DUF4228 domain protein (AHRD V3.3 *** G7IXN1_MEDTR)	1
Solyc02g076890.1.1	LOW QUALITY:DUF538 family protein (Protein of unknown function, DUF538) (AHRD V3.3 *** AT4G24130.1)	1
Solyc03g112130.1.1	LOW QUALITY:DUF868 family protein (DUF868) (AHRD V3.3 *** AT4G12690.2)	1
Solyc06g054280.1.1	LOW QUALITY:E3 UFM1-protein ligase 1 homolog (AHRD V3.3 --* UFL1_ARATH)	1
Solyc08g006590.2.1	LOW QUALITY:enhanced disease resistance-like protein (DUF1336) (AHRD V3.3 *** AT5G10750.1)	1
Solyc02g063480.2.1	LOW QUALITY:Eukaryotic aspartyl protease family protein (AHRD V3.3 *** AT1G03230.1)	1
Solyc08g076620.1.1	LOW QUALITY:Eukaryotic aspartyl protease family protein (AHRD V3.3 *** AT1G03230.1)	1
Solyc08g076640.1.1	LOW QUALITY:Eukaryotic aspartyl protease family protein (AHRD V3.3 *** AT1G03230.1)	1
Solyc01g097700.1.1	LOW QUALITY:Extensin-like protein Dif10 (AHRD V3.3 *** Q43504_SOLLC)	1
Solyc01g097710.1.1	LOW QUALITY:Extensin-like protein Dif10 (AHRD V3.3 *** Q43504_SOLLC)	1
Solyc01g107220.2.1	LOW QUALITY:Extensin-like protein Dif10 (AHRD V3.3 *** Q43504_SOLLC)	1
Solyc03g082770.1.1	LOW QUALITY:Extensin-like protein Dif10 (AHRD V3.3 *** Q43504_SOLLC)	1
Solyc12g044710.1.1	LOW QUALITY:Extensin-like protein Ext1 (AHRD V3.3 *** Q8VWM5_SOLLC)	1
Solyc12g049140.1.1	LOW QUALITY:Extensin-like protein Ext1 (AHRD V3.3 *** Q8VWM5_SOLLC)	1
Solyc06g008990.1.1	LOW QUALITY:Fantastic four-like protein (AHRD V3.3 *-* G7IE53_MEDTR)	1
Solyc06g054310.1.1	LOW QUALITY:Fantastic four-like protein (AHRD V3.3 *** G7IE53_MEDTR)	1
Solyc00g042840.1.1	LOW QUALITY:F-box family protein (AHRD V3.3 *** B9H429_POPTR)	1
Solyc04g071270.1.1	LOW QUALITY:F-box family protein, putative (AHRD V3.3 *** A0A061FZW6_THECC)	1
Solyc07g007290.1.1	LOW QUALITY:Flavin-containing monooxygenase (AHRD V3.3 *** A0A022R7T6_ERYGU)	1
Solyc12g098300.1.1	LOW QUALITY:gamma-glutamyl transpeptidase 1 (AHRD V3.3 --* AT4G39640.2)	1
Solyc09g009860.1.1	LOW QUALITY:Glutaredoxin family protein, putative (AHRD V3.3 *** A0A061ETX1_THECC)	1
Solyc05g047560.1.1	LOW QUALITY:Glycosyltransferase, putative (AHRD V3.3 *** B9S3B5_RICCO)	1
Solyc04g081130.1.1	LOW QUALITY:glyoxal oxidase-related protein (AHRD V3.3 *** AT1G19900.1)	1
Solyc04g081110.1.1	LOW QUALITY:glyoxal oxidase-related protein (AHRD V3.3 *** AT1G75620.1)	1
Solyc04g081120.1.1	LOW QUALITY:glyoxal oxidase-related protein (AHRD V3.3 *** AT1G75620.1)	1
Solyc06g009610.1.1	LOW QUALITY:GRAS family transcription factor, putative (AHRD V3.3 *** A0A061EWU1_THECC)	1
Solyc07g061890.1.1	LOW QUALITY:Heat stress transcription factor B-4b, putative (AHRD V3.3 *** A0A061FAG8_THECC)	1
Solyc00g090860.2.1	LOW QUALITY:High affinity nitrate transporter protein (AHRD V3.3 *-* Q84MZ8_TOBAC)	1
Solyc11g069760.1.1	LOW QUALITY:High affinity nitrate transporter protein (AHRD V3.3 *-* Q84MZ8_TOBAC)	1
Solyc03g031660.1.1	LOW QUALITY:Homer protein isoform 2 (AHRD V3.3 *-* A0A061GHT7_THECC)	1
Solyc05g052650.2.1	LOW QUALITY:HXXXD-type acyl-transferase family protein (AHRD V3.3 *-* V5PZN5_9CARY)	1
Solyc05g052670.1.1	LOW QUALITY:HXXXD-type acyl-transferase family protein (AHRD V3.3 *** AT2G39980.1)	1
Solyc05g052680.1.1	LOW QUALITY:HXXXD-type acyl-transferase family protein (AHRD V3.3 *** AT2G39980.1)	1
Solyc07g043670.1.1	LOW QUALITY:HXXXD-type acyl-transferase family protein (AHRD V3.3 *** AT4G15390.2)	1
Solyc01g105590.2.1	LOW QUALITY:HXXXD-type acyl-transferase family protein, putative (AHRD V3.3 *** A0A061E8Z9_THECC)	1
Solyc09g074450.1.1	LOW QUALITY:Hydroxyproline-rich glycoprotein (AHRD V3.3 *** B9I9X0_POPTR)	1
Solyc02g090120.1.1	LOW QUALITY:Inositol 1,4,5-trisphosphate receptor-interacting protein-like 2 (AHRD V3.3 -** A0A1D1XL30_9ARAE)	1
Solyc03g112200.1.1	LOW QUALITY:Insulinase (Peptidase family M16) family protein isoform 3 (AHRD V3.3 --* A0A061GZ00_THECC)	1
Solyc03g006230.1.1	LOW QUALITY:Integral membrane protein TmpA (AHRD V3.3 *** A0A0K9PA02_ZOSMR)	1
Solyc03g083660.1.1	LOW QUALITY:Invertase/pectin methylesterase inhibitor family protein (AHRD V3.3 *** B9I4L9_POPTR)	1
Solyc02g083285.1.1	LOW QUALITY:IQ-domain 20 (AHRD V3.3 *** AT3G51380.1)	1
Solyc02g080100.1.1	LOW QUALITY:Late embryogenesis abundant (LEA) hydroxyproline-rich glycoprotein family (AHRD V3.3 *** AT4G05220.1)	1
Solyc11g066490.1.1	LOW QUALITY:Late embryogenesis abundant (LEA) hydroxyproline-rich glycoprotein family (AHRD V3.3 *** AT5G22870.1)	1
Solyc06g034130.2.1	LOW QUALITY:Late embryogenesis abundant protein-like protein (AHRD V3.3 *** F4JB74_ARATH)	1
Solyc05g013650.2.1	LOW QUALITY:lysine ketoglutarate reductase trans-splicing protein (DUF707) (AHRD V3.3 *** AT1G67850.7)	1
Solyc02g091260.1.1	LOW QUALITY:mediator of RNA polymerase II transcription subunit (AHRD V3.3 *** AT2G01300.1)	1
Solyc05g008550.3.1	LOW QUALITY:Metallocarboxypeptidase inhibitor (AHRD V3.3 -** O24639_SOLTU)	1
Solyc04g005920.1.1	LOW QUALITY:micronuclear linker histone polyprotein-like protein (AHRD V3.3 *** AT3G25590.1)	1
Solyc07g006230.1.1	LOW QUALITY:NAC domain-containing protein 78 (AHRD V3.3 --* M7YSE5_TRIUA)	1
Solyc01g005890.1.1	LOW QUALITY:NAD(P)H-quinone oxidoreductase subunit 2 B, chloroplastic (AHRD V3.3 --* NU2C2_ILLOL)	1
Solyc02g085540.1.1	LOW QUALITY:NADH:ubiquinone oxidoreductase, ESSS subunit (AHRD V3.3 *** A0A118JWW1_CYNCS)	1
Solyc11g007790.1.1	LOW QUALITY:Nbs-lrr resistance protein (AHRD V3.3 *** A0A061F8I5_THECC)	1
Solyc03g078620.1.1	LOW QUALITY:Nitric oxide synthase-interacting protein, putative (AHRD V3.3 *** A0A061DQB5_THECC)	1
Solyc06g082450.1.1	LOW QUALITY:ovate family protein	1
Solyc10g008320.1.1	LOW QUALITY:phosphatidic acid phosphatase 1 (AHRD V3.3 --* AT2G01180.6)	1
Solyc04g005140.2.1	LOW QUALITY:Phosphoribulokinase / Uridine kinase family (AHRD V3.3 *** AT1G26190.5)	1
Solyc05g010270.1.1	LOW QUALITY:piezo-type mechanosensitive ion channel component (AHRD V3.3 --* AT2G48060.3)	1
Solyc06g048780.1.1	LOW QUALITY:PLAC8 family protein (AHRD V3.3 *-* AT3G10980.1)	1
Solyc10g007750.1.1	LOW QUALITY:Plant basic secretory protein family protein, putative (AHRD V3.3 *** A0A061DSQ8_THECC)	1
Solyc01g091110.2.1	LOW QUALITY:Plant invertase/pectin methylesterase inhibitor (AHRD V3.3 *** G7IYJ3_MEDTR)	1
Solyc01g091100.2.1	LOW QUALITY:Plant invertase/pectin methylesterase inhibitor (AHRD V3.3 *** G7KG88_MEDTR)	1
Solyc03g083710.1.1	LOW QUALITY:Plant invertase/pectin methylesterase inhibitor (AHRD V3.3 *** I3T947_MEDTR)	1
Solyc06g062930.1.1	LOW QUALITY:Plant regulator RWP-RK family protein (AHRD V3.3 --* AT1G76350.4)	1
Solyc06g060900.1.1	LOW QUALITY:PRLI-interacting factor (AHRD V3.3 --* AT5G19900.5)	1
Solyc01g094380.2.1	LOW QUALITY:Protein O-glucosyltransferase 1 (AHRD V3.3 *** A0A0B2PAD6_GLYSO)	1
Solyc03g112240.1.1	LOW QUALITY:pyrroline-5-carboxylate reductase (AHRD V3.3 *-* AT4G03600.1)	1
Solyc10g081320.1.1	LOW QUALITY:R2R3MYB transcription factor 69	1
Solyc00g217960.1.1	LOW QUALITY:RING/U-box superfamily protein (AHRD V3.3 *-* AT1G49200.1)	1
Solyc02g083527.1.1	LOW QUALITY:RING/U-box superfamily protein (AHRD V3.3 *** AT3G51325.1)	1
Solyc04g014220.1.1	LOW QUALITY:RING/U-box superfamily protein, putative (AHRD V3.3 *** A0A061E293_THECC)	1
Solyc10g005190.1.1	LOW QUALITY:root hair specific 4 (AHRD V3.3 *** AT1G30850.1)	1
Solyc06g005610.1.1	LOW QUALITY:RTL5-like protein (AHRD V3.3 *** F5C0G8_SOLCH)	1
Solyc10g052600.1.1	LOW QUALITY:S-adenosyl-L-methionine-dependent methyltransferases superfamily protein (AHRD V3.3 *** A0A061GFE0_THECC)	1
Solyc01g095190.2.1	LOW QUALITY:S-adenosyl-L-methionine-dependent methyltransferases superfamily protein (AHRD V3.3 *** AT4G01240.1)	1
Solyc03g026030.1.1	LOW QUALITY:S-adenosyl-L-methionine-dependent methyltransferases superfamily protein (AHRD V3.3 *** AT4G01240.1)	1
Solyc06g007380.1.1	LOW QUALITY:S-adenosyl-L-methionine-dependent methyltransferases superfamilyprotein (AHRD V3.3 *** A0A0K9NKQ9_ZOSMR)	1
Solyc03g123380.1.1	LOW QUALITY:Serine rich protein (AHRD V3.3 *** Q4VYD0_MEDTR)	1
Solyc12g009880.1.1	LOW QUALITY:Serine-rich protein-related (AHRD V3.3 *** A0A061GN42_THECC)	1
Solyc00g170200.1.1	LOW QUALITY:Sigma factor sigB regulation protein rsbQ (AHRD V3.3 *** A0A0B2Q4V2_GLYSO)	1
Solyc02g089140.2.1	LOW QUALITY:SIN3-like 1 (AHRD V3.3 --* AT3G01320.2)	1
Solyc06g072650.1.1	LOW QUALITY:Small auxin up-regulated RNA61	1
Solyc04g077620.1.1	LOW QUALITY:Spc97 / Spc98 family of spindle pole body (SBP) component (AHRD V3.3 --* AT1G80260.3)	1
Solyc03g117340.1.1	LOW QUALITY:Sterile alpha motif (SAM) domain-containing protein (AHRD V3.3 *** AT1G80520.1)	1
Solyc10g008780.1.1	LOW QUALITY:TCP transcription factor 30	1
Solyc02g066980.1.1	LOW QUALITY:TPX2 (targeting protein for Xklp2) protein family (AHRD V3.3 *** AT5G15510.1)	1
Solyc06g054660.1.1	LOW QUALITY:tracheary element differentiation-related 7 (AHRD V3.3 --* AT5G48920.1)	1
Solyc02g066970.1.1	LOW QUALITY:Transcription factor bHLH151, putative (AHRD V3.3 *-* A0A061EF71_THECC)	1
Solyc01g097850.1.1	LOW QUALITY:Transcription factor, MADS-box (AHRD V3.3 *** A0A103YIE3_CYNCS)	1
Solyc02g083930.1.1	LOW QUALITY:Transducin/WD40 repeat-like superfamily protein (AHRD V3.3 *-* A0A061DFB2_THECC)	1
Solyc06g051130.1.1	LOW QUALITY:Transferase family protein (AHRD V3.3 *** B9HSL5_POPTR)	1
Solyc06g007420.1.1	LOW QUALITY:translocon at the outer envelope membrane of chloroplasts 159 (AHRD V3.3 --* AT4G02510.4)	1
Solyc04g014770.1.1	LOW QUALITY:transmembrane protein (AHRD V3.3 --* AT5G14330.1)	1
Solyc04g054340.1.1	LOW QUALITY:transmembrane protein (AHRD V3.3 --* AT5G65440.9)	1
Solyc07g065460.1.1	LOW QUALITY:transmembrane protein (AHRD V3.3 *-* AT4G16400.1)	1
Solyc07g066540.1.1	LOW QUALITY:transmembrane protein (AHRD V3.3 *** AT3G12870.1)	1
Solyc04g014520.1.1	LOW QUALITY:Transmembrane protein 45B (AHRD V3.3 *** A0A151U0K4_CAJCA)	1
Solyc06g007790.1.1	LOW QUALITY:Transmembrane protein, putative (AHRD V3.3 *-* G7L045_MEDTR)	1
Solyc03g114430.1.1	LOW QUALITY:Transmembrane protein, putative (AHRD V3.3 *** A0A072VIN4_MEDTR)	1
Solyc04g007250.1.1	LOW QUALITY:Transmembrane protein, putative (AHRD V3.3 *** G7K1J5_MEDTR)	1
Solyc06g060520.1.1	LOW QUALITY:transmembrane protein, putative (DUF1191) (AHRD V3.3 *** AT3G08600.1)	1
Solyc08g080070.1.1	LOW QUALITY:transmembrane protein, putative (DUF1191) (AHRD V3.3 *** AT4G22900.1)	1
Solyc04g008920.1.1	LOW QUALITY:transmembrane protein, putative (DUF247) (AHRD V3.3 *-* AT3G50160.1)	1
Solyc03g122330.1.1	LOW QUALITY:trehalose-6-phosphatase synthase S8 (AHRD V3.3 --* AT1G70290.2)	1
Solyc12g049080.2.1	LOW QUALITY:Unknown protein (AHRD V3.3 )	1
Solyc01g066640.2.1	LOW QUALITY:vitellogenin-like protein (AHRD V3.3 *** AT3G06868.1)	1
Solyc01g005860.2.1	LOW QUALITY:WD repeat protein (AHRD V3.3 --* Q84VB4_ORYSJ)	1
Solyc07g054760.1.1	LOW QUALITY:Wound-responsive family protein (AHRD V3.3 *** AT4G10265.1)	1
Solyc07g054780.1.1	LOW QUALITY:Wound-responsive family protein (AHRD V3.3 *** AT4G10265.1)	1
Solyc01g079910.1.1	LOW QUALITY:Xyloglucan-specific endoglucanase inhibitor protein 2 (AHRD V3.3 *-* F1DHN5_SOLTU)	1
Solyc03g113890.1.1	LOW QUALITY:Zinc finger family protein (AHRD V3.3 *-* B9HJ48_POPTR)	1
Solyc06g074800.1.1	LOW QUALITY:Zinc finger family protein (AHRD V3.3 *** B9HQP7_POPTR)	1
Solyc08g079030.3.1	Low-density lipoprotein receptor-related 11 (AHRD V3.3 *** A0A0B0PKY1_GOSAR)	1
Solyc08g081940.3.1	LRR receptor-like kinase (AHRD V3.3 *** A0A072TUR7_MEDTR)	1
Solyc00g100880.3.1	LURP-one-like protein (AHRD V3.3 *** AT1G53875.1)	1
Solyc09g010220.3.1	Lysosomal pro-X carboxypeptidase, putative (AHRD V3.3 *** B9SX01_RICCO)	1
Solyc07g053820.3.1	Mad3/BUB1 homology region 1 (AHRD V3.3 *** A0A103XTQ9_CYNCS)	1
Solyc06g051040.3.1	Mad3/BUB1 region 1, putative isoform 1 (AHRD V3.3 *** A0A061FM29_THECC)	1
Solyc06g075470.2.1	Major facilitator superfamily protein (AHRD V3.3 *-* AT3G45690.1)	1
Solyc12g044310.2.1	Major facilitator superfamily protein (AHRD V3.3 *** AT1G52190.1)	1
Solyc02g094190.3.1	Major facilitator superfamily protein (AHRD V3.3 *** AT3G01930.2)	1
Solyc06g075450.2.1	Major facilitator superfamily protein (AHRD V3.3 *** AT3G45710.1)	1
Solyc06g071570.3.1	Major facilitator superfamily protein (AHRD V3.3 *** AT5G62680.1)	1
Solyc03g111120.3.1	Malate synthase (AHRD V3.3 *** M1B824_SOLTU)	1
Solyc01g006980.3.1	Malonyl-CoA:Acyl carrier protein transacylase (AHRD V3.3 *** M9PMR7_LINUS)	1
Solyc02g084990.3.1	Mannan endo-1,4-beta-mannosidase-like protein (AHRD V3.3 *** G7KF03_MEDTR)	1
Solyc10g074920.2.1	Mannan endo-1,4-beta-mannosidase-like protein (AHRD V3.3 *** G7LAQ6_MEDTR)	1
Solyc06g060100.3.1	Mannose-6-phosphate isomerase (AHRD V3.3 *** K4C6J1_SOLLC)	1
Solyc07g047990.1.1	MAP kinase kinase kinase 49	1
Solyc09g076000.3.1	MAP kinase kinase kinase 71	1
Solyc10g017490.2.1	MAP kinase kinase kinase 74	1
Solyc10g085670.2.1	MAP kinase kinase kinase 79	1
Solyc12g005360.2.1	MAP kinase kinase kinase 83	1
Solyc03g025210.3.1	Mate efflux family protein (AHRD V1 **-- D7M5Q2_ARALY)	1
Solyc04g005040.1.1	Matrix metalloproteinase (AHRD V3.3 *** I7KJ40_SOLLC)	1
Solyc07g018370.2.1	mediator of RNA polymerase II transcription subunit (AHRD V3.3 *** AT4G28840.1)	1
Solyc12g008665.1.1	Meiotic nuclear division protein 1 homolog (AHRD V3.3 *** M0ZHL5_SOLTU)	1
Solyc02g067440.3.1	meloidogyne-induced giant cell protein DB114	1
Solyc07g063620.3.1	membrane lipoprotein lipid attachment site-like protein, putative (DUF1223) (AHRD V3.3 *** AT4G27350.1)	1
Solyc08g029160.1.1	Membrane steroid-binding protein (AHRD V3.3 *** G5DXK7_SILLA)	1
Solyc09g075750.1.1	membrane-associated kinase regulator (AHRD V3.3 *** AT5G26230.1)	1
Solyc01g105310.3.1	metacaspase 2,Pfam:PF00656	1
Solyc02g069210.3.1	Metal ion transporter-like protein (AHRD V1 **** B4YHA7_HORVU)%3B contains Interpro domain(s) IPR004698 Zinc/iron permease%2C fungal and plant	1
Solyc01g006150.3.1	Metal tolerance protein (AHRD V3.3 *** D7RJ71_CARPA)	1
Solyc06g061230.3.1	Metallocarboxypeptidase inhibitor (AHRD V3.3 -** M1D4V9_SOLTU)	1
Solyc05g008150.3.1	Metallocarboxypeptidase inhibitor (AHRD V3.3 *** O24373_SOLTU)	1
Solyc04g058150.3.1	Metallothionein-like protein (AHRD V3.3 *** A8DUB1_SOLLC)	1
Solyc04g058100.3.1	Metallothionein-like protein type 2 (AHRD V3.3 *** MT2X_SOLLC)	1
Solyc08g082120.2.1	Methanol inducible protein (AHRD V3.3 *** D1MAX5_NICBE)	1
Solyc06g048850.3.1	methionine-S-oxide reductase (AHRD V3.3 *-* AT2G17705.1)	1
Solyc01g108680.3.1	Methyl esterase (AHRD V3.3 *** A0A072UEL6_MEDTR)	1
Solyc01g108740.3.1	Methyl esterase (AHRD V3.3 *** A0A072UEL6_MEDTR)	1
Solyc03g070380.3.1	Methyl esterase (AHRD V3.3 *** A0A072UEL6_MEDTR)	1
Solyc03g095550.2.1	Methyl esterase 17 (AHRD V3.3 *** A0A061FZJ0_THECC)	1
Solyc07g054880.3.1	methylketone synthase Ie	1
Solyc01g087560.3.1	Methyltransferase (AHRD V3.3 *** K4AYE6_SOLLC)	1
Solyc02g081440.3.1	microsomal glutathione s-transferase (AHRD V3.3 *-* AT1G65820.3)	1
Solyc05g015320.3.1	microtubule-associated protein 65-8 (AHRD V3.3 *** AT1G27920.1)	1
Solyc05g017980.3.1	Microtubule-associated protein 70-2 (AHRD V3.3 *** A0A0B2QPG9_GLYSO)	1
Solyc04g008040.3.1	Microtubule-associated protein 70-2 (AHRD V3.3 *** MP702_ARATH)	1
Solyc03g113680.3.1	Microtubule-associated protein TORTIFOLIA1 (AHRD V3.3 *** A0A151R900_CAJCA)	1
Solyc02g083540.3.1	MID1-complementing activity-like protein (AHRD V3.3 *** G7JXK8_MEDTR)	1
Solyc01g111550.3.1	minichromosome maintenance 10 (AHRD V3.3 *** AT2G20980.1)	1
Solyc03g020010.1.1	miraculin	1
Solyc04g081220.3.1	Mitochondrial 39S ribosomal protein L53 (AHRD V3.3 *** I6LNS8_HEVBR)	1
Solyc03g097840.3.1	Mitochondrial phosphate carrier protein, putative (AHRD V3.3 *** B9RH00_RICCO)	1
Solyc03g118090.3.1	Mitochondrial substrate carrier family protein (AHRD V3.3 *** AT5G51050.1)	1
Solyc07g065420.1.1	MIZU-KUSSEI-like protein (Protein of unknown function, DUF617) (AHRD V3.3 *** AT5G06990.1)	1
Solyc11g010360.2.1	MIZU-KUSSEI-like protein (Protein of unknown function, DUF617) (AHRD V3.3 *** AT5G65340.1)	1
Solyc02g083725.1.1	MLO-like protein (AHRD V3.3 *-* K4BAP0_SOLLC)	1
Solyc02g083720.3.1	MLO-like protein (AHRD V3.3 *** K4BAP0_SOLLC)	1
Solyc11g069220.2.1	MLO-like protein (AHRD V3.3 *** K4DA78_SOLLC)	1
Solyc08g079090.3.1	Monocopper oxidase-like protein SKU5 (AHRD V3.3 *** SKU5_ARATH)	1
Solyc12g009820.2.1	Monogalactosyldiacylglycerol synthase (AHRD V3.3 *** G7JGJ5_MEDTR)	1
Solyc11g071300.2.1	Myb (AHRD V3.3 *** Q948S6_TOBAC)	1
Solyc08g066190.2.1	Myb domain-containing protein (AHRD V3.3 *-* W9SD24_9ROSA)	1
Solyc09g091880.3.1	Myb family transcription factor APL (AHRD V3.3 *** A0A0B0NIP7_GOSAR)	1
Solyc12g089190.1.1	Myb family transcription factor family protein (AHRD V3.3 *** B9H0R6_POPTR)	1
Solyc02g091890.2.1	myb-like protein X (AHRD V3.3 *-* AT4G33740.5)	1
Solyc11g006720.2.1	MYB-like transcription factor family protein (AHRD V3.3 *** G7ZYT0_MEDTR)	1
Solyc01g081545.1.1	Myosin (AHRD V3.3 *-* W6A1M7_MAIZE)	1
Solyc01g081540.3.1	Myosin family protein, putative, expressed (AHRD V3.3 *** Q10CX1_ORYSJ)	1
Solyc10g006820.3.1	Myosin VIII-2 (AHRD V3.3 *** B0CN63_NICBE)	1
Solyc01g107260.3.1	myosin-2 heavy chain-like protein (AHRD V3.3 *** AT1G49870.1)	1
Solyc11g065630.2.1	Myosin-related family protein (AHRD V3.3 *** B9HNX7_POPTR)	1
Solyc03g097650.3.1	NAC domain protein (AHRD V3.3 *** B2ZGQ7_SOYBN)	1
Solyc02g081270.3.1	NAC domain protein, (AHRD V3.3 *** A0A061EDT4_THECC)	1
Solyc06g034340.2.1	NAC domain protein, (AHRD V3.3 *** A0A061G781_THECC)	1
Solyc08g008660.3.1	NAC domain-containing protein, putative (AHRD V3.3 *** A0A061G3T7_THECC)	1
Solyc10g047060.2.1	NAC domain-containing protein, putative (AHRD V3.3 *** B9SQZ6_RICCO)	1
Solyc06g063430.2.1	NAC domain-containing protein, putative (AHRD V3.3 *** B9T5U4_RICCO)	1
Solyc01g007160.3.1	N-acetyltransferase ESCO2 (AHRD V3.3 *** A0A1D1YG22_9ARAE)	1
Solyc02g090540.3.1	NAD(P)-binding Rossmann-fold superfamily protein (AHRD V3.3 *** A0A061DHS1_THECC)	1
Solyc01g094237.1.1	NAD(P)-binding Rossmann-fold superfamily protein (AHRD V3.3 *** A0A061DTA4_THECC)	1
Solyc01g094270.3.1	NAD(P)-binding Rossmann-fold superfamily protein (AHRD V3.3 *** AT2G24190.2)	1
Solyc01g091660.3.1	NAD(P)-binding Rossmann-fold superfamily protein (AHRD V3.3 *** AT2G47140.1),Pfam:PF13561	1
Solyc03g095970.3.1	NAD(P)-binding Rossmann-fold superfamily protein (AHRD V3.3 *** AT2G47140.1),Pfam:PF13561	1
Solyc12g100220.2.1	NAD(P)-binding Rossmann-fold superfamily protein (AHRD V3.3 *** AT3G55290.2)	1
Solyc10g017570.3.1	NAD(P)-binding Rossmann-fold superfamily protein (AHRD V3.3 *** AT3G61220.1)	1
Solyc06g083470.3.1	NAD(P)-binding Rossmann-fold superfamily protein (AHRD V3.3 *** AT5G06060.1),Pfam:PF13561	1
Solyc01g109620.3.1	NAD(P)H-quinone oxidoreductase subunit I, chloroplastic (AHRD V3.3 *** NDHI_ARAHI)	1
Solyc06g054610.2.1	NAD(P)H-quinone oxidoreductase subunit K, chloroplastic (AHRD V3.3 --* NDHK_HELAN)	1
Solyc09g097980.3.1	NAD(P)-linked oxidoreductase superfamily protein (AHRD V3.3 *** AT1G60710.1)	1
Solyc01g102830.3.1	NADH dehydrogenase (ubiquinone)s (AHRD V3.3 *** AT1G14450.2)	1
Solyc01g022750.3.1	NADH dehydrogenase [ubiquinone] 1 alpha subcomplex subunit 6 (AHRD V3.3 *** A0A1D1XVP9_9ARAE)	1
Solyc04g045620.3.1	NADH-ubiquinone oxidoreductase subunit (AHRD V3.3 *** A0A1D1YMQ7_9ARAE)	1
Solyc07g065280.3.1	NADH-ubiquinone oxidoreductase subunit (AHRD V3.3 *** A0A1D1ZJA2_9ARAE)	1
Solyc11g005880.2.1	NADH-ubiquinone oxidoreductase-like protein (AHRD V3.3 *** AT3G62790.1)	1
Solyc06g036350.3.1	NADH-ubiquinone oxidoreductase-like protein (AHRD V3.3 *** AT5G52840.1)	1
Solyc01g096435.1.1	NADPH:quinone oxidoreductase (AHRD V3.3 *** AT3G27890.1)	1
Solyc06g064680.1.1	NBS-LRR resistance protein-like protein (AHRD V3.3 *** A1Y9Q8_SOLLC)	1
Solyc06g064760.1.1	NBS-LRR resistance protein-like protein (AHRD V3.3 *** A1Y9R1_SOLLC)	1
Solyc01g106540.3.1	neurofilament heavy protein (AHRD V3.3 *** AT4G17000.3)	1
Solyc01g108630.3.1	nii1 nitrite reductase	1
Solyc08g078950.3.1	NIT1	1
Solyc08g007430.2.1	NIT2	1
Solyc04g055160.3.1	N-lysine methyltransferase (AHRD V3.3 *** AT1G78150.2)	1
Solyc04g073970.3.1	N-lysine methyltransferase (AHRD V3.3 *** AT1G78150.3)	1
Solyc08g067500.1.1	Non-specific lipid-transfer protein (AHRD V3.3 *** K4CLX6_SOLLC)	1
Solyc08g067510.1.1	Non-specific lipid-transfer protein (AHRD V3.3 *** Q93YX9_DAVIN)	1
Solyc02g068880.2.1	Non-specific serine/threonine protein kinase (AHRD V3.3 *-* M1ANR5_SOLTU)	1
Solyc04g012090.2.1	Non-specific serine/threonine protein kinase (AHRD V3.3 *** K4BPR1_SOLLC)	1
Solyc08g077550.3.1	Novel plant snare, putative (AHRD V3.3 *** B9RUR4_RICCO)	1
Solyc01g099320.3.1	Nuclear transcription factor Y protein (AHRD V3.3 *** G7I854_MEDTR)	1
Solyc05g006215.1.1	Nucleic acid-binding, OB-fold (AHRD V3.3 *** A0A103XVT7_CYNCS)	1
Solyc06g071330.3.1	Nucleobase-ascorbate transporter-like protein (AHRD V3.3 *** A0A072VA43_MEDTR)	1
Solyc05g005470.3.1	Nucleoredoxin 1	1
Solyc08g082430.3.1	Nucleoside diphosphate kinase (AHRD V3.3 *** K4CPN9_SOLLC)	1
Solyc08g063000.3.1	Nucleosome assembly protein 1-like 1 (AHRD V3.3 *** A0A0B2RMX0_GLYSO)	1
Solyc07g056530.3.1	Nucleotide/sugar transporter family protein (AHRD V3.3 *** AT3G14410.1)	1
Solyc01g005390.3.1	Nudix hydrolase (AHRD V3.3 *** A0A061E9N4_THECC)	1
Solyc06g068900.3.1	Nudix hydrolase (AHRD V3.3 *** A0A061E9N4_THECC)	1
Solyc10g080760.2.1	Nudix hydrolase-like protein (AHRD V3.3 *** G7LGT1_MEDTR)	1
Solyc03g118870.3.1	Octicosapeptide/Phox/Bem1p family protein, putative (AHRD V3.3 *** A0A061FV54_THECC)	1
Solyc10g074490.2.1	O-fucosyltransferase family protein (AHRD V3.3 *** AT1G20550.1)	1
Solyc06g034040.1.1	Oleosin (AHRD V3.3 *** K4C4M8_SOLLC)	1
Solyc01g106200.2.1	Oligopeptide transporter, putative (AHRD V3.3 *** B9RX59_RICCO)	1
Solyc02g081570.3.1	Oligopeptide transporter, putative (AHRD V3.3 *** B9SIR4_RICCO)	1
Solyc06g007130.4.1	omega-3 fatty acid desaturase-3	1
Solyc06g064510.2.1	O-methyltransferase (AHRD V3.3 *** A0A1B4Z3W3_9ROSA)	1
Solyc02g070890.3.1	Ontology_term=GO:0004675	1
Solyc05g053860.3.1	Organic cation/carnitine transporter (AHRD V3.3 *** A0A072TPM4_MEDTR)	1
Solyc10g009150.3.1	Organ-specific protein S2 (AHRD V3.3 *** F2VPS2_SOLNI)	1
Solyc05g007450.3.1	Origin recognition complex, subunit 6 (AHRD V3.3 *** A0A118K386_CYNCS)	1
Solyc03g098300.1.1	Ornithine decarboxylase 2 (AHRD V3.3 *** A0A060IIA7_ATRBE)	1
Solyc07g018310.3.1	OSBP(oxysterol binding protein)-related protein 4B (AHRD V3.3 *-* AT4G25850.2)	1
Solyc08g080660.1.1	Osmotin-like protein (AHRD V3.3 *** OLPA_TOBAC)	1
Solyc08g080650.3.1	Osmotin-like protein (Fragment) IPR001938 Thaumatin, pathogenesis-related	1
Solyc03g034100.3.1	ovate family protein 6	1
Solyc03g120190.3.1	ovate family protein 7	1
Solyc03g031890.3.1	Oxidative stress 3, putative isoform 2 (AHRD V3.3 *** A0A061GIQ6_THECC)	1
Solyc08g079920.2.1	P69f protein	1
Solyc10g086710.2.1	PAR1-like protein (AHRD V3.3 *** A0A103XQ58_CYNCS)	1
Solyc03g044710.3.1	Patatin (AHRD V3.3 *** K4BG88_SOLLC)	1
Solyc10g080690.2.1	Patatin (AHRD V3.3 *** K4D2V9_SOLLC)	1
Solyc08g080670.1.1	Pathogenesis-related 5-like protein	1
Solyc09g007020.1.1	pathogenesis-related protein	1
Solyc08g068990.2.1	Pathogenesis-related protein 1 (AHRD V3.3 *** A0MZ69_MUSAC)	1
Solyc01g106600.2.1	Pathogenesis-related protein 1 (AHRD V3.3 *** E2GEU1_9ROSI)	1
Solyc01g106640.2.1	Pathogenesis-related protein 1 (AHRD V3.3 *** E2GEU2_9ROSI)	1
Solyc07g006710.1.1	Pathogenesis-related protein 1 (AHRD V3.3 *** PR1_HORVU)	1
Solyc02g065470.1.1	pathogenesis-related protein-1-like protein (AHRD V3.3 *** AT2G19990.1)	1
Solyc04g081560.3.1	Pathogenesis-related thaumatin family protein (AHRD V3.3 *** A0A072UXB7_MEDTR)	1
Solyc05g053020.3.1	Pathogenesis-related thaumatin family protein (AHRD V3.3 *** A0A072UY44_MEDTR)	1
Solyc01g104290.2.1	Pathogenesis-related thaumatin family protein (AHRD V3.3 *** G7K8X4_MEDTR)	1
Solyc03g118780.3.1	Pathogenesis-related thaumatin family protein (AHRD V3.3 *** G7LDC8_MEDTR)	1
Solyc06g073000.3.1	Pathogenesis-related thaumatin superfamily protein (AHRD V3.3 *** AT5G24620.3)	1
Solyc04g050790.3.1	Pathogenic type III effector avirulence factor Avr cleavage site-containing protein (AHRD V3.3 *** A0A118JW76_CYNCS)	1
Solyc01g097270.3.1	pathogen-induced protein	1
Solyc11g008140.2.1	Pectate lyase (AHRD V3.3 *** K4D575_SOLLC)	1
Solyc05g014000.3.1	Pectate lyase (AHRD V3.3 *** M1AQF5_SOLTU)	1
Solyc09g061890.3.1	Pectate lyase (AHRD V3.3 *** M1BAL5_SOLTU)	1
Solyc05g005170.3.1	Pectin lyase-like superfamily protein (AHRD V3.3 *** A0A061E6B2_THECC)	1
Solyc01g079130.2.1	Pectin lyase-like superfamily protein (AHRD V3.3 *** AT1G02460.1)	1
Solyc01g100980.3.1	Pectin lyase-like superfamily protein (AHRD V3.3 *** AT1G02460.1)	1
Solyc09g098270.3.1	Pectin lyase-like superfamily protein (AHRD V3.3 *** AT1G23460.1)	1
Solyc04g008230.3.1	Pectin lyase-like superfamily protein (AHRD V3.3 *** AT1G48100.1)	1
Solyc07g056290.2.1	Pectin lyase-like superfamily protein (AHRD V3.3 *** AT1G78400.1)	1
Solyc03g116580.3.1	Pectin lyase-like superfamily protein (AHRD V3.3 *** AT1G80170.1)	1
Solyc08g014560.2.1	Pectin lyase-like superfamily protein (AHRD V3.3 *** AT2G43880.1)	1
Solyc12g019140.2.1	Pectin lyase-like superfamily protein (AHRD V3.3 *** AT2G43880.1)	1
Solyc08g014540.1.1	Pectin lyase-like superfamily protein (AHRD V3.3 *** AT2G43890.1)	1
Solyc12g019120.2.1	Pectin lyase-like superfamily protein (AHRD V3.3 *** AT2G43890.1)	1
Solyc12g019220.1.1	Pectin lyase-like superfamily protein (AHRD V3.3 *** AT3G59850.2)	1
Solyc05g049980.3.1	Pectin lyase-like superfamily protein (AHRD V3.3 *** AT3G61490.4)	1
Solyc08g081480.3.1	Pectin lyase-like superfamily protein (AHRD V3.3 *** AT4G23500.1)	1
Solyc03g123630.3.1	pectin methylesterase	1
Solyc10g038130.2.1	Pectinacetylesterase family protein (AHRD V3.3 *** AT2G46930.1)	1
Solyc08g005800.3.1	Pectinacetylesterase family protein (AHRD V3.3 *** G7L754_MEDTR)	1
Solyc03g123620.4.1	Pectinesterase (AHRD V1 ***- B9GXZ7_POPTR)	1
Solyc01g098940.3.1	Pectinesterase (AHRD V3.3 *** K4B0T1_SOLLC)	1
Solyc01g099950.1.1	Pectinesterase (AHRD V3.3 *** K4B129_SOLLC)	1
Solyc02g081990.3.1	Pectinesterase (AHRD V3.3 *** K4BA69_SOLLC)	1
Solyc03g083840.3.1	Pectinesterase (AHRD V3.3 *** K4BIF9_SOLLC)	1
Solyc08g078640.2.1	Pectinesterase (AHRD V3.3 *** K4CNM3_SOLLC)	1
Solyc09g075350.3.1	Pectinesterase (AHRD V3.3 *** K4CVB2_SOLLC)	1
Solyc11g005820.1.1	Pectinesterase inhibitor (AHRD V3.3 *** A0A103Y9H8_CYNCS)	1
Solyc02g088650.1.1	Pentatricopeptide repeat-containing protein (AHRD V3.3 *** A0A0B2RWF1_GLYSO)	1
Solyc04g011767.1.1	Pentatricopeptide repeat-containing protein At5g14770, mitochondrial (AHRD V3.3 --* PP381_ARATH)	1
Solyc07g015860.3.1	peptide deformylase AF271258	1
Solyc12g014270.2.1	Peptide-N4-(N-acetyl-beta-glucosaminyl)asparagine amidase A (AHRD V3.3 *** PNAA_PRUDU)	1
Solyc01g009610.3.1	Peptidyl-prolyl cis-trans isomerase (AHRD V3.3 *** A0A0K9NN67_ZOSMR)	1
Solyc09g092690.3.1	Peptidyl-prolyl cis-trans isomerase (AHRD V3.3 *** A0A0K9NXQ5_ZOSMR)	1
Solyc02g064970.3.1	Peroxidase	1
Solyc07g052530.3.1	Peroxidase (AHRD V1 **** Q07445_SOLLC)	1
Solyc07g052540.3.1	Peroxidase (AHRD V1 **** Q07445_SOLLC)	1
Solyc12g005785.1.1	Peroxidase (AHRD V3.3 *-* M1C971_SOLTU)	1
Solyc01g009400.3.1	Peroxidase (AHRD V3.3 *** K4ATD6_SOLLC)	1
Solyc01g009410.3.1	Peroxidase (AHRD V3.3 *** K4ATD7_SOLLC)	1
Solyc01g067860.3.1	Peroxidase (AHRD V3.3 *** K4AX34_SOLLC)	1
Solyc02g083480.3.1	Peroxidase (AHRD V3.3 *** K4BAL6_SOLLC)	1
Solyc02g083490.3.1	Peroxidase (AHRD V3.3 *** K4BAL7_SOLLC)	1
Solyc02g092580.3.1	Peroxidase (AHRD V3.3 *** K4BD54_SOLLC)	1
Solyc03g025380.3.1	Peroxidase (AHRD V3.3 *** K4BF11_SOLLC)	1
Solyc03g033710.3.1	Peroxidase (AHRD V3.3 *** K4BFP3_SOLLC)	1
Solyc04g076770.3.1	Peroxidase (AHRD V3.3 *** K4BUB5_SOLLC)	1
Solyc04g081860.3.1	Peroxidase (AHRD V3.3 *** K4BVR5_SOLLC)	1
Solyc05g046020.3.1	Peroxidase (AHRD V3.3 *** K4C0T5_SOLLC)	1
Solyc05g046030.3.1	Peroxidase (AHRD V3.3 *** K4C0T6_SOLLC)	1
Solyc05g050870.3.1	Peroxidase (AHRD V3.3 *** K4C1C0_SOLLC)	1
Solyc05g050890.2.1	Peroxidase (AHRD V3.3 *** K4C1C1_SOLLC)	1
Solyc07g017880.3.1	Peroxidase (AHRD V3.3 *** K4CCK2_SOLLC)	1
Solyc07g049240.3.1	Peroxidase (AHRD V3.3 *** K4CF27_SOLLC)	1
Solyc08g013930.3.1	Peroxidase (AHRD V3.3 *** K4CJ27_SOLLC)	1
Solyc08g075830.3.1	Peroxidase (AHRD V3.3 *** K4CMV0_SOLLC)	1
Solyc09g007520.3.1	Peroxidase (AHRD V3.3 *** K4CQE1_SOLLC)	1
Solyc09g072700.3.1	Peroxidase (AHRD V3.3 *** K4CUU6_SOLLC)	1
Solyc11g018800.2.1	Peroxidase (AHRD V3.3 *** K4D6T3_SOLLC)	1
Solyc12g005370.2.1	Peroxidase (AHRD V3.3 *** K4DB75_SOLLC)	1
Solyc12g089360.1.1	Peroxidase (AHRD V3.3 *** K4DH07_SOLLC)	1
Solyc12g089370.2.1	Peroxidase (AHRD V3.3 *** K4DH08_SOLLC)	1
Solyc00g072400.3.1	Peroxidase (AHRD V3.3 *** M1BV77_SOLTU)	1
Solyc10g076243.1.1	Peroxidase (AHRD V3.3 *** M1BV77_SOLTU)	1
Solyc07g052510.4.1	peroxidase (TPX1)	1
Solyc04g078040.3.1	Peroxisomal membrane 22 kDa (Mpv17/PMP22) family protein (AHRD V3.3 *** AT5G43140.1)	1
Solyc03g080030.3.1	PGPS/D3 (AHRD V3.3 *** Q9ZTN4_PETHY)	1
Solyc04g074770.2.1	Phage capsid scaffolding protein (GPO) serine peptidase (AHRD V3.3 *-* G7KAI6_MEDTR)	1
Solyc06g074640.2.1	PHD finger family protein (AHRD V3.3 *** AT5G22760.1)	1
Solyc07g062100.3.1	PHD-zinc-finger-like domain protein (AHRD V3.3 *** G7ZV42_MEDTR)	1
Solyc03g033970.1.1	Phenylcoumaran benzylic ether reductase 3	1
Solyc00g048510.3.1	Phloem protein 2 (AHRD V3.3 *** D0R6I7_MALDO)	1
Solyc02g069060.3.1	Phloem protein 2 (AHRD V3.3 *** D0R6I7_MALDO)	1
Solyc08g065500.2.1	Phosphatase 2C family protein (AHRD V3.3 *** A0A061GL17_THECC)	1
Solyc10g008490.3.1	Phosphatase 2C family protein (AHRD V3.3 *** U5FGH9_POPTR)	1
Solyc04g074470.1.1	Phosphate-induced protein 1 (AHRD V3.3 *** A0A103XX62_CYNCS)	1
Solyc04g074420.1.1	Phosphate-responsive 1 family protein (AHRD V3.3 *-* AT4G08950.1)	1
Solyc02g068877.1.1	Phosphate-responsive 1 family protein (AHRD V3.3 *** B9ICP1_POPTR)	1
Solyc04g074400.1.1	Phosphate-responsive 1 family protein, putative (AHRD V3.3 *** A0A061FGC9_THECC)	1
Solyc10g078460.2.1	phosphatidylinositol- 4-phosphate 5-kinase 5 (AHRD V3.3 *** AT2G41210.1)	1
Solyc02g093000.3.1	Phosphatidylinositol-3,4,5-trisphosphate 3-phosphatase and dual-specificity protein phosphatase PTEN, putative (AHRD V3.3 *** B9SFZ6_RICCO)	1
Solyc01g105370.3.1	Phospho-2-dehydro-3-deoxyheptonate aldolase (AHRD V3.3 *-* K4B2A9_SOLLC)	1
Solyc10g007290.3.1	Phosphoenolpyruvate carboxylase (AHRD V3.3 *** CAPP_TOBAC)	1
Solyc04g009910.3.1	phosphoenolpyruvate carboxylase kinase 1	1
Solyc02g076990.3.1	Phospholipase A1 (AHRD V3.3 *** A5YW95_CAPAN)	1
Solyc06g068470.3.1	phospholipid N-methyltransferase (AHRD V3.3 *** AT1G80860.2)	1
Solyc02g069430.3.1	Phospholipid-transporting ATPase (AHRD V3.3 *** K4B7S5_SOLLC)	1
Solyc08g008670.3.1	Phosphomannomutase (AHRD V3.3 *** PMM_SOLLC)	1
Solyc12g008510.2.1	Phosphotransferase (AHRD V3.3 *** K4DBT9_SOLLC)	1
Solyc07g052970.3.1	Phototropic-responsive NPH3 family protein (AHRD V3.3 *** A0A072UUN1_MEDTR)	1
Solyc07g043130.3.1	Phototropic-responsive NPH3 family protein (AHRD V3.3 *** AT2G30520.1)	1
Solyc10g049660.2.1	Phototropic-responsive NPH3 family protein (AHRD V3.3 *** B9HMY5_POPTR)	1
Solyc09g098160.3.1	pirin	1
Solyc01g080790.3.1	Plant basic secretory family protein (AHRD V3.3 *** B9GHT3_POPTR)	1
Solyc01g107540.3.1	Plant basic secretory family protein (AHRD V3.3 *** B9GHT3_POPTR)	1
Solyc06g048790.1.1	Plant cadmium resistance 10-like protein (AHRD V3.3 *** A0A0B0N332_GOSAR)	1
Solyc03g119660.2.1	Plant cadmium resistance 2 (AHRD V3.3 *-* A0A0K9PLA8_ZOSMR)	1
Solyc03g120600.3.1	Plant cadmium resistance 2 (AHRD V3.3 *** A0A0K9NVT8_ZOSMR)	1
Solyc02g079390.3.1	Plant cadmium resistance 8-like protein (AHRD V3.3 *** A0A0B0NN69_GOSAR)	1
Solyc10g079790.1.1	Plant calmodulin-binding-like protein (AHRD V3.3 *-* G7KRQ7_MEDTR)	1
Solyc08g007450.1.1	Plant invertase/pectin methylesterase inhibitor (AHRD V3.3 *** G7JK56_MEDTR)	1
Solyc08g079235.1.1	Plant invertase/pectin methylesterase inhibitor (AHRD V3.3 *** G7KG88_MEDTR)	1
Solyc10g018320.1.1	Plant invertase/pectin methylesterase inhibitor (AHRD V3.3 *** G7KG88_MEDTR)	1
Solyc10g084600.2.1	Plant protein 1589 of unknown function (AHRD V3.3 *** AT3G55240.1)	1
Solyc12g007080.2.1	Plant regulator RWP-RK family protein (AHRD V3.3 --* AT2G17150.6)	1
Solyc03g117150.3.1	Plasma membrane ATPase (AHRD V3.3 *** A0A0V0IWA6_SOLCH)	1
Solyc08g008050.3.1	plasma membrane intrinsic protein 1.1	1
Solyc03g096290.3.1	plasma membrane intrinsic protein 1.7	1
Solyc09g007770.2.1	plasma membrane intrinsic protein 2.1	1
Solyc09g007760.3.1	plasma membrane intrinsic protein 2.10	1
Solyc03g096540.3.1	PLAT domain-containing protein 1 (AHRD V3.3 *** PLAT1_ARATH)	1
Solyc03g096550.3.1	PLAT domain-containing protein 1 (AHRD V3.3 *** PLAT1_ARATH)	1
Solyc08g005100.3.1	PLATZ transcription factor family protein (AHRD V3.3 *** G7KDS6_MEDTR)	1
Solyc12g098210.2.1	Pleiotropic drug resistance ABC transporter (AHRD V3.3 *** W0TUG3_ACAMN)	1
Solyc06g072000.2.1	P-loop containing nucleoside triphosphate hydrolases superfamily protein (AHRD V3.3 *** AT4G24860.4)	1
Solyc12g055810.1.1	P-loop containing nucleoside triphosphate hydrolases superfamily protein (AHRD V3.3 *** AT5G57480.1)	1
Solyc02g089250.3.1	Pollen Ole e 1 allergen and extensin family protein (AHRD V3.3 *** A0A061EFL6_THECC)	1
Solyc09g008590.3.1	Pollen Ole e 1 allergen and extensin family protein (AHRD V3.3 *** AT3G09925.1),Pfam:PF01190	1
Solyc09g075410.3.1	Pollen Ole e 1 allergen and extensin family protein (AHRD V3.3 *** B9GSD1_POPTR)	1
Solyc02g094330.3.1	Pollen Ole e 1 allergen/extensin (AHRD V3.3 *-* A0A103XVX8_CYNCS),Pfam:PF01190	1
Solyc02g078100.3.1	Pollen Ole e 1 allergen/extensin (AHRD V3.3 *-* A0A124SHL8_CYNCS)	1
Solyc03g114000.3.1	Pollen-specific protein SF3, putative (AHRD V3.3 *** Q53J16_SOLLC)	1
Solyc06g071310.3.1	Pollen-specific protein SF3, putative (AHRD V3.3 *** Q53J16_SOLLC)	1
Solyc06g050700.3.1	Polyadenylate-binding protein-interacting protein 2 (AHRD V3.3 *** A0A0B2RZZ6_GLYSO)	1
Solyc07g065090.2.1	polygalacturonase inhibitor protein	1
Solyc03g114240.3.1	Polygalacturonase non-catalytic protein (AHRD V3.3 *** G7K1D9_MEDTR)	1
Solyc10g081770.2.1	polyketide cyclase/dehydrase/lipid transport superfamily protein (AHRD V3.3 *** AT5G06440.3)	1
Solyc01g108745.1.1	Polyneuridine-aldehyde esterase-like protein (AHRD V3.3 *** A0A075F1V8_TOBAC)	1
Solyc08g074690.3.1	Polyphenol oxidase (AHRD V3.3 *** J7ES67_NICBE)	1
Solyc08g074680.3.1	polyphenol oxidase precursor	1
Solyc10g024360.2.1	Potassium channel (AHRD V3.3 *** Q9SSV3_NICPA)	1
Solyc09g005220.2.1	Potassium channel (AHRD V3.3 *** S8DA85_9LAMI)	1
Solyc09g074820.3.1	Potassium transporter (AHRD V3.3 *** M1AT44_SOLTU)	1
Solyc12g006880.2.1	PPPDE thiol peptidase family protein, putative (AHRD V3.3 *** I3T9Q3_MEDTR)	1
Solyc09g090990.2.1	PR10 protein (AHRD V3.3 *** K4CWC5_SOLLC)	1
Solyc01g110960.3.1	Prefoldin chaperone subunit family protein, putative (AHRD V3.3 *** A0A061F1S1_THECC)	1
Solyc12g044630.2.1	Profilin (AHRD V3.3 *** M1CJS2_SOLTU)	1
Solyc01g091670.3.1	Progesterone 5-beta-reductase (AHRD V3.3 *** D6N9X0_NEROL)	1
Solyc03g079880.3.1	Protease inhibitor/seed storage/lipid transfer family protein (AHRD V3.3 *** B9HHI8_POPTR)	1
Solyc05g041140.3.1	Protease inhibitor/seed storage/lipid transfer family protein (AHRD V3.3 *** B9HHI8_POPTR)	1
Solyc08g079250.3.1	Protease inhibitor/seed storage/lipid transfer protein family protein (AHRD V3.3 *** C0KHK1_9CARY)	1
Solyc01g066910.3.1	Protease inhibitor/seed storage/lipid transfer protein family protein (AHRD V3.3 *** D7MM18_ARALL)	1
Solyc01g109390.3.1	Protease inhibitor/seed storage/lipid transfer protein family protein (AHRD V3.3 *** D7MM18_ARALL)	1
Solyc07g055080.3.1	Proteasome subunit alpha type (AHRD V3.3 *** K4CG47_SOLLC)	1
Solyc03g114910.3.1	Protein COBRA (AHRD V3.3 *** COBRA_ARATH)	1
Solyc10g006000.3.1	Protein DEK (AHRD V3.3 *** A0A0B2PUB3_GLYSO)	1
Solyc06g072660.3.1	Protein DEK (AHRD V3.3 *** A0A0B2QBX5_GLYSO)	1
Solyc04g009790.3.1	Protein DETOXIFICATION (AHRD V3.3 *-* K4BPD4_SOLLC)	1
Solyc01g109320.3.1	Protein DETOXIFICATION (AHRD V3.3 *** K4B3E5_SOLLC)	1
Solyc03g034400.3.1	Protein DETOXIFICATION (AHRD V3.3 *** K4BFW0_SOLLC)	1
Solyc03g112260.2.1	Protein DETOXIFICATION (AHRD V3.3 *** K4BK80_SOLLC)	1
Solyc05g013470.3.1	Protein DETOXIFICATION (AHRD V3.3 *** K4BY68_SOLLC)	1
Solyc08g005880.3.1	Protein DETOXIFICATION (AHRD V3.3 *** K4CI77_SOLLC)	1
Solyc08g080310.1.1	Protein DETOXIFICATION (AHRD V3.3 *** K4CP31_SOLLC)	1
Solyc06g073940.3.1	Protein FAF-like, chloroplastic (AHRD V3.3 *** A0A0B2RVL4_GLYSO)	1
Solyc07g056250.3.1	Protein glycosylationmyb-like TTH transcriptional regulator (AHRD V3.3 *** A0A077SLH0_9MAGN)	1
Solyc12g095870.2.1	Protein kinase (AHRD V3.3 *** A0A059LJJ8_9CHLO)	1
Solyc11g011880.2.1	Protein kinase (AHRD V3.3 *** A9CM11_IPONI)	1
Solyc01g098740.3.1	Protein kinase (AHRD V3.3 *** C6ZRT6_SOYBN)	1
Solyc08g077780.3.1	Protein kinase (AHRD V3.3 *** Q39868_SOYBN)	1
Solyc06g008330.2.1	Protein kinase (AHRD V3.3 *** Q40547_TOBAC)	1
Solyc12g005030.2.1	Protein kinase (AHRD V3.3 *** Q9AR92_MEDSA)	1
Solyc03g114210.3.1	Protein kinase (AHRD V3.3 *** Q9FGB1_ARATH)	1
Solyc03g093380.2.1	protein kinase family protein (AHRD V3.3 *** AT1G51870.2)	1
Solyc03g121230.3.1	protein kinase family protein (AHRD V3.3 *** AT1G51870.2)	1
Solyc12g088820.2.1	Protein kinase family protein (AHRD V3.3 *** AT5G09890.1)	1
Solyc05g005877.1.1	Protein kinase family protein (AHRD V3.3 *** B2D2G8_BRAOL)	1
Solyc12g006690.2.1	Protein kinase G11A (AHRD V3.3 *** A0A151S8P4_CAJCA)	1
Solyc02g086840.3.1	Protein KINESIN LIGHT CHAIN-RELATED 3 (AHRD V3.3 *** KLCR3_ARATH)	1
Solyc08g077070.3.1	Protein NAP1 (AHRD V3.3 --* NCKP1_ARATH)	1
Solyc08g062620.3.1	Protein phosphatase 2C (AHRD V3.3 *-* I3XLL9_CUCSA)	1
Solyc12g037950.2.1	Protein PLANT CADMIUM RESISTANCE 2 (AHRD V3.3 *** A0A1D1Y359_9ARAE)	1
Solyc03g112120.2.1	Protein prune (AHRD V3.3 *** A0A1D1YXQ3_9ARAE)	1
Solyc12g014360.2.1	protein trichome birefringence-like 41	1
Solyc04g076400.3.1	Protein VERNALIZATION INSENSITIVE 3 (AHRD V3.3 *** W9SPV3_9ROSA)	1
Solyc05g050510.3.1	Protein yippee-like (AHRD V3.3 *** K4C183_SOLLC)	1
Solyc01g096740.3.1	Protein zinc induced facilitator-like 1 (AHRD V3.3 *** A0A0B0NBA1_GOSAR)	1
Solyc07g009435.1.1	Proteinase inhibitor (AHRD V3.3 --* A0A0R4WFE9_TOBAC)	1
Solyc10g086100.2.1	Proteinase inhibitor (AHRD V3.3 *** A0A0R4WSF0_TOBAC)	1
Solyc11g020960.2.1	Proteinase inhibitor II (AHRD V3.3 *-* B3F0C1_TOBAC)	1
Solyc06g065450.3.1	PSL1a (AHRD V3.3 *** F5A7N5_9SOLN)	1
Solyc01g110060.3.1	Purple acid phosphatase (AHRD V3.3 *** A0A0V0IAA9_SOLCH)	1
Solyc09g091910.2.1	Purple acid phosphatase (AHRD V3.3 *** K4CWL7_SOLLC)	1
Solyc05g051850.3.1	putative myo-inositol-1-phosphatase	1
Solyc04g008490.2.1	putative NADH dehydrogenase [ubiquinone] 1 beta subcomplex subunit 7	1
Solyc02g077240.3.1	Pyruvate decarboxylase (AHRD V3.3 *** Q1I1D9_CITSI)	1
Solyc05g056480.3.1	Pyruvate dehydrogenase E1 component subunit alpha (AHRD V3.3 *** A0A068TWC7_COFCA)	1
Solyc10g050990.1.1	Pyruvate kinase (AHRD V3.3 --* A9TZX1_PHYPA)	1
Solyc09g008840.3.1	Pyruvate kinase family protein (AHRD V3.3 *** AT3G52990.1)	1
Solyc11g065840.2.1	R2R3MYB transcription factor 46	1
Solyc05g014290.3.1	R2R3MYB transcription factor 40	1
Solyc01g087130.3.1	R2R3MYB transcription factor 47	1
Solyc02g082040.3.1	R2R3MYB transcription factor 56	1
Solyc12g096200.2.1	R2R3MYB transcription factor 6	1
Solyc01g102340.3.1	R2R3MYB transcription factor 61	1
Solyc10g005550.2.1	R2R3MYB transcription factor 63	1
Solyc02g093740.3.1	R2R3MYB transcription factor 99	1
Solyc04g051680.3.1	Rab family GTPase (AHRD V3.3 *** D8RRT7_SELML)	1
Solyc02g072180.3.1	Rab family GTPase (AHRD V3.3 *** D8SVZ0_SELML)	1
Solyc07g043070.3.1	Rab3 GTPase-activating protein catalytic subunit (AHRD V3.3 --* AT5G55060.3)	1
Solyc11g007330.2.1	RAB6-interacting golgin (DUF662) (AHRD V3.3 *** AT2G27740.1)	1
Solyc02g077400.3.1	Rac-like GTP binding protein (AHRD V3.3 *** Q9S821_PHYPA)	1
Solyc06g082120.3.1	RAN binding protein 1 (AHRD V3.3 *-* AT5G58590.1)	1
Solyc01g099520.3.1	Rapid alkalinization factor (AHRD V3.3 *** RALF_TOBAC)	1
Solyc09g097900.3.1	Ras family (AHRD V3.3 *** A0A191UMR0_SOLDE)	1
Solyc12g005840.2.1	Ras-related small GTP-binding family protein (AHRD V3.3 *** AT3G21700.3)	1
Solyc03g032110.2.1	RB1-inducible coiled-coil protein 1, putative isoform 1 (AHRD V3.3 *** A0A061DFH3_THECC)	1
Solyc09g091400.3.1	Receptor protein kinase (AHRD V3.3 *** Q9FEU2_PINSY)	1
Solyc09g064520.3.1	Receptor protein kinase CLAVATA1, putative (AHRD V3.3 *** B9TAC6_RICCO)	1
Solyc11g006040.2.1	Receptor protein kinase, putative (AHRD V3.3 *** B9T5F6_RICCO)	1
Solyc04g008650.3.1	Receptor-kinase, putative (AHRD V3.3 *** B9RY46_RICCO)	1
Solyc06g076910.2.1	Receptor-kinase, putative (AHRD V3.3 *** B9SUC9_RICCO)	1
Solyc06g074070.3.1	Receptor-kinase-like protein (AHRD V3.3 *** A0A072U3D4_MEDTR)	1
Solyc12g043150.2.1	Regulator of Vps4 activity in the MVB pathway protein, putative (AHRD V3.3 *** A0A061GBK3_THECC)	1
Solyc05g014710.3.1	Remorin family protein (AHRD V3.3 *** A0A061E752_THECC)	1
Solyc01g099620.3.1	Respiratory burst oxidase, putative (AHRD V3.3 *** B9RFA3_RICCO)	1
Solyc06g075570.2.1	Respiratory burst oxidase-like protein (AHRD V3.3 *** G7L3G1_MEDTR)	1
Solyc11g072800.2.1	Respiratory burst oxidase-like protein (AHRD V3.3 *** G7L3G1_MEDTR)	1
Solyc06g048600.3.1	Response regulator 7	1
Solyc05g013620.2.1	Retrovirus-related Pol polyprotein from transposon TNT 1-94 (AHRD V3.3 --* A0A151U3Z8_CAJCA)	1
Solyc10g018330.2.1	Retrovirus-related Pol polyprotein from transposon TNT 1-94 (AHRD V3.3 *-* A0A151TG49_CAJCA)	1
Solyc05g054110.3.1	Rho GDP-dissociation inhibitor 1 family protein (AHRD V3.3 *** B9IH83_POPTR)	1
Solyc02g083730.3.1	Rhodanese-related sulfurtransferase (AHRD V3.3 *** G7JXI1_MEDTR)	1
Solyc07g053270.3.1	Riboflavin kinase/fmn hydrolase (AHRD V3.3 *** A0A072VB74_MEDTR)	1
Solyc12g009380.2.1	Ribosomal protein S17 (AHRD V3.3 *** U5FIK1_POPTR)	1
Solyc11g005740.2.1	RING/FYVE/PHD zinc finger protein, putative (AHRD V3.3 *-* G7JB00_MEDTR)	1
Solyc10g008400.1.1	RING/U-box superfamily protein (AHRD V3.3 *-* AT1G74990.1)	1
Solyc03g033330.3.1	RING/U-box superfamily protein (AHRD V3.3 *** A0A061DF87_THECC)	1
Solyc09g089890.1.1	RING/U-box superfamily protein (AHRD V3.3 *** A0A061EMD3_THECC)	1
Solyc12g005020.2.1	RING/U-box superfamily protein (AHRD V3.3 *** AT3G20395.1)	1
Solyc02g081180.2.1	RING/U-box superfamily protein (AHRD V3.3 *** AT4G03965.1)	1
Solyc02g092810.3.1	RING/U-box superfamily protein (AHRD V3.3 *** AT4G24204.2)	1
Solyc09g005320.3.1	RING/U-box superfamily protein (AHRD V3.3 *** AT5G01450.1)	1
Solyc12g015800.2.1	RING/U-box superfamily protein (AHRD V3.3 *** AT5G55970.2)	1
Solyc01g100095.1.1	RING/U-box superfamily protein, putative (AHRD V3.3 *** A0A061E1W0_THECC)	1
Solyc05g018310.1.1	RING/U-box superfamily protein, putative (AHRD V3.3 *** A0A061GMH2_THECC)	1
Solyc04g079315.1.1	RNA binding protein (AHRD V3.3 *** E3NYS6_9FABA)	1
Solyc01g028800.2.1	RNA binding protein, putative (AHRD V3.3 *** B9SBN7_RICCO)	1
Solyc04g072320.2.1	RNA polymerase I subunit 43 (AHRD V3.3 --* AT1G60620.2)	1
Solyc07g066050.3.1	RNA polymerase II elongation factor (AHRD V3.3 *** AT5G56120.1)	1
Solyc12g008680.2.1	RNA-binding CRS1 / YhbY (CRM) domain protein (AHRD V3.3 --* AT3G27550.3)	1
Solyc08g076530.3.1	RNA-binding family protein isoform 1 (AHRD V3.3 *** A0A061G6K6_THECC)	1
Solyc04g074310.3.1	RNA-binding family protein, putative (AHRD V3.3 *-* A0A061G9K2_THECC)	1
Solyc04g049920.3.1	RNA-binding region-containing protein, putative (AHRD V3.3 *** B9SD37_RICCO)	1
Solyc08g066590.3.1	Root cap protein 3	1
Solyc07g063490.3.1	Root cap/late embryogenesis-like protein (AHRD V3.3 *** A0A072VAI7_MEDTR)	1
Solyc01g094610.3.1	Rop guanine nucleotide exchange factor, putative (AHRD V3.3 *** B9RDS3_RICCO)	1
Solyc10g086660.2.1	Rop guanine nucleotide exchange factor, putative (AHRD V3.3 *** B9T764_RICCO)	1
Solyc06g066650.3.1	rop guanine nucleotide exchange factor-like protein (AHRD V3.3 *** AT1G52240.1)	1
Solyc12g007150.2.1	rop guanine nucleotide exchange factor-like protein (AHRD V3.3 *** AT1G52240.1)	1
Solyc12g044270.2.1	rop guanine nucleotide exchange factor-like protein (AHRD V3.3 *** AT1G52240.1)	1
Solyc03g031770.3.1	ROP-interactive CRIB motif protein (AHRD V3.3 *-* A0A072U2K9_MEDTR)	1
Solyc10g005340.3.1	ROP-interactive CRIB motif protein (AHRD V3.3 *-* A0A072U2K9_MEDTR)	1
Solyc06g008240.3.1	ROP-interactive CRIB motif protein (AHRD V3.3 *** A0A072U2K9_MEDTR)	1
Solyc09g098440.3.1	ROP-interactive CRIB motif protein (AHRD V3.3 *** G7KTT6_MEDTR)	1
Solyc11g008880.2.1	ROP-interactive CRIB motif protein (AHRD V3.3 *** Q2HW10_MEDTR)	1
Solyc02g080230.3.1	ROP-interactive CRIB motif-containing protein 10 (AHRD V3.3 *-* A0A061GGE1_THECC)	1
Solyc03g116370.3.1	RP/EB family microtubule-associated protein (AHRD V3.3 *** A0A072TJV8_MEDTR)	1
Solyc10g077060.2.1	S-acyltransferase (AHRD V3.3 *** K4D248_SOLLC)	1
Solyc03g005600.3.1	S-adenosyl-L-methionine-dependent methyltransferases superfamily protein (AHRD V3.3 *** AT1G04430.3)	1
Solyc05g052500.3.1	S-adenosyl-L-methionine-dependent methyltransferases superfamily protein (AHRD V3.3 *** AT2G40280.1)	1
Solyc03g026120.3.1	S-adenosyl-L-methionine-dependent methyltransferases superfamily protein (AHRD V3.3 *** AT4G00750.1)	1
Solyc06g035790.3.1	S-adenosyl-L-methionine-dependent methyltransferases superfamily protein (AHRD V3.3 *** AT4G00750.1)	1
Solyc08g075870.3.1	S-adenosyl-L-methionine-dependent methyltransferases superfamily protein (AHRD V3.3 *** AT4G19120.2)	1
Solyc03g124020.1.1	SAUR-like auxin-responsive family protein (AHRD V3.3 *** G7I561_MEDTR)	1
Solyc01g110605.1.1	SAUR-like auxin-responsive protein family (AHRD V3.3 *** AT4G34760.1)	1
Solyc02g031710.3.1	SBP (S-ribonuclease binding protein) family protein (AHRD V3.3 *** AT3G12920.1)	1
Solyc02g070210.3.1	Sec14p-like phosphatidylinositol transfer family protein (AHRD V3.3 *** A0A061G966_THECC)	1
Solyc01g005260.3.1	Sec14p-like phosphatidylinositol transfer family protein (AHRD V3.3 *** AT1G14820.3)	1
Solyc10g005740.2.1	Sec14p-like phosphatidylinositol transfer family protein (AHRD V3.3 *** AT1G55690.5)	1
Solyc07g065700.3.1	Sec14p-like phosphatidylinositol transfer family protein (AHRD V3.3 *** AT1G55840.1)	1
Solyc07g054490.3.1	Secretory carrier membrane family protein (AHRD V3.3 *** B9N299_POPTR)	1
Solyc03g116770.3.1	seed dormancy control protein (AHRD V3.3 *** AT1G15320.2)	1
Solyc02g091540.3.1	Senescence-associated protein, putative (AHRD V3.3 *** A0A072UZQ4_MEDTR)	1
Solyc05g050780.3.1	Serine carboxypeptidase, putative (AHRD V3.3 *** B9R6Y4_RICCO)	1
Solyc10g049270.2.1	Serine carboxypeptidase, putative (AHRD V3.3 *** B9S819_RICCO)	1
Solyc06g030590.2.1	Serine palmitoyltransferase (AHRD V3.3 *** B3Y000_NICBE)	1
Solyc07g062740.3.1	Serine/arginine repetitive matrix protein 2, putative (AHRD V3.3 *** A0A061F6Z0_THECC)	1
Solyc12g038920.2.1	serine/threonine protein kinase 3 (AHRD V3.3 *** AT5G08160.1)	1
Solyc06g035480.3.1	Serine/threonine protein phosphatase 7 long form isogeny (AHRD V3.3 *-* A0A151SE46_CAJCA)	1
Solyc08g066370.2.1	Serine/threonine protein phosphatase 7 long form isogeny (AHRD V3.3 *-* A0A151SE46_CAJCA)	1
Solyc06g050650.1.1	Serine/threonine protein phosphatase 7 long form isogeny (AHRD V3.3 *** A0A151S6S1_CAJCA)	1
Solyc07g062490.1.1	Serine/threonine-protein kinase (AHRD V3.3 *-* A0A067JEE7_JATCU)	1
Solyc02g076830.1.1	Serine/threonine-protein kinase (AHRD V3.3 *-* A0A199VI10_ANACO)	1
Solyc07g062480.1.1	Serine/threonine-protein kinase (AHRD V3.3 *-* M1CRP0_SOLTU)	1
Solyc11g013083.1.1	Serine/threonine-protein kinase (AHRD V3.3 *** M0ZK20_SOLTU)	1
Solyc09g011330.2.1	Serine/threonine-protein kinase (AHRD V3.3 *** M1C8X1_SOLTU)	1
Solyc02g080550.1.1	SH3 domain-binding protein 1, putative (AHRD V3.3 *** A0A061F5K7_THECC)	1
Solyc04g026020.3.1	Sieve element occlusion c (AHRD V3.3 *** E2FKK0_9SOLN)	1
Solyc05g013860.3.1	sieve element occlusion protein (AHRD V3.3 *** AT1G67790.1)	1
Solyc03g116920.2.1	Sister chromatid cohesion protein PDS5 like B-B (AHRD V3.3 *-* A0A0B2PCJ8_GLYSO)	1
Solyc03g091010.1.1	Sl Cortical cell-delineating protein	1
Solyc05g006740.3.1	Sl Glutathione S-transferase	1
Solyc09g074430.3.1	Sl Monooxygenase	1
Solyc05g047590.3.1	Sl Pectinesterase	1
Solyc12g009650.2.1	Sl proline-rich protein	1
Solyc04g077240.3.1	SlBCAT6	1
Solyc03g090990.1.1	SlCortical cell-delineating protein	1
Solyc05g011940.3.1	SlCytochrome P450	1
Solyc04g005640.3.1	S-like ribonuclease (AHRD V3.3 *** Q9FQL6_PRUDU)	1
Solyc06g065180.3.1	SLL1 protein (AHRD V3.3 *** I3S1M4_MEDTR)	1
Solyc07g006900.2.1	SlPIN2	1
Solyc01g068410.3.1	SlPIN5	1
Solyc09g074230.3.1	SlSFP7	1
Solyc01g110830.3.1	Small auxin up-regulated RNA20	1
Solyc01g110920.3.1	Small auxin up-regulated RNA26	1
Solyc01g110560.3.1	Small auxin up-regulated RNA3	1
Solyc03g097510.1.1	Small auxin up-regulated RNA38	1
Solyc04g081250.1.1	Small auxin up-regulated RNA51	1
Solyc07g042470.3.1	Small auxin up-regulated RNA64	1
Solyc01g111075.1.1	Snakin-2 (AHRD V3.3 *** U3GLC8_SOLNI)	1
Solyc09g059473.1.1	S-norcoclaurine synthase 1 (AHRD V3.3 *** A0A061FEF4_THECC)	1
Solyc09g065660.3.1	SolycHsfA7	1
Solyc05g055245.1.1	spatacsin carboxy-terminus protein (AHRD V3.3 --* AT4G39420.4)	1
Solyc08g006630.3.1	Spindle and kinetochore-associated 2 (AHRD V3.3 *** A0A0B0NFW8_GOSAR)	1
Solyc01g102720.3.1	SRPBCC ligand-binding domain superfamily protein	1
Solyc02g078380.3.1	Stem-specific protein TSJT1 (AHRD V3.3 *** A0A151T7D1_CAJCA)	1
Solyc02g078500.2.1	Stem-specific protein TSJT1, putative (AHRD V3.3 *** B9RZ68_RICCO)	1
Solyc02g070580.1.1	sterol 22-desaturase	1
Solyc04g071540.3.1	Sterol glucosyltransferase (AHRD V3.3 *** Q2I015_9SOLA)	1
Solyc05g050730.1.1	Stigma-specific protein Stig1 (AHRD V3.3 *** A0A103Y3M1_CYNCS)	1
Solyc06g073220.1.1	Stigma-specific protein Stig1 (AHRD V3.3 *** A0A103Y3M1_CYNCS)	1
Solyc07g063090.1.1	Stigma-specific Stig1 family protein (AHRD V3.3 *** AT1G53130.1)	1
Solyc04g014850.3.1	structural maintenance of chromosomes protein (AHRD V3.3 *** AT4G17240.1)	1
Solyc08g079930.2.1	subtilisin-like protease	1
Solyc01g006660.2.1	Subtilisin-like protease (AHRD V3.3 *** A0A0B2PIS0_GLYSO)	1
Solyc01g087740.1.1	Subtilisin-like protease (AHRD V3.3 *** O82777_SOLLC)	1
Solyc08g007600.1.1	Subtilisin-like protease (AHRD V3.3 *** Q9LWA3_SOLLC)	1
Solyc08g007610.1.1	Subtilisin-like protease (AHRD V3.3 *** Q9LWA3_SOLLC)	1
Solyc08g007690.1.1	Subtilisin-like protease (AHRD V3.3 *** Q9LWA3_SOLLC)	1
Solyc07g056170.3.1	Subtilisin-like protease family protein (AHRD V3.3 *** B9IAW9_POPTR)	1
Solyc12g011140.2.1	Subtilisin-like protease family protein (AHRD V3.3 *** B9IAW9_POPTR)	1
Solyc01g091930.3.1	Subtilisin-like serine protease (AHRD V3.3 *** A0A072TZN1_MEDTR)	1
Solyc02g093680.3.1	succinate dehydrogenase	1
Solyc01g007910.3.1	succinyl-CoA ligase alpha 1 subunit	1
Solyc07g042520.3.1	Sucrose synthase (AHRD V3.3 *** M1B219_SOLTU)	1
Solyc12g009300.3.1	sucrose synthase (SuSy)	1
Solyc01g080680.3.1	Sugar facilitator protein 3	1
Solyc04g080230.3.1	Sugar transporter, putative (AHRD V3.3 *-* B9S6G4_RICCO)	1
Solyc03g034090.3.1	Sugar transporter, putative (AHRD V3.3 *** A0A061DGB7_THECC)	1
Solyc06g084140.3.1	Sulfate transporter (AHRD V3.3 *** D7LTZ8_ARALL)	1
Solyc06g084155.1.1	Sulfate transporter, putative (AHRD V3.3 *-* B9SFG4_RICCO)	1
Solyc02g079980.3.1	Sulfite exporter TauE/SafE family protein (AHRD V3.3 *** AT1G61740.1)	1
Solyc03g093620.1.1	Sulfotransferase (AHRD V3.3 *** K4BIN8_SOLLC)	1
Solyc05g011860.1.1	Sulfotransferase (AHRD V3.3 *** K4BXQ9_SOLLC)	1
Solyc11g067320.1.1	Sulfotransferase (AHRD V3.3 *** K4D9Y9_SOLLC)	1
Solyc04g016480.3.1	SUN-like protein 12	1
Solyc04g050050.3.1	SUN-like protein 13	1
Solyc06g066430.3.1	SUN-like protein 18	1
Solyc08g007920.2.1	SUN-like protein 19	1
Solyc08g062940.3.1	SUN-like protein 22	1
Solyc09g082560.3.1	SUN-like protein 26	1
Solyc10g084280.2.1	SUN-like protein 29	1
Solyc10g083290.4.1	symbol=Lin6	1
Solyc08g079080.4.1	symbol=lin9	1
Solyc06g053760.3.1	Syntaxin, putative (AHRD V3.3 *** B9SHK3_RICCO)	1
Solyc07g052470.3.1	Syntaxin, putative (AHRD V3.3 *** B9SUS4_RICCO)	1
Solyc03g121080.3.1	Syntaxin-124 protein (AHRD V3.3 *-* A0A0B0PZL0_GOSAR)	1
Solyc00g007080.3.1	tail-anchored protein insertion receptor WRB-like protein (AHRD V3.3 *** AT4G16444.1)	1
Solyc01g087095.1.1	Telomerase reverse transcriptase (AHRD V3.3 *** F4YIN0_TOBAC)	1
Solyc06g008560.2.1	ternary complex factor MIP1 leucine-zipper protein (Protein of unknown function, DUF547) (AHRD V3.3 *** AT2G39690.1)	1
Solyc05g047580.3.1	Terpene cyclase/mutase family member (AHRD V3.3 *** O82141_PANGI)	1
Solyc08g005720.3.1	Terpene synthase 18 (AHRD V3.3 *-* R9R6F3_SOLLC)	1
Solyc04g055000.3.1	tetratricopeptide repeat (TPR)-containing protein (AHRD V3.3 *** AT5G65160.1)	1
Solyc06g050710.3.1	Tetratricopeptide repeat (TPR)-like superfamily protein (AHRD V3.3 --* AT5G46400.3)	1
Solyc06g075640.2.1	Tetratricopeptide repeat (TPR)-like superfamily protein (AHRD V3.3 *-* AT4G20900.2)	1
Solyc02g083640.3.1	Tetratricopeptide repeat (TPR)-like superfamily protein (AHRD V3.3 *** AT3G51280.1)	1
Solyc09g042760.2.1	Tetratricopeptide repeat (TPR)-like superfamily protein (AHRD V3.3 *** AT5G48390.1)	1
Solyc02g038670.2.1	Tetratricopeptide repeat 5 (AHRD V3.3 *** A0A0B0NMW4_GOSAR)	1
Solyc12g096860.2.1	thioesterase superfamily protein	1
Solyc01g104720.3.1	thionin-like protein (AHRD V3.3 -** AT1G25275.1)	1
Solyc06g066750.3.1	thionin-like protein (AHRD V3.3 *** AT1G12663.1)	1
Solyc03g115870.3.1	Thioredoxin (AHRD V3.3 *** A0A072UTZ5_MEDTR)	1
Solyc05g006830.3.1	Thioredoxin family protein (AHRD V3.3 *** B9IJS4_POPTR)	1
Solyc05g006850.3.1	Thioredoxin family protein (AHRD V3.3 *** B9IJS4_POPTR)	1
Solyc05g006860.3.1	Thioredoxin family protein (AHRD V3.3 *** B9IJS4_POPTR)	1
Solyc02g088080.2.1	Thioredoxin superfamily protein (AHRD V3.3 --* AT3G56420.3)	1
Solyc03g115770.3.1	Timing of cab expression 1/pseudo-response regulator 1 (AHRD V3.3 *** J9PWT0_NICAT)	1
Solyc07g066180.2.1	Tir-nbs resistance protein (AHRD V3.3 *** A0A061F4L1_THECC)	1
Solyc02g089660.2.1	Titin (AHRD V3.3 *** A0A0B0NSM2_GOSAR)	1
Solyc07g047740.3.1	TOMTPX2A peroxidase	1
Solyc06g066560.2.1	tonoplast intrinsic protein 2.5	1
Solyc03g032040.3.1	Tonoplast monosaccharide transporter 1	1
Solyc11g073180.2.1	TOX high mobility group box protein, putative (DUF1635) (AHRD V3.3 *** AT2G28690.1)	1
Solyc05g014270.3.1	TPX2 (Targeting protein for Xklp2) family protein, putative (AHRD V3.3 *** A0A072U7R9_MEDTR)	1
Solyc04g005060.3.1	TPX2 (Targeting protein for Xklp2) family protein, putative (AHRD V3.3 *** G7K5M5_MEDTR)	1
Solyc10g081730.2.1	TPX2 (targeting protein for Xklp2) protein family (AHRD V3.3 *** AT2G35880.3)	1
Solyc06g053780.3.1	TPX2 (targeting protein for Xklp2) protein family (AHRD V3.3 *** AT3G23090.4)	1
Solyc09g083400.3.1	TPX2 (targeting protein for Xklp2) protein family (AHRD V3.3 *** AT3G23090.4)	1
Solyc06g066030.3.1	TPX2 (targeting protein for Xklp2) protein family (AHRD V3.3 *** AT4G32330.4)	1
Solyc02g067100.3.1	TPX2 (targeting protein for Xklp2) protein family (AHRD V3.3 *** AT5G15510.1)	1
Solyc04g014550.3.1	TPX2 (targeting protein for Xklp2) protein family (AHRD V3.3 *** AT5G37478.1)	1
Solyc05g047530.3.1	trans-cinnamate 4-monooxygenase	1
Solyc05g009660.3.1	Transcription factor PERIANTHIA-like protein (AHRD V3.3 *** A0A0B0NQX8_GOSAR)	1
Solyc04g005660.3.1	Transcription factor protein (AHRD V3.3 *** A0A0B0MSC8_GOSAR)	1
Solyc00g217560.1.1	Transcription factor, TCP (AHRD V3.3 *-* A0A103Y4W6_CYNCS)	1
Solyc04g076970.3.1	transcription factor-like protein (AHRD V3.3 *** AT1G58330.1)	1
Solyc03g110987.1.1	Transducin/WD40 repeat-like superfamily protein (AHRD V3.3 --* AT4G11270.2)	1
Solyc11g005710.2.1	Transducin/WD-like repeat-protein (AHRD V3.3 *** A0A0C3Y5Y4_MEDTR)	1
Solyc09g010720.3.1	Transducin/WD-like repeat-protein (AHRD V3.3 *** G7L3F0_MEDTR)	1
Solyc01g068140.3.1	Transferase family protein (AHRD V3.3 *** B9I9B9_POPTR)	1
Solyc11g065440.2.1	transferring glycosyl group transferase (DUF604) (AHRD V3.3 *-* AT5G41460.1)	1
Solyc12g099730.2.1	transferring glycosyl group transferase (DUF604) (AHRD V3.3 *** AT1G01570.2)	1
Solyc11g065470.2.1	transferring glycosyl group transferase (DUF604) (AHRD V3.3 *** AT5G41460.1)	1
Solyc07g066640.3.1	transglycosylase (AHRD V3.3 *** AT1G16290.2)	1
Solyc03g025160.3.1	Translational activator gcn1 (AHRD V3.3 *** A0A0B0PG07_GOSAR)	1
Solyc12g036650.2.1	translocase subunit seca (AHRD V3.3 *** AT1G68490.1)	1
Solyc04g009590.3.1	translocon at the outer envelope membrane of chloroplasts 159 (AHRD V3.3 --* AT4G02510.4)	1
Solyc08g006820.3.1	Transmembrane 9 superfamily member (AHRD V3.3 *** M1CHH8_SOLTU)	1
Solyc01g106580.2.1	transmembrane protein (AHRD V3.3 *** AT5G65810.1)	1
Solyc07g052430.3.1	Transmembrane protein 97 (AHRD V3.3 *** A0A0B2QIV9_GLYSO),Pfam:PF10914	1
Solyc07g052440.3.1	Transmembrane protein 97 (AHRD V3.3 *** A0A0B2QIV9_GLYSO),Pfam:PF10914	1
Solyc02g077540.3.1	transmembrane protein%2C putative (Protein of unknown function%2C DUF599) (AHRD V3.3 *** AT3G18215.1)	1
Solyc01g106750.2.1	Transmembrane protein, putative (AHRD V3.3 *** G7JJ78_MEDTR)	1
Solyc02g079940.3.1	transmembrane protein, putative (DUF1218) (AHRD V3.3 *** AT4G21310.1)	1
Solyc06g068340.2.1	transmembrane protein, putative (DUF247) (AHRD V3.3 *** AT3G02645.1)	1
Solyc06g067910.3.1	transmembrane protein, putative (Protein of unknown function, DUF642) (AHRD V3.3 *** AT5G11420.1)	1
Solyc08g067030.3.1	transmembrane protein, putative (Protein of unknown function, DUF642) (AHRD V3.3 *** AT5G11420.1)	1
Solyc06g060600.2.1	Trehalose 6-phosphate phosphatase (AHRD V3.3 *** A0A0V0IC82_SOLCH)	1
Solyc03g007290.3.1	Trehalose 6-phosphate phosphatase (AHRD V3.3 *** K4BEF2_SOLLC)	1
Solyc04g054930.3.1	Trehalose 6-phosphate phosphatase (AHRD V3.3 *** M1BUG9_SOLTU)	1
Solyc07g062140.3.1	trehalose-phosphate synthase 1	1
Solyc05g005100.3.1	Trichome birefringence (AHRD V3.3 *** A0A0K9NN56_ZOSMR)	1
Solyc01g079850.3.1	TRICHOME BIREFRINGENCE-LIKE 11 (AHRD V3.3 *** AT5G19160.1)	1
Solyc03g046270.3.1	Trichome birefringence-like 19 (AHRD V3.3 *** A0A061EH35_THECC)	1
Solyc09g015350.3.1	TRICHOME BIREFRINGENCE-LIKE 34 (AHRD V3.3 *** AT2G38320.1)	1
Solyc02g089710.3.1	Trichome birefringence-like protein (AHRD V3.3 *** A0A072TUJ8_MEDTR)	1
Solyc01g068420.3.1	Trichome birefringence-like protein (AHRD V3.3 *** G7IKB9_MEDTR)	1
Solyc02g077080.3.1	Trichome birefringence-like protein (AHRD V3.3 *** G7IKB9_MEDTR)	1
Solyc06g007170.3.1	Trichome birefringence-like protein (AHRD V3.3 *** G7IKB9_MEDTR)	1
Solyc07g055780.3.1	Trichome birefringence-like protein (AHRD V3.3 *** G7IKB9_MEDTR)	1
Solyc07g062210.3.1	Trichome birefringence-like protein (AHRD V3.3 *** G7IKB9_MEDTR)	1
Solyc10g008030.3.1	Trichome birefringence-like protein (AHRD V3.3 *** G7IKB9_MEDTR)	1
Solyc02g082940.3.1	Trichome birefringence-like protein (AHRD V3.3 *** G7JKP3_MEDTR)	1
Solyc02g082950.3.1	Trichome birefringence-like protein (AHRD V3.3 *** G7JKP3_MEDTR)	1
Solyc10g076400.2.1	Trichome birefringence-like protein (AHRD V3.3 *** G7JKP3_MEDTR)	1
Solyc06g050920.3.1	Trichome birefringence-like protein (AHRD V3.3 *** G7K771_MEDTR)	1
Solyc12g014200.2.1	trichome birefringence-like protein (DUF828) (AHRD V3.3 *** AT1G73140.1)	1
Solyc10g076570.2.1	trichome birefringence-like protein (DUF828) (AHRD V3.3 *** AT5G01360.1)	1
Solyc12g056510.2.1	Trihelix transcription factor GT-2 (AHRD V3.3 *** A0A0B2SAG9_GLYSO)	1
Solyc08g061910.3.1	Trihelix transcription factor GT-2-like protein (AHRD V3.3 --* A0A0B0NUX7_GOSAR)	1
Solyc05g031600.2.1	tryptophan aminotransferase related 2 (AHRD V3.3 *** AT4G24670.2)	1
Solyc06g071640.3.1	tryptophan aminotransferase related 2 (AHRD V3.3 *** AT4G24670.2)	1
Solyc01g067370.3.1	TSB	1
Solyc12g089310.2.1	Tubulin beta chain (AHRD V3.3 *** A0A0V0ICK0_SOLCH)	1
Solyc09g065480.2.1	Type I inositol-1,4,5-trisphosphate 5-phosphatase CVP2 (AHRD V3.3 *** A0A151RLD8_CAJCA)	1
Solyc12g096840.2.1	Tyramine N-feruloyltransferase 4/11, putative (AHRD V3.3 *** B9T0B8_RICCO)	1
Solyc10g007110.3.1	Tyrosine aminotransferase (AHRD V3.3 *** E2JFA7_PERFR)	1
Solyc12g088000.2.1	Tyrosine aminotransferase (AHRD V3.3 *** E2JFA7_PERFR)	1
Solyc12g096240.2.1	Tyrosine aminotransferase (AHRD V3.3 *** E2JFA7_PERFR)	1
Solyc04g056340.3.1	Tyrosine phosphatase family protein (AHRD V3.3 *** AT3G02800.1)	1
Solyc06g068170.2.1	U11/U12 small nuclear ribonucleoprotein 25 kDa (AHRD V3.3 *** A0A0B0MCU7_GOSAR)	1
Solyc03g095730.3.1	Ubiquinol-cytochrome c reductase complex 6.7 kDa protein (AHRD V3.3 *** UCR11_SOLTU)	1
Solyc11g065190.2.1	Ubiquitin-conjugating enzyme (AHRD V3.3 *** G7K9A0_MEDTR)	1
Solyc03g033410.3.1	Ubiquitin-conjugating enzyme E2 (AHRD V3.3 *** A0A172S1R1_NICBE)	1
Solyc11g071870.2.1	Ubiquitin-conjugating enzyme E2 (AHRD V3.3 *** A0A1D1ZAB9_9ARAE)	1
Solyc04g074905.1.1	Ubiquitin-like superfamily protein (AHRD V3.3 --* AT1G80060.5)	1
Solyc02g076930.2.1	U-box domain-containing 7-like protein (AHRD V3.3 *** A0A0B0P2C2_GOSAR)	1
Solyc11g068940.1.1	U-box domain-containing family protein (AHRD V3.3 *** B9IIL0_POPTR)	1
Solyc01g009330.1.1	U-box domain-containing family protein (AHRD V3.3 *** B9P691_POPTR)	1
Solyc11g006030.1.1	U-box domain-containing family protein (AHRD V3.3 *** U5FLQ4_POPTR)	1
Solyc05g005670.1.1	U-box domain-containing protein 18 (AHRD V3.3 *** W9RKZ7_9ROSA)	1
Solyc05g054090.3.1	UDP-3-O-acyl N-acetylglycosamine deacetylase family protein (AHRD V3.3 --* AT1G25210.2)	1
Solyc03g115380.2.1	UDP-glucose 6-dehydrogenase family protein (AHRD V3.3 *** AT3G29360.2)	1
Solyc05g054060.3.1	UDP-GLUCOSE PYROPHOSPHORYLASE 1 (AHRD V3.3 *** AT3G03250.1)	1
Solyc05g012070.3.1	UDP-glucose:protein transglucosylase-like protein	1
Solyc05g054590.3.1	UDP-glucuronate decarboxylase 1 (AHRD V3.3 *** Q6IVK5_TOBAC)	1
Solyc11g010780.1.1	UDP-glycosyltransferase (AHRD V3.3 *** A0A165XS50_DAUCA)	1
Solyc09g089650.1.1	UMP-CMP kinase (AHRD V3.3 --* A0A0D2U7F1_GOSRA)	1
Solyc10g079230.3.1	Unknown function	1
Solyc02g089040.3.1	Unknown protein (AHRD V3.3 )	1
Solyc12g098240.1.1	Unknown protein (AHRD V3.3 )	1
Solyc12g098260.1.1	Unknown protein (AHRD V3.3 )	1
Solyc05g010340.3.1	Uridine kinase (AHRD V3.3 *** A0A0K9NRI5_ZOSMR)	1
Solyc07g065890.3.1	Uridine kinase (AHRD V3.3 *** K4CHR5_SOLLC)	1
Solyc10g080400.2.1	Uv-b-insensitive 4, putative (AHRD V3.3 *** A0A061EX89_THECC)	1
Solyc01g104820.3.1	Vacuolar iron transporter family protein (AHRD V3.3 *-* A0A061FJ80_THECC)	1
Solyc01g104800.2.1	Vacuolar iron transporter family protein (AHRD V3.3 *** A0A061FJ80_THECC)	1
Solyc01g104810.2.1	Vacuolar iron transporter family protein (AHRD V3.3 *** A0A061FJ80_THECC)	1
Solyc04g051180.1.1	Vacuolar iron transporter family protein (AHRD V3.3 *** A0A061FJ80_THECC)	1
Solyc08g065710.2.1	Vacuolar-processing enzyme (AHRD V3.3 *** VPE_CITSI)	1
Solyc01g098200.3.1	Vesicle-associated protein 1-1 (AHRD V3.3 *** A0A1D1Y4C8_9ARAE)	1
Solyc06g075260.3.1	Vicilin-like antimicrobial peptides 2-2 (AHRD V3.3 *** A0A0B0PUP3_GOSAR)	1
Solyc12g099450.2.1	vitellogenin-like protein (AHRD V3.3 *** AT3G06868.1)	1
Solyc08g081910.3.1	V-type proton ATPase subunit E (AHRD V3.3 *** VATE_CITUN)	1
Solyc04g049330.3.1	V-type proton ATPase subunit G (AHRD V3.3 *** A0A0B2RXB3_GLYSO)	1
Solyc05g056020.3.1	V-type proton ATPase subunit G (AHRD V3.3 *** A0A199UG74_ANACO)	1
Solyc07g038190.3.1	WAS/WASL-interacting family protein (AHRD V3.3 *** AT1G55160.2)	1
Solyc03g118900.2.1	WAT1-related protein (AHRD V3.3 *** K4BM39_SOLLC)	1
Solyc04g011340.3.1	WAT1-related protein (AHRD V3.3 *** K4BPI9_SOLLC)	1
Solyc11g005350.2.1	WAT1-related protein (AHRD V3.3 *** K4D4E8_SOLLC)	1
Solyc11g012930.2.1	WAT1-related protein (AHRD V3.3 *** K4D697_SOLLC)	1
Solyc12g099580.2.1	WAT1-related protein (AHRD V3.3 *** K4DHX9_SOLLC)	1
Solyc03g033550.3.1	WEB family protein (AHRD V3.3 *** A0A0B2SGS1_GLYSO)	1
Solyc01g103700.3.1	WEB family protein (AHRD V3.3 *** A0A0B2SMF5_GLYSO)	1
Solyc03g096460.3.1	wound/stress protein AY568721	1
Solyc07g054770.1.1	Wound-responsive family protein (AHRD V3.3 *** A0A061E3U8_THECC)	1
Solyc07g054790.1.1	Wound-responsive family protein (AHRD V3.3 *** A0A061E3U8_THECC)	1
Solyc10g007970.2.1	WRKY transcription factor 77	1
Solyc06g005550.2.1	XH/XS domain-containing family protein (AHRD V3.3 *** B9HTH7_POPTR)	1
Solyc02g080160.3.1	Xyloglucan endotransglucosylase/hydrolase (AHRD V3.3 *** K4B9N7_SOLLC)	1
Solyc10g005350.3.1	Xyloglucan endotransglucosylase/hydrolase (AHRD V3.3 *** K4CX68_SOLLC)	1
Solyc11g040140.2.1	Xyloglucan endotransglucosylase/hydrolase (AHRD V3.3 *** K4D7Y8_SOLLC)	1
Solyc12g007260.2.1	Xyloglucan endotransglucosylase/hydrolase (AHRD V3.3 *** K4DBR3_SOLLC)	1
Solyc12g007270.2.1	Xyloglucan endotransglucosylase/hydrolase (AHRD V3.3 *** K4DBR4_SOLLC)	1
Solyc07g055990.3.1	Xyloglucan endotransglucosylase/hydrolase 7 (AHRD V1 **** C0IRG6_ACTDE)	1
Solyc01g099630.3.1	xyloglucan endotransglucosylase-hydrolase 1	1
Solyc08g005610.3.1	xyloglucan endotransglucosylase-hydrolase 5	1
Solyc12g056260.1.1	Xyloglucan galactosyltransferase KATAMARI1, putative (AHRD V3.3 *** B9RCA5_RICCO)	1
Solyc01g079930.2.1	Xyloglucan-specific endoglucanase inhibitor 9 (AHRD V3.3 *** G8GYH9_SOLTU)	1
Solyc04g076860.3.1	Zinc finger (C3HC4-type RING finger) family protein (AHRD V3.3 *** AT5G49665.1)	1
Solyc01g086960.3.1	Zinc finger A20 and AN1 domain-containing stress-associated protein (AHRD V3.3 *** A0A0K9Q649_ZOSMR)	1
Solyc07g052950.3.1	Zinc finger A20 and AN1 domain-containing stress-associated protein 10 (AHRD V3.3 --* SAP10_ORYSJ)	1
Solyc06g054625.1.1	Zinc finger CCCH domain-containing protein 32 (AHRD V3.3 *-* A0A151STD4_CAJCA)	1
Solyc02g093590.3.1	Zinc finger CONSTANS-LIKE 7-like protein (AHRD V3.3 *** A0A0B0PB06_GOSAR)	1
Solyc03g112920.1.1	Zinc finger family protein (AHRD V3.3 *-* B9HJL4_POPTR)	1
Solyc03g098070.3.1	Zinc finger family protein (AHRD V3.3 *** B9HJL4_POPTR)	1
Solyc06g060740.2.1	Zinc finger family protein (AHRD V3.3 *** B9IBW4_POPTR)	1
Solyc09g008440.1.1	Zinc finger family protein (AHRD V3.3 *** B9N876_POPTR)	1
Solyc11g069240.2.1	Zinc finger family protein (AHRD V3.3 *** S8C619_9LAMI)	1
Solyc07g053570.3.1	Zinc finger family protein (AHRD V3.3 *** U5FMI7_POPTR)	1
Solyc02g067970.3.1	Zinc finger family protein, putative (AHRD V3.3 *** A0A061EDJ4_THECC)	1
Solyc02g086430.3.1	Zinc finger transcription factor 21	1
Solyc05g008670.3.1	Zinc finger transcription factor 36	1
Solyc06g054620.3.1	Zinc finger transcription factor 43	1
Solyc12g006620.2.1	Zinc finger transcription factor 72	1
Solyc08g077060.3.1	Zinc finger, LSD1-type (AHRD V3.3 *** A0A103XQX8_CYNCS)	1
Solyc04g008600.3.1	Zinc knuckle family protein (AHRD V3.3 *** B9HVL9_POPTR)	1
Solyc06g005620.3.1	zinc transporter	1
Solyc03g118480.3.1	Zinc-finger domain of monoamine-oxidase A repressor R1 (AHRD V3.3 *-* AT2G23530.1)	1
Solyc06g071380.3.1	1-deoxy-D-xylulose-5-phosphate synthase (AHRD V3.3 *** A0A0B0N5A7_GOSAR)	2
Solyc01g111250.3.1	1-phosphatidylinositol phosphodiesterase-related family protein (AHRD V3.3 *** B9H168_POPTR)	2
Solyc09g089740.3.1	2-oxoglutarate (2OG) and Fe(II)-dependent oxygenase superfamily protein (AHRD V3.3 *** AT1G06620.1)	2
Solyc09g089780.3.1	2-oxoglutarate (2OG) and Fe(II)-dependent oxygenase superfamily protein (AHRD V3.3 *** AT1G06620.1)	2
Solyc01g108880.3.1	2-oxoglutarate (2OG) and Fe(II)-dependent oxygenase superfamily protein (AHRD V3.3 *** AT3G19000.1)	2
Solyc06g073080.3.1	2-oxoglutarate (2OG) and Fe(II)-dependent oxygenase superfamily protein (AHRD V3.3 *** AT5G24530.1)	2
Solyc01g105660.3.1	2-oxoglutarate and Fe(II)-dependent oxygenase superfamily protein, putative (AHRD V3.3 *** A0A061E128_THECC)	2
Solyc03g080190.3.1	2-oxoglutarate Fe(II) dependent oxygenase superfamily protein	2
Solyc02g062460.3.1	2-oxoglutarate-dependent dioxygenase-related family protein (AHRD V3.3 *-* B9GL08_POPTR)	2
Solyc02g062463.1.1	2-oxoglutarate-dependent dioxygenase-related family protein (AHRD V3.3 *** B9GL08_POPTR)	2
Solyc09g061840.3.1	3-ketoacyl-CoA thiolase (AHRD V3.3 *** P93112_9ROSI)	2
Solyc01g097825.1.1	50S ribosomal protein L5, chloroplastic (AHRD V3.3 --* RK5_OLTVI)	2
Solyc02g032860.3.1	5'-adenylylsulfate reductase (AHRD V3.3 *** A0A072V4H5_MEDTR)	2
Solyc03g031620.3.1	5'-adenylylsulfate reductase (AHRD V3.3 *** A0A072V4H5_MEDTR)	2
Solyc06g070960.2.1	ABC transporter family protein (AHRD V3.3 *** A0A097P9Q6_HEVBR)	2
Solyc06g074940.3.1	ABC transporter family protein (AHRD V3.3 *** AT5G60790.1)	2
Solyc05g054890.3.1	ABC transporter family protein (AHRD V3.3 *** B9HTY6_POPTR)	2
Solyc07g062630.1.1	ABC transporter family protein (AHRD V3.3 *** B9I1V7_POPTR)	2
Solyc09g005970.1.1	ABC transporter family protein (AHRD V3.3 *** B9ICA5_POPTR)	2
Solyc01g006720.3.1	ABC transporter family protein (AHRD V3.3 *** B9IIG9_POPTR)	2
Solyc03g113690.1.1	Abc transporter family protein (AHRD V3.3 *** D7LZ77_ARALL)	2
Solyc03g007530.3.1	ABC transporter family protein (AHRD V3.3 *** U5FPJ5_POPTR)	2
Solyc00g164680.2.1	ABC transporter G family member (AHRD V3.3 *-* A0A0K9NWI5_ZOSMR)	2
Solyc04g010200.1.1	ABC transporter G family member (AHRD V3.3 *** A0A0K9NPK2_ZOSMR)	2
Solyc11g009100.2.1	ABC transporter G family member (AHRD V3.3 *** A0A0K9NWI5_ZOSMR)	2
Solyc03g019760.3.1	ABC transporter G family member (AHRD V3.3 *** A0A0K9NYG1_ZOSMR)	2
Solyc11g065350.2.1	ABC transporter-related family protein (AHRD V3.3 *** B9GEU6_POPTR)	2
Solyc07g061940.3.1	Acetolactate synthase (AHRD V3.3 *** A0A0V0IYE7_SOLCH)	2
Solyc01g108520.2.1	Acetyl esterase IPR013094 Alpha_beta hydrolase fold-3	2
Solyc09g082240.3.1	Acetyltransferase (GNAT) domain protein (AHRD V3.3 *** A0A072U473_MEDTR)	2
Solyc05g050130.3.1	Acidic endochitinase (AHRD V3.3 *** CHIA_TOBAC)	2
Solyc09g082650.3.1	acireductone dioxygenase	2
Solyc09g090900.3.1	Aconitate hydratase (AHRD V3.3 *** A0A059LL79_9CHLO)	2
Solyc09g008350.3.1	ACT domain-containing family protein (AHRD V3.3 *** B9GIE7_POPTR)	2
Solyc12g042890.2.1	Acyl-protein thioesterase 2 (AHRD V3.3 *** A0A0B0PZC3_GOSAR)	2
Solyc06g050250.1.1	Adenine/guanine permease AZG1 (AHRD V3.3 *** AZG1_ARATH)	2
Solyc03g111400.1.1	Adenine/guanine permease AZG2 (AHRD V3.3 *** W9RH20_9ROSA)	2
Solyc02g080640.3.1	adenylyl-sulfate reductase	2
Solyc10g076250.2.1	Alanine-glyoxylate aminotransferase, putative (AHRD V3.3 *** B9SZ94_RICCO)	2
Solyc02g078590.1.1	Alpha 1,4-glycosyltransferase family protein, putative (AHRD V3.3 *** A0A061GEM3_THECC)	2
Solyc02g032170.3.1	Alpha/beta-hydrolase (AHRD V3.3 --* I0YS86_COCSC)	2
Solyc11g069900.2.1	alpha/beta-Hydrolases superfamily protein (AHRD V3.3 --* AT1G15490.2)	2
Solyc09g009520.3.1	Alpha/beta-Hydrolases superfamily protein (AHRD V3.3 *** A0A061ETT5_THECC)	2
Solyc01g109720.3.1	alpha/beta-Hydrolases superfamily protein (AHRD V3.3 *** AT2G18360.1)	2
Solyc03g005210.3.1	Alpha-amylase inhibitor, lipid transfer and seed storage protein (AHRD V3.3 *** A0A075BNW0_SOLTU)	2
Solyc03g094020.3.1	Alpha-glucosidase-like (AHRD V3.3 *** Q5NBJ1_ORYSJ)	2
Solyc08g014330.3.1	Amine oxidase (AHRD V3.3 *** K4CJ66_SOLLC)	2
Solyc11g008440.2.1	Amino acid transporter family protein (AHRD V3.3 *** B9HLH9_POPTR)	2
Solyc05g052300.3.1	Amino acid transporter family protein (AHRD V3.3 *** B9HYI5_POPTR)	2
Solyc06g050800.3.1	Amino acid transporter family protein (AHRD V3.3 *** B9HYI5_POPTR)	2
Solyc03g078150.3.1	Amino acid transporter family protein (AHRD V3.3 *** D7LGK0_ARALL)	2
Solyc10g055740.2.1	Amino acid transporter, putative (AHRD V3.3 *** B9R8J4_RICCO)	2
Solyc00g007130.3.1	Amino acid transporter, putative (AHRD V3.3 *** B9S6V9_RICCO)	2
Solyc07g066010.3.1	Amino acid transporter, putative (AHRD V3.3 *** B9T659_RICCO)	2
Solyc09g073040.3.1	amino-terminal region of chorein (AHRD V3.3 --* AT3G20720.2)	2
Solyc02g082880.2.1	AMP-dependent synthetase and ligase family protein (AHRD V3.3 *** AT2G17650.1)	2
Solyc02g037495.1.1	AMP-dependent synthetase and ligase family protein (AHRD V3.3 *** AT5G16340.1)	2
Solyc08g062360.3.1	Ankyrin repeat family protein (AHRD V3.3 *** F8WLA0_CITUN)	2
Solyc01g097510.3.1	annexin 3	2
Solyc08g080250.3.1	APO protein 1 (AHRD V3.3 *** F4I896_ARATH)	2
Solyc09g092400.2.1	Apyrase (AHRD V3.3 *** APY_SOLTU)	2
Solyc10g081040.1.1	arginine/serine-rich 45 (AHRD V3.3 --* AT1G16610.7)	2
Solyc02g062140.2.1	Armadillo repeat only (AHRD V3.3 *** W0TQK6_ACAMN)	2
Solyc01g111270.3.1	Armadillo repeat only protein (AHRD V3.3 *** A0A072UNA0_MEDTR)	2
Solyc11g066890.1.1	Arogenate dehydratase (AHRD V3.3 *** K4D9U6_SOLLC)	2
Solyc09g007270.3.1	Ascorbate peroxidase (AHRD V3.3 *** B9VRH6_CITMA)	2
Solyc06g007180.3.1	asparagine synthetase 1	2
Solyc01g101240.3.1	aspartic protease precursor	2
Solyc06g035430.3.1	AT hook motif DNA-binding family protein (AHRD V3.3 *** AT4G25320.1)	2
Solyc00g171810.3.1	ATP synthase subunit a (AHRD V3.3 *** A0A075VV97_CAPAN)	2
Solyc06g043020.1.1	Atp synthase subunit alpha (AHRD V3.3 *** A0A061S892_9CHLO)	2
Solyc03g097670.3.1	ATP/DNA binding protein (AHRD V3.3 *** AT3G48770.2)	2
Solyc02g084160.2.1	ATP-dependent clp protease ATP-binding subunit clpx, putative (AHRD V3.3 --* B9SPA4_RICCO)	2
Solyc01g067020.3.1	Atypical receptor-like kinase 1 (AHRD V3.3 *** C5H8K0_SOLLC)	2
Solyc07g048070.3.1	Auxin induced-like protein (AHRD V3.3 *** A0A0K9NX81_ZOSMR)	2
Solyc02g077880.3.1	auxin repressed/dormancy associated protein	2
Solyc01g096070.3.1	Auxin Response Factor 18	2
Solyc05g056040.3.1	Auxin Response Factor 24	2
Solyc03g118290.3.1	auxin response factor 2A	2
Solyc06g072430.2.1	BAG family molecular chaperone regulator 5 (AHRD V3.3 *-* W9QTU5_9ROSA)	2
Solyc01g095320.3.1	BAG family molecular chaperone regulator 6 (AHRD V3.3 *** A0A0B2R655_GLYSO)	2
Solyc02g090950.1.1	basic helix-loop-helix (bHLH) DNA-binding superfamily protein (AHRD V3.3 *-* AT3G50330.1)	2
Solyc04g078790.3.1	basic helix-loop-helix (bHLH) DNA-binding superfamily protein (AHRD V3.3 *** AT3G50330.1)	2
Solyc06g074460.3.1	basic pentacysteine 4 (AHRD V3.3 --* AT2G21240.2)	2
Solyc09g065700.3.1	BEACH-DOMAIN HOMOLOG A1 (AHRD V3.3 *** AT1G03060.2)	2
Solyc07g032745.1.1	BED zinc finger,hAT family dimerization domain (AHRD V3.3 *-* A0A061FID3_THECC)	2
Solyc07g049660.3.1	Benzyl alcohol O-benzoyltransferase (AHRD V3.3 *-* BEBT_TOBAC)	2
Solyc07g049670.3.1	Benzyl alcohol O-benzoyltransferase (AHRD V3.3 *** BEBT_TOBAC)	2
Solyc10g054670.2.1	Beta-1,3-N-acetylglucosaminyltransferase family protein (AHRD V3.3 *** A0A072VIG3_MEDTR)	2
Solyc07g038130.2.1	Beta-galactosidase (AHRD V3.3 *-* A0A103XKB3_CYNCS)	2
Solyc07g038110.2.1	Beta-galactosidase (AHRD V3.3 *-* V7C958_PHAVU)	2
Solyc02g080300.3.1	Beta-glucosidase, putative (AHRD V3.3 *** B9RXP7_RICCO)	2
Solyc02g085870.3.1	beta-ketoacyl-coenzyme A synthase	2
Solyc02g078130.3.1	bHLH transcription factor 079	2
Solyc11g056650.2.1	bHLH transcription factor 096	2
Solyc02g089940.3.1	BIPINNATA (AHRD V3.3 *** B2Y2H0_SOLLC)	2
Solyc11g012130.2.1	Blue copper protein (AHRD V3.3 *** A0A0B2RLQ3_GLYSO)	2
Solyc09g075980.3.1	BnaA05g17230D protein (AHRD V3.3 *** A0A078FCG1_BRANA)	2
Solyc08g068150.3.1	BURP domain-containing protein (AHRD V3.3 *** B2ZPK7_SOLLC)	2
Solyc10g083380.2.1	BZIP transcription factor family protein (AHRD V3.3 *-* B9MTQ4_POPTR)	2
Solyc04g072460.3.1	bZIP transcription factor family protein (AHRD V3.3 *** AT5G65210.7)	2
Solyc01g006620.3.1	C2 calcium/lipid-binding and GRAM domain protein (AHRD V3.3 *** A0A072ULK6_MEDTR)	2
Solyc04g079300.3.1	Calcineurin-like metallo-phosphoesterase superfamily protein (AHRD V3.3 *** AT4G11800.1)	2
Solyc02g089850.3.1	Calcium uniporter protein, mitochondrial (AHRD V3.3 *-* A0A0B2RWG8_GLYSO)	2
Solyc02g089840.3.1	Calcium uniporter, mitochondrial (AHRD V3.3 *** A0A0B0PJN2_GOSAR)	2
Solyc11g032090.2.1	calcium/calcium/calmodulin-dependent Serine/Threonine-kinase (AHRD V3.3 *** AT2G47010.2)	2
Solyc03g006260.3.1	Calcium-binding EF-hand (AHRD V3.3 *-* A0A103XMB0_CYNCS)	2
Solyc03g115930.2.1	Calcium-binding EF-hand family protein (AHRD V3.3 *-* AT5G39670.1)	2
Solyc12g040800.2.1	Calcium-dependent lipid-binding (CaLB domain) family protein (AHRD V3.3 *** AT3G17980.1)	2
Solyc09g007860.3.1	Calcium-dependent lipid-binding (CaLB domain) family protein (AHRD V3.3 *** AT5G04220.2)	2
Solyc01g097420.1.1	Calcium-transporting ATPase (AHRD V3.3 *-* M1BPN9_SOLTU)	2
Solyc10g079690.2.1	callose synthase 1 (AHRD V3.3 --* AT1G05570.4)	2
Solyc09g009770.3.1	Calmodulin binding protein, putative (AHRD V3.3 *** B9T5N0_RICCO)	2
Solyc04g048900.3.1	Calreticulin (AHRD V3.3 *** G7KRL3_MEDTR)	2
Solyc04g077250.3.1	carbohydrate esterase, putative (DUF303) (AHRD V3.3 --* AT4G34215.2)	2
Solyc02g084950.3.1	Carboxyl methyltransferase (AHRD V3.3 *** A0A1B4Z3V4_9ROSA)	2
Solyc02g078690.2.1	Carboxypeptidase (AHRD V3.3 *** K4B993_SOLLC)	2
Solyc08g066650.3.1	Carotenoid Cleavage Dioxygenase 8	2
Solyc01g067300.3.1	CASP-like protein (AHRD V3.3 *** K4AWX9_SOLLC)	2
Solyc02g069730.3.1	CASP-like protein (AHRD V3.3 *** K4B7V5_SOLLC)	2
Solyc02g078250.3.1	CASP-like protein (AHRD V3.3 *** K4B950_SOLLC)	2
Solyc12g010115.1.1	Cathechol O-methyltransferase (AHRD V3.3 -** B0ZR84_PINSY)	2
Solyc06g050690.3.1	Cation/H(+) antiporter 15 (AHRD V3.3 *** A0A0B2RG62_GLYSO)	2
Solyc12g011370.2.1	Cationic amino acid transporter, putative (AHRD V3.3 *** B9RY28_RICCO)	2
Solyc01g090780.3.1	CCR4-NOT transcription complex subunit 1 (AHRD V3.3 *** A0A0B2PP65_GLYSO)	2
Solyc03g083400.3.1	CCT motif family protein (AHRD V3.3 *** A0A061G1S7_THECC)	2
Solyc12g011090.2.1	cellulose synthase, putative (DUF1644) (AHRD V3.3 --* AT3G24740.6)	2
Solyc03g005450.3.1	Cellulose synthase-like protein (AHRD V3.3 *** L0AUE4_POPTO)	2
Solyc08g061480.3.1	Chalcone--flavonone isomerase (AHRD V3.3 *** A0A1D1XWC4_9ARAE)	2
Solyc06g011370.3.1	Chaperone protein (AHRD V3.3 *** W9QX74_9ROSA)	2
Solyc02g061770.3.1	chitinase 2	2
Solyc06g053980.3.1	Chlorophyllase (AHRD V3.3 *** F1BPW6_SOLPN)	2
Solyc10g083760.2.1	chloroplast threonine deaminase 1 precursor	2
Solyc06g061280.3.1	Cinnamoyl-CoA reductase, putative (AHRD V3.3 *** B9S247_RICCO)	2
Solyc02g069250.3.1	Cinnamyl alcohol dehydrogenase (AHRD V3.3 *** A0A1B0YY99_DAUCA)	2
Solyc02g078170.2.1	Clade VII lectin receptor kinase (AHRD V3.3 *** A0A0K1U1X8_SOLLC)	2
Solyc04g071000.1.1	clade XIII lectin receptor kinase	2
Solyc03g007890.3.1	class 2 small heat shock protein Le-HSP17.6	2
Solyc01g106060.3.1	Class I glutamine amidotransferase (AHRD V3.3 *** G7K286_MEDTR)	2
Solyc03g034320.3.1	Class I glutamine amidotransferase-like superfamily protein (AHRD V3.3 *** AT5G38200.1)	2
Solyc06g076520.1.1	Class I heat shock protein (AHRD V3.3 *** F4YBC5_SOLNI)	2
Solyc03g121040.3.1	Clavaminate synthase-like protein (AHRD V3.3 *** W9REK5_9ROSA)	2
Solyc07g041000.3.1	Cleavage and polyadenylation specificity factor subunit 5 (AHRD V3.3 *** A0A0B2R9M0_GLYSO)	2
Solyc03g031870.2.1	CoA ligase (AHRD V3.3 *** A0A0K9NMT8_ZOSMR)	2
Solyc09g074560.3.1	CONSTANS-like zinc finger protein (AHRD V3.3 *** A0A0H3YNS5_9ROSI)	2
Solyc09g090100.3.1	cryptochrome 2	2
Solyc05g050360.3.1	cyclic nucleotide gated channel 1 (AHRD V3.3 *** AT5G53130.1)	2
Solyc03g098210.3.1	Cyclic nucleotide gated channel CNGC15 (AHRD V3.3 *** A0A0B4U342_SOLLC)	2
Solyc03g007250.1.1	Cyclic nucleotide gated channel CNGC6 (AHRD V3.3 *-* A0A0B4U3H6_SOLLC)	2
Solyc03g007260.3.1	Cyclic nucleotide gated channel CNGC6 (AHRD V3.3 *** A0A0B4U3H6_SOLLC)	2
Solyc05g050380.3.1	Cyclic nucleotide-gated channel (AHRD V3.3 *** A0A0K9PRG4_ZOSMR)	2
Solyc09g090510.3.1	Cyclopropane-fatty-acyl-phospholipid synthase (AHRD V3.3 *** AT3G23510.1)	2
Solyc08g083110.3.1	Cystathionine gamma-synthase, putative (AHRD V3.3 *-* B9RYU1_RICCO)	2
Solyc08g083115.1.1	Cystathionine gamma-synthase, putative (AHRD V3.3 *** B9RYU1_RICCO)	2
Solyc02g076980.4.1	cysteine protease	2
Solyc05g005460.3.1	Cysteine/Histidine-rich C1 domain family protein (AHRD V3.3 --* AT2G44370.1)	2
Solyc09g011270.3.1	Cysteine/Histidine-rich C1 domain family protein (AHRD V3.3 *** AT2G37820.1)	2
Solyc02g080050.1.1	Cysteine-rich receptor-kinase-like protein (AHRD V3.3 *-* A0A072VRC1_MEDTR)	2
Solyc02g080070.3.1	Cysteine-rich receptor-kinase-like protein (AHRD V3.3 *** G7KDB1_MEDTR)	2
Solyc05g055930.2.1	Cysteine-rich repeat secretory protein (AHRD V3.3 *** A0A0K9P487_ZOSMR)	2
Solyc02g063440.3.1	cysteine-rich/transmembrane domain A-like protein (AHRD V3.3 -** AT2G32210.1)	2
Solyc02g093700.3.1	Cystinosin like (AHRD V3.3 *** A0A0B2R1J2_GLYSO)	2
Solyc03g005120.3.1	Cystinosin like (AHRD V3.3 *** A0A0B2R1J2_GLYSO)	2
Solyc03g043850.3.1	cytochrome c oxidase-like protein (AHRD V3.3 *** AT4G37830.1)	2
Solyc08g080390.3.1	Cytochrome P450 (AHRD V3.3 *** A0A0N9HM28_9MAGN)	2
Solyc03g112040.1.1	Cytochrome P450 (AHRD V3.3 *** A0A103XWH5_CYNCS)	2
Solyc03g114940.3.1	Cytochrome P450 (AHRD V3.3 *** A0A103Y3J6_CYNCS)	2
Solyc02g014730.3.1	Cytochrome P450 (AHRD V3.3 *** A0A103YA00_CYNCS)	2
Solyc07g055490.3.1	Cytochrome P450 (AHRD V3.3 *** A0A124SAX2_CYNCS)	2
Solyc07g006145.1.1	Cytochrome P450 (AHRD V3.3 *** A9ZT56_COPJA)	2
Solyc10g007890.3.1	Cytochrome P450 (AHRD V3.3 *** A9ZT56_COPJA)	2
Solyc10g051020.2.1	Cytochrome P450 (AHRD V3.3 *** A9ZT56_COPJA)	2
Solyc04g078340.3.1	Cytochrome P450 (AHRD V3.3 *** C5NM78_TOBAC)	2
Solyc01g096280.2.1	Cytochrome P450 (AHRD V3.3 *** F4YF83_9APIA)	2
Solyc05g047680.3.1	Cytochrome P450 (AHRD V3.3 *** F4YF83_9APIA)	2
Solyc03g122350.3.1	Cytochrome P450 (AHRD V3.3 *** Q0PNH1_CAPCH)	2
Solyc11g030730.2.1	Cytochrome P450 (AHRD V3.3 *** Q0PNH1_CAPCH)	2
Solyc02g065190.3.1	Cytochrome P450 (AHRD V3.3 *** Q8H0I6_PETHY)	2
Solyc02g069600.3.1	Cytochrome P450 (AHRD V3.3 *** W9R7N2_9ROSA)	2
Solyc04g071150.3.1	Cytochrome P450 family protein (AHRD V3.3 *** A0A072U8X2_MEDTR)	2
Solyc01g080120.2.1	cytochrome P450 family protein (AHRD V3.3 *** AT3G06150.1)	2
Solyc02g084570.3.1	Cytochrome P450 family protein (AHRD V3.3 *** B9MXJ3_POPTR)	2
Solyc06g073570.3.1	Cytochrome P450 family protein (AHRD V3.3 *** B9N602_POPTR)	2
Solyc04g011940.2.1	Cytochrome P450 family protein (AHRD V3.3 *** B9NGF5_POPTR)	2
Solyc08g079280.3.1	Cytochrome P450 family protein (AHRD V3.3 *** U5GNW2_POPTR)	2
Solyc06g076800.3.1	Cytochrome P450, putative (AHRD V3.3 *** B9SHY9_RICCO)	2
Solyc10g081550.2.1	Cytochrome P450, putative (AHRD V3.3 *** B9SYM5_RICCO)	2
Solyc06g083130.3.1	dCTP pyrophosphatase 1 (AHRD V3.3 *** A0A151QMJ8_CAJCA)	2
Solyc01g010180.3.1	DEA(D/H)-box RNA helicase family protein (AHRD V3.3 --* AT3G61240.2)	2
Solyc05g052410.2.1	Dehydration responsive element binding protein (AHRD V3.3 *** Q8GZF2_SOLLC)	2
Solyc06g019170.3.1	Delta-1-pyrroline-5-carboxylate synthetase (AHRD V3.3 *** G3M3X3_SOLTO)	2
Solyc01g108250.3.1	DEM2	2
Solyc11g008530.2.1	Dicer-like 2d	2
Solyc02g082740.1.1	Dirigent protein (AHRD V3.3 *** K4BAE4_SOLLC)	2
Solyc12g094660.2.1	Disease resistance protein (AHRD V3.3 *** A0A103YE14_CYNCS)	2
Solyc01g087200.3.1	Disease resistance protein (AHRD V3.3 *** A0A118JXS4_CYNCS)	2
Solyc10g008230.2.1	Disease resistance protein (AHRD V3.3 *** A0A118JXS4_CYNCS)	2
Solyc02g073574.1.1	Disease resistance protein (AHRD V3.3 *** A0A124SFK9_CYNCS)	2
Solyc11g064770.2.1	Disease resistance protein (AHRD V3.3 *** B3IYJ6_CAPCH)	2
Solyc02g037540.2.1	Disease resistance protein (AHRD V3.3 *** W9R405_9ROSA)	2
Solyc12g044190.2.1	Disease resistance protein (CC-NBS-LRR class) family protein (AHRD V3.3 *** A0A072U106_MEDTR)	2
Solyc04g079420.3.1	Disease resistance protein (CC-NBS-LRR class) family protein (AHRD V3.3 *** G7I4I5_MEDTR)	2
Solyc04g005550.2.1	Disease resistance protein (NBS-LRR class) family (AHRD V3.3 *-* AT5G40060.1)	2
Solyc04g007075.1.1	disease resistance protein (TIR-NBS-LRR class) (AHRD V3.3 *-* AT1G69550.1)	2
Solyc02g032650.3.1	Disease resistance protein (TIR-NBS-LRR class) (AHRD V3.3 *** A0A072U6S8_MEDTR)	2
Solyc02g082050.3.1	disease resistance protein (TIR-NBS-LRR class) (AHRD V3.3 *** AT5G17680.2)	2
Solyc12g096880.2.1	Disease resistance protein (TIR-NBS-LRR class) family (AHRD V3.3 *-* AT3G44670.2)	2
Solyc09g007710.3.1	Disease resistance protein (TIR-NBS-LRR class) family (AHRD V3.3 *** AT5G36930.2)	2
Solyc03g119060.3.1	divaricata	2
Solyc03g025890.2.1	DNA mismatch repair protein (AHRD V3.3 *** Q6DQL5_PETHY)	2
Solyc06g024380.1.1	DNA polymerase epsilon catalytic subunit (AHRD V3.3 --* AT1G08260.2)	2
Solyc02g089340.3.1	DNA-directed RNA polymerase (AHRD V3.3 *** K4BC86_SOLLC)	2
Solyc07g005930.3.1	DNA-directed RNA polymerase (AHRD V3.3 *** K4CB64_SOLLC)	2
Solyc01g098310.2.1	DNAJ heat shock N-terminal domain-containing protein, putative (AHRD V3.3 *-* A0A061F0P5_THECC)	2
Solyc11g071830.2.1	DnaJ protein homolog (AHRD V3.3 *** DNJH_CUCSA)	2
Solyc01g100230.3.1	DnaJ-like protein (AHRD V3.3 *** D5FNB3_SOYBN)	2
Solyc05g055160.3.1	DnaJ-like protein (AHRD V3.3 *** Q38HT9_SOLTU)	2
Solyc06g065655.1.1	Drug resistance transporter-like ABC domain protein (AHRD V3.3 *-* G7JU55_MEDTR)	2
Solyc11g067000.2.1	Drug resistance transporter-like ABC domain protein (AHRD V3.3 *** G7L5Z6_MEDTR)	2
Solyc01g095270.3.1	DUF2358 family protein (DUF2358) (AHRD V3.3 *** AT2G46220.1)	2
Solyc11g012120.2.1	DUF506 family protein (AHRD V3.3 *** G7JKH5_MEDTR)	2
Solyc12g094650.2.1	DUF594 family protein (AHRD V3.3 *** A0A072VN99_MEDTR)	2
Solyc08g077360.3.1	Dynamin, putative (AHRD V3.3 *** B9SKH8_RICCO)	2
Solyc10g062160.2.1	Dynamin, putative (AHRD V3.3 *** B9SKH8_RICCO)	2
Solyc03g034457.1.1	E3 ubiquitin-protein ligase (AHRD V3.3 *** K4BFW6_SOLLC)	2
Solyc02g093890.1.1	Emb|CAB62340.1 (AHRD V3.3 *** Q9FKS6_ARATH)	2
Solyc09g083010.3.1	Endonuclease III homolog (AHRD V3.3 *** M1A6B0_SOLTU)	2
Solyc08g067920.3.1	Enhancer of polycomb-like transcription factor protein, putative isoform 1 (AHRD V3.3 *** A0A061GQB3_THECC)	2
Solyc01g110500.3.1	ENTH/VHS family protein (AHRD V3.3 *** A0A061GXX0_THECC)	2
Solyc01g006650.2.1	ETHYLENE INSENSITIVE 3-like 3 protein (AHRD V3.3 *** A0A0B2RCL4_GLYSO)	2
Solyc04g011440.4.1	ethylene-responsive heat shock protein cognate 70	2
Solyc02g065050.1.1	Eukaryotic aspartyl protease family protein (AHRD V3.3 *** AT2G39710.1)	2
Solyc06g048637.1.1	Exosome complex exonuclease RRP44 (AHRD V3.3 *-* A0A068EX93_COCNU)	2
Solyc08g078450.3.1	Exostosin family protein (AHRD V3.3 *** AT4G16745.1)	2
Solyc07g054670.3.1	External alternative NAD(P)H-ubiquinone oxidoreductase B2, mitochondrial (AHRD V3.3 *** NDB2_ARATH)	2
Solyc08g082040.3.1	Extra-large G-like protein (AHRD V3.3 *** G7L422_MEDTR)	2
Solyc02g081590.3.1	FACT complex subunit SPT16 (AHRD V3.3 *-* W9RSN6_9ROSA)	2
Solyc08g063130.3.1	FAD/NAD(P)-binding oxidoreductase family protein (AHRD V3.3 *** AT5G05320.1)	2
Solyc01g106340.3.1	fatty acid amide hydrolase (AHRD V3.3 *** AT5G64440.1)	2
Solyc07g019670.3.1	Fatty acid beta-oxidation multifunctional protein (AHRD V3.3 *** A0A077DAS1_9ERIC)	2
Solyc11g067190.2.1	Fatty acyl-CoA reductase (AHRD V3.3 *** K4D9X6_SOLLC)	2
Solyc09g072680.2.1	F-box associated interaction domain-containing protein (AHRD V3.3 *** A0A103XV28_CYNCS)	2
Solyc10g078410.2.1	F-box family protein (AHRD V3.3 *** AT2G32560.1)	2
Solyc04g063380.3.1	F-box family protein (AHRD V3.3 *** B9H7L8_POPTR)	2
Solyc11g007620.1.1	F-box family protein (AHRD V3.3 *** D7L723_ARALL)	2
Solyc02g062800.2.1	F-box protein (AHRD V3.3 *** W9SND6_9ROSA)	2
Solyc07g047760.2.1	F-box protein family (AHRD V3.3 *** A0A151SU61_CAJCA)	2
Solyc12g096890.1.1	F-box protein PP2 (AHRD V3.3 *** A0A059PC27_CICAR)	2
Solyc10g083730.2.1	F-box protein PP2-A13 (AHRD V3.3 *** A0A072U2Z8_MEDTR)	2
Solyc12g008330.2.1	F-box protein, putative (AHRD V3.3 *-* A2Q1T0_MEDTR)	2
Solyc06g063295.1.1	F-box/kelch-repeat protein (AHRD V3.3 *** A0A0B2P9A5_GLYSO)	2
Solyc01g005970.3.1	F-box/kelch-repeat protein (AHRD V3.3 *** W9S3L7_9ROSA)	2
Solyc07g064260.2.1	F-box/RNI superfamily protein (AHRD V3.3 *-* A0A061F6J1_THECC)	2
Solyc09g090760.3.1	FBT8 (AHRD V3.3 *** A0A161CAZ7_POPTO)	2
Solyc01g103920.3.1	Ferredoxin (AHRD V3.3 *** A0A0K0PY61_NICBE)	2
Solyc03g097500.3.1	Feruloyl transferase (AHRD V3.3 *** D5FPG8_SOLTU)	2
Solyc01g005300.3.1	Flavin-binding kelch domain F box protein (AHRD V3.3 *** A0A088AWQ7_SOYBN)	2
Solyc11g013110.2.1	Flavonol synthase (AHRD V3.3 *** C0LUV3_SOLTU)	2
Solyc01g066970.2.1	Flowering promoting factor 1 (AHRD V3.3 *** A0A061EW40_THECC)	2
Solyc02g086880.3.1	formate dehydrogenase	2
Solyc12g019480.2.1	Formin-like protein (AHRD V3.3 *** K4DDH4_SOLLC)	2
Solyc08g076230.1.1	GAGA-binding transcriptional activator (AHRD V3.3 *** H1ZN90_SOLLC)	2
Solyc12g006450.2.1	gamma-aminobutyrate transaminase subunit precursor isozyme 3	2
Solyc04g076525.1.1	GATA transcription factor (AHRD V3.3 *-* G7J4K3_MEDTR)	2
Solyc03g033660.3.1	GATA transcription factor (AHRD V3.3 *** K4BFN8_SOLLC)	2
Solyc06g073320.3.1	GDP-L-galactose phosphorylase 1 (AHRD V3.3 *** AT4G26850.1)	2
Solyc11g007180.2.1	GDSL esterase/lipase (AHRD V3.3 *** A0A0B2RXW1_GLYSO)	2
Solyc10g008810.3.1	GDSL esterase/lipase (AHRD V3.3 *** A0A0B2SKJ1_GLYSO)	2
Solyc12g089350.2.1	GDSL esterase/lipase (AHRD V3.3 *** A0A0B2SN40_GLYSO)	2
Solyc11g011110.2.1	GDSL esterase/lipase (AHRD V3.3 *** W9S179_9ROSA)	2
Solyc02g090210.3.1	GDSL esterase/lipase family (AHRD V3.3 *** A0A151RJ07_CAJCA)	2
Solyc11g066700.2.1	GDSL esterase/lipase family protein	2
Solyc01g102900.3.1	Germin family protein (AHRD V3.3 *** G7I5N4_MEDTR)	2
Solyc06g035520.3.1	Gibberellin receptor GID1 (AHRD V3.3 *** A0A151RHF2_CAJCA)	2
Solyc04g080260.3.1	Glucan endo-1,3-beta-glucosidase, putative (AHRD V3.3 *** B9R7T0_RICCO)	2
Solyc12g019890.2.1	Glucan endo-1,3-beta-glucosidase, putative (AHRD V3.3 *** B9SHH6_RICCO)	2
Solyc08g074390.3.1	Glucan endo-1,3-beta-glucosidase, putative (AHRD V3.3 *** B9SPT8_RICCO)	2
Solyc12g014420.2.1	Glucan endo-1,3-beta-glucosidase, putative (AHRD V3.3 *** B9SU04_RICCO)	2
Solyc01g073750.3.1	Glucan synthase-like protein (AHRD V3.3 *** G7KWP5_MEDTR)	2
Solyc03g094010.3.1	glutamate dehydrogenase	2
Solyc06g033860.2.1	Glutamate dehydrogenase (AHRD V3.3 *** K4C4L0_SOLLC)	2
Solyc06g063210.3.1	glutamate receptor-like 2.5	2
Solyc12g096480.1.1	Glutamine dumper 4, putative (AHRD V3.3 *** A0A061GHE4_THECC)	2
Solyc11g069940.1.1	Glutaredoxin (AHRD V3.3 *** A0A118JSL8_CYNCS)	2
Solyc06g009040.3.1	Glutathione S-transferase (AHRD V3.3 *** A5YWI8_SOLCO)	2
Solyc09g011550.2.1	Glutathione S-transferase (AHRD V3.3 *** C0LF68_CAPAN)	2
Solyc09g011560.2.1	Glutathione S-transferase (AHRD V3.3 *** C0LF68_CAPAN)	2
Solyc10g084400.2.1	Glutathione S-transferase family protein (AHRD V3.3 *** AT5G02790.1)	2
Solyc09g011490.3.1	Glutathione S-transferase-like protein (AHRD V3.3 *** K7VK72_SOLTU)	2
Solyc04g011600.3.1	Glycerol-3-phosphate acyltransferase (AHRD V3.3 *** G7KGS4_MEDTR)	2
Solyc01g094700.3.1	Glycerol-3-phosphate acyltransferase (AHRD V3.3 *** G7LBQ7_MEDTR)	2
Solyc06g034290.3.1	Glycerol-3-phosphate transporter, putative (AHRD V3.3 *** B9R9S6_RICCO)	2
Solyc08g077430.3.1	Glycine-rich protein (AHRD V3.3 *** D7MQL9_ARALL)	2
Solyc01g060260.3.1	Glycine-rich protein family (AHRD V3.3 *-* AT5G49350.2)	2
Solyc12g088410.2.1	Glycosyl hydrolase family 35 protein, putative (AHRD V3.3 *** A0A061FGE0_THECC)	2
Solyc12g014010.2.1	Glycosyltransferase (AHRD V3.3 *** M1B8J3_SOLTU)	2
Solyc01g098130.2.1	GNOM-like 1 (AHRD V3.3 --* AT5G39500.2)	2
Solyc07g021540.3.1	GRAM domain protein/ABA-responsive-like protein (AHRD V3.3 *** G7KW78_MEDTR)	2
Solyc04g014830.2.1	GRAS family transcription factor (AHRD V3.3 *** G7JLR5_MEDTR)	2
Solyc11g020040.2.1	heat shock protein 70	2
Solyc11g066100.2.1	heat shock protein 70 (AHRD V3.3 *** AT3G12580.1)	2
Solyc01g099660.3.1	Heat shock protein 70 (AHRD V3.3 *** Q9M4E8_CUCSA)	2
Solyc09g015000.3.1	Heat-shock protein, putative (AHRD V3.3 *** B9S3B2_RICCO)	2
Solyc04g007630.2.1	Heavy metal transport/detoxification superfamily protein (AHRD V3.3 *** AT1G71050.1)	2
Solyc07g056200.3.1	Heavy metal transport/detoxification superfamily protein, putative (AHRD V3.3 *** A0A061DNE7_THECC)	2
Solyc02g079140.2.1	Heterogeneous nuclear ribonucleoprotein U-like protein 1 (AHRD V3.3 *-* A0A1D1ZDK4_9ARAE)	2
Solyc02g084980.3.1	Hexosyltransferase (AHRD V3.3 *** K4BB12_SOLLC)	2
Solyc06g010250.3.1	High-affinity nitrate transporter (AHRD V3.3 *** Q76IH8_PRUPE)	2
Solyc02g089790.3.1	Histone acetyltransferase (AHRD V3.3 *-* A0A087HP23_ARAAL)	2
Solyc09g090810.2.1	Histone-lysine N-methyltransferase (AHRD V3.3 *** A0A0K9P7F6_ZOSMR)	2
Solyc03g082550.3.1	Homeobox leucine zipper (AHRD V3.3 *-* J7FWS7_ROSRU)	2
Solyc08g081400.3.1	Homeobox protein BEL1 like (AHRD V3.3 *-* A0A0B2QVN2_GLYSO)	2
Solyc02g085630.3.1	Homeobox-leucine zipper family protein (AHRD V3.3 *** B9MXR7_POPTR)	2
Solyc07g045000.3.1	Homeodomain-like superfamily protein (AHRD V3.3 *-* AT2G02060.2)	2
Solyc09g082460.3.1	Homocysteine S-methyltransferase (AHRD V3.3 *** M1P405_PRUPE)	2
Solyc00g040290.2.1	HXXXD-type acyl-transferase family protein (AHRD V3.3 *** AT1G32910.1)	2
Solyc01g008300.2.1	HXXXD-type acyl-transferase family protein (AHRD V3.3 *** AT3G26040.1)	2
Solyc01g107070.3.1	HXXXD-type acyl-transferase family protein, putative (AHRD V3.3 *** A0A061DGL0_THECC)	2
Solyc07g014580.3.1	HXXXD-type acyl-transferase family protein, putative (AHRD V3.3 *** A0A061G8N7_THECC)	2
Solyc04g007685.1.1	Hydroxyproline-rich glycoprotein (AHRD V3.3 -** B9HJA6_POPTR)	2
Solyc06g068520.3.1	Hydroxyproline-rich systemin (AHRD V3.3 *** HSY1_SOLLC)	2
Solyc11g071420.2.1	I2C2	2
Solyc10g079640.2.1	IAA-amino acid hydrolase ILR1, putative (AHRD V3.3 *** B9RJ28_RICCO)	2
Solyc11g012450.2.1	Inositol transporter 4	2
Solyc12g099200.2.1	Invertase inhibitor (AHRD V3.3 *** I1VR17_SOLTU)	2
Solyc10g052500.2.1	Isoflavone reductase homolog (AHRD V3.3 *** IFRH_SOLTU)	2
Solyc10g052510.2.1	Isoflavone reductase homolog (AHRD V3.3 *** IFRH_SOLTU)	2
Solyc03g111730.3.1	KDEL-tailed cysteine endopeptidase	2
Solyc11g072910.1.1	Kinase (AHRD V3.3 *** A0A061GXM4_THECC)	2
Solyc09g091990.3.1	Kinase family protein (AHRD V3.3 *-* B9IJH3_POPTR)	2
Solyc02g086280.3.1	Kinase family protein (AHRD V3.3 *-* U5GCQ9_POPTR)	2
Solyc08g006145.1.1	Kinase family protein (AHRD V3.3 *** B9HBB0_POPTR)	2
Solyc02g089920.1.1	Kinase family protein (AHRD V3.3 *** B9HEM3_POPTR)	2
Solyc01g007960.3.1	Kinase family protein (AHRD V3.3 *** B9HTV7_POPTR)	2
Solyc03g006920.2.1	Kinase family protein (AHRD V3.3 *** B9ICZ2_POPTR)	2
Solyc10g076760.2.1	Kinase family protein (AHRD V3.3 *** B9IG83_POPTR)	2
Solyc05g008940.3.1	Kinase family protein (AHRD V3.3 *** D7KAJ2_ARALL)	2
Solyc05g008980.2.1	Kinase family protein (AHRD V3.3 *** D7KAJ2_ARALL)	2
Solyc06g054480.3.1	Kinase family protein (AHRD V3.3 *** D7LYI7_ARALL)	2
Solyc10g077020.2.1	Kinase family protein (AHRD V3.3 *** G7L2Q2_MEDTR)	2
Solyc10g008960.1.1	Kinase family protein (AHRD V3.3 *** U5FVU7_POPTR)	2
Solyc01g007970.2.1	Kinase family protein (AHRD V3.3 *** U5G1A9_POPTR)	2
Solyc01g007990.3.1	Kinase family protein (AHRD V3.3 *** U5G1A9_POPTR)	2
Solyc09g065655.1.1	kinase superfamily protein (AHRD V3.3 *-* AT3G63340.12)	2
Solyc08g006140.2.1	kinase with adenine nucleotide alpha hydrolases-like domain-containing protein (AHRD V3.3 *** AT2G24370.1)	2
Solyc06g048860.2.1	Laccase (AHRD V3.3 *** A0A022PYV8_ERYGU)	2
Solyc06g050530.3.1	Laccase (AHRD V3.3 *** I1M7Q3_SOYBN)	2
Solyc05g052370.3.1	Laccase (AHRD V3.3 *** M1CL08_SOLTU)	2
Solyc06g076760.2.1	Laccase 1a	2
Solyc01g006320.3.1	Late embryogenesis abundant (LEA) hydroxyproline-rich glycoprotein family (AHRD V3.3 *** AT3G20600.1)	2
Solyc10g086410.3.1	LEHSC270 hsc-2heat shock protein cognate 70	2
Solyc08g016270.2.1	Leucine-rich receptor-like kinase family protein, putative (AHRD V3.3 *** A0A072UHL0_MEDTR)	2
Solyc11g011180.2.1	Leucine-rich receptor-like kinase family protein, putative (AHRD V3.3 *** G7JP58_MEDTR)	2
Solyc01g107670.2.1	Leucine-rich repeat receptor-like protein kinase family (AHRD V3.3 *** A0A0K9NH19_ZOSMR)	2
Solyc02g064940.1.1	Leucine-rich repeat receptor-like protein kinase family (AHRD V3.3 *** A0A0K9PL83_ZOSMR)	2
Solyc09g082530.2.1	Leucine-rich repeat receptor-like protein kinase family (AHRD V3.3 *** A0A0K9PTR8_ZOSMR)	2
Solyc12g036793.1.1	Leucine-rich repeat receptor-like protein kinase family protein (AHRD V3.3 *-* AT4G08850.1)	2
Solyc01g005775.1.1	Leucine-rich repeat receptor-like protein kinase family protein (AHRD V3.3 *-* AT4G08850.2)	2
Solyc06g033920.1.1	Leucine-rich repeat receptor-like protein kinase family protein (AHRD V3.3 *** AT3G24240.1)	2
Solyc07g008630.1.1	Leucine-rich repeat receptor-like protein kinase family protein (AHRD V3.3 *** AT4G08850.2)	2
Solyc06g008265.1.1	Leucine-rich repeat receptor-like protein kinase family protein, putative (AHRD V3.3 *** A0A061GI31_THECC)	2
Solyc11g017280.2.1	Leucine-rich repeat receptor-like tyrosine-protein kinase (AHRD V3.3 *** W9QXS4_9ROSA)	2
Solyc12g009730.2.1	Leucine-rich-repeat receptor-like protein (AHRD V3.3 *** A0A0D4WVW2_GOSBA)	2
Solyc12g009745.1.1	Leucine-rich-repeat receptor-like protein (AHRD V3.3 *** A0A0D4WVW2_GOSBA)	2
Solyc01g103060.3.1	Lipid transfer protein (AHRD V3.3 *** A0A072UG85_MEDTR)	2
Solyc09g065410.3.1	Lipid transfer protein (AHRD V3.3 *** B7FGM2_MEDTR)	2
[truncated: 803 more rows]
