# Supplementary material for: Transcriptomic analysis at organ and time scale reveals gene regulatory networks controlling the sulfate starvation response of Solanum lycopersicum
Source: BMC Plant Biol. 2020 Aug 24;20:385. doi: 10.1186/s12870-020-02590-2 (PMC7444261; doi:10.1186/s12870-020-02590-2)
Supplement: Supplementary file 2 — Additional file 2: Table S1. Normalized RNA-seq data in transcripts per million (TPM) scale. Table S2. Differentially expressed genes between sulfate-starved and control tomato plants at 2, 3 and 4 weeks after sowing. Differential expression analysis was performed in roots and leaves using the sleuth R package (q-value< 0.05 and absolute log2 FC > 1). Table S3. List of genes validated by qPCR indicating whether the sulfate regulation was previously reported in Arabidopsis. Table S4. List of Arabidopsis and tomato sulfate-responsive orthologous genes. Table S5. Enriched GO terms for orthologous sulfate-responsive genes in Arabidopsis, tomato, or shared in both species. Table S6. Genes exclusively regulated by sulfate and time in roots. Multifactorial analysis was performed using the sleuth R package (q-value< 0.05 and log2 FC > 1 in at least one level of each factor). Table S7. Genes exclusively regulated by sulfate and time in leaves. Multifactorial analysis was performed using the sleuth R package (q-value< 0.05 and log2 FC > 1 in at least one level of each factor). Table S8. Enriched GO terms for genes of root clusters. Only significant GO terms (adjusted p-value < 0.05) within the category of biological process are included in this table. Table S9. Enriched GO terms for genes of leaf clusters. Only significant GO terms (adjusted p-value < 0.05) within the category of biological process are included in this table. Table S10. List of TF-target interactions and nodes annotation of the root regulatory network. Table S11. Summary of the transcription factors of root and leaf gene regulatory networks. Table S12. List of TF-target interactions and nodes annotation of the leaf regulatory network. Table S13. Enriched GO terms for target genes of the TFs Myb (Solyc11g071300), TCP21 (Solyc03g006800) and EIL3 (Solyc01g006650). Table S14. List of predicted targets for SLIM1 (AT1G73730) TF and EIL3 (Solyc01g006650) according to PlantRegMap derived from literature, high-through [file 12870_2020_2590_MOESM2_ESM.zip › Table S7.xlsx]

## Sheet: Sulfate and Time
Genes regulated by sulfate and time factors (qvalue<0.05 and log2FC >1)
ID	DESCRIPTION	CLUSTER
Solyc08g079240.3.1	(Dimethylallyl)adenosine tRNA methylthiotransferase MiaB (AHRD V3.3 *** A0A0B0NEC9_GOSAR)	1
Solyc01g105920.3.1	(E)-beta-ocimene synthase	1
Solyc06g075000.3.1	(R)-specific enoyl-CoA hydratase (AHRD V3.3 *** W9RN50_9ROSA)	1
Solyc08g074450.3.1	(RAP Annotation release2) Galactose-binding like domain containing protein (AHRD V3.3 *** Q10RT4_ORYSJ)	1
Solyc08g062610.3.1	(S)-coclaurine N-methyltransferase (AHRD V3.3 *** W9QPZ2_9ROSA)	1
Solyc01g107020.3.1	1-(5-phosphoribosyl)-5-[(5-phosphoribosylamino)methylideneamino] imidazole-4-carboxamide isomerase (AHRD V3.3 *** A0A0B0PUW9_GOSAR)	1
Solyc01g067660.3.1	1,4-alpha-glucan-maltohydrolase	1
Solyc11g027840.2.1	1,4-beta-D-glucanase (AHRD V3.3 *** B4FHX7_MAIZE)	1
Solyc01g094110.3.1	11S globulin seed storage protein 2 (AHRD V3.3 *** A0A0B2RJF9_GLYSO)	1
Solyc11g032220.2.1	12-oxophytodienoate reductase-like protein (AHRD V3.3 *** G7K3S4_MEDTR)	1
Solyc01g090970.3.1	14 kDa proline-rich protein DC2.15 (AHRD V3.3 *** A0A151QNX1_CAJCA)	1
Solyc06g065970.1.1	14 kDa proline-rich protein DC2.15, putative (AHRD V3.3 *** B9RP24_RICCO)	1
Solyc03g114750.3.1	18S pre-ribosomal assembly protein gar2-like protein (AHRD V3.3 *-* AT2G03810.7)	1
Solyc08g008270.3.1	1-acyl-sn-glycerol-3-phosphate acyltransferase (AHRD V3.3 *** AT1G64355.1)	1
Solyc03g116280.3.1	1-aminocyclopropane-1-carboxylate oxidase 2 (AHRD V3.3 *-* M7YEU7_TRIUA)	1
Solyc11g045520.2.1	1-AMINOCYCLOPROPANE-1-CARBOXYLATE OXIDASE-like protein	1
Solyc08g079750.3.1	1-aminocyclopropane-1-carboxylate synthase family protein (AHRD V3.3 *** B9GVV0_POPTR)	1
Solyc01g067890.3.1	1-D-deoxyxylulose 5-phosphate synthase	1
Solyc04g007650.3.1	1-phosphatidylinositol-3-phosphate 5-kinase (AHRD V3.3 *** W9S0D4_9ROSA)	1
Solyc01g007880.3.1	1-phosphatidylinositol-4-phosphate 5-kinase, putative (AHRD V3.3 *** B9S7B0_RICCO)	1
Solyc10g082030.2.1	2-Cys peroxiredoxin 1	1
Solyc06g082995.1.1	2Fe-2S ferredoxin-like protein (AHRD V3.3 *** Q9SRR8_ARATH)	1
Solyc06g084380.3.1	2OG-Fe(II) oxygenase family oxidoreductase (AHRD V3.3 *** A0A072VPE6_MEDTR)	1
Solyc12g006370.3.1	2-oxoglutarate (2OG) and Fe(II)-dependent oxygenase superfamily protein (AHRD V3.3 *-* AT1G06620.1)	1
Solyc11g072110.2.1	2-oxoglutarate (2OG) and Fe(II)-dependent oxygenase superfamily protein (AHRD V3.3 *** AT1G55290.1)	1
Solyc07g054930.3.1	2-oxoglutarate (2OG) and Fe(II)-dependent oxygenase superfamily protein (AHRD V3.3 *** AT2G44800.1)	1
Solyc07g054940.2.1	2-oxoglutarate (2OG) and Fe(II)-dependent oxygenase superfamily protein (AHRD V3.3 *** AT2G44800.1)	1
Solyc02g070080.3.1	2-oxoglutarate (2OG) and Fe(II)-dependent oxygenase superfamily protein (AHRD V3.3 *** AT4G10500.1)	1
Solyc10g005120.2.1	2-oxoglutarate (2OG) and Fe(II)-dependent oxygenase superfamily protein (AHRD V3.3 *** AT4G16330.2)	1
Solyc10g018190.2.1	2-oxoglutarate (2OG) and Fe(II)-dependent oxygenase superfamily protein (AHRD V3.3 *** AT5G24530.1)	1
Solyc03g120970.3.1	2-oxoglutarate (2OG) and Fe(II)-dependent oxygenase superfamily protein, putative (AHRD V3.3 *** A0A061EJ91_THECC)	1
Solyc08g006760.3.1	2-oxoglutarate and Fe(II)-dependent oxygenase superfamily protein, putative (AHRD V3.3 *** A0A061E128_THECC)	1
Solyc03g116260.3.1	2-oxoglutarate and Fe(II)-dependent oxygenase superfamily protein, putative (AHRD V3.3 *** A0A061FWB6_THECC)	1
Solyc03g116270.3.1	2-oxoglutarate and Fe(II)-dependent oxygenase superfamily protein, putative (AHRD V3.3 *** A0A061FWB6_THECC)	1
Solyc03g116290.2.1	2-oxoglutarate and Fe(II)-dependent oxygenase superfamily protein, putative (AHRD V3.3 *** A0A061FWB6_THECC)	1
Solyc09g097965.1.1	2-oxoglutarate decarboxylase/hydro-lyase/magnesium ion-binding protein (AHRD V3.3 --* AT1G68890.1)	1
Solyc04g005200.3.1	2-oxoglutarate decarboxylase/hydro-lyase/magnesium ion-binding protein (AHRD V3.3 *** AT1G68890.1)	1
Solyc01g105545.1.1	2-oxoglutarate/malate translocator, chloroplastic (AHRD V3.3 *-* A0A0B0P714_GOSAR)	1
Solyc01g105540.3.1	2-oxoglutarate/malate translocator, chloroplastic (AHRD V3.3 *** A0A0B0P714_GOSAR)	1
Solyc11g065830.2.1	2-oxoglutarate/malate translocator, chloroplastic (AHRD V3.3 *** A0A0B0P837_GOSAR)	1
Solyc02g078860.3.1	3(2),5-bisphosphate nucleotidase HAL2 (AHRD V3.3 *** A0A118JXE0_CYNCS)	1
Solyc02g079250.3.1	3'(2'),5'-bisphosphate nucleotidase-like protein (AHRD V3.3 *** Q682R6_ARATH)	1
Solyc11g073160.2.1	3,4-dihydroxy-2-butanone-4-phosphate synthase, GTP cyclohydrolase II (AHRD V3.3 *** A0A0K9PRA8_ZOSMR)	1
Solyc08g080140.3.1	3,5-epimerase/4-reductase (AHRD V3.3 *** I3SMF8_MEDTR)	1
Solyc05g009570.3.1	30S ribosomal protein 3 (AHRD V3.3 *** W9SB90_9ROSA)	1
Solyc09g097910.3.1	30S ribosomal protein S1 (AHRD V3.3 *** W9RML0_9ROSA)	1
Solyc01g057830.3.1	30S ribosomal protein S1 (AHRD V3.3 *** W9RV42_9ROSA)	1
Solyc04g081330.3.1	30S ribosomal protein S16, chloroplastic (AHRD V3.3 --* RR16_MORIN)	1
Solyc05g050735.1.1	30S ribosomal protein S2, chloroplastic (AHRD V3.3 --* RR2_MARPO)	1
Solyc07g062870.3.1	30S ribosomal protein S20 (AHRD V3.3 *** A0A060IGE4_PANGI)	1
Solyc02g068090.3.1	30S ribosomal protein S21 (AHRD V3.3 *** W9SIU2_9ROSA)	1
Solyc05g052710.3.1	30S ribosomal protein S31 (AHRD V3.3 *** A0A0K9P6K0_ZOSMR),Pfam:PF17067	1
Solyc10g084420.2.1	30S ribosomal protein S4, chloroplastic (AHRD V3.3 --* RR4_ANTOD)	1
Solyc01g017400.2.1	30S ribosomal protein S7, chloroplastic (AHRD V3.3 *** RR7_PHAAO)	1
Solyc04g079790.3.1	30S ribosomal protein S9 (AHRD V3.3 *** A9PB01_POPTR)	1
Solyc08g007950.3.1	30S ribosomal S1 (AHRD V3.3 *** A0A0B0MP62_GOSAR)	1
Solyc02g065400.3.1	33kDa precursor protein of oxygen-evolving complex	1
Solyc07g052340.3.1	3'-5' exonuclease domain protein (AHRD V3.3 *** G7JDJ9_MEDTR)	1
Solyc04g082750.3.1	3-beta-hydroxy-delta5-steroid dehydrogenase (AHRD V3.3 *** K7WNV1_SOLTU)	1
Solyc03g058860.3.1	3-dehydroquinate synthase (AHRD V3.3 *** AT3G28760.2)	1
Solyc03g121720.2.1	3-hydroxyisobutyrate dehydrogenase, putative (AHRD V3.3 *** B9S5X5_RICCO)	1
Solyc01g094090.3.1	3-hydroxyisobutyryl-CoA hydrolase-like protein (AHRD V3.3 *** A0A072TX02_MEDTR)	1
Solyc06g053870.3.1	3-ketoacyl-CoA synthase (AHRD V3.3 *** A0A023PL08_TOBAC)	1
Solyc03g078330.1.1	3-ketoacyl-CoA synthase (AHRD V3.3 *** K4BHR2_SOLLC)	1
Solyc06g053900.3.1	3-ketoacyl-CoA synthase (AHRD V3.3 *** K4C677_SOLLC)	1
Solyc09g065780.3.1	3-ketoacyl-CoA synthase (AHRD V3.3 *** K4CUK4_SOLLC)	1
Solyc09g065800.3.1	3-ketoacyl-CoA synthase (AHRD V3.3 *** K4CUK6_SOLLC)	1
Solyc11g072980.1.1	3-ketoacyl-CoA synthase (AHRD V3.3 *** K4DB04_SOLLC)	1
Solyc03g005320.3.1	3-ketoacyl-CoA synthase (AHRD V3.3 *** M1A6B6_SOLTU)	1
Solyc02g070790.3.1	3-oxoacyl-[acyl-carrier-protein] synthase (AHRD V3.3 *** A0A0V0IG10_SOLCH)	1
Solyc08g016170.3.1	3-oxoacyl-[acyl-carrier-protein] synthase (AHRD V3.3 *** A0A0V0IG10_SOLCH)	1
Solyc12g009260.2.1	3-oxoacyl-[acyl-carrier-protein] synthase (AHRD V3.3 *** K4DC14_SOLLC)	1
Solyc08g082620.3.1	3-oxoacyl-[acyl-carrier-protein] synthase (AHRD V3.3 *** O82520_CAPCH)	1
Solyc07g062550.3.1	3-phosphoshikimate 1-carboxyvinyltransferase (AHRD V3.3 *** A0A0A6Z9T0_HEVBR)	1
Solyc05g050980.3.1	3-phosphoshikimate 1-carboxyvinyltransferase (AHRD V3.3 *** K4C1D0_SOLLC)	1
Solyc01g090180.3.1	4,5-dioxygenase-like protein (AHRD V3.3 *** A0A0G2UQU6_9CARY)	1
Solyc04g053120.3.1	4-alpha-glucanotransferase (AHRD V3.3 *** K4BSG9_SOLLC)	1
Solyc02g020980.3.1	4-alpha-glucanotransferase (AHRD V3.3 *** Q6R608_SOLTU)	1
Solyc02g049070.3.1	4-coumarate:CoA ligase (AHRD V3.3 --* O81139_POPTM)	1
Solyc03g114100.1.1	4-coumarate:CoA ligase 1 (AHRD V3.3 --* AT1G51680.3)	1
Solyc03g111170.3.1	4-coumarate:CoA ligase-like protein (AHRD V3.3 *** G7J515_MEDTR)	1
Solyc06g068650.3.1	4-coumarate--CoA ligase	1
Solyc07g045050.3.1	4-hydroxyphenylpyruvate dioxygenase (AHRD V3.3 *** K4CER3_SOLLC)	1
Solyc04g077130.1.1	50S ribosomal protein 6 (AHRD V3.3 *** W9SDC9_9ROSA)	1
Solyc02g086730.2.1	50S ribosomal protein L12, chloroplastic (AHRD V3.3 *** RK12_NICSY)	1
Solyc02g086740.1.1	50S ribosomal protein L12, chloroplastic (AHRD V3.3 *** RK12_NICSY)	1
Solyc05g009370.3.1	50S ribosomal protein L15 (AHRD V3.3 *** A0A072VRA4_MEDTR)	1
Solyc06g082750.3.1	50S ribosomal protein L17 (AHRD V3.3 *** A0A072UXJ8_MEDTR)	1
Solyc06g082760.3.1	50S ribosomal protein L17 (AHRD V3.3 *** W9R5S7_9ROSA)	1
Solyc12g098890.2.1	50S ribosomal protein L18 (AHRD V3.3 *** W9QXJ8_9ROSA)	1
Solyc10g081085.1.1	50S ribosomal protein L18, chloroplast, putative (AHRD V3.3 -** B9S9B8_RICCO)	1
Solyc03g031780.3.1	50S ribosomal protein L2, chloroplastic (AHRD V3.3 --* RK2_ILLOL)	1
Solyc06g065390.3.1	50S ribosomal protein L21, chloroplastic (AHRD V3.3 *** A0A199W1N6_ANACO)	1
Solyc12g006970.1.1	50S ribosomal protein L22, chloroplastic (AHRD V3.3 --* RK22_OENPA)	1
Solyc07g063960.3.1	50S ribosomal protein L24, chloroplastic (AHRD V3.3 *** RK24_TOBAC)	1
Solyc11g068820.2.1	50S ribosomal protein L27	1
Solyc09g090410.3.1	50S ribosomal protein L28, chloroplastic (AHRD V3.3 *** RK28_TOBAC)	1
Solyc03g097950.3.1	50S ribosomal protein L29 (AHRD V3.3 *** F4YFA4_CAMSI)	1
Solyc06g072465.1.1	50S ribosomal protein L29 (AHRD V3.3 *** F4YFA4_CAMSI)	1
Solyc04g080630.3.1	50S ribosomal protein L31 (AHRD V3.3 *** K4BVE2_SOLLC)	1
Solyc01g056780.3.1	50S ribosomal protein L34 (AHRD V3.3 *** W9QWL4_9ROSA)	1
Solyc07g006000.3.1	50S ribosomal protein L35 (AHRD V3.3 *** K4CB71_SOLLC)	1
Solyc07g061900.3.1	50S ribosomal protein L4, putative (AHRD V3.3 *** B9SHY1_RICCO)	1
Solyc09g007560.3.1	50S ribosomal protein L5 (AHRD V3.3 *** B5TV71_CAMSI)	1
Solyc11g066410.2.1	50S ribosomal protein L9 (AHRD V3.3 *** A0A0A9CWP8_ARUDO)	1
Solyc09g008260.3.1	5'-AMP-activated kinase-like protein, putative (AHRD V3.3 *-* A0A072VJE8_MEDTR)	1
Solyc04g071700.3.1	5-formyltetrahydrofolate cyclo-ligase (AHRD V3.3 *** A0A103XXD3_CYNCS)	1
Solyc06g064460.3.1	60S ribosomal protein L7A-like protein (AHRD V3.3 *** Q2XPW4_SOLTU)	1
Solyc03g007130.3.1	65-kDa microtubule-associated 3-like protein (AHRD V3.3 *** A0A0B0NAV0_GOSAR)	1
Solyc06g082155.1.1	6-phosphofructo-2-kinase/fructose-2,6-bisphosphatase (AHRD V3.3 *-* F26_ARATH)	1
Solyc03g082580.3.1	6-phosphogluconolactonase, putative (AHRD V3.3 *** B9RWU5_RICCO)	1
Solyc09g014215.1.1	8-amino-7-oxononanoate synthase (AHRD V3.3 *** AT3G09050.1)	1
Solyc10g085080.2.1	8-amino-7-oxononanoate synthase (AHRD V3.3 *** AT3G09050.1)	1
Solyc12g007100.2.1	AAA-type ATPase family protein / ankyrin repeat family protein (AHRD V3.3 *** AT3G24530.1)	1
Solyc02g087870.3.1	ABC transporter B family protein (AHRD V3.3 *** A0A072U6J8_MEDTR)	1
Solyc12g070270.2.1	ABC transporter B family protein (AHRD V3.3 *** G7JYX3_MEDTR)	1
Solyc08g076720.3.1	ABC transporter B family-like protein (AHRD V3.3 *** G7KDP1_MEDTR)	1
Solyc00g143770.2.1	ABC transporter family protein (AHRD V3.3 --* AT1G54350.1)	1
Solyc03g026310.3.1	ABC transporter family protein (AHRD V3.3 *-* B9ID16_POPTR)	1
Solyc11g069260.2.1	ABC transporter family protein (AHRD V3.3 *** AT4G33460.1)	1
Solyc03g007690.1.1	ABC transporter family protein (AHRD V3.3 *** U5FQ57_POPTR)	1
Solyc11g009100.2.1	ABC transporter G family member (AHRD V3.3 *** A0A0K9NWI5_ZOSMR)	1
Solyc11g065360.2.1	ABC transporter G family member (AHRD V3.3 *** A0A0K9PC58_ZOSMR)	1
Solyc12g070280.2.1	Abc transporter, putative (AHRD V3.3 *-* B9SPK8_RICCO)	1
Solyc04g054190.3.1	ABC1 protein (AHRD V3.3 *** D2XP29_MAIZE)	1
Solyc09g091580.3.1	ABC1 protein kinase 6 (AHRD V3.3 *** Q9LRN0_ARATH)	1
Solyc10g052643.1.1	ABC-2 and Plant PDR ABC-type transporter family protein (AHRD V3.3 --* AT4G15236.1)	1
Solyc02g080400.2.1	Abnormal spindle-like microcephaly-associated-like protein, putative (AHRD V3.3 *** G7JI24_MEDTR)	1
Solyc04g071620.3.1	Abscicic acid stress ripening 4	1
Solyc10g076410.1.1	Abscisic acid receptor (AHRD V3.3 *** G7KT83_MEDTR)	1
Solyc10g085310.1.1	Abscisic acid receptor (AHRD V3.3 *** G7KT83_MEDTR)	1
Solyc08g076960.1.1	Abscisic acid receptor PYL1 (AHRD V3.3 *** M1BH64_SOLTU)	1
Solyc03g034170.3.1	acclimation of photosynthesis to environment (AHRD V3.3 *** AT5G38660.1)	1
Solyc05g005535.1.1	Acetyl-coenzyme A carboxylase carboxyl transferase subunit beta, chloroplastic (AHRD V3.3 --* ACCD_PLAOC)	1
Solyc02g094640.3.1	Acetyl-coenzyme A synthetase (AHRD V3.3 *** K4BDQ9_SOLLC)	1
Solyc08g066530.3.1	Acid phosphatase 1 (AHRD V3.3 *** W9S6E0_9ROSA)	1
Solyc05g014700.3.1	Acid phosphatase/vanadium-dependent haloperoxidase-related protein (AHRD V3.3 *** AT1G67600.1)	1
Solyc01g095980.3.1	Acid phosphatase/vanadium-dependent haloperoxidase-related protein (AHRD V3.3 *** AT3G61770.1)	1
Solyc03g121100.3.1	Acid phosphatase-like protein 1 (AHRD V3.3 *** V9MHL3_9ROSA)	1
Solyc06g062380.3.1	Acid phosphatase-like protein 1 (AHRD V3.3 *** V9MHL3_9ROSA)	1
Solyc01g095250.1.1	Acidic endochitinase (AHRD V3.3 *** W9R015_9ROSA)	1
Solyc03g005730.3.1	Aconitate hydratase (AHRD V3.3 *** A0A059LL79_9CHLO)	1
Solyc01g010000.3.1	ACT domain containing protein, putative, expressed (AHRD V3.3 *** Q75IY1_ORYSJ)	1
Solyc05g014080.2.1	ACT domain-containing family protein (AHRD V3.3 *-* B9H7L7_POPTR)	1
Solyc08g007540.3.1	ACT domain-containing family protein (AHRD V3.3 *** B9N3K8_POPTR)	1
Solyc06g059800.3.1	ACT domain-containing protein	1
Solyc06g068670.3.1	ACT domain-containing protein	1
Solyc05g011920.3.1	ACT domain-containing protein (AHRD V3.3 *** A0A118JXJ7_CYNCS)	1
Solyc10g080500.2.1	actin	1
Solyc05g054480.3.1	Actin (AHRD V3.3 *** ACT1_TOBAC)	1
Solyc06g076090.3.1	Actin (AHRD V3.3 *** ACT1_TOBAC)	1
Solyc05g024490.3.1	Actin family protein (AHRD V3.3 --* AT2G42170.5)	1
Solyc03g118410.3.1	Acyl carrier protein (AHRD V3.3 *** Q672Q9_SOLLC)	1
Solyc06g053480.3.1	Acyl-[acyl-carrier-protein] desaturase (AHRD V3.3 *** A0A0V0I9I2_SOLCH)	1
Solyc06g054670.2.1	Acyl-[acyl-carrier-protein] desaturase (AHRD V3.3 *** A0A118HPD5_CYNCS)	1
Solyc09g083130.3.1	Acylamino-acid-releasing enzyme (AHRD V3.3 *** A0A151R6E1_CAJCA)	1
Solyc12g099940.2.1	Acyl-CoA N-acyltransferase (AHRD V3.3 *** A0A103YFJ4_CYNCS)	1
Solyc01g066440.3.1	Acyl-CoA N-acyltransferases (NAT) superfamily protein (AHRD V3.3 --* AT1G18335.3)	1
Solyc05g005900.3.1	Acyl-CoA N-acyltransferases (NAT) superfamily protein (AHRD V3.3 *** AT1G24040.3)	1
Solyc05g025890.2.1	Acyl-CoA N-acyltransferases (NAT) superfamily protein (AHRD V3.3 *** AT2G06025.6)	1
Solyc02g092490.3.1	Acyl-CoA N-acyltransferases (NAT) superfamily protein (AHRD V3.3 *** AT2G23060.1)	1
Solyc03g025710.3.1	Acyl-CoA N-acyltransferases-like protein (AHRD V3.3 *** Q9C7G6_ARATH)	1
Solyc04g054890.3.1	Acyl-coenzyme A oxidase (AHRD V3.3 *** K4BSN7_SOLLC)	1
Solyc12g056150.2.1	Acyl-coenzyme A:6-aminopenicillanic-acid-acyltransferase form (AHRD V3.3 *** A0A1D1Y4A8_9ARAE)	1
Solyc02g078510.3.1	Acylsugar acyltransferase 3 (AHRD V3.3 *-* A0A0B5JC18_SOLHA)	1
Solyc06g060360.3.1	Adenine nucleotide alpha hydrolases-like superfamily protein (AHRD V3.3 *** AT1G44760.2)	1
Solyc05g012000.3.1	Adenine nucleotide alpha hydrolases-like superfamily protein, putative (AHRD V3.3 *** A0A061FX93_THECC)	1
Solyc09g007940.3.1	Adenosine kinase, putative (AHRD V3.3 *** B9T0A9_RICCO)	1
Solyc12g010380.2.1	adenylate kinase family protein (AHRD V3.3 *** AT5G35170.1)	1
Solyc02g093990.3.1	Adenylate kinase family-like protein (AHRD V3.3 *** Q38JG0_SOLTU)	1
Solyc01g109580.3.1	Adenylyl cyclase-associated protein (AHRD V3.3 *** K4B3H1_SOLLC)	1
Solyc12g010480.2.1	ADIPOR-like receptor (AHRD V3.3 *** W9QY38_9ROSA)	1
Solyc01g079790.3.1	ADP-glucose pyrophosphorylase large subunit 3	1
Solyc07g056140.3.1	ADP-glucose pyrophosphorylase small subunit	1
Solyc12g042170.2.1	ADP-ribosylation factor GTPase-activating protein (AHRD V3.3 *-* G5DWI4_SILLA)	1
Solyc12g042173.1.1	ADP-ribosylation factor GTPase-activating protein (AHRD V3.3 *-* G5DWI4_SILLA)	1
Solyc12g042177.1.1	ADP-ribosylation factor GTPase-activating protein (AHRD V3.3 *-* G5DWI4_SILLA),Pfam:PF16746	1
Solyc10g084690.2.1	ADP-ribosylation factor GTPase-activating protein (AHRD V3.3 *** A0A0K9Q1P3_ZOSMR)	1
Solyc01g068560.3.1	Agglutinin-like protein ALA1, putative isoform 3 (AHRD V3.3 --* A0A061FRH3_THECC)	1
Solyc04g056330.1.1	AIG2-like (Avirulence induced protein) family protein (AHRD V3.3 *** G7KF20_MEDTR)	1
Solyc02g086460.3.1	A-kinase anchor-like protein (AHRD V3.3 --* AT5G40450.2)	1
Solyc05g013380.3.1	Alanine aminotransferase 2 (AHRD V3.3 *** A0A151TGW4_CAJCA)	1
Solyc12g099930.2.1	alanine:glyoxylate aminotransferase (AHRD V3.3 *** AT2G13360.3)	1
Solyc01g111990.3.1	Alanine--tRNA ligase (AHRD V3.3 *** A0A0R0JGB6_SOYBN)	1
Solyc02g030480.3.1	Alcohol dehydrogenase, putative (AHRD V3.3 *** B9R8D9_RICCO)	1
Solyc12g094500.2.1	Alcohol dehydrogenase, putative (AHRD V3.3 *** B9R8J1_RICCO)	1
Solyc11g010960.2.1	Alcohol dehydrogenase, putative (AHRD V3.3 *** B9T7R7_RICCO)	1
Solyc06g053585.1.1	Aldo/keto reductase family oxidoreductase (AHRD V3.3 *** G7I4M8_MEDTR)	1
Solyc10g011760.3.1	Aldose 1-epimerase, putative (AHRD V3.3 *** B9RE17_RICCO)	1
Solyc06g065210.4.1	alkaline/neutral invertase	1
Solyc03g120950.3.1	alpha/beta-Hydrolases superfamily protein (AHRD V3.3 --* AT2G44970.3)	1
Solyc04g005230.3.1	Alpha/beta-Hydrolases superfamily protein (AHRD V3.3 *** A0A061EKQ6_THECC)	1
Solyc05g051660.1.1	Alpha/beta-Hydrolases superfamily protein (AHRD V3.3 *** A0A061EKQ6_THECC)	1
Solyc09g075690.1.1	Alpha/beta-Hydrolases superfamily protein (AHRD V3.3 *** A0A061EKQ6_THECC)	1
Solyc09g075710.1.1	Alpha/beta-Hydrolases superfamily protein (AHRD V3.3 *** A0A061EKQ6_THECC)	1
Solyc09g009520.3.1	Alpha/beta-Hydrolases superfamily protein (AHRD V3.3 *** A0A061ETT5_THECC)	1
Solyc08g008610.3.1	Alpha/beta-Hydrolases superfamily protein (AHRD V3.3 *** A0A061G3V4_THECC)	1
Solyc02g014470.3.1	Alpha/beta-Hydrolases superfamily protein (AHRD V3.3 *** A0A061GF41_THECC)	1
Solyc02g077140.3.1	Alpha/beta-Hydrolases superfamily protein (AHRD V3.3 *** A0A061GF41_THECC)	1
Solyc02g077160.3.1	Alpha/beta-Hydrolases superfamily protein (AHRD V3.3 *** A0A061GF41_THECC)	1
Solyc11g071720.2.1	Alpha/beta-Hydrolases superfamily protein (AHRD V3.3 *** A0A061GZL6_THECC)	1
Solyc05g012360.3.1	alpha/beta-Hydrolases superfamily protein (AHRD V3.3 *** AT1G13820.1)	1
Solyc05g012370.3.1	alpha/beta-Hydrolases superfamily protein (AHRD V3.3 *** AT1G13820.1)	1
Solyc06g068220.3.1	alpha/beta-Hydrolases superfamily protein (AHRD V3.3 *** AT1G52510.1)	1
Solyc12g010910.2.1	alpha/beta-Hydrolases superfamily protein (AHRD V3.3 *** AT2G42690.1)	1
Solyc05g010680.2.1	alpha/beta-Hydrolases superfamily protein (AHRD V3.3 *** AT3G30380.2)	1
Solyc06g064640.3.1	alpha/beta-Hydrolases superfamily protein (AHRD V3.3 *** AT4G10030.1)	1
Solyc09g047900.2.1	alpha/beta-Hydrolases superfamily protein (AHRD V3.3 *** AT4G12830.1)	1
Solyc02g062610.3.1	alpha/beta-Hydrolases superfamily protein (AHRD V3.3 *** AT4G36530.2)	1
Solyc09g007380.3.1	alpha/beta-Hydrolases superfamily protein (AHRD V3.3 *** AT5G02970.1)	1
Solyc01g081480.3.1	alpha/beta-Hydrolases superfamily protein (AHRD V3.3 *** AT5G17670.1)	1
Solyc10g081450.2.1	alpha/beta-Hydrolases superfamily protein (AHRD V3.3 *** AT5G17780.2)	1
Solyc05g056000.3.1	alpha/beta-Hydrolases superfamily protein (AHRD V3.3 *** AT5G19290.1)	1
Solyc05g041530.3.1	alpha/beta-Hydrolases superfamily protein (AHRD V3.3 *** AT5G25770.3)	1
Solyc09g031970.3.1	Alpha-1,4 glucan phosphorylase (AHRD V3.3 *** K4CSQ2_SOLLC)	1
Solyc03g019790.3.1	alpha-galactosidase	1
Solyc02g083700.3.1	Alpha-mannosidase (AHRD V3.3 *** K4BAN8_SOLLC)	1
Solyc01g007080.3.1	aluminum activated malate transporter family protein (AHRD V3.3 *** AT3G11680.2)	1
Solyc10g086170.1.1	amidase 1 (AHRD V3.3 *** AT1G08980.1)	1
Solyc11g071550.2.1	Amidase family protein (AHRD V3.3 *** Q94GC8_SOLDE)	1
Solyc01g111210.3.1	Amidase, putative (AHRD V3.3 *** B9SQJ8_RICCO)	1
Solyc01g110520.3.1	Amidophosphoribosyltransferase, putative (AHRD V3.3 *** B9RG60_RICCO)	1
Solyc03g005160.3.1	Amine oxidase (AHRD V3.3 *** K4BDU0_SOLLC)	1
Solyc03g043950.3.1	Amino acid acetyltransferase(N-acetylglutamate synthase)-like protein (AHRD V3.3 *** Q8H5K9_ORYSJ)	1
Solyc03g063040.3.1	Amino acid transporter family protein (AHRD V3.3 *-* B9HLH9_POPTR)	1
Solyc04g049360.3.1	aminodeoxychorismate synthase/glutamine amidotransferase	1
Solyc02g080810.3.1	Aminomethyltransferase (AHRD V3.3 *** K4B9V1_SOLLC)	1
Solyc04g050440.3.1	ammonium transporter	1
Solyc03g045070.1.1	ammonium transporter AF118858	1
Solyc00g006805.1.1	AMP-dependent synthetase and ligase family protein (AHRD V3.3 --* AT4G05160.1)	1
Solyc03g031940.3.1	AMP-dependent synthetase and ligase family protein (AHRD V3.3 *** AT1G21540.1)	1
Solyc02g037490.1.1	AMP-dependent synthetase and ligase family protein (AHRD V3.3 *** AT5G16340.1)	1
Solyc06g008500.3.1	Ankyrin repeat domain protein, putative (AHRD V3.3 *** B9T1B3_RICCO)	1
Solyc02g087400.1.1	Ankyrin repeat-containing protein (AHRD V3.3 *** A0A103XGS2_CYNCS)	1
Solyc03g095860.3.1	Ankyrin repeat-containing protein (AHRD V3.3 *** A0A103YIY1_CYNCS)	1
Solyc02g093850.3.1	Ankyrin repeat-containing protein, putative (AHRD V3.3 *** B9RBN5_RICCO)	1
Solyc05g014510.3.1	Ankyrin repeat-containing protein, putative (AHRD V3.3 *** B9RMN1_RICCO)	1
Solyc10g009507.1.1	Anthocyanidin reductase (AHRD V3.3 *** A0A0B2S8U0_GLYSO)	1
Solyc10g008660.2.1	Anthocyanin 5-aromatic acyltransferase (AHRD V3.3 *-* A0A0B2REP2_GLYSO)	1
Solyc10g008655.1.1	Anthocyanin 5-aromatic acyltransferase (AHRD V3.3 *-* A0A0B2SWD3_GLYSO)	1
Solyc10g008680.2.1	Anthocyanin 5-aromatic acyltransferase (AHRD V3.3 *** ANTA_GENTR)	1
Solyc12g035190.2.1	Anthranilate phosphoribosyltransferase (AHRD V3.3 *** W9SD31_9ROSA)	1
Solyc06g005980.3.1	Anthranilate synthase (AHRD V3.3 *** A0A0K9NQE9_ZOSMR)	1
Solyc02g021260.2.1	AP2/B3-like transcriptional factor family protein, putative (AHRD V3.3 *-* A0A061DGP3_THECC)	1
Solyc06g068570.3.1	AP2-like ethylene-responsive transcription factor	1
Solyc01g096860.2.1	AP2-like ethylene-responsive transcription factor (AHRD V3.3 *-* W9RR61_9ROSA)	1
Solyc04g049800.3.1	AP2-like ethylene-responsive transcription factor (AHRD V3.3 *** A0A072VBB0_MEDTR)	1
Solyc03g123430.3.1	AP2-like ethylene-responsive transcription factor (AHRD V3.3 *** A0A0K9NMH9_ZOSMR)	1
Solyc03g115780.2.1	APOLLO (AHRD V3.3 *** U5U5R8_9BRAS)	1
Solyc02g081980.3.1	Apyrase (AHRD V3.3 *** APY_SOLTU)	1
Solyc02g092790.3.1	Arabinogalactan 1	1
Solyc08g065850.1.1	Arabinogalactan peptide 14 (AHRD V3.3 -** AGP14_ARATH)	1
Solyc01g005590.2.1	Arabinogalactan peptide 14 (AHRD V3.3 *** A0A151TQT2_CAJCA)	1
Solyc10g078580.1.1	Arabinogalactan peptide 14 (AHRD V3.3 *** AGP14_ARATH)	1
Solyc01g095520.3.1	Arabinogalactan peptide-like protein (AHRD V3.3 *** G7J699_MEDTR)	1
Solyc06g073540.3.1	Argonaute4b	1
Solyc01g080750.3.1	ARM repeat superfamily protein (AHRD V3.3 *** A0A061ENA2_THECC)	1
Solyc03g062700.3.1	ARM repeat superfamily protein (AHRD V3.3 *** A0A061F2F3_THECC)	1
Solyc01g080260.3.1	ARM repeat superfamily protein (AHRD V3.3 *** AT5G18980.1)	1
Solyc03g033510.3.1	Armadillo repeat only (AHRD V3.3 *** W0TQK6_ACAMN)	1
Solyc01g111270.3.1	Armadillo repeat only protein (AHRD V3.3 *** A0A072UNA0_MEDTR)	1
Solyc05g050670.2.1	Arsenical pump-driving ATPase (AHRD V3.3 *** K4C181_SOLLC)	1
Solyc04g074640.3.1	Ascorbate peroxidase (AHRD V3.3 *** W8E036_JATCU)	1
Solyc11g018550.3.1	ascorbate peroxidase 6	1
Solyc03g019940.3.1	Asparaginyl-tRNA synthetase family protein (AHRD V3.3 *** U5FL49_POPTR)	1
Solyc04g076190.1.1	Aspartic proteinase nepenthesin-1 (AHRD V3.3 *** W9S5L1_9ROSA)	1
Solyc01g096450.3.1	Aspartic proteinase nepenthesin-1-like protein (AHRD V3.3 *** T2DNA5_PHAVU)	1
Solyc06g072810.3.1	aspartic/glutamic acid-rich protein (AHRD V3.3 *-* AT5G17160.1)	1
Solyc06g064550.3.1	Aspartokinase-homoserine dehydrogenase (AHRD V3.3 *** O63067_SOYBN)	1
Solyc11g007090.2.1	Aspartyl aminopeptidase (AHRD V3.3 *** W9QGP4_9ROSA)	1
Solyc09g072800.3.1	Aspartyl/glutamyl-tRNA(Asn/Gln) amidotransferase subunit B, putative isoform 3 (AHRD V3.3 *-* A0A061DK46_THECC)	1
Solyc03g063140.3.1	Asymmetric leaves 2 (AHRD V3.3 *** A0A1C9U0Z1_9FABA)	1
Solyc11g008830.2.1	Asymmetric leaves 2 (AHRD V3.3 *** A7L4B2_CARPA)	1
Solyc12g094580.2.1	AT hook motif DNA-binding family protein (AHRD V3.3 --* AT5G46640.1)	1
Solyc01g094460.3.1	AT hook motif DNA-binding family protein (AHRD V3.3 *** A0A072TNY7_MEDTR)	1
Solyc05g053000.1.1	AT hook motif DNA-binding family protein (AHRD V3.3 *** A0A072V017_MEDTR)	1
Solyc04g056580.3.1	AT1G65230-like protein (AHRD V3.3 *** A0A097PRZ6_SOLLC)	1
Solyc04g082290.3.1	At1g76250 (AHRD V3.3 *-* Q8GX25_ARATH)	1
Solyc01g104520.2.1	At3g54630 (AHRD V3.3 *-* A4FVQ9_ARATH)	1
Solyc06g053700.1.1	ATBET12, putative (AHRD V3.3 *** B9STJ3_RICCO)	1
Solyc10g045320.2.1	ATP binding cassette subfamily B4 (AHRD V3.3 --* AT2G47000.7)	1
Solyc07g052680.1.1	ATP binding microtubule motor family protein (AHRD V3.3 --* AT3G51150.4)	1
Solyc03g025460.3.1	ATP binding protein, putative (AHRD V3.3 *** A0A061G233_THECC)	1
Solyc09g014490.3.1	ATP binding protein, putative (AHRD V3.3 *** B9SLM8_RICCO)	1
Solyc03g096890.2.1	ATP binding protein, putative isoform 1 (AHRD V3.3 *** A0A061FVN5_THECC)	1
Solyc01g103750.3.1	ATP phosphoribosyltransferase (AHRD V3.3 *** W9QK95_9ROSA)	1
Solyc12g056830.1.1	ATP synthase delta-subunit protein (AHRD V3.3 *** A0A061F8S8_THECC)	1
Solyc01g017220.1.1	ATP synthase epsilon chain, chloroplastic (AHRD V3.3 *** ATPE_SOLLC)	1
Solyc02g080540.1.1	ATP synthase gamma-subunit (AHRD V3.3 *** I0ZA63_COCSC)	1
Solyc06g072540.1.1	ATP synthase subunit alpha, chloroplastic (AHRD V3.3 *-* ATPA_NICTO)	1
Solyc02g012000.1.1	ATP synthase subunit alpha, chloroplastic (AHRD V3.3 *-* ATPA_SOLTU)	1
Solyc04g071300.2.1	ATP synthase subunit alpha, chloroplastic (AHRD V3.3 *-* ATPA_VITVI)	1
Solyc06g065990.1.1	ATP synthase subunit b (AHRD V3.3 *** A0A0K9PIX0_ZOSMR)	1
Solyc06g066000.2.1	ATP synthase subunit b (AHRD V3.3 *** A0A0K9PIX0_ZOSMR)	1
Solyc10g044543.1.1	ATP synthase subunit b, chloroplastic (AHRD V3.3 *** ATPF_SOLBU)	1
Solyc07g021180.2.1	ATP synthase subunit beta, chloroplastic (AHRD V3.3 *** ATPB_SOLBU)	1
Solyc12g042230.2.1	ATP synthase subunit beta, chloroplastic (AHRD V3.3 *** ATPB_SOLBU)	1
Solyc01g094230.3.1	ATP synthase subunit c, chloroplastic (AHRD V3.3 --* ATPH_CHAGL)	1
Solyc08g066920.2.1	ATP/ADP transporter (AHRD V3.3 *-* A0A0X9Q301_MENSP)	1
Solyc12g099260.2.1	ATP-citrate synthase, putative (AHRD V3.3 *** B9RZR0_RICCO)	1
Solyc06g060860.2.1	ATP-dependent caseinolytic protease/crotonase family protein (AHRD V3.3 *** A0A061G4B1_THECC)	1
Solyc08g079660.3.1	ATP-dependent Clp protease (AHRD V3.3 *** G7KG47_MEDTR)	1
Solyc03g119700.3.1	ATP-dependent Clp protease adaptor protein ClpS (AHRD V3.3 *** G7JYE1_MEDTR)	1
Solyc03g026330.3.1	ATP-dependent Clp protease ATP-binding subunit (AHRD V3.3 *** AT5G62140.1)	1
Solyc01g103000.2.1	ATP-dependent Clp protease ATP-binding subunit ClpX (AHRD V3.3 --* A0A0B2PBN5_GLYSO)	1
Solyc08g075750.3.1	ATP-dependent Clp protease proteolytic subunit (AHRD V3.3 *** K4CMU2_SOLLC)	1
Solyc09g065790.1.1	ATP-dependent Clp protease proteolytic subunit (AHRD V3.3 *** K4CUK5_SOLLC)	1
Solyc03g007110.3.1	ATP-dependent clp protease, putative (AHRD V3.3 *** B9R9N1_RICCO)	1
Solyc11g027830.2.1	ATP-dependent protease La (LON) domain protein (AHRD V3.3 *** AT1G35340.1)	1
Solyc02g032970.3.1	ATP-dependent zinc metalloprotease FtsH (AHRD V3.3 *** A0A0B0PX39_GOSAR)	1
Solyc06g084470.3.1	atypical CYS HIS rich thioredoxin 4 (AHRD V3.3 --* AT1G08570.4)	1
Solyc01g008930.4.1	AUREA phytochromobilin synthase	1
Solyc07g006320.3.1	auxin canalization protein (DUF828) (AHRD V3.3 *** AT5G57770.1)	1
Solyc12g095750.2.1	Auxin efflux carrier family protein, putative (AHRD V3.3 *** A0A061FMX0_THECC)	1
Solyc12g017880.2.1	Auxin induced-like protein (AHRD V3.3 *** E0Z5V0_PICSI)	1
Solyc09g097890.2.1	Auxin induced-like protein (AHRD V3.3 *** E0Z5V6_PICSI)	1
Solyc04g081235.1.1	Auxin response factor (AHRD V3.3 *** K4BVK3_SOLLC)	1
Solyc08g082630.3.1	Auxin Response Factor 9A	1
Solyc01g110913.1.1	Auxin responsive SAUR protein (AHRD V3.3 *** A0A118K004_CYNCS)	1
Solyc03g120380.3.1	auxin-regulated IAA19	1
Solyc06g053840.3.1	auxin-regulated IAA4	1
Solyc06g053830.3.1	auxin-regulated IAA7	1
Solyc07g048050.2.1	Auxin-responsive family protein (AHRD V3.3 *** A0A061DLW5_THECC)	1
Solyc08g068490.3.1	Auxin-responsive GH3 family protein (AHRD V3.3 *** AT4G03400.2)	1
Solyc12g005310.2.1	Auxin-responsive GH3 family protein (AHRD V3.3 *** AT5G54510.1)	1
Solyc01g080290.3.1	AWPM-19-like membrane family protein (AHRD V3.3 *** B9HMA9_POPTR)	1
Solyc04g082840.3.1	B2-type cyclin dependent kinase	1
Solyc06g073980.3.1	B3 domain-containing protein (AHRD V3.3 *-* A0A199VRZ0_ANACO)	1
Solyc04g079125.1.1	B3 domain-containing protein (AHRD V3.3 *** A0A0B2P5H6_GLYSO)	1
Solyc02g065350.3.1	B3 domain-containing transcription factor VRN1 (AHRD V3.3 *** A0A0B2Q684_GLYSO)	1
Solyc02g085590.3.1	BAC19.13 (AHRD V3.3 *** Q9FYW3_SOLLC)	1
Solyc02g093610.3.1	BAG family molecular chaperone regulator 2 (AHRD V3.3 *** A0A0B0PLU4_GOSAR)	1
Solyc02g081130.2.1	BAH-PHD domain-containing protein (AHRD V3.3 *** A0A0K9P0E3_ZOSMR)	1
Solyc11g007730.2.1	Bark storage protein A (AHRD V3.3 *** W9SCI4_9ROSA)	1
Solyc11g010620.2.1	Basic helix loop helix protein, putative (AHRD V3.3 *** A0A072TTF3_MEDTR)	1
Solyc02g070915.1.1	basic helix-loop-helix (bHLH) DNA-binding superfamily protein (AHRD V3.3 --* AT1G22490.2)	1
Solyc01g080050.3.1	basic helix-loop-helix (bHLH) DNA-binding superfamily protein (AHRD V3.3 *** AT3G06120.1)	1
Solyc03g007410.3.1	basic helix-loop-helix (bHLH) DNA-binding superfamily protein (AHRD V3.3 *** AT5G53210.1)	1
Solyc03g113560.3.1	basic helix-loop-helix (bHLH) DNA-binding superfamily protein (AHRD V3.3 *** AT5G62610.2)	1
Solyc01g107961.1.1	Basic helix-loop-helix transcription factor (AHRD V3.3 *** A0A0H3YC60_SALMI)	1
Solyc01g110180.3.1	B-box zinc finger family protein (AHRD V3.3 *** AT4G39070.1)	1
Solyc03g044673.1.1	BED zinc finger,hAT family dimerization domain (AHRD V3.3 *-* A0A061FID3_THECC)	1
Solyc08g065420.3.1	bell-like homeodomain protein 4	1
Solyc02g065020.2.1	BEST plant protein match is: (TAIR:plant.1) protein, putative (AHRD V3.3 *** G7K7Z5_MEDTR)	1
Solyc02g090720.3.1	BEST plant protein match is: (TAIR:plant.1) protein, putative (AHRD V3.3 *** G7K7Z5_MEDTR)	1
Solyc07g052690.3.1	Beta-amylase (AHRD V3.3 *-* K4CFG8_SOLLC)	1
Solyc07g052695.1.1	Beta-amylase (AHRD V3.3 *** K4CFG8_SOLLC)	1
Solyc08g007130.3.1	Beta-amylase (AHRD V3.3 *** K4CIK0_SOLLC)	1
Solyc08g077530.3.1	Beta-amylase (AHRD V3.3 *** K4CNB2_SOLLC)	1
Solyc06g036260.3.1	beta-carotene hydroxylase-1	1
Solyc08g008630.3.1	beta-carotene isomerase D27 (AHRD V3.3 *** AT1G64680.2)	1
Solyc06g084615.1.1	beta-carotene isomerase D27 (AHRD V3.3 *** AT4G01995.1)	1
Solyc04g072850.3.1	Beta-D-xylosidase (AHRD V3.3 *** H1AC33_SOLLC)	1
Solyc01g079570.3.1	Beta-D-xylosidase family protein (AHRD V3.3 *** B9HWX2_POPTR)	1
Solyc11g018500.2.1	Beta-galactosidase (AHRD V3.3 *** A0A022QYX4_ERYGU)	1
Solyc01g110000.3.1	Beta-galactosidase (AHRD V3.3 *** A0A0V0ITW0_SOLCH)	1
Solyc06g062580.3.1	Beta-galactosidase (AHRD V3.3 *** BGAL_SOLLC)	1
Solyc03g121540.3.1	beta-galactosidase 3	1
Solyc03g019890.3.1	beta-galactosidase 7	1
Solyc11g071640.2.1	Beta-glucosidase (AHRD V3.3 *** A0A0B4PJM3_SOYBN)	1
Solyc10g045240.2.1	Beta-glucosidase (AHRD V3.3 *** L0ASF2_POPTO)	1
Solyc01g074030.3.1	Beta-glucosidase 01 (AHRD V3.3 *** B5M9E4_SOLLC)	1
Solyc01g010390.3.1	Beta-glucosidase, putative (AHRD V3.3 *** B9REF8_RICCO)	1
Solyc09g075060.3.1	Beta-glucosidase, putative (AHRD V3.3 *** B9SAQ6_RICCO)	1
Solyc12g040640.2.1	Beta-glucosidase, putative (AHRD V3.3 *** B9T4F7_RICCO)	1
Solyc11g008810.2.1	Beta-hexosaminidase (AHRD V3.3 *** M1BC44_SOLTU)	1
Solyc05g014140.2.1	beta-ketoacyl reductase 1 (AHRD V3.3 *-* AT1G67730.1)	1
Solyc01g109700.3.1	bHLH transcription factor 010	1
Solyc03g034000.3.1	bHLH transcription factor 020	1
Solyc03g095980.3.1	bHLH transcription factor 021	1
Solyc03g115540.2.1	bHLH transcription factor 024	1
Solyc04g005130.3.1	bHLH transcription factor 027	1
Solyc04g007300.3.1	bHLH transcription factor 030	1
Solyc05g006650.3.1	bHLH transcription factor 036	1
Solyc06g069600.2.1	bHLH transcription factor 047	1
Solyc03g118310.3.1	bHLH transcription factor 083	1
Solyc09g091760.2.1	bHLH transcription factor 151	1
Solyc08g076820.3.1	bHLH transcription factor146	1
Solyc04g064610.3.1	Bidirectional sugar transporter SWEET (AHRD V3.3 *** K4BT52_SOLLC)	1
Solyc07g007860.1.1	Bifunctional inhibitor/lipid-transfer protein/seed storage 2S albumin superfamily protein (AHRD V3.3 *-* AT2G10940.2)	1
Solyc06g060640.1.1	Bifunctional inhibitor/lipid-transfer protein/seed storage 2S albumin superfamily protein (AHRD V3.3 *** A0A061DW53_THECC)	1
Solyc08g078940.1.1	Bifunctional inhibitor/lipid-transfer protein/seed storage 2S albumin superfamily protein (AHRD V3.3 *** AT1G12100.1)	1
Solyc03g121900.1.1	Bifunctional inhibitor/lipid-transfer protein/seed storage 2S albumin superfamily protein (AHRD V3.3 *** AT5G48490.1)	1
Solyc09g065180.3.1	binding protein precursor AF106660	1
Solyc06g069530.3.1	Biotin carboxyl carrier acetyl-CoA carboxylase (AHRD V3.3 *** G7KMP4_MEDTR)	1
Solyc06g050590.3.1	Biotin carboxyl carrier protein (AHRD V3.3 *** A0A0H5BV69_PEA)	1
Solyc06g068010.3.1	Biotin carboxyl carrier protein (AHRD V3.3 *** A0A0H5BV69_PEA)	1
Solyc12g042780.2.1	Blue copper protein, putative (AHRD V3.3 *** B9RV67_RICCO)	1
Solyc03g117560.3.1	Blue copper-like protein (AHRD V3.3 *** B8Y8A0_GOSHI)	1
Solyc12g042580.2.1	Blue copper-like protein (AHRD V3.3 *** B8Y8A0_GOSHI)	1
Solyc11g013450.2.1	BnaA07g10860D protein (AHRD V3.3 *** A0A078EP73_BRANA)	1
Solyc01g006790.2.1	BnaAnng41820D protein (AHRD V3.3 *** A0A078K412_BRANA)	1
Solyc10g083910.2.1	BnaC04g08430D protein (AHRD V3.3 *** A0A078H5Q1_BRANA)	1
Solyc08g061800.3.1	BnaC08g32970D protein (AHRD V3.3 *-* A0A078CHK0_BRANA)	1
Solyc03g120020.3.1	Boron transporter, putative (AHRD V3.3 *** A0A061G9M0_THECC)	1
Solyc06g059840.3.1	branched chain alpha-keto acid dehydrogenase E1-alpha subunit	1
Solyc06g008840.3.1	BRCT domain-containing DNA repair protein, putative isoform 1 (AHRD V3.3 *-* A0A061ENE5_THECC)	1
Solyc03g114770.3.1	breaking of asymmetry in the stomatal lineage (AHRD V3.3 *** AT5G60880.1)	1
Solyc06g008210.3.1	breast cancer associated RING 1 (AHRD V3.3 *** AT1G04020.1)	1
Solyc02g078810.3.1	Bromodomain 4, putative (AHRD V3.3 *** A0A061GG17_THECC)	1
Solyc03g111710.3.1	BTB/POZ and TAZ domain protein (AHRD V3.3 *** G7JMM8_MEDTR)	1
Solyc06g071830.2.1	BTB/POZ and TAZ domain protein (AHRD V3.3 *** G7JMM8_MEDTR)	1
Solyc08g014440.3.1	BTB/POZ and TAZ domain protein (AHRD V3.3 *** G7K3T4_MEDTR)	1
Solyc08g081380.3.1	BTB/POZ domain-containing protein (AHRD V3.3 *** AT1G63850.1)	1
Solyc11g072900.1.1	BTB/POZ domain-containing protein (AHRD V3.3 *** AT5G60050.1)	1
Solyc10g078330.2.1	B-type cyclin	1
Solyc01g098080.3.1	BY-2 kinesin-like protein 5 (AHRD V3.3 *** Q9AVP5_TOBAC)	1
Solyc03g034206.1.1	BZIP domain class transcription factor (AHRD V3.3 --* D9ZIP9_MALDO)	1
Solyc07g053450.3.1	BZIP family transcription factor (AHRD V3.3 *** A0A072VB17_MEDTR)	1
Solyc07g062710.3.1	BZIP family transcription factor (AHRD V3.3 *** G8A005_MEDTR)	1
Solyc06g049040.3.1	BZIP transcription factor (AHRD V3.3 *** A0A072V8H4_MEDTR)	1
Solyc02g083610.3.1	bZIP transcription factor (DUF630 and DUF632) (AHRD V3.3 *-* AT2G27090.2)	1
Solyc10g074470.2.1	bZIP transcription factor (DUF630 and DUF632) (AHRD V3.3 *** AT2G27090.2)	1
Solyc02g089420.1.1	BZIP transcription factor family protein (AHRD V3.3 *** B9NC16_POPTR)	1
Solyc03g046440.2.1	BZIP transcription factor family protein (AHRD V3.3 *** B9NC16_POPTR)	1
Solyc01g086700.3.1	C2 calcium/lipid-binding and GRAM domain protein (AHRD V3.3 *** A0A072TGP1_MEDTR)	1
Solyc10g080430.1.1	C2 calcium/lipid-binding and GRAM domain protein (AHRD V3.3 *** A0A072TGP1_MEDTR)	1
Solyc11g022460.2.1	C2 calcium/lipid-binding plant phosphoribosyltransferase family protein (AHRD V3.3 *** AT1G22610.1)	1
Solyc01g007170.3.1	C2 calcium/lipid-binding plant phosphoribosyltransferase family protein (AHRD V3.3 *** AT3G03680.1)	1
Solyc08g008020.1.1	C2 calcium/lipid-binding plant phosphoribosyltransferase family protein (AHRD V3.3 *** AT4G11610.2)	1
Solyc09g064230.2.1	C2 domain-containing family protein (AHRD V3.3 *** B9GRA8_POPTR)	1
Solyc06g053420.3.1	C2 domain-containing protein / GRAM domain-containing protein (AHRD V3.3 *** AT3G59660.1)	1
Solyc11g013220.2.1	C2H2-like zinc finger protein (AHRD V3.3 *** A0A061FHR6_THECC)	1
Solyc07g063970.3.1	C2H2-like zinc finger protein (AHRD V3.3 *** G7JF39_MEDTR)	1
Solyc03g119870.3.1	C3HC zinc finger-like protein (AHRD V3.3 *** AT1G48950.1)	1
Solyc02g093760.3.1	C3HC4-type RING zinc finger protein (AHRD V3.3 *** A0A072TYL1_MEDTR)	1
Solyc09g082180.3.1	C-8 sterol isomerase (AHRD V3.3 *** AT1G05440.1)	1
Solyc05g014190.3.1	CAAX amino terminal protease family protein (AHRD V3.3 *** AT3G26085.4)	1
Solyc08g005010.3.1	CAAX protease self-immunity protein (AHRD V3.3 *** AT4G17840.1)	1
Solyc12g006140.2.1	Cab-5 gene encoding chlorophyll a/b-binding protein	1
Solyc06g007960.3.1	Caffeic O-methyltransferase (AHRD V3.3 *** A0A068FLE8_PUNGR)	1
Solyc02g093230.3.1	Caffeoyl-CoA O-methyltransferase (AHRD V3.3 *** CAMT_SOLTU)	1
Solyc12g055920.2.1	Calcineurin B, putative (AHRD V3.3 *** B9RCU6_RICCO)	1
Solyc12g010230.2.1	Calcineurin-like metallo-phosphoesterase superfamily protein, putative (AHRD V3.3 *** A0A061GI89_THECC)	1
Solyc02g063350.1.1	Calcium binding protein (AHRD V3.3 *** Q93YA8_SESRO)	1
Solyc06g082780.3.1	Calcium uniporter, mitochondrial (AHRD V3.3 *** A0A0B0N729_GOSAR)	1
Solyc02g072040.3.1	calcium/calcium/calmodulin-dependent Serine/Threonine-kinase (AHRD V3.3 *** AT2G47010.2)	1
Solyc01g058720.3.1	Calcium-binding EF-hand (AHRD V3.3 *** A0A103XT58_CYNCS)	1
Solyc07g005900.3.1	Calcium-binding EF-hand family protein (AHRD V3.3 *** A0A061GQP8_THECC)	1
Solyc05g050750.1.1	Calcium-binding protein (AHRD V3.3 *** Q9SCA1_LOTJA)	1
Solyc07g065130.3.1	Calcium-binding protein, putative (AHRD V3.3 *** B9T038_RICCO)	1
Solyc12g089330.2.1	Calcium-dependent lipid-binding (CaLB domain) family protein (AHRD V3.3 *** AT1G20080.5)	1
Solyc05g047710.3.1	Calcium-dependent lipid-binding (CaLB domain) family protein (AHRD V3.3 *** AT3G61050.2)	1
Solyc02g085940.3.1	Calcium-dependent phosphotriesterase superfamily protein (AHRD V3.3 --* AT3G59530.3)	1
Solyc06g065380.3.1	Calcium-dependent protein kinase (AHRD V3.3 *** H6UM40_TOBAC)	1
Solyc10g076900.2.1	Calcium-dependent protein kinase (AHRD V3.3 *** H6UM43_TOBAC)	1
Solyc03g114450.3.1	Calcium-sensing receptor (AHRD V3.3 *** K7ZLE1_NICBE)	1
Solyc10g079300.2.1	Calcium-transporting ATPase (AHRD V3.3 *** M1AEH1_SOLTU)	1
Solyc01g006370.3.1	Callose synthase (AHRD V3.3 *** K7PRK8_MAIZE)	1
Solyc03g097100.1.1	Calmodulin, putative (AHRD V3.3 *** B9S227_RICCO)	1
Solyc10g080640.2.1	calmodulin-binding family protein (AHRD V3.3 *** AT3G13600.2)	1
Solyc01g102330.3.1	Carbohydrate esterase plant-like protein (AHRD V3.3 *** G7J707_MEDTR)	1
Solyc04g074110.3.1	Carbohydrate esterase plant-like protein (AHRD V3.3 *** G7J707_MEDTR)	1
Solyc12g017360.2.1	Carbohydrate-binding X8 domain superfamily protein, putative (AHRD V3.3 *** A0A061EJW7_THECC)	1
Solyc05g005490.3.1	carbonic anhydrase	1
Solyc05g005010.3.1	carboxyl-terminal peptidase (DUF239) (AHRD V3.3 *** AT5G18460.1)	1
Solyc12g097030.2.1	Carboxyl-terminal-processing protease (AHRD V3.3 *** A0A0B0NIC9_GOSAR)	1
Solyc01g010720.3.1	Carboxypeptidase (AHRD V3.3 *** K4ATR5_SOLLC)	1
Solyc01g087970.3.1	Carboxypeptidase (AHRD V3.3 *** K4AYI7_SOLLC)	1
Solyc02g014830.3.1	Carboxypeptidase (AHRD V3.3 *** K4B4T2_SOLLC)	1
Solyc02g078690.2.1	Carboxypeptidase (AHRD V3.3 *** K4B993_SOLLC)	1
Solyc03g118370.3.1	Carboxypeptidase (AHRD V3.3 *** K4BLY8_SOLLC)	1
Solyc11g066250.2.1	Carboxypeptidase (AHRD V3.3 *** K4D9N3_SOLLC)	1
Solyc11g066520.2.1	Carboxypeptidase (AHRD V3.3 *** K4D9Q9_SOLLC)	1
Solyc02g088820.3.1	Carboxypeptidase (AHRD V3.3 *** M0ZM60_SOLTU)	1
Solyc08g080560.2.1	CASP-like protein (AHRD V3.3 *** V4TQ43_9ROSI)	1
Solyc01g009970.3.1	catalytic/ hydrolase (AHRD V3.3 *** AT2G35450.1)	1
Solyc02g077050.3.1	Cathepsin B-like cysteine proteinase (AHRD V1 **-* CYSP_SCHMA)%3B contains Interpro domain(s) IPR013128 Peptidase C1A%2C papain	1
Solyc05g056060.3.1	Cation transporter/ E1-E2 ATPase family protein (AHRD V3.3 --* AT4G11730.1)	1
Solyc06g060630.1.1	Cation/H(+) antiporter 15 (AHRD V3.3 *** W9QLT0_9ROSA)	1
Solyc11g006710.2.1	Cationic amino acid transporter, putative (AHRD V3.3 *** B9RPW6_RICCO)	1
Solyc10g006920.3.1	CBS domain-containing protein (AHRD V3.3 *** A0A061GEK1_THECC)	1
Solyc10g009010.3.1	CBS domain-containing protein (AHRD V3.3 *** A0A061GEK1_THECC)	1
Solyc09g018750.3.1	CBS domain-containing protein (AHRD V3.3 *** A0T1V6_PLESU)	1
Solyc03g019680.3.1	CBS domain-containing protein (AHRD V3.3 *** W9QLL8_9ROSA)	1
Solyc07g065500.2.1	CCAAT-binding transcription factor	1
Solyc03g007030.3.1	CDGSH iron-sulfur domain-containing protein	1
Solyc06g008510.3.1	CDT1-like protein a, chloroplastic (AHRD V3.3 *** A0A0B0P9Z8_GOSAR)	1
Solyc08g079760.3.1	Cell cycle regulated microtubule associated protein (AHRD V3.3 *** AT4G22860.1)	1
Solyc06g043150.3.1	cell cycle switch 52B	1
Solyc03g096870.3.1	cell division control 20-1	1
Solyc06g076860.3.1	cell division control 6 (AHRD V3.3 *** AT2G29680.2)	1
Solyc06g076080.2.1	Cell division cycle protein 48-related / CDC48-related isoform 1 (AHRD V3.3 --* A0A061ERQ8_THECC)	1
Solyc10g083490.2.1	Cell division protein ftsZ, putative (AHRD V3.3 *** B9SRX2_RICCO)	1
Solyc03g121680.2.1	Cell wall invertase (AHRD V3.3 *** K4HUT0_MALDO)	1
Solyc02g085950.3.1	cell wall protein X77373	1
Solyc09g075550.3.1	Cellulose synthase (AHRD V3.3 *** A0A103XPU9_CYNCS)	1
Solyc08g005280.2.1	Cellulose synthase (AHRD V3.3 *** A0A118JX74_CYNCS)	1
Solyc05g055410.2.1	Cellulose synthase-like protein (AHRD V3.3 *** L0ASI8_POPTO)	1
Solyc09g009010.3.1	Cellulose synthase-like protein (AHRD V3.3 *** L0ASI8_POPTO)	1
Solyc10g083670.2.1	Cellulose synthase-like protein (AHRD V3.3 *** L0ASI8_POPTO)	1
Solyc11g007600.2.1	Cellulose synthase-like protein (AHRD V3.3 *** L0ASI8_POPTO)	1
Solyc04g077470.3.1	Cellulose synthase-like protein (AHRD V3.3 *** L0ASJ1_POPTO)	1
Solyc08g006310.3.1	Cellulose synthase-like protein (AHRD V3.3 *** L0ASU5_POPTO)	1
Solyc03g097050.3.1	Cellulose synthase-like protein (AHRD V3.3 *** L0ATQ4_POPTO)	1
Solyc09g010090.4.1	cell-wall invertase	1
Solyc10g083300.2.1	cell-wall invertase	1
Solyc02g071020.3.1	centrosomal protein (AHRD V3.3 --* AT1G79390.1)	1
Solyc02g062170.3.1	Chalcone-flavanone isomerase family protein (AHRD V3.3 *** AT5G66230.1)	1
Solyc02g083890.3.1	Chalcone-flavanone isomerase family protein (AHRD V3.3 *** AT5G66230.1)	1
Solyc06g084260.3.1	Chalcone--flavonone isomerase (AHRD V3.3 *** A0A1D1YAB8_9ARAE)	1
Solyc10g086570.3.1	Chaperone DnaJ (AHRD V3.3 *** A0A0B0NPS3_GOSAR)	1
Solyc12g009440.2.1	Chaperone DnaJ (AHRD V3.3 *** A0A0B0P8V3_GOSAR)	1
Solyc09g074610.3.1	Chaperone DnaJ-domain superfamily protein (AHRD V3.3 *** A0A061EBG7_THECC)	1
Solyc06g082970.3.1	Chaperone DnaJ-domain superfamily protein (AHRD V3.3 *** A0A0F7H181_9ROSI)	1
Solyc02g083835.1.1	Chaperone DnaJ-like protein (AHRD V3.3 *** A0A1C6ZYA6_MEDSA)	1
Solyc03g116790.3.1	Chaperone protein dnaJ (AHRD V3.3 *** A0A151SPS5_CAJCA)	1
Solyc01g006130.3.1	Chaperone protein dnaJ (AHRD V3.3 *** B9GLJ5_POPTR)	1
Solyc09g015360.3.1	Chaperone protein DnaJ (AHRD V3.3 *** W9S2E5_9ROSA)	1
Solyc12g056850.2.1	Chaperone protein DnaJ (AHRD V3.3 *** W9SH24_9ROSA)	1
Solyc04g063390.2.1	Chaperone protein dnaJ, putative (AHRD V3.3 *** B9S2N8_RICCO)	1
Solyc07g065970.1.1	Chaperone protein DNAj, putative (AHRD V3.3 *** B9SXA3_RICCO)	1
Solyc03g120850.3.1	Chaperonin-60 beta subunit (AHRD V3.3 *** P93570_SOLTU)	1
Solyc01g087190.3.1	Chaperonin-like RbcX protein (AHRD V3.3 *** G7J266_MEDTR)	1
Solyc01g065510.2.1	CheY-like two-component responsive regulator family protein (AHRD V3.3 --* AT4G18020.9)	1
Solyc10g074440.2.1	Chitinase (AHRD V3.3 *** B9VRK7_CAPAN)	1
Solyc10g005690.3.1	Chloride channel protein (AHRD V3.3 *** K4CXA1_SOLLC)	1
Solyc01g100490.3.1	chloronerva	1
Solyc03g005760.1.1	chlorophyll a/b-binding protein	1
Solyc03g005770.3.1	chlorophyll a/b-binding protein	1
Solyc03g005780.3.1	chlorophyll a/b-binding protein Cab-3C	1
Solyc03g115900.3.1	chlorophyll a-b binding protein CAB11	1
Solyc06g069730.3.1	chlorophyll a-b binding protein Cab12	1
Solyc07g006490.3.1	Chlorophyll a-b binding protein, chloroplastic (AHRD V3.3 --* C0PRU3_PICSI)	1
Solyc10g006230.3.1	Chlorophyll a-b binding protein, chloroplastic (AHRD V3.3 *** A0A0V0HM25_SOLCH)	1
Solyc01g105030.3.1	Chlorophyll a-b binding protein, chloroplastic (AHRD V3.3 *** A0A0V0HUB7_SOLCH)	1
Solyc07g047850.3.1	Chlorophyll a-b binding protein, chloroplastic (AHRD V3.3 *** CB23_ORYSI)	1
Solyc02g070980.1.1	Chlorophyll a-b binding protein, chloroplastic (AHRD V3.3 *** K4B876_SOLLC)	1
Solyc02g070990.1.1	Chlorophyll a-b binding protein, chloroplastic (AHRD V3.3 *** K4B877_SOLLC)	1
Solyc02g071000.1.1	Chlorophyll a-b binding protein, chloroplastic (AHRD V3.3 *** K4B878_SOLLC)	1
Solyc03g005790.2.1	Chlorophyll a-b binding protein, chloroplastic (AHRD V3.3 *** K4BE02_SOLLC)	1
Solyc05g056050.3.1	Chlorophyll a-b binding protein, chloroplastic (AHRD V3.3 *** K4C2T0_SOLLC)	1
Solyc07g022900.3.1	Chlorophyll a-b binding protein, chloroplastic (AHRD V3.3 *** K4CD46_SOLLC)	1
Solyc08g067330.1.1	Chlorophyll a-b binding protein, chloroplastic (AHRD V3.3 *** K4CLV9_SOLLC)	1
Solyc09g014520.3.1	Chlorophyll a-b binding protein, chloroplastic (AHRD V3.3 *** K4CRS9_SOLLC)	1
Solyc10g007690.3.1	Chlorophyll a-b binding protein, chloroplastic (AHRD V3.3 *** K4CXU8_SOLLC)	1
Solyc12g009200.2.1	Chlorophyll a-b binding protein, chloroplastic (AHRD V3.3 *** K4DC08_SOLLC)	1
Solyc12g011280.2.1	Chlorophyll a-b binding protein, chloroplastic (AHRD V3.3 *** K4DCL4_SOLLC)	1
Solyc12g011450.2.1	Chlorophyll a-b binding protein, chloroplastic (AHRD V3.3 *** M1AG46_SOLTU)	1
Solyc01g105050.3.1	Chlorophyll a-b binding protein, chloroplastic (AHRD V3.3 *** M1AY18_SOLTU)	1
Solyc07g063600.3.1	Chlorophyll a-b binding protein, chloroplastic (AHRD V3.3 *** M1BNX7_SOLTU)	1
Solyc02g070940.1.1	Chlorophyll a-b binding protein, chloroplastic (AHRD V3.3 *** Q41422_SOLTU)	1
Solyc02g070950.1.1	Chlorophyll a-b binding protein, chloroplastic (AHRD V3.3 *** Q41422_SOLTU)	1
Solyc02g070970.1.1	Chlorophyll a-b binding protein, chloroplastic (AHRD V3.3 *** Q41422_SOLTU)	1
Solyc02g071010.1.1	Chlorophyll a-b binding protein, chloroplastic (AHRD V3.3 *** Q41422_SOLTU)	1
Solyc02g071030.2.1	Chlorophyll a-b binding protein, chloroplastic (AHRD V3.3 *** Q41422_SOLTU)	1
Solyc08g067320.2.1	Chlorophyll a-b binding protein, chloroplastic (AHRD V3.3 *** Q41447_SOLTU)	1
Solyc09g014760.3.1	Chlorophyll synthase (AHRD V3.3 *** C3W4Q2_TOBAC)	1
Solyc06g060310.3.1	Chlorophyllide a oxygenase (AHRD V3.3 *** W9SD87_9ROSA)	1
Solyc11g012850.2.1	Chlorophyllide a oxygenase (AHRD V3.3 *** W9SD87_9ROSA)	1
Solyc02g086820.3.1	chloroplast carbonic anhydrase	1
Solyc01g080280.3.1	chloroplast glutamine synthetase	1
Solyc03g071590.3.1	chloroplast malate dehydrogenase	1
Solyc11g007680.2.1	Chloroplast outer envelope 24 kD protein (Omp24) (AHRD V3.3 *** Q41375_SPIOL)	1
Solyc06g073260.3.1	chloroplast RNA binding protein (AHRD V3.3 *** AT1G09340.1)	1
Solyc02g086200.2.1	Chloroplastic group IIA intron splicing facilitator CRS1 (AHRD V3.3 *** W9S0T5_9ROSA)	1
Solyc06g073090.3.1	chloroplast-specific ribosomal protein chloroplast-specific ribosomal protein	1
Solyc05g026570.3.1	Chlororespiratory reduction 3 (AHRD V3.3 *** A0A0F7CZ71_9ROSI)	1
Solyc01g009245.1.1	Chlororespiratory reduction 42 (AHRD V3.3 *** A0A0F7J401_9ROSI)	1
Solyc07g007280.3.1	chlororespiratory reduction 6 (AHRD V3.3 *** AT2G47910.2)	1
Solyc02g066920.3.1	chlororespiratory reduction 7 (AHRD V3.3 *** AT5G39210.1)	1
Solyc08g082400.1.1	Chlororespiratory reduction31 (AHRD V3.3 *** A0A0F7GZC2_9ROSI)	1
Solyc02g093447.1.1	choice-of-anchor C domain protein, putative (Protein of unknown function, DUF642) (AHRD V3.3 --* AT2G34510.2)	1
Solyc02g085390.3.1	chromatin remodeling 1 (AHRD V3.3 *** AT5G66750.1)	1
Solyc01g068280.3.1	chromatin remodeling 24 (AHRD V3.3 *** AT5G63950.1)	1
Solyc06g068760.3.1	Chromophore lyase CpcT/CpeT 3 (AHRD V3.3 *** A0A0B0NHE8_GOSAR)	1
Solyc06g051300.3.1	Chromosome transmission fidelity protein 8 (AHRD V3.3 *** A0A1D1XTK7_9ARAE)	1
Solyc01g107590.3.1	Cinnamyl alcohol dehydrogenase (AHRD V3.3 *** C1IC55_GOSHI)	1
Solyc07g065610.1.1	Clade XIV lectin receptor kinase (AHRD V3.3 *** K4CHN9_SOLLC)	1
Solyc02g086300.3.1	Class I glutamine amidotransferase-like superfamily protein (AHRD V3.3 *** AT5G38200.1)	1
Solyc09g098490.3.1	Clathrin interactor EPSIN 3 (AHRD V3.3 *** EPN3_ARATH)	1
Solyc07g054180.3.1	Clathrin light chain protein (AHRD V3.3 *** AT2G20760.1)	1
Solyc04g050170.3.1	Clavata1 receptor kinase family protein (AHRD V3.3 *** B9I5Q8_POPTR)	1
Solyc10g008020.3.1	CMV 1a interacting protein 1 (AHRD V3.3 *** Q5DT22_TOBAC)	1
Solyc01g060180.3.1	CoA ligase (AHRD V3.3 *** A0A0K9PM15_ZOSMR)	1
Solyc06g066730.3.1	Coatomer beta subunit, putative (AHRD V3.3 *** B9SQC0_RICCO)	1
Solyc02g089130.3.1	COBRA-like protein (AHRD V3.3 *** L0ATP1_POPTO)	1
Solyc04g005090.3.1	cofactor assembly of complex C (AHRD V3.3 *** AT1G59840.2)	1
Solyc02g005210.3.1	cofactor assembly of complex C (AHRD V3.3 *** AT3G26710.1)	1
Solyc03g120885.1.1	Coiled-coil domain-containing protein 18, putative isoform 1 (AHRD V3.3 --* A0A061DKF7_THECC)	1
Solyc11g012860.2.1	coiled-coil protein	1
Solyc10g079730.2.1	Condensin complex subunit 1 (AHRD V3.3 *** K4D2L4_SOLLC)	1
Solyc07g049680.3.1	Condensin complex subunit 2 (AHRD V3.3 *** A0A022R1C5_ERYGU)	1
Solyc12g099515.1.1	Condensin-2 complex subunit D3 (AHRD V3.3 *** A0A0B0NYG8_GOSAR)	1
Solyc02g089540.3.1	CONSTANS 1	1
Solyc06g073180.3.1	CONSTANS interacting protein 1	1
Solyc07g006630.3.1	CONSTANS-like protein (AHRD V3.3 *** B2MW87_SOLLC)	1
Solyc03g119540.3.1	CONSTANS-like zinc finger protein (AHRD V3.3 *** I1LEW9_SOYBN)	1
Solyc05g009310.3.1	CONSTANS-like zinc finger protein (AHRD V3.3 *** I1LEW9_SOYBN)	1
Solyc10g006290.3.1	constitutive plastid-lipid associated protein	1
Solyc06g084240.2.1	copalyl diphosphate synthase	1
Solyc10g084980.2.1	Copper transporter, putative (AHRD V3.3 *** A0A061ER83_THECC)	1
Solyc03g077910.3.1	Core-2/I-branching beta-1,6-N-acetylglucosaminyltransferase family protein (AHRD V3.3 *** A0A061EEC9_THECC)	1
Solyc05g009120.3.1	Core-2/I-branching beta-1,6-N-acetylglucosaminyltransferase family protein (AHRD V3.3 *** AT1G68390.1)	1
Solyc12g013850.2.1	Core-2/I-branching beta-1,6-N-acetylglucosaminyltransferase family protein (AHRD V3.3 *** F4JIW2_ARATH)	1
Solyc02g079010.3.1	Cotton fiber expressed protein (AHRD V3.3 *** A0A109Y892_GOSBA)	1
Solyc07g039380.3.1	cotton fiber protein (AHRD V3.3 *-* AT5G56980.1)	1
Solyc01g079470.3.1	CP12 (AHRD V3.3 *** O24136_TOBAC)	1
Solyc08g079530.3.1	CPD photolyase (AHRD V3.3 *** Q9AVI6_CUCSA)	1
Solyc12g009580.2.1	CRABS CLAW 5b	1
Solyc08g079100.3.1	CRABS CLAW 1b	1
Solyc06g073920.3.1	CRABS CLAW-like protein 2a	1
Solyc07g008180.3.1	CRABS CLAW-like protein 5a	1
Solyc01g091010.3.1	CRABS CLAW-like protein1a	1
Solyc01g110270.3.1	CRS1/YhbY domain protein (AHRD V3.3 *-* G7JIN8_MEDTR)	1
Solyc09g075180.3.1	cryptochrome DASH family protein	1
Solyc01g056850.3.1	CTP synthase (AHRD V3.3 *** W8SVJ8_TOBAC)	1
Solyc06g084430.3.1	Cupredoxin superfamily protein (AHRD V3.3 --* AT4G39830.1)	1
Solyc04g071500.3.1	Cupredoxin superfamily protein (AHRD V3.3 *** AT1G21090.1)	1
Solyc09g007840.3.1	Cyclic nucleotide-gated channel (AHRD V3.3 *** A0A0K9PRG4_ZOSMR)	1
Solyc03g114110.3.1	Cyclic nucleotide-gated ion channel, putative (AHRD V3.3 *** B9RB50_RICCO)	1
Solyc11g005090.2.1	cyclin A1	1
Solyc06g065680.3.1	cyclin A2	1
Solyc12g088530.2.1	cyclin A3.1	1
Solyc04g078310.3.1	cyclin A3_1	1
Solyc12g088520.2.1	cyclin A3_3	1
Solyc12g088470.2.1	cyclin A3_4	1
Solyc12g088500.2.1	cyclin A3_5	1
Solyc02g082820.3.1	cyclin B2	1
Solyc02g092980.3.1	cyclin D3.1	1
Solyc02g093170.3.1	cyclin delta-3 (AHRD V3.3 *** AT4G34090.1)	1
Solyc11g032120.2.1	Cyclin/Brf1-like TBP-binding protein (AHRD V3.3 --* AT2G01280.3)	1
Solyc10g080950.2.1	cyclinB1_2	1
Solyc01g009040.3.1	cyclinB1_4	1
Solyc04g082430.3.1	cyclinB2_4	1
Solyc12g094600.2.1	cyclinB2_5	1
Solyc03g032190.3.1	cyclinB2_7	1
Solyc12g088650.2.1	cyclinD3_2	1
Solyc11g010460.2.1	cyclinD4_1	1
Solyc07g054950.2.1	cyclinD6_1	1
Solyc02g079370.3.1	cyclinD6_3	1
Solyc01g108610.3.1	Cyclin-dependent kinase inhibitor (AHRD V3.3 *** A0A103YKD7_CYNCS)	1
Solyc07g052610.3.1	cyclinU1_1	1
Solyc08g061778.1.1	Cyclophilin-like peptidyl-prolyl cis-trans isomerase family protein (AHRD V3.3 --* AT3G15520.3)	1
Solyc04g056450.3.1	Cyclopropane-fatty-acyl-phospholipid synthase (AHRD V3.3 *** AT3G23510.1)	1
Solyc11g005830.2.1	Cysteine desulfurase (AHRD V3.3 *** A0A0K9Q199_ZOSMR)	1
Solyc07g041920.3.1	Cysteine protease (AHRD V3.3 *** Q9LRI2_TOBAC)	1
Solyc04g082710.3.1	Cysteine protease, putative (AHRD V3.3 *** B9R8S7_RICCO)	1
Solyc12g094700.2.1	Cysteine protease, putative (AHRD V3.3 *** B9R8S7_RICCO)	1
Solyc01g110110.3.1	Cysteine proteinase (AHRD V3.3 *** C0KIY3_SOLLC)	1
Solyc04g014790.1.1	Cysteine proteinase inhibitor (AHRD V3.3 *** K4BPY2_SOLLC)	1
Solyc01g094790.3.1	Cysteine synthase (AHRD V3.3 *** K4AZL9_SOLLC)	1
Solyc08g014340.3.1	Cysteine synthase (AHRD V3.3 *** K4CJ67_SOLLC)	1
Solyc06g071015.1.1	Cysteine/Histidine-rich C1 domain family protein (AHRD V3.3 --* AT2G17590.1)	1
Solyc09g090680.3.1	Cysteine-rich repeat secretory protein (AHRD V3.3 *** A0A0K9P487_ZOSMR)	1
Solyc05g051270.3.1	Cysteine-rich repeat secretory protein 60 (AHRD V3.3 *** A0A061EEI8_THECC)	1
Solyc11g011000.2.1	Cysteine-rich repeat secretory protein 60 (AHRD V3.3 *** A0A061EEI8_THECC)	1
Solyc08g079005.1.1	cysteine-rich RLK (RECEPTOR-like protein kinase) 13 (AHRD V3.3 --* AT4G23210.3)	1
Solyc06g083440.3.1	Cytochrome b5 (AHRD V3.3 *** CYB5_TOBAC)	1
Solyc06g082860.3.1	Cytochrome b561/ferric reductase transmembrane with DOMON related domain-containing protein (AHRD V3.3 *** AT3G07570.1)	1
Solyc07g056230.3.1	Cytochrome B561-related protein, putative (AHRD V3.3 *** A0A061GEA2_THECC)	1
Solyc12g005630.2.1	Cytochrome b6-f complex iron-sulfur subunit (AHRD V3.3 *** K4DBA1_SOLLC)	1
Solyc01g010640.3.1	Cytochrome b6-f complex subunit 5 (AHRD V3.3 --* PETG_FAGEA)	1
Solyc01g109040.3.1	Cytochrome b6-f complex subunit 7 (AHRD V3.3 *** W9R158_9ROSA)	1
Solyc01g068475.1.1	cytochrome C oxidase subunit (AHRD V3.3 *-* AT2G38780.6)	1
Solyc05g052890.3.1	Cytochrome f (AHRD V3.3 --* CYF_PINTH)	1
Solyc05g023720.1.1	Cytochrome f (AHRD V3.3 *** CYF_SOLTU)	1
Solyc04g011690.3.1	Cytochrome P450 (AHRD V3.3 *** A0A061DI80_THECC)	1
Solyc01g028805.1.1	Cytochrome P450 (AHRD V3.3 *** A0A061GI36_THECC)	1
Solyc08g081220.1.1	Cytochrome P450 (AHRD V3.3 *** A0A103XJH9_CYNCS)	1
Solyc03g111950.3.1	Cytochrome P450 (AHRD V3.3 *** A0A103XWH5_CYNCS)	1
Solyc10g080870.3.1	Cytochrome P450 (AHRD V3.3 *** A2PZD4_IPONI)	1
Solyc02g065230.3.1	Cytochrome P450 (AHRD V3.3 *** Q8H0I6_PETHY)	1
Solyc09g098610.2.1	Cytochrome P450 (AHRD V3.3 *** Q8H0I6_PETHY)	1
Solyc10g087013.1.1	Cytochrome P450 (AHRD V3.3 *** Q9AVQ2_SOLTU)	1
Solyc04g063245.1.1	Cytochrome P450 (AHRD V3.3 *** Q9M7M3_CAPAN)	1
Solyc06g066240.3.1	Cytochrome P450 (AHRD V3.3 *** Q9M7M3_CAPAN)	1
Solyc11g007540.2.1	cytochrome P450 77 A20	1
Solyc01g094100.2.1	Cytochrome P450 family protein (AHRD V3.3 *** A0A061DTZ5_THECC)	1
Solyc02g080330.3.1	Cytochrome P450 family protein (AHRD V3.3 *** B9H1E5_POPTR)	1
Solyc01g094750.3.1	Cytochrome P450 family protein (AHRD V3.3 *** B9I8K8_POPTR)	1
Solyc04g007940.3.1	Cytochrome P450 monooxygenase (AHRD V3.3 *** A7KMF3_NICSY)	1
Solyc03g111935.1.1	Cytochrome P450, putative (AHRD V3.3 *** B9RAS2_RICCO)	1
Solyc10g083795.1.1	Cytochrome P450, putative (AHRD V3.3 *** B9S0A8_RICCO)	1
Solyc08g061930.3.1	Cytokinin oxidase/dehydrogenase-like (AHRD V3.3 *** I0IUQ5_SOLLC)	1
Solyc06g075090.3.1	Cytokinin riboside 5'-monophosphate phosphoribohydrolase (AHRD V3.3 *** I0IUQ4_SOLLC)	1
Solyc09g007830.3.1	Cytokinin riboside 5'-monophosphate phosphoribohydrolase (AHRD V3.3 *** K4CQH2_SOLLC)	1
Solyc01g006100.3.1	cytosine-5 DNA methyltransferase1L	1
Solyc11g006420.2.1	Cytosolic 5-nucleotidase (AHRD V3.3 *** A0A059Q189_9POAL)	1
Solyc04g080430.3.1	Cytosolic purine 5'-nucleotidase (AHRD V3.3 *** A0A0B0P914_GOSAR)	1
Solyc01g111630.3.1	D-3-phosphoglycerate dehydrogenase (AHRD V3.3 *-* AT4G34200.1)	1
Solyc06g075410.3.1	D-aminoacid aminotransferase-like PLP-dependent enzymes superfamily protein (AHRD V3.3 --* AT5G57850.2)	1
Solyc06g069640.3.1	dCTP pyrophosphatase 1 (AHRD V3.3 *** A0A151SL49_CAJCA)	1
Solyc08g082720.3.1	DDE family endonuclease (AHRD V3.3 *-* AT4G10890.3)	1
Solyc05g056530.3.1	DDT domain-containing protein (AHRD V3.3 *** A0A103XFB7_CYNCS)	1
Solyc06g051990.3.1	Defective in meristem silencing 3 (AHRD V3.3 *** A0A061G2F1_THECC)	1
Solyc07g007760.3.1	defensin-like protein	1
Solyc01g109500.3.1	Dehydration-responsive protein RD22, putative (AHRD V3.3 *** B9RBD8_RICCO)	1
Solyc01g067750.3.1	dehydroquinate dehydratase/shikimate:NADP oxidoreductase	1
Solyc12g008980.2.1	Delta	1
Solyc05g053350.3.1	Desiccation-related protein PCC13-62 (AHRD V3.3 *** A0A0B2QYX9_GLYSO),Pfam:PF13668	1
Solyc03g120430.3.1	D-glycerate 3-kinase (AHRD V3.3 *** G7IME0_MEDTR)	1
Solyc04g012030.3.1	DHHC-type zinc finger family protein	1
Solyc05g056420.3.1	Diacylglycerol kinase (AHRD V3.3 *** K4C2W6_SOLLC)	1
Solyc03g026210.3.1	Dihydrodipicolinate reductase-like protein (AHRD V3.3 *** A0A0F7GZT6_9ROSI)	1
Solyc05g009530.3.1	Dihydrolipoamide acetyltransferase component of pyruvate dehydrogenase complex (AHRD V3.3 *** K4BXC7_SOLLC)	1
Solyc05g053300.3.1	dihydrolipoamide dehydrogenase precursor	1
Solyc01g100360.3.1	Dihydrolipoyl dehydrogenase (AHRD V3.3 *** A0A103XB80_CYNCS)	1
Solyc05g053100.3.1	Dihydrolipoyl dehydrogenase (AHRD V3.3 *** W9QVW5_9ROSA)	1
Solyc08g076190.3.1	Dimerizations, putative (AHRD V3.3 *** A0A061GE03_THECC)	1
Solyc06g054320.1.1	Dirigent protein (AHRD V3.3 *** K4C6B8_SOLLC)	1
Solyc08g081790.2.1	Dirigent protein (AHRD V3.3 *** K4CPH5_SOLLC)	1
Solyc04g025820.1.1	Disease resistance protein (AHRD V3.3 *-* D1GEE0_BRARP)	1
Solyc08g007295.1.1	Disease resistance protein (AHRD V3.3 *-* W9RZV6_9ROSA)	1
Solyc02g084450.3.1	Disease resistance protein (AHRD V3.3 *** A0A124SFK9_CYNCS)	1
Solyc08g007250.2.1	Disease resistance protein (AHRD V3.3 *** W9RZV6_9ROSA)	1
Solyc04g007075.1.1	disease resistance protein (TIR-NBS-LRR class) (AHRD V3.3 *-* AT1G69550.1)	1
Solyc04g007090.1.1	disease resistance protein (TIR-NBS-LRR class) (AHRD V3.3 *-* AT1G69550.1)	1
Solyc12g097010.1.1	disease resistance protein (TIR-NBS-LRR class) (AHRD V3.3 *** AT5G17680.1)	1
Solyc05g013253.1.1	Disease resistance protein, putative (AHRD V3.3 *-* Q6L432_SOLDE)	1
Solyc06g036100.3.1	Divalent ion symporter (AHRD V3.3 *** AT1G02260.2)	1
Solyc08g067250.3.1	DNA cross-link repair 1A (AHRD V3.3 *** A0A0B0N3I1_GOSAR)	1
Solyc11g006010.2.1	DNA cross-link repair family protein (AHRD V3.3 *** B9HER4_POPTR)	1
Solyc01g006690.3.1	DNA double-strand break repair rad50 ATPase (AHRD V3.3 *** A0A061GZ54_THECC)	1
Solyc09g011820.3.1	DNA double-strand break repair rad50 ATPase, putative isoform 1 (AHRD V3.3 *** A0A061EYI5_THECC)	1
Solyc07g005020.3.1	DNA helicase (AHRD V3.3 *** K4CAX4_SOLLC)	1
Solyc07g025380.3.1	DNA ligase-like protein (AHRD V3.3 *-* AT1G75150.2)	1
Solyc10g018540.2.1	DNA mismatch repair protein MutS (AHRD V3.3 *-* G7K3K2_MEDTR)	1
Solyc10g018530.2.1	DNA mismatch repair protein MutS (AHRD V3.3 *** G7K3K2_MEDTR)	1
Solyc02g093300.3.1	DNA polymerase (AHRD V3.3 *** H9E8V2_SOLLC)	1
Solyc05g053520.3.1	DNA polymerase delta subunit 4 family (AHRD V3.3 *** D7KJU8_ARALL)	1
Solyc03g111680.3.1	DNA polymerase III subunit gamma/tau (AHRD V3.3 *** A0A0B0NH82_GOSAR)	1
Solyc05g008620.3.1	DNA replication complex GINS protein psf3 (AHRD V3.3 *** A0A061FM87_THECC)	1
Solyc01g097070.3.1	DNA topoisomerase (AHRD V3.3 *** K4B095_SOLLC)	1
Solyc01g087500.3.1	DNA topoisomerase 2 (AHRD V3.3 *** K4AYE0_SOLLC)	1
Solyc04g079990.3.1	DNA-3-methyladenine glycosylase, putative (AHRD V3.3 *** A0A061FDE4_THECC)	1
Solyc02g082120.3.1	DNA-3-methyladenine glycosylase, putative (AHRD V3.3 *** B9SVU2_RICCO)	1
Solyc03g097370.3.1	DNA-binding SMUBP-2 (AHRD V3.3 *** A0A0B0N417_GOSAR)	1
Solyc07g053950.1.1	DNA-directed RNA polymerase subunit alpha (AHRD V3.3 --* A0A0K1ZCQ4_9ASTE)	1
Solyc01g066760.2.1	DNA-directed RNA polymerase subunit beta' (AHRD V3.3 --* RPOC1_LOLPR)	1
Solyc10g011680.3.1	DNA-directed RNA polymerase subunit beta'' (AHRD V3.3 --* RPOC2_LEMMI)	1
Solyc11g031970.2.1	DNA-directed RNA polymerase subunit beta (AHRD V3.3 *** A0A0B0P3R2_GOSAR)	1
Solyc03g053023.1.1	DNA-directed RNA polymerase subunit beta (AHRD V3.3 *** AT2G41950.1)	1
Solyc07g006040.3.1	DNA-directed RNA polymerase subunit beta (AHRD V3.3 *** AT4G30845.1)	1
Solyc08g069230.3.1	DnaJ (AHRD V3.3 *** A0A0B0NWN0_GOSAR)	1
Solyc03g115120.1.1	DnaJ domain-containing protein (AHRD V3.3 *** A0A103YCB1_CYNCS)	1
Solyc01g079580.3.1	DNAJ heat shock N-terminal domain-containing family protein (AHRD V3.3 *** B9GSH4_POPTR)	1
Solyc06g009670.3.1	DNAJ heat shock N-terminal domain-containing family protein (AHRD V3.3 *** B9GSH4_POPTR)	1
Solyc03g115847.1.1	DNAJ heat shock N-terminal domain-containing protein (AHRD V3.3 *-* AT1G18700.5)	1
Solyc11g044450.2.1	DnaJ-like protein (AHRD V3.3 *** E9P1K1_MUSAC)	1
Solyc05g010070.3.1	DNL-type zinc finger protein (AHRD V3.3 *** W9R2L6_9ROSA)	1
Solyc02g078620.1.1	Dof zinc finger protein (AHRD V3.3 *** W9RD26_9ROSA)	1
Solyc02g065290.1.1	Dof zinc finger protein2	1
Solyc02g088350.3.1	Domain of Uncharacterized protein function isoform 1 (AHRD V3.3 *** A0A061EEX8_THECC)	1
Solyc11g006650.2.1	Double Clp-N motif-containing P-loop nucleoside triphosphate hydrolases superfamily protein, putative (AHRD V3.3 *** A0A061FQV4_THECC)	1
Solyc05g006030.3.1	D-ribose-binding periplasmic protein (AHRD V3.3 *** AT1G60010.1)	1
Solyc06g071320.3.1	D-ribose-binding periplasmic protein (AHRD V3.3 *** AT1G60010.1)	1
Solyc01g107730.3.1	D-type cyclin-2	1
Solyc04g079690.3.1	Dual-specific kinase DSK1 (AHRD V3.3 *** Q9FVN2_TOBAC)	1
Solyc12g008600.2.1	DUF1005 family protein (DUF1005) (AHRD V3.3 *** AT4G29310.1)	1
Solyc02g092700.3.1	DUF1230 family protein (DUF1230) (AHRD V3.3 *** AT5G67370.1)	1
Solyc03g065200.3.1	DUF1336 family protein (AHRD V3.3 *-* G7L343_MEDTR)	1
Solyc03g065205.1.1	DUF1336 family protein, putative (DUF1336) (AHRD V3.3 *** AT5G39430.1)	1
Solyc01g091360.3.1	DUF1499 family protein (AHRD V3.3 *** AT3G60810.1)	1
Solyc01g098990.3.1	DUF1995 domain protein, putative (DUF1995) (AHRD V3.3 *** AT5G27560.4)	1
Solyc02g067120.3.1	DUF1997 family protein (AHRD V3.3 *** G7KKZ0_MEDTR)	1
Solyc05g050110.3.1	DUF2358 family protein (DUF2358) (AHRD V3.3 *** AT2G46220.1)	1
Solyc04g082270.3.1	DUF241 domain protein (DUF241) (AHRD V3.3 *** AT1G76240.1)	1
Solyc02g087440.3.1	DUF248-1 (AHRD V3.3 --* A0A161CGG5_POPTO)	1
Solyc09g018890.3.1	DUF2996 family protein (AHRD V3.3 *** A0A072TND8_MEDTR)	1
Solyc09g011720.3.1	DUF3527 domain protein (AHRD V3.3 *-* A0A072UIS7_MEDTR)	1
Solyc06g050620.3.1	DUF399 family protein, putative (DUF399 and DUF3411) (AHRD V3.3 *** AT2G40400.2)	1
Solyc01g091830.3.1	DUF4378 domain protein (AHRD V3.3 *** AT4G00770.1)	1
Solyc01g060415.1.1	DUF4378 domain protein (AHRD V3.3 *** G7IMV9_MEDTR)	1
Solyc09g082980.3.1	DUF506 family protein (AHRD V3.3 *** A0A072VMZ8_MEDTR)	1
Solyc11g042630.2.1	DUF506 family protein (AHRD V3.3 *** G7K973_MEDTR)	1
Solyc03g115640.3.1	DUF538 family protein (Protein of unknown function%2C DUF538) (AHRD V3.3 *** AT2G03350.1)	1
Solyc03g006430.3.1	DUF616 family protein (AHRD V3.3 *** G7IPT3_MEDTR)	1
Solyc02g085490.2.1	DUF620 family protein (AHRD V3.3 *** G7ZW25_MEDTR)	1
Solyc04g007290.3.1	DUF639 family protein (AHRD V3.3 *** G7L0J4_MEDTR)	1
Solyc05g050550.3.1	DUF688 family protein (AHRD V3.3 *** A0A072U4Q9_MEDTR)	1
Solyc02g076680.3.1	DUF688 family protein (AHRD V3.3 *** G7ZXK0_MEDTR)	1
Solyc12g007020.2.1	DUF936 family protein (AHRD V3.3 *** A0A072UQI4_MEDTR)	1
Solyc05g005580.3.1	DUF936 family protein (AHRD V3.3 *** G7K1E3_MEDTR)	1
Solyc02g032303.1.1	Duplicated homeodomain-like superfamily protein (AHRD V3.3 --* AT1G14350.2)	1
Solyc01g103130.2.1	Dynamin (AHRD V3.3 *** A0A103XDG1_CYNCS)	1
Solyc01g103120.3.1	Dynamin family protein (AHRD V3.3 *-* B9N0H6_POPTR)	1
Solyc07g063080.3.1	Dynamin family protein (AHRD V3.3 *** D7KKE2_ARALL)	1
Solyc10g047050.2.1	Dynamin family protein, putative, expressed (AHRD V3.3 *** Q2QWX6_ORYSJ)	1
Solyc01g088505.1.1	Dynamin, putative (AHRD V3.3 *** B9SKH8_RICCO)	1
Solyc07g063610.3.1	Dynein light chain family protein (AHRD V3.3 *** B9N570_POPTR)	1
Solyc07g039195.1.1	Dystrophin-1 (AHRD V3.3 *-* A0A0B0NKV5_GOSAR)	1
Solyc03g113760.3.1	E2F transcription factor-like E2FE (AHRD V3.3 *** W9SXR3_9ROSA)	1
Solyc01g007870.3.1	E3 ubiquitin-protein ligase (AHRD V3.3 *** AT3G11600.1)	1
Solyc02g055440.3.1	E3 ubiquitin-protein ligase, putative (DUF177) (AHRD V3.3 *** AT3G19800.2)	1
Solyc11g012880.2.1	EamA-like transporter family protein (AHRD V3.3 *** AT1G77610.1)	1
Solyc09g075810.3.1	Early nodulin-like protein (AHRD V3.3 *** A0A0K9P6C2_ZOSMR)	1
Solyc08g006790.3.1	Early nodulin-like protein (AHRD V3.3 *** G7J9U0_MEDTR)	1
Solyc08g066740.3.1	Early nodulin-like protein 1 (AHRD V3.3 *** A0A151U5D7_CAJCA)	1
Solyc02g087150.3.1	EG2771 (AHRD V3.3 *-* U3GN03_MANES)	1
Solyc11g012020.2.1	EH domain-containing protein 1 (AHRD V3.3 *** A0A1D1YR31_9ARAE)	1
Solyc09g064820.1.1	EID1-like F-box protein 2 (AHRD V3.3 *** A0A0B2NUB4_GLYSO)	1
Solyc06g084320.1.1	EID1-like F-box protein 2 (AHRD V3.3 *** A0A0B2SV68_GLYSO)	1
Solyc12g038843.1.1	electron transfer flavoprotein beta (AHRD V3.3 --* AT5G43430.2)	1
Solyc08g078520.3.1	electron transporter, putative (Protein of unknown function, DUF547) (AHRD V3.3 *** AT5G47380.4)	1
Solyc11g069840.2.1	electron transporter, putative (Protein of unknown function, DUF547) (AHRD V3.3 *** AT5G60720.1)	1
Solyc10g037890.2.1	ELMO domain-containing protein A (AHRD V3.3 *-* M7YWT9_TRIUA)	1
Solyc01g089980.3.1	ELMO/CED-12 domain-containing protein (AHRD V3.3 *** F4JAP3_ARATH)	1
Solyc03g058190.3.1	elongation factor family protein (AHRD V3.3 *** AT5G13650.2)	1
Solyc08g079180.3.1	Elongation factor G, chloroplastic (AHRD V3.3 *** K4CNS6_SOLLC)	1
Solyc10g075020.2.1	Elongation factor P family protein (AHRD V3.3 *** A0A061EHF6_THECC)	1
Solyc07g018360.3.1	Elongation factor Ts (AHRD V3.3 *** K4CCP7_SOLLC)	1
Solyc06g071790.3.1	Elongation factor Tu (AHRD V3.3 *** A0A0V0I976_SOLCH)	1
Solyc03g112150.1.1	Elongation factor Tu (AHRD V3.3 *** K4BK69_SOLLC)	1
Solyc03g112670.3.1	embryo defective 2759 (AHRD V3.3 *** AT5G63050.1)	1
Solyc08g083140.3.1	Embryogenesis-associated EMB8 (AHRD V3.3 *** A0A0B0P518_GOSAR)	1
Solyc08g083210.3.1	endo-1,4-beta-glucanase (cel5)	1
Solyc09g075360.3.1	endo-1,4-beta-glucanase precursor	1
Solyc09g010210.3.1	endo-1,4-beta-glucanase precursor (Cel2)	1
Solyc04g077190.3.1	Endo-1,4-beta-xylanase A (AHRD V3.3 *** A0A0B2QB53_GLYSO)	1
Solyc08g082250.3.1	endo-beta-1,4-D-glucanase (Cel8)	1
Solyc04g081300.3.1	Endoglucanase (AHRD V3.3 *** K4BVK9_SOLLC)	1
Solyc01g110340.3.1	Endoglucanase (AHRD V3.3 *** M0ZU30_SOLTU)	1
Solyc07g064870.3.1	Endoglucanase (AHRD V3.3 *** M1C0J8_SOLTU)	1
Solyc12g055970.2.1	Endoglucanase (AHRD V3.3 *** Q93WY9_TOBAC)	1
Solyc08g066180.3.1	endoribonuclease YbeY-like	1
Solyc10g085550.2.1	Enolase (AHRD V3.3 *-* ENO_SOLLC)	1
Solyc10g085555.1.1	Enolase (AHRD V3.3 *** AT2G36530.1)	1
Solyc01g006450.3.1	Enoyl reductase (AHRD V3.3 *** P93062_BRANA)	1
Solyc10g078740.2.1	Enoyl reductase (AHRD V3.3 *** P93062_BRANA)	1
Solyc05g005180.3.1	enoyl-CoA hydratase/isomerase D (AHRD V3.3 *** AT1G60550.1)	1
Solyc11g005150.2.1	entensin X55687	1
Solyc12g006000.1.1	ENTH/ANTH/VHS superfamily protein (AHRD V3.3 *** AT1G05020.1)	1
Solyc01g110510.3.1	ENTH/VHS family protein (AHRD V3.3 *** A0A061GXX0_THECC)	1
Solyc02g091910.2.1	Epidermal patterning factor-like protein (AHRD V3.3 *** G7K151_MEDTR),Pfam:PF17181	1
Solyc08g066610.3.1	EPIDERMAL PATTERNING FACTOR-like protein 9 (AHRD V3.3 *** A0A0B2PPB1_GLYSO)	1
Solyc02g078570.3.1	Epoxide hydrolase (AHRD V3.3 *** I3SWK6_MEDTR)	1
Solyc07g048110.3.1	ERD (early-responsive to dehydration stress) family protein (AHRD V3.3 *** AT3G21620.1)	1
Solyc02g036260.3.1	ERD (early-responsive to dehydration stress) family protein (AHRD V3.3 *** AT4G22120.6)	1
Solyc03g007050.3.1	ERECTA-like 1 (AHRD V3.3 *** AT5G62230.1)	1
Solyc02g082760.3.1	ethylene-responsive catalase	1
Solyc12g056980.1.1	Ethylene-responsive element binding-factor (AHRD V3.3 *** K9UTK3_JATCU)	1
Solyc10g081510.2.1	ethylene-responsive methionine synthase	1
Solyc06g062883.1.1	Ethylene-responsive transcription factor 1B (AHRD V3.3 --* W9SHC2_9ROSA)	1
Solyc03g116610.3.1	Ethylene-responsive transcription factor WIN1 (AHRD V3.3 *** A0A199V560_ANACO)	1
Solyc09g011040.1.1	Eukaryotic aspartyl protease family protein (AHRD V3.3 *** A0A061EYX5_THECC)	1
Solyc12g087940.2.1	Eukaryotic aspartyl protease family protein (AHRD V3.3 *** A0A061FET5_THECC)	1
Solyc03g117690.3.1	Eukaryotic aspartyl protease family protein (AHRD V3.3 *** A0A061GAK7_THECC)	1
Solyc06g068550.3.1	Eukaryotic aspartyl protease family protein (AHRD V3.3 *** A0A061GAK7_THECC)	1
Solyc01g079980.3.1	Eukaryotic aspartyl protease family protein (AHRD V3.3 *** AT1G03220.1)	1
Solyc05g055800.3.1	Eukaryotic aspartyl protease family protein (AHRD V3.3 *** AT1G05840.1)	1
Solyc03g095870.2.1	Eukaryotic translation initiation factor 2 subunit alpha (AHRD V3.3 *-* A0A1C8FVJ5_TOBAC)	1
Solyc10g084670.2.1	Eukaryotic translation initiation factor 3 subunit A (AHRD V3.3 *** K4D3Q1_SOLLC)	1
Solyc08g042010.3.1	Exostosin family protein (AHRD V3.3 *** A0A061GIR4_THECC)	1
Solyc02g081210.3.1	Expansin (AHRD V3.3 *** Q9ZP33_SOLLC)	1
Solyc03g115890.3.1	expansin 10	1
Solyc06g049050.3.1	expansin 2	1
Solyc10g086520.2.1	expansin 6	1
Solyc04g081870.3.1	Expansin A11	1
Solyc07g054170.3.1	expansin B3 (AHRD V3.3 *** AT4G28250.1)	1
Solyc10g008440.3.1	expansin B3 (AHRD V3.3 *** AT4G28250.1)	1
Solyc02g088100.3.1	expansin precursor 5	1
Solyc05g007830.3.1	expansin12	1
Solyc08g080060.3.1	Expansin-like protein (AHRD V3.3 *** Q0WT83_ARATH)	1
Solyc09g098510.3.1	Extensin (Class I) (AHRD V3.3 *-* Q01945_SOLLC)	1
Solyc12g100080.1.1	Extensin-like protein Ext1 (AHRD V3.3 *** Q8VWM5_SOLLC)	1
Solyc06g060880.3.1	FAD/NAD(P)-binding oxidoreductase family protein (AHRD V3.3 *** AT2G35660.1)	1
Solyc02g067480.3.1	FAD/NAD(P)-binding oxidoreductase family protein (AHRD V3.3 *** AT5G39940.1),Pfam:PF03486	1
Solyc02g079480.1.1	FAD-binding Berberine family protein (AHRD V3.3 *** AT4G20860.1)	1
Solyc09g055910.3.1	FAD-dependent oxidoreductase family protein (AHRD V3.3 *** AT5G48440.1)	1
Solyc08g080280.3.1	FAM91 carboxy-terminus protein (AHRD V3.3 --* AT1G35220.6)	1
Solyc01g097110.2.1	fanconi anemia group D2 protein (AHRD V3.3 *** AT4G14970.3)	1
Solyc01g066610.3.1	fanconi anemia group I-like protein (AHRD V3.3 *** AT5G49110.4)	1
Solyc09g090950.2.1	Far-red impaired responsive (FAR1) family protein (AHRD V3.3 -** AT3G59470.3)	1
Solyc07g048085.1.1	Fasciclin-like arabinogalactan protein (AHRD V3.3 *-* G7K503_MEDTR)	1
Solyc07g053530.1.1	Fasciclin-like arabinogalactan protein (AHRD V3.3 *** A0A072VC68_MEDTR)	1
Solyc07g053540.1.1	Fasciclin-like arabinogalactan protein (AHRD V3.3 *** A0A072VC68_MEDTR)	1
Solyc01g091530.3.1	Fasciclin-like arabinogalactan protein (AHRD V3.3 *** E3WHD6_9ROSI)	1
Solyc12g015690.2.1	Fasciclin-like arabinogalactan protein (AHRD V3.3 *** G7K0M1_MEDTR)	1
Solyc07g048090.2.1	Fasciclin-like arabinogalactan protein (AHRD V3.3 *** G7K503_MEDTR)	1
Solyc03g058430.2.1	Fatty acid desaturase (AHRD V3.3 *** M4QSE6_9ERIC)	1
Solyc03g116730.3.1	fatty acid desaturase 5 (AHRD V3.3 *** AT3G15850.1)	1
Solyc01g079830.3.1	Fatty acid hydroxylase superfamily (AHRD V3.3 --* AT1G02205.1)	1
Solyc11g067170.2.1	Fatty acyl-CoA reductase (AHRD V3.3 *-* K4D9X4_SOLLC)	1
Solyc06g074390.3.1	Fatty acyl-CoA reductase (AHRD V3.3 *** K4C9F7_SOLLC)	1
Solyc09g008530.2.1	F-box and Leucine Rich Repeat domains containing protein, putative isoform 1 (AHRD V3.3 *** A0A061ETN1_THECC)	1
Solyc03g033390.3.1	F-box family protein (AHRD V3.3 *** A0A061DGH5_THECC)	1
Solyc10g078410.2.1	F-box family protein (AHRD V3.3 *** AT2G32560.1)	1
Solyc06g084060.3.1	F-box family protein (AHRD V3.3 *** B9GS69_POPTR)	1
Solyc09g065880.3.1	F-box family protein (AHRD V3.3 *** B9GS69_POPTR)	1
Solyc02g070620.3.1	F-box family protein (AHRD V3.3 *** B9HMA7_POPTR)	1
Solyc01g091700.3.1	F-box family protein (AHRD V3.3 *** B9IC61_POPTR)	1
Solyc01g104230.3.1	F-box protein (AHRD V3.3 *** A0A0B2RMW5_GLYSO)	1
Solyc06g059805.1.1	F-box protein (AHRD V3.3 *** A0A0P0CKG2_CITMA)	1
Solyc03g044220.1.1	F-box protein (AHRD V3.3 *** W9R4Y4_9ROSA)	1
Solyc11g013890.1.1	F-box protein (AHRD V3.3 *** W9SM54_9ROSA)	1
Solyc02g069455.1.1	F-box protein 7 (AHRD V3.3 --* AT1G21760.2)	1
Solyc10g017960.2.1	F-box protein PP2-A13 (AHRD V3.3 *** P2A13_ARATH)	1
Solyc01g005450.3.1	F-box protein SKIP28 (AHRD V3.3 *** A0A0B2QPD0_GLYSO)	1
Solyc08g005930.1.1	F-box/kelch-repeat protein SKIP25, putative (AHRD V3.3 *** G7K6R4_MEDTR)	1
Solyc06g068660.3.1	F-box/RNI superfamily protein (AHRD V3.3 *** AT1G73120.1)	1
Solyc06g008980.3.1	F-box/WD repeat-containing 10 (AHRD V3.3 *** A0A0B0NKC4_GOSAR)	1
Solyc03g093310.3.1	F-box-like protein (AHRD V3.3 *** A0A072UUB0_MEDTR)	1
Solyc10g044520.2.1	Ferredoxin (AHRD V3.3 *** A0A0K0PWX6_SOLLC)	1
Solyc10g075160.1.1	Ferredoxin (AHRD V3.3 *** A0A0K0PY61_NICBE)	1
Solyc03g005195.1.1	Ferredoxin (AHRD V3.3 *** Q8LD29_ARATH)	1
Solyc08g077050.3.1	Ferredoxin family protein (AHRD V3.3 *** B9N2P1_POPTR)	1
Solyc02g083810.3.1	Ferredoxin--NADP reductase (AHRD V3.3 *** A0A0V0I3W8_SOLCH)	1
Solyc01g088620.3.1	Ferredoxin-related (AHRD V3.3 *** A0A061E2R5_THECC)	1
Solyc02g087230.3.1	Ferredoxin-thioredoxin reductase catalytic chain (AHRD V3.3 *** W9SEM5_9ROSA)	1
Solyc01g087520.3.1	Ferredoxin-thioredoxin reductase, variable chain (AHRD V3.3 *** I3SXR8_MEDTR)	1
Solyc01g102610.3.1	Ferric reduction oxidase 7 (AHRD V3.3 *** W9RRH7_9ROSA)	1
Solyc12g007010.2.1	fe-S cluster assembly factor HCF101	1
Solyc05g025655.1.1	Fgenesh protein 21 (AHRD V3.3 *-* Q20CE5_BETVU)	1
Solyc06g060320.3.1	Filament-like plant protein (AHRD V3.3 *** FPP_SOLLC)	1
Solyc04g081260.3.1	Filament-plant-like protein (AHRD V3.3 *** A0A072VFI4_MEDTR)	1
Solyc06g083070.3.1	Fimbrin, putative (AHRD V3.3 *** B9SMN8_RICCO)	1
Solyc09g056170.3.1	Fimbrin, putative (AHRD V3.3 *** B9SMN8_RICCO)	1
Solyc07g049600.3.1	Fimbrin, putative (AHRD V3.3 *** B9T216_RICCO)	1
Solyc04g054520.3.1	FK506-binding protein 16-2 (AHRD V3.3 *** AT4G39710.3)	1
Solyc10g005870.3.1	FKBP-like peptidyl-prolyl cis-trans isomerase family protein (AHRD V3.3 *** A0A061F3L0_THECC)	1
Solyc03g119150.3.1	FKBP-like peptidyl-prolyl cis-trans isomerase family protein (AHRD V3.3 *** AT1G18170.1)	1
Solyc09g008650.3.1	FKBP-like peptidyl-prolyl cis-trans isomerase family protein (AHRD V3.3 *** AT3G10060.1)	1
Solyc02g069130.3.1	FKBP-like peptidyl-prolyl cis-trans isomerase family protein (AHRD V3.3 *** AT4G19830.1)	1
Solyc00g006810.3.1	FKBP-like peptidyl-prolyl cis-trans isomerase family protein (AHRD V3.3 *** AT5G13410.1)	1
Solyc08g006540.3.1	FKBP-type peptidyl-prolyl cis-trans isomerase	1
Solyc09g064160.3.1	Flavin-containing monooxygenase (AHRD V3.3 *** K4CU47_SOLLC)	1
Solyc01g112130.3.1	Flavin-containing monooxygenase (AHRD V3.3 *** M1B691_SOLTU)	1
Solyc01g112120.3.1	Flavin-containing monooxygenase (AHRD V3.3 *** M1BLU2_SOLTU)	1
Solyc01g017500.2.1	Flowering time control FCA-like protein (AHRD V3.3 --* A0A072UF76_MEDTR)	1
Solyc07g054420.2.1	Formiminotransferase-cyclodeaminase, putative (AHRD V3.3 *** B9RW60_RICCO)	1
Solyc01g099650.3.1	Formin-like protein (AHRD V3.3 *** K4B0Z9_SOLLC)	1
Solyc08g014430.3.1	Formin-like protein (AHRD V3.3 *** K4CJ74_SOLLC)	1
Solyc08g078490.3.1	formyltetrahydrofolate deformylase (AHRD V3.3 *** AT5G47435.2)	1
Solyc10g054395.1.1	FRIGIDA interacting protein 1 (AHRD V3.3 --* AT2G06005.6)	1
Solyc04g071340.4.1	fructose-1%2C6-bisphosphatase%2C cytosolic	1
Solyc09g011810.3.1	Fructose-1,6-bisphosphatase (AHRD V3.3 *** Q9XF82_SOLTU)	1
Solyc10g086730.2.1	Fructose-1,6-bisphosphatase (AHRD V3.3 *** W9S5L8_9ROSA)	1
Solyc10g086720.2.1	Fructose-1,6-bisphosphatase, putative (AHRD V3.3 *** B9SPG7_RICCO)	1
Solyc06g082150.3.1	Fructose-6-phosphate 2-kinase/fructose-2,6-bisphosphatase (AHRD V3.3 *** Q93XR7_BRUGY)	1
Solyc02g084440.3.1	Fructose-bisphosphate aldolase	1
Solyc01g110360.3.1	Fructose-bisphosphate aldolase (AHRD V3.3 *** K4B3P9_SOLLC)	1
Solyc02g062340.3.1	Fructose-bisphosphate aldolase (AHRD V3.3 *** K4B6C3_SOLLC)	1
Solyc07g065900.3.1	fructose-bisphosphate aldolase, cytoplasmic isozyme 1	1
Solyc07g014640.3.1	Galactokinase, putative (AHRD V3.3 *** B9RKW5_RICCO)	1
Solyc02g085100.3.1	Galactose mutarotase-like superfamily protein (AHRD V3.3 *** AT5G66530.3)	1
Solyc03g112785.1.1	Galactose oxidase/kelch repeat superfamily protein (AHRD V3.3 --* AT1G16250.2)	1
Solyc12g094635.1.1	Galactose oxidase/kelch repeat superfamily protein (AHRD V3.3 --* AT1G16250.2)	1
Solyc03g115830.2.1	Galactoside 2-alpha-L-fucosyltransferase (AHRD V3.3 *** W9QNS6_9ROSA)	1
Solyc01g086930.3.1	GAMMA RESPONSE 1 family protein (AHRD V3.3 *** B9GFQ6_POPTR)	1
Solyc11g012910.2.1	Gamma-glutamylcyclotransferase (AHRD V3.3 *** K4D695_SOLLC)	1
Solyc12g096320.2.1	Gamma-glutamylcyclotransferase (AHRD V3.3 *** K4DHA5_SOLLC)	1
Solyc10g007420.4.1	gamma-glutamylhydrolase	1
Solyc09g018430.3.1	Gamma-interferon-inducible lysosomal thiol reductase (AHRD V3.3 *-* A0A151RU75_CAJCA)	1
Solyc03g083130.2.1	gamma-irradiation and mitomycin c induced 1 (AHRD V3.3 *** AT5G24280.3)	1
Solyc02g083250.3.1	Ganglioside-induced differentiation-associated protein 2 (AHRD V3.3 *** A0A199VGA4_ANACO)	1
Solyc04g082050.3.1	Ganglioside-induced differentiation-associated protein 2 (AHRD V3.3 *** A0A199VGA4_ANACO)	1
Solyc05g015980.3.1	Gap junction beta-4 protein isoform 1 (AHRD V3.3 *** A0A061E410_THECC)	1
Solyc06g075140.3.1	GATA transcription factor (AHRD V3.3 *-* A0A0J8C2J7_BETVU)	1
Solyc01g090760.3.1	GATA transcription factor (AHRD V3.3 *** K4AZ17_SOLLC)	1
Solyc03g033660.3.1	GATA transcription factor (AHRD V3.3 *** K4BFN8_SOLLC)	1
Solyc03g120890.3.1	GATA transcription factor (AHRD V3.3 *** K4BMN8_SOLLC)	1
Solyc09g091390.3.1	GATA transcription factor 18 (AHRD V3.3 --* GAT18_ORYSJ)	1
Solyc02g085190.2.1	GATA transcription factor, putative (AHRD V3.3 *** B9S6H2_RICCO)	1
Solyc12g008830.2.1	GATA-like transcription factor (AHRD V3.3 *** I3VFF1_TOBAC)	1
Solyc11g068765.1.1	Gb:AAF02129.1, putative (AHRD V3.3 *** A0A061GVZ4_THECC)	1
Solyc02g070397.1.1	GDP-mannose 3,5-epimerase (AHRD V3.3 --* GME_ARATH)	1
Solyc09g082990.3.1	GDP-mannose 3',5'-epimerase (AHRD V3.3 *** C6K2L0_SOLLC)	1
Solyc02g084210.1.1	GDP-mannose 4,6 dehydratase 1 (AHRD V3.3 *** GMD1_ARATH)	1
Solyc03g120650.3.1	GDP-mannose pyrophosphorylase	1
Solyc02g077130.2.1	GDSL esterase/lipase (AHRD V3.3 *-* A0A199W258_ANACO)	1
Solyc10g008830.2.1	GDSL esterase/lipase (AHRD V3.3 *** A0A0B2PGU7_GLYSO)	1
Solyc02g077220.3.1	GDSL esterase/lipase (AHRD V3.3 *** A0A0B2PL48_GLYSO)	1
Solyc03g006240.3.1	GDSL esterase/lipase (AHRD V3.3 *** A0A0B2QCD5_GLYSO)	1
Solyc04g050570.3.1	GDSL esterase/lipase (AHRD V3.3 *** A0A0B2RSX5_GLYSO)	1
Solyc04g081790.3.1	GDSL esterase/lipase (AHRD V3.3 *** A0A0B2SN40_GLYSO)	1
Solyc01g099010.3.1	GDSL esterase/lipase (AHRD V3.3 *** A0A199UFA2_ANACO)	1
Solyc02g077120.3.1	GDSL esterase/lipase (AHRD V3.3 *** A0A199UWQ2_ANACO)	1
Solyc01g100930.3.1	GDSL esterase/lipase (AHRD V3.3 *** W9R052_9ROSA)	1
Solyc06g064820.3.1	GDSL esterase/lipase (AHRD V3.3 *** W9S0Q7_9ROSA)	1
Solyc11g032050.2.1	GDSL esterase/lipase (AHRD V3.3 *** W9S0Q7_9ROSA)	1
Solyc07g049430.3.1	GDSL esterase/lipase (AHRD V3.3 *** W9STE9_9ROSA)	1
Solyc01g098645.1.1	GDSL esterase/lipase (AHRD V3.3 *** W9SXJ5_9ROSA)	1
Solyc12g049550.2.1	GDSL esterase/lipase 5 (AHRD V3.3 *** GLIP5_ARATH)	1
Solyc01g111960.3.1	GDSL esterase/lipase family (AHRD V3.3 *** A0A151QLH4_CAJCA)	1
Solyc01g095450.3.1	GDSL esterase/lipase family (AHRD V3.3 *** A0A151QZV0_CAJCA)	1
Solyc05g050210.3.1	GDSL esterase/lipase family (AHRD V3.3 *** A0A151QZV0_CAJCA)	1
Solyc02g077330.3.1	GDSL esterase/lipase family (AHRD V3.3 *** A0A151SAY8_CAJCA)	1
Solyc05g013690.3.1	GDSL esterase/lipase family (AHRD V3.3 *** A0A151TAB7_CAJCA)	1
Solyc03g121170.3.1	GDSL esterase/lipase family (AHRD V3.3 *** A0A151TNI3_CAJCA)	1
Solyc03g121180.3.1	GDSL esterase/lipase family (AHRD V3.3 *** A0A151U1D5_CAJCA)	1
Solyc01g099020.3.1	GDSL lipase-like caffeoyltransferase	1
Solyc09g062970.1.1	GDSL-like Lipase/Acylhydrolase superfamily protein (AHRD V3.3 --* AT3G53100.1)	1
Solyc02g071610.3.1	GDSL-lipase protein (AHRD V3.3 *** Q08ET5_CAPAN)	1
Solyc03g005900.3.1	GDSL-lipase protein (AHRD V3.3 *** Q08ET5_CAPAN)	1
Solyc04g050730.3.1	GDSL-motif esterase/acyltransferase/lipase	1
Solyc11g006250.2.1	GDSL-motif lipase/hydrolase family protein 2	1
Solyc09g091240.3.1	GDT1-like protein (AHRD V3.3 *** A0A072VSW1_MEDTR)	1
Solyc08g081770.3.1	GDT1-like protein (AHRD V3.3 *** G7KAQ7_MEDTR)	1
Solyc04g079960.1.1	geranylgeranyl pyrophosphate synthase 2	1
Solyc02g085700.1.1	geranylgeranyl pyrophosphate synthetase	1
Solyc03g115980.1.1	Geranylgeranyl reductase (AHRD V3.3 *** A0A097P6G1_SOLHA)	1
Solyc11g006980.1.1	Germin family 1 protein (AHRD V3.3 *** A0A072VRM6_MEDTR)	1
Solyc01g102400.3.1	Germin-like protein (AHRD V1 ***- O65358_SOLTU)%3B contains Interpro domain(s) IPR014710 RmlC-like jelly roll fold	1
Solyc07g041720.1.1	Germin-like protein (AHRD V3.3 *** G3F4I5_CAMSI)	1
Solyc03g123410.1.1	Germin-like protein (AHRD V3.3 *** Q0PWM4_CAPCH)	1
Solyc07g065330.3.1	Germin-like protein (AHRD V3.3 *** Q8GSQ5_9BRYO)	1
Solyc11g006730.1.1	Germin-like protein 1 (AHRD V3.3 *** B9HVV6_POPTR)	1
Solyc01g088300.3.1	Germin-like protein 1 (AHRD V3.3 *** B9NCV4_POPTR)	1
Solyc07g056670.3.1	gibberellin 2-oxidase 2	1
Solyc02g089350.3.1	Gibberellin-regulated family protein (AHRD V3.3 *** A0A061EVH9_THECC)	1
Solyc04g017720.3.1	Gibberellin-regulated family protein (AHRD V3.3 *** A0A061EVH9_THECC)	1
Solyc11g017440.2.1	Gibberellin-regulated family protein (AHRD V3.3 *** AT1G22690.3)	1
Solyc06g007890.3.1	Gibberellin-regulated family protein (AHRD V3.3 *** AT1G74670.1)	1
Solyc06g007910.3.1	Gibberellin-regulated family protein (AHRD V3.3 *** AT1G74670.1)	1
Solyc05g006160.3.1	Gibberellin-regulated family protein (AHRD V3.3 *** G7LER1_MEDTR)	1
Solyc03g116067.1.1	Gibberellin-regulated protein (AHRD V3.3 *** B4UW77_ARAHY)	1
Solyc06g069790.3.1	Gibberellin-regulated protein (AHRD V3.3 *** B4UW77_ARAHY)	1
Solyc01g107370.3.1	Gibberellin-regulated protein (AHRD V3.3 *** K0E174_POPTO)	1
Solyc07g056310.3.1	Glucan endo-1,3-beta-glucosidase 1 (AHRD V3.3 *** A0A0B2RVC0_GLYSO)	1
Solyc04g058080.3.1	Glucan endo-1,3-beta-glucosidase, putative (AHRD V3.3 *-* B9RKF7_RICCO)	1
Solyc12g008580.2.1	Glucan endo-1,3-beta-glucosidase, putative (AHRD V3.3 *** B9RKF7_RICCO)	1
Solyc05g006210.3.1	Glucan endo-1,3-beta-glucosidase, putative (AHRD V3.3 *** B9RPA4_RICCO)	1
Solyc07g017730.3.1	Glucan endo-1,3-beta-glucosidase, putative (AHRD V3.3 *** B9RR12_RICCO)	1
Solyc02g080660.3.1	Glucan endo-1,3-beta-glucosidase, putative (AHRD V3.3 *** B9RXJ9_RICCO)	1
Solyc12g055840.2.1	Glucan endo-1,3-beta-glucosidase, putative (AHRD V3.3 *** B9RYW1_RICCO)	1
Solyc11g068440.2.1	Glucan endo-1,3-beta-glucosidase, putative (AHRD V3.3 *** B9SCU1_RICCO)	1
Solyc03g044085.1.1	Glucan endo-1,3-beta-glucosidase, putative (AHRD V3.3 *** B9SGZ4_RICCO)	1
Solyc07g049370.2.1	Glucan endo-1,3-beta-glucosidase, putative (AHRD V3.3 *** B9SH66_RICCO)	1
Solyc04g007910.3.1	Glucan endo-1,3-beta-glucosidase, putative (AHRD V3.3 *** B9SP53_RICCO)	1
Solyc09g057630.3.1	Glucan endo-1,3-beta-glucosidase-like protein (AHRD V3.3 *** A0A072TYH8_MEDTR)	1
Solyc07g047710.3.1	Glucan endo-1,3-beta-glucosidase-like protein (AHRD V3.3 *** G7JMV2_MEDTR)	1
Solyc04g076090.3.1	glucose-6-phosphate isomerase	1
Solyc00g156980.3.1	Glucose-methanol-choline (GMC) oxidoreductase family protein (AHRD V3.3 *-* AT1G72970.2)	1
Solyc08g080190.3.1	Glucose-methanol-choline (GMC) oxidoreductase family protein (AHRD V3.3 *** AT1G12570.1)	1
Solyc03g121600.3.1	Glucose-methanol-choline (GMC) oxidoreductase family protein (AHRD V3.3 *** AT1G72970.1)	1
Solyc06g062600.3.1	Glucose-methanol-choline (GMC) oxidoreductase family protein (AHRD V3.3 *** AT1G72970.1)	1
Solyc04g009200.3.1	glutamate 1-semialdehyde 2,1-aminomutase	1
Solyc10g078550.3.1	glutamate dehydrogenase	1
Solyc03g116800.3.1	glutamate receptor 2.5 (AHRD V3.3 --* AT5G11210.9)	1
Solyc03g063560.3.1	Glutamate synthase, putative (AHRD V3.3 *** B9SLP5_RICCO)	1
Solyc10g083850.2.1	Glutamate-ammonia ligase-like protein (AHRD V3.3 *** A0A072VKI5_MEDTR)	1
Solyc03g006490.3.1	glutaminase domain-containing protein	1
Solyc07g006600.1.1	glutamine dumper 3 (AHRD V3.3 *** AT5G57685.1)	1
Solyc04g014510.3.1	glutamine synthase	1
Solyc04g076870.3.1	Glutamyl-tRNA reductase (AHRD V3.3 *** A0A0V0IMC1_SOLCH)	1
Solyc03g123880.3.1	Glutamyl-tRNA reductase binding protein (AHRD V3.3 *** E9N732_TOBAC)	1
Solyc06g068690.3.1	Glutamyl-tRNA(Gln) amidotransferase subunit A (AHRD V3.3 *** A0A151S2E8_CAJCA)	1
Solyc08g082590.3.1	Glutaredoxin (AHRD V3.3 *** A0A103XR19_CYNCS)	1
Solyc09g074590.1.1	Glutaredoxin (AHRD V3.3 *** A0A103Y7J3_CYNCS)	1
Solyc05g015910.1.1	Glutaredoxin family protein (AHRD V3.3 *** B9GF65_POPTR)	1
Solyc02g087850.1.1	Glutaredoxin family protein, putative (AHRD V3.3 *** A0A061EEI9_THECC)	1
Solyc10g008930.1.1	Glutaredoxin-like family protein (AHRD V3.3 *** B9H2P7_POPTR)	1
Solyc08g068800.3.1	Glutathione peroxidase (AHRD V3.3 *** A0A068UHC8_COFCA)	1
Solyc09g065900.3.1	glutathione reductase, chloroplastic	1
Solyc04g009530.3.1	Glutathione S-transferase (AHRD V3.3 *** A0A0N9HM59_HELAN)	1
Solyc07g056460.3.1	Glutathione S-transferase-like protein (AHRD V1 **** Q8GVD1_SOLLC)	1
Solyc02g020940.3.1	Glyceraldehyde-3-phosphate dehydrogenase (AHRD V3.3 *** K4B4U4_SOLLC)	1
Solyc04g009030.3.1	Glyceraldehyde-3-phosphate dehydrogenase (AHRD V3.3 *** K4BP59_SOLLC)	1
Solyc04g082630.3.1	Glyceraldehyde-3-phosphate dehydrogenase (AHRD V3.3 *** K4BVZ0_SOLLC)	1
Solyc12g094640.2.1	Glyceraldehyde-3-phosphate dehydrogenase (AHRD V3.3 *** K4DH36_SOLLC)	1
Solyc08g076470.3.1	glycerol-3-phosphate acyltransferase	1
Solyc10g084900.1.1	Glycerol-3-phosphate acyltransferase (AHRD V3.3 *** G7IDH7_MEDTR)	1
Solyc01g094700.3.1	Glycerol-3-phosphate acyltransferase (AHRD V3.3 *** G7LBQ7_MEDTR)	1
Solyc02g067930.3.1	Glycerol-3-phosphate dehydrogenase [NAD(+)] (AHRD V3.3 *** K4B7C5_SOLLC)	1
Solyc03g093140.3.1	Glycerol-3-phosphate transporter, putative (AHRD V3.3 *** B9R9S6_RICCO)	1
Solyc02g094400.3.1	Glycerophosphodiester phosphodiesterase, putative (AHRD V3.3 *** B9RH28_RICCO)	1
Solyc12g014570.2.1	Glycerophosphoryl diester phosphodiesterase, putative (AHRD V3.3 *** B9SSQ8_RICCO)	1
Solyc08g007040.3.1	Glycine cleavage system h protein (AHRD V3.3 *** A0A0A0LI67_CUCSA)	1
Solyc06g061070.3.1	Glycine cleavage system protein H (AHRD V3.3 *** A9PG07_POPTR)	1
Solyc08g065220.3.1	glycine decarboxylase p-protein	1
Solyc07g052207.1.1	Glycine-rich cell wall structural protein 1 (AHRD V3.3 --* GRP1_PETHY)	1
Solyc09g092720.3.1	Glycine-rich protein (AHRD V3.3 *** D2K2T8_TOBAC)	1
Solyc09g097770.3.1	Glycine-rich protein (AHRD V3.3 *** D2K2T8_TOBAC)	1
Solyc07g056540.3.1	glycolate oxidase X92888	1
Solyc04g078010.3.1	Glycosyl hydrolase family 35 protein, putative (AHRD V3.3 *** A0A061FGE0_THECC)	1
Solyc08g066810.3.1	Glycosyl hydrolase family 5 protein (AHRD V3.3 *** D7KPG3_ARALL)	1
Solyc09g092490.3.1	Glycosyltransferase (AHRD V3.3 *-* B6EWX4_LYCBA)	1
Solyc05g055845.1.1	Glycosyltransferase (AHRD V3.3 *-* B6EWY8_LYCBA)	1
Solyc05g053400.2.1	Glycosyltransferase (AHRD V3.3 *** A0A0A1WC49_NICAT)	1
Solyc03g058370.2.1	Glycosyltransferase (AHRD V3.3 *** K4AWL3_SOLLC)	1
Solyc02g063000.3.1	Glycosyltransferase (AHRD V3.3 *** K4B6I8_SOLLC)	1
Solyc02g091350.3.1	Glycosyltransferase (AHRD V3.3 *** K4BCT3_SOLLC)	1
Solyc02g091370.2.1	Glycosyltransferase (AHRD V3.3 *** K4BCT5_SOLLC)	1
Solyc03g083650.3.1	Glycosyltransferase (AHRD V3.3 *** K4BIE1_SOLLC)	1
Solyc05g053890.2.1	Glycosyltransferase (AHRD V3.3 *** K4C268_SOLLC)	1
Solyc10g009580.3.1	Glycosyltransferase (AHRD V3.3 *** K4CYD4_SOLLC)	1
Solyc10g079350.2.1	Glycosyltransferase (AHRD V3.3 *** K4D2H6_SOLLC)	1
Solyc11g010740.2.1	Glycosyltransferase (AHRD V3.3 *** K4D5N3_SOLLC)	1
Solyc12g096820.1.1	Glycosyltransferase (AHRD V3.3 *** K4DHF5_SOLLC)	1
Solyc12g098600.1.1	Glycosyltransferase (AHRD V3.3 *** K4DHN3_SOLLC)	1
Solyc12g088700.1.1	Glycosyltransferase (AHRD V3.3 *** M1B8Y5_SOLTU)	1
Solyc10g085870.1.1	Glycosyltransferase (AHRD V3.3 *** M1BFM3_SOLTU)	1
Solyc04g016220.3.1	Glycosyltransferase (AHRD V3.3 *** M1CLQ4_SOLTU)	1
Solyc12g088690.2.1	Glycosyltransferase (AHRD V3.3 *** M1DJX3_SOLTU)	1
Solyc04g016230.3.1	Glycosyltransferase (AHRD V3.3 *** M1DUF2_SOLTU)	1
Solyc12g096870.1.1	Glycosyltransferase (AHRD V3.3 *** Q0PI14_VITLA)	1
Solyc10g005200.3.1	glycosyltransferase family protein (DUF23) (AHRD V3.3 *** AT5G44670.1)	1
Solyc05g007010.2.1	glyoxal oxidase-related protein (AHRD V3.3 *** AT1G14430.1)	1
Solyc01g106480.3.1	glyoxisomal malate dehydrogenase	1
Solyc12g044250.2.1	Glyoxylate reductase (AHRD V3.3 *** A0A0B0MTB0_GOSAR)	1
Solyc01g093990.3.1	Glyoxylate reductase (AHRD V3.3 *** A0A0B0NFA9_GOSAR)	1
Solyc12g044260.2.1	Glyoxylate reductase (AHRD V3.3 *** A0A1D1YDH1_9ARAE)	1
Solyc07g062840.3.1	goblet	1
Solyc12g088010.2.1	Golgi-body localization protein domain isoform 4 (AHRD V3.3 *** A0A061FEK5_THECC)	1
Solyc01g102860.2.1	golgin family A protein (AHRD V3.3 *-* AT1G51080.1)	1
Solyc04g008960.3.1	GRAM domain-containing protein / ABA-responsive protein-like protein (AHRD V3.3 *** AT5G23370.1)	1
Solyc04g008950.3.1	GRAM domain-containing protein / ABA-responsive protein-related (AHRD V3.3 *** A0A061E267_THECC)	1
Solyc04g008970.3.1	GRAM domain-containing protein / ABA-responsive protein-related (AHRD V3.3 *** A0A061E267_THECC)	1
Solyc11g011580.2.1	GRAM domain-containing protein / ABA-responsive protein-related (AHRD V3.3 *** A0A061E267_THECC)	1
Solyc08g083320.3.1	granule-bound starch synthase 1	1
Solyc11g071200.2.1	GRAS family transcription factor (AHRD V3.3 --* AT2G37650.2)	1
Solyc08g080400.1.1	GRAS family transcription factor (AHRD V3.3 *** A0A061G628_THECC)	1
Solyc11g006230.2.1	GRF1-interacting factor-like protein (AHRD V3.3 *** G7I6V2_MEDTR)	1
Solyc02g070700.2.1	Growth-regulating factor (AHRD V3.3 --* A0A072TW62_MEDTR)	1
Solyc08g075950.2.1	Growth-regulating factor (AHRD V3.3 *** A0A072TW62_MEDTR)	1
Solyc10g083510.2.1	Growth-regulating factor (AHRD V3.3 *** A0A072U430_MEDTR)	1
Solyc01g091540.2.1	Growth-regulating factor (AHRD V3.3 *** M4T4B6_ARAHY)	1
Solyc07g041640.3.1	Growth-regulating factor-like protein (AHRD V3.3 *** A0A072US13_MEDTR)	1
Solyc10g081240.2.1	GrpE protein homolog (AHRD V3.3 *** K4D311_SOLLC)	1
Solyc06g083230.3.1	GTP cyclohydrolase 1	1
Solyc01g105560.3.1	GTP cyclohydrolase II/3,4-dihydroxy-2-butanone 4-phosphate synthase	1
Solyc11g010300.2.1	GTP cyclohydrolase II/3,4-dihydroxy-2-butanone 4-phosphate synthase (AHRD V3.3 *** Q6A4W9_MALDO)	1
Solyc01g067530.3.1	GTPase obg (AHRD V3.3 *** W9RHI6_9ROSA)	1
Solyc11g005900.2.1	Guanylate kinase (AHRD V3.3 *** A0A103Y9I8_CYNCS)	1
Solyc06g084080.3.1	Guanylate-binding family protein (AHRD V3.3 *** AT2G38840.1)	1
Solyc12g011020.2.1	Haloacid dehalogenase superfamily protein (AHRD V3.3 *** I7AYD7_PHAVU)	1
Solyc09g090750.3.1	Haloacid dehalogenase-like hydrolase (AHRD V3.3 *** G7I2P1_MEDTR)	1
Solyc08g013840.3.1	Haloacid dehalogenase-like hydrolase (AHRD V3.3 *** G7JYQ1_MEDTR)	1
Solyc09g007347.1.1	Haloacid dehalogenase-like hydrolase (HAD) superfamily protein (AHRD V3.3 --* AT3G29760.5)	1
Solyc03g111610.3.1	Haloacid dehalogenase-like hydrolase (HAD) superfamily protein (AHRD V3.3 *** AT3G48420.1)	1
Solyc11g009020.2.1	Haloacid dehalogenase-like hydrolase (HAD) superfamily protein (AHRD V3.3 *** AT4G39970.1)	1
Solyc02g069410.3.1	Haloacid dehalogenase-like hydrolase (HAD) superfamily protein (AHRD V3.3 *** AT5G45170.1)	1
Solyc01g100650.3.1	haloacid dehalogenase-like hydrolase family protein (AHRD V3.3 *** AT1G56500.1)	1
Solyc03g117590.3.1	Heat shock protein binding protein (AHRD V3.3 *** E2DDU6_SOLLC)	1
Solyc04g080040.3.1	Heat shock protein binding protein, putative (AHRD V3.3 *** B9R7Q9_RICCO)	1
Solyc11g021365.1.1	Heat shock protein DnaJ, cysteine-rich domain-containing protein (AHRD V3.3 *-* A0A118JYI6_CYNCS)	1
Solyc03g123540.3.1	Heat-shock protein, putative (AHRD V3.3 *** B9ST51_RICCO)	1
Solyc08g080870.3.1	heavy metal atpase 5 (AHRD V3.3 *** AT1G63440.1)	1
Solyc08g080890.3.1	heavy metal atpase 5 (AHRD V3.3 *** AT1G63440.1)	1
Solyc00g097960.2.1	Heavy metal transport/detoxification superfamily protein (AHRD V3.3 --* AT4G27590.1)	1
Solyc01g095070.3.1	Heavy metal transport/detoxification superfamily protein (AHRD V3.3 *-* AT1G01490.2)	1
Solyc05g008300.2.1	Heavy metal transport/detoxification superfamily protein (AHRD V3.3 *-* AT1G23000.2)	1
Solyc01g105000.3.1	Heavy metal transport/detoxification superfamily protein (AHRD V3.3 *-* AT5G02600.2)	1
Solyc03g080100.3.1	Heavy metal transport/detoxification superfamily protein (AHRD V3.3 *-* AT5G24580.4)	1
Solyc03g025790.3.1	Heavy metal transport/detoxification superfamily protein (AHRD V3.3 *** A0A072UJW0_MEDTR)	1
Solyc03g097380.3.1	Heavy metal transport/detoxification superfamily protein (AHRD V3.3 *** AT5G50740.5)	1
Solyc06g072700.3.1	Heavy metal transport/detoxification superfamily protein (AHRD V3.3 *** AT5G50740.5)	1
Solyc04g015030.3.1	Heavy metal transport/detoxification superfamily protein (AHRD V3.3 *** I3STQ6_MEDTR)	1
Solyc11g012690.2.1	Heavy metal transport/detoxification superfamily protein (AHRD V3.3 *** I3STQ6_MEDTR)	1
Solyc03g025800.3.1	Heavy metal-associated domain, putative (AHRD V3.3 *-* Q7G2B2_ORYSJ)	1
Solyc03g025795.1.1	Heavy-metal-associated domain-containing protein, putative, expressed (AHRD V3.3 *** Q109F9_ORYSJ)	1
Solyc10g049750.2.1	Helicase protein with RING/U-box domain-containing protein (AHRD V3.3 *** AT1G05120.1)	1
Solyc03g005460.3.1	Helicase protein with RING/U-box domain-containing protein (AHRD V3.3 *** AT5G43530.1)	1
Solyc12g044620.2.1	Hemerythrin (AHRD V3.3 *-* A0A1D1XH40_9ARAE)	1
Solyc07g007550.3.1	Heparanase-like protein 3 (AHRD V3.3 *** A0A0B2S006_GLYSO)	1
Solyc02g089880.3.1	Hexosyltransferase (AHRD V3.3 *** K4BCD9_SOLLC)	1
Solyc05g009820.3.1	Hexosyltransferase (AHRD V3.3 *** K4BXF6_SOLLC)	1
Solyc06g082850.3.1	High mobility group B 6-like protein (AHRD V3.3 *-* A0A0B0N3I4_GOSAR)	1
Solyc12g094440.2.1	High mobility group family (AHRD V3.3 *** E5GCD0_CUCME)	1
Solyc08g082070.3.1	High mobility group family protein (AHRD V3.3 *** B9GL80_POPTR)	1
Solyc04g008820.3.1	High mobility group protein (AHRD V3.3 *-* O49948_SOLTU)	1
Solyc08g077880.3.1	High molecular mass early light-inducible HV58, chloroplastic (AHRD V3.3 *** A0A0B0NUU8_GOSAR)	1
Solyc03g119280.3.1	Histidyl-tRNA synthetase, putative (AHRD V3.3 *** B9S0H3_RICCO)	1
Solyc09g083380.3.1	Histone H1 (AHRD V3.3 *-* H1_MAIZE)	1
Solyc01g099410.3.1	Histone H2A (AHRD V3.3 *** G8IIJ5_SOLLC)	1
Solyc06g084090.3.1	Histone H2A (AHRD V3.3 *** K4CAR4_SOLLC)	1
Solyc09g010400.3.1	Histone H2A (AHRD V3.3 *** K4CR67_SOLLC)	1
Solyc09g074300.1.1	Histone H2A (AHRD V3.3 *** K4CV07_SOLLC)	1
Solyc11g073250.2.1	Histone H2A (AHRD V3.3 *** K4DB31_SOLLC)	1
Solyc11g073260.2.1	Histone H2A (AHRD V3.3 *** K4DB32_SOLLC)	1
Solyc11g066430.1.1	histone H2B	1
Solyc02g038690.1.1	Histone H2B (AHRD V3.3 *** K4B5W3_SOLLC)	1
Solyc05g055440.1.1	Histone H2B (AHRD V3.3 *** K4C2M0_SOLLC)	1
Solyc06g005390.1.1	Histone H2B (AHRD V3.3 *** K4C323_SOLLC)	1
Solyc06g075800.1.1	Histone H2B (AHRD V3.3 *** K4C9U5_SOLLC)	1
Solyc11g007930.1.1	Histone H2B (AHRD V3.3 *** K4D554_SOLLC)	1
Solyc06g074790.1.1	Histone H2B (AHRD V3.3 *** M1AAN4_SOLTU)	1
Solyc01g073970.3.1	Histone H3 (AHRD V3.3 *** A0A068VC55_COFCA)	1
Solyc01g080600.3.1	Histone H3 (AHRD V3.3 *** A0A068VC55_COFCA)	1
Solyc01g086820.3.1	Histone H3 (AHRD V3.3 *** A0A068VC55_COFCA)	1
Solyc02g077480.1.1	Histone H3 (AHRD V3.3 *** A0A068VC55_COFCA)	1
Solyc10g008910.1.1	Histone H3 (AHRD V3.3 *** A0A068VC55_COFCA)	1
Solyc01g074000.3.1	Histone H3 (AHRD V3.3 *** A0A0E0P928_ORYRU)	1
Solyc01g079110.3.1	Histone H3 (AHRD V3.3 *** A0A0V0H170_SOLCH)	1
Solyc01g086800.3.1	Histone H3 (AHRD V3.3 *** H3_VOLCA)	1
Solyc12g056540.1.1	Histone H3 (AHRD V3.3 *** K4DFY5_SOLLC)	1
Solyc01g095650.3.1	Histone H3 like protein (AHRD V3.3 *-* Q7XIZ8_TURGL)	1
Solyc04g011390.1.1	histone H4 (AHRD V3.3 *** AT2G28740.1)	1
Solyc05g054610.1.1	histone H4 (AHRD V3.3 *** AT2G28740.1)	1
Solyc06g005420.1.1	histone H4 (AHRD V3.3 *** AT2G28740.1)	1
Solyc06g005430.1.1	histone H4 (AHRD V3.3 *** AT2G28740.1)	1
Solyc06g072240.1.1	histone H4 (AHRD V3.3 *** AT2G28740.1)	1
Solyc06g075830.2.1	histone H4 (AHRD V3.3 *** AT2G28740.1)	1
Solyc06g075960.1.1	histone H4 (AHRD V3.3 *** AT2G28740.1)	1
Solyc11g066160.1.1	histone H4 (AHRD V3.3 *** AT2G28740.1)	1
Solyc11g072840.1.1	histone H4 (AHRD V3.3 *** AT2G28740.1)	1
Solyc11g072860.2.1	histone H4 (AHRD V3.3 *** AT2G28740.1)	1
Solyc07g006050.2.1	Histone-lysine N-methyltransferase (AHRD V3.3 *-* A0A0K9P5Y6_ZOSMR)	1
Solyc09g090630.2.1	Histone-lysine N-methyltransferase (AHRD V3.3 *** W9RT47_9ROSA)	1
Solyc03g082860.3.1	Histone-lysine N-methyltransferase (AHRD V3.3 *** W9S1W1_9ROSA)	1
Solyc03g093760.1.1	Histone-lysine N-methyltransferase, H3 lysine-9 specific SUVH6 (AHRD V3.3 *-* W9S0E6_9ROSA)	1
Solyc08g077940.2.1	Histone-lysine N-methyltransferase, H3 lysine-9 specific SUVH6 (AHRD V3.3 *** W9S0E6_9ROSA)	1
Solyc09g091370.3.1	holliday junction resolvase (AHRD V3.3 *** AT1G04650.1)	1
Solyc03g026070.3.1	Homeobox leucine zipper protein (AHRD V3.3 *** A0A072TNH2_MEDTR)	1
Solyc09g008810.3.1	Homeobox leucine zipper protein (AHRD V3.3 *** A0A072U315_MEDTR)	1
Solyc02g024070.3.1	Homeobox leucine-zipper protein (AHRD V3.3 *** Q8H963_ZINVI)	1
Solyc10g005330.3.1	Homeobox-leucine zipper family protein (AHRD V3.3 *** B9GU68_POPTR)	1
Solyc06g060830.3.1	Homeobox-leucine zipper family protein (AHRD V3.3 *** B9GYL8_POPTR)	1
Solyc03g098200.3.1	Homeobox-leucine zipper family protein (AHRD V3.3 *** B9N3B2_POPTR)	1
Solyc06g072310.3.1	Homeobox-leucine zipper family protein (AHRD V3.3 *** B9N3B2_POPTR)	1
Solyc01g010600.3.1	Homeobox-leucine zipper protein family (AHRD V3.3 *** AT1G69780.1)	1
Solyc01g068540.3.1	Homeodomain-like superfamily protein, putative (AHRD V3.3 *** A0A061DHF1_THECC)	1
Solyc03g051810.3.1	Homogentisate phytyltransferase (AHRD V3.3 *** A0A072VUE3_MEDTR)	1
Solyc08g083270.2.1	Hop-interacting protein THI143 (AHRD V3.3 *** G8Z252_SOLLC)	1
Solyc11g071560.2.1	Hsp20/alpha crystallin family protein (AHRD V3.3 *** Q94GC7_SOLDE)	1
Solyc03g097420.3.1	HVA22-like protein (AHRD V3.3 *** K4BJF9_SOLLC)	1
Solyc03g025320.3.1	HXXXD-type acyl-transferase family protein (AHRD V3.3 *** A0A061G131_THECC)	1
Solyc12g096250.2.1	HXXXD-type acyl-transferase family protein, putative (AHRD V3.3 *** A0A061DGL0_THECC)	1
Solyc06g051320.3.1	HXXXD-type acyl-transferase family protein, putative (AHRD V3.3 *** A0A061EWX8_THECC)	1
Solyc04g007685.1.1	Hydroxyproline-rich glycoprotein (AHRD V3.3 -** B9HJA6_POPTR)	1
Solyc02g088830.3.1	hydroxyproline-rich glycoprotein family protein (AHRD V3.3 *-* AT3G02120.1)	1
Solyc05g009930.3.1	Hydroxyproline-rich glycoprotein family protein (AHRD V3.3 *** AT3G25690.6)	1
Solyc10g081010.2.1	hydroxyproline-rich glycoprotein family protein (AHRD V3.3 *** AT3G56590.1)	1
Solyc07g041070.3.1	hydroxyproline-rich glycoprotein family protein (AHRD V3.3 *** AT5G57070.1)	1
Solyc03g043740.3.1	hydroxyproline-rich glycoprotein family protein (AHRD V3.3 *** AT5G65660.1)	1
Solyc04g015620.3.1	imidazolonepropionase (Protein of unknown function, DUF642) (AHRD V3.3 *** AT2G41810.1)	1
Solyc12g094585.1.1	inactive purple acid phosphatase-like protein (AHRD V3.3 *-* AT1G42430.1)	1
Solyc11g056640.2.1	Inactive rhomboid 1 (AHRD V3.3 *** A0A0B0MQ80_GOSAR)	1
Solyc08g068480.1.1	Indole-3-acetic acid-amido synthetase GH3.5 (AHRD V3.3 *-* A0A061E4T5_THECC)	1
Solyc07g054580.3.1	Indole-3-acetic acid-amido synthetase GH3.5, putative (AHRD V3.3 *** B9RW45_RICCO)	1
Solyc07g065600.3.1	inner centromere protein, ARK-binding region protein (AHRD V3.3 *-* AT5G55820.8)	1
Solyc11g066110.2.1	Inner membrane protein (AHRD V3.3 *** S8C850_9LAMI)	1
Solyc08g076290.3.1	Inner membrane yohK (AHRD V3.3 *** A0A0B0N2P7_GOSAR)	1
Solyc01g106430.3.1	Inorganic pyrophosphatase (AHRD V3.3 *** A0A124SF20_CYNCS)	1
Solyc07g021710.3.1	Inorganic pyrophosphatase 2 (AHRD V3.3 *** A0A199VVZ6_ANACO)	1
Solyc12g096630.2.1	Inosine-uridine preferring nucleoside hydrolase family protein (AHRD V3.3 *** B9HGC2_POPTR)	1
Solyc02g069010.3.1	Inositol monophosphatase family protein (AHRD V3.3 *** U5FXE5_POPTR)	1
Solyc12g042430.2.1	Inositol polyphosphate multikinase (AHRD V3.3 *** K4DF36_SOLLC)	1
Solyc04g077120.3.1	Inositol-tetrakisphosphate 1-kinase (AHRD V3.3 *** K4BUE9_SOLLC)	1
Solyc03g113280.3.1	Integral membrane HPP family protein (AHRD V3.3 *** AT3G47980.1)	1
Solyc10g085980.2.1	integral membrane TerC family protein (AHRD V3.3 *** AT5G12130.1)	1
Solyc08g014450.3.1	Integrin-linked protein kinase family (AHRD V3.3 *** AT2G43850.1)	1
Solyc10g086030.2.1	Interactor of constitutive active ROPs 2, chloroplastic-like protein (AHRD V3.3 *** A0A0B0PSX8_GOSAR)	1
Solyc10g084290.2.1	Interactor of constitutive active ROPs 3-like protein (AHRD V3.3 *** A0A0B0N2C1_GOSAR)	1
Solyc07g056650.3.1	Interactor of constitutive active ROPs protein, putative (AHRD V3.3 *** A0A072V8T5_MEDTR)	1
Solyc12g011360.2.1	Interactor of constitutive active ROPs protein, putative (AHRD V3.3 *** A0A072V8T5_MEDTR)	1
Solyc01g087080.3.1	interferon-activable protein (AHRD V3.3 *** AT3G52110.2)	1
Solyc06g061090.3.1	Interferon-induced protein 44 (AHRD V3.3 *** A0A1D1XKP6_9ARAE)	1
Solyc04g077920.3.1	Interferon-related developmental regulator family protein (AHRD V3.3 *** B9IBS1_POPTR)	1
Solyc06g007160.3.1	Internal alternative NAD(P)H-ubiquinone oxidoreductase A1, mitochondrial (AHRD V3.3 *-* INDA1_SOLTU)	1
Solyc06g007165.1.1	Internal alternative NAD(P)H-ubiquinone oxidoreductase A1, mitochondrial (AHRD V3.3 *** INDA1_SOLTU)	1
Solyc09g083260.3.1	Ion channel pollux-like protein (AHRD V3.3 *** A0A072VLS8_MEDTR)	1
Solyc04g008060.3.1	Iron vacuolar transporter (AHRD V3.3 *** W8VRG3_CENCY)	1
Solyc06g071030.3.1	isochorismate synthase	1
Solyc04g005180.3.1	Isochorismate synthase, chloroplastic (AHRD V3.3 *-* ICS_CATRO)	1
Solyc07g052480.3.1	isocitrate lyase LEU18678	1
Solyc06g066170.3.1	Isoflavone reductase homolog (AHRD V3.3 *** IFRH_LUPAL)	1
Solyc06g066160.3.1	Isoflavone reductase like (AHRD V3.3 *** A0A0B2PWE9_GLYSO)	1
Solyc01g067290.2.1	Isoflavone reductase-related family protein (AHRD V3.3 *** B9HMP3_POPTR)	1
Solyc01g080810.3.1	Isoleucyl-tRNA synthetase (AHRD V3.3 *** F4K4Q2_ARATH)	1
Solyc05g007180.3.1	jasmonic acid 1	1
Solyc01g102270.2.1	Jojoba acyl CoA reductase-related male sterility protein (AHRD V3.3 --* AT4G33790.2)	1
Solyc11g044260.2.1	K(+) efflux antiporter (AHRD V3.3 *-* A0A0K9NYY6_ZOSMR)	1
Solyc11g044250.2.1	K(+) efflux antiporter (AHRD V3.3 *** A0A0K9NYY6_ZOSMR)	1
Solyc02g078800.3.1	Katanin p80 WD40 repeat-containing subunit B1 homolog (AHRD V3.3 *-* K4B9A4_SOLLC)	1
Solyc02g078805.1.1	Katanin p80 WD40 repeat-containing subunit B1 homolog (AHRD V3.3 *** K4B9A4_SOLLC)	1
Solyc04g008720.3.1	Katanin p80 WD40 repeat-containing subunit B1 homolog (AHRD V3.3 *** K4BP28_SOLLC)	1
Solyc06g050600.3.1	Kelch repeat-containing family protein (AHRD V3.3 *-* B9IGK0_POPTR)	1
Solyc11g072080.1.1	Kelch repeat-containing F-box family protein (AHRD V3.3 *** D7M5E9_ARALL)	1
Solyc03g060510.3.1	keratin-associated protein (DUF819) (AHRD V3.3 *** AT5G24000.1)	1
Solyc12g010840.2.1	Ketol-acid reductoisomerase (AHRD V3.3 *** M1ADA6_SOLTU)	1
Solyc08g069180.3.1	Kinase (AHRD V3.3 *** D7LHK4_ARALL)	1
Solyc02g094580.3.1	Kinase family protein (AHRD V3.3 *-* B9GNF8_POPTR)	1
Solyc10g080390.2.1	Kinase family protein (AHRD V3.3 *-* B9GW98_POPTR)	1
Solyc01g010030.3.1	Kinase family protein (AHRD V3.3 *-* B9HIU4_POPTR)	1
Solyc11g013240.2.1	Kinase family protein (AHRD V3.3 *-* D7KUM0_ARALL)	1
Solyc01g067510.3.1	Kinase family protein (AHRD V3.3 *** B9GNF8_POPTR)	1
Solyc09g065570.3.1	Kinase family protein (AHRD V3.3 *** B9GSJ9_POPTR)	1
Solyc07g056270.3.1	Kinase family protein (AHRD V3.3 *** B9GT27_POPTR)	1
Solyc09g011750.3.1	Kinase family protein (AHRD V3.3 *** B9IG10_POPTR)	1
Solyc05g008950.3.1	Kinase family protein (AHRD V3.3 *** D7KAJ2_ARALL)	1
Solyc09g007750.3.1	Kinase family protein (AHRD V3.3 *** D7L8C6_ARALL)	1
Solyc11g071820.2.1	Kinase family protein (AHRD V3.3 *** D7M0T2_ARALL)	1
Solyc10g077020.2.1	Kinase family protein (AHRD V3.3 *** G7L2Q2_MEDTR)	1
Solyc03g034060.3.1	Kinase family protein (AHRD V3.3 *** U5GFC9_POPTR)	1
Solyc03g098450.3.1	Kinase interacting (KIP1-like) family protein (AHRD V3.3 *** A0A072UM28_MEDTR)	1
Solyc06g072290.3.1	Kinase interacting (KIP1-like) family protein (AHRD V3.3 *** A0A072UM28_MEDTR)	1
Solyc11g010630.3.1	Kinase interacting (KIP1-like) family protein (AHRD V3.3 *** AT2G22560.1)	1
Solyc09g074470.3.1	Kinase interacting (KIP1-like) family protein (AHRD V3.3 *** G7KQY6_MEDTR)	1
Solyc10g045290.2.1	Kinase interacting (KIP1-like) family protein, putative (AHRD V3.3 *** A0A061DQM7_THECC)	1
Solyc08g077990.3.1	Kinase like protein (AHRD V3.3 *-* Q0WPK0_ARATH)	1
Solyc04g049390.3.1	Kinase superfamily protein isoform 1 (AHRD V3.3 *-* A0A061FUY1_THECC)	1
Solyc01g091780.3.1	Kinase, putative (AHRD V3.3 *** B9RDK2_RICCO)	1
Solyc01g109950.3.1	Kinase, putative (AHRD V3.3 *** B9RH93_RICCO)	1
Solyc03g005620.3.1	Kinesin like protein (AHRD V3.3 *** A0A0K9Q2Z4_ZOSMR)	1
Solyc07g065880.3.1	Kinesin motor family protein (AHRD V3.3 *** B9N5N8_POPTR)	1
Solyc01g108670.3.1	Kinesin motor family protein (AHRD V3.3 *** U5GJ60_POPTR)	1
Solyc07g065210.3.1	Kinesin related protein (AHRD V3.3 *** Q8GZU1_SOLLC)	1
Solyc09g090320.2.1	Kinesin, motor domain-containing protein (AHRD V3.3 *** A0A103XI34_CYNCS)	1
Solyc11g071730.2.1	Kinesin, putative (AHRD V3.3 *** B9SS38_RICCO)	1
Solyc10g080715.1.1	Kinesin-like protein (AHRD V3.3 --* V4SQ41_9ROSI)	1
Solyc08g081100.3.1	Kinesin-like protein (AHRD V3.3 *-* A0A059CH08_EUCGR)	1
Solyc06g009783.1.1	Kinesin-like protein (AHRD V3.3 *-* F8UN41_TOBAC)	1
Solyc12g005260.1.1	Kinesin-like protein (AHRD V3.3 *-* M1BZ06_SOLTU)	1
Solyc11g010920.2.1	Kinesin-like protein (AHRD V3.3 *** A0A061DHI4_THECC)	1
Solyc08g081120.3.1	Kinesin-like protein (AHRD V3.3 *** A0A061G4H7_THECC)	1
Solyc09g097865.1.1	Kinesin-like protein (AHRD V3.3 *** A0A0D2U096_GOSRA)	1
Solyc06g075580.3.1	Kinesin-like protein (AHRD V3.3 *** A0A0V0IXV7_SOLCH)	1
Solyc04g016080.2.1	Kinesin-like protein (AHRD V3.3 *** A0A1B6Q1A3_SORBI)	1
Solyc03g025470.3.1	Kinesin-like protein (AHRD V3.3 *** E5GCU2_CUCME)	1
Solyc09g097860.3.1	Kinesin-like protein (AHRD V3.3 *** F4J464_ARATH)	1
Solyc06g009780.3.1	Kinesin-like protein (AHRD V3.3 *** F8UN41_TOBAC)	1
Solyc09g075480.3.1	Kinesin-like protein (AHRD V3.3 *** F8UN41_TOBAC)	1
Solyc01g057320.2.1	Kinesin-like protein (AHRD V3.3 *** K4AVU3_SOLLC)	1
Solyc03g119220.3.1	Kinesin-like protein (AHRD V3.3 *** K4BM71_SOLLC)	1
Solyc03g120810.3.1	Kinesin-like protein (AHRD V3.3 *** K4BMN0_SOLLC)	1
Solyc04g076310.3.1	Kinesin-like protein (AHRD V3.3 *** K4BU69_SOLLC)	1
Solyc04g077540.3.1	Kinesin-like protein (AHRD V3.3 *** K4BUJ1_SOLLC)	1
Solyc07g042560.3.1	Kinesin-like protein (AHRD V3.3 *** K4CEB7_SOLLC)	1
Solyc07g064030.3.1	Kinesin-like protein (AHRD V3.3 *** K4CH86_SOLLC)	1
Solyc09g010810.3.1	Kinesin-like protein (AHRD V3.3 *** K4CRA7_SOLLC)	1
Solyc12g005250.2.1	Kinesin-like protein (AHRD V3.3 *** K4DB63_SOLLC)	1
Solyc12g099540.2.1	Kinesin-like protein (AHRD V3.3 *** K4DHX5_SOLLC)	1
Solyc12g011290.2.1	Kinesin-like protein (AHRD V3.3 *** M1AD89_SOLTU)	1
Solyc01g098985.1.1	Kinesin-like protein (AHRD V3.3 *** M1BMZ3_SOLTU)	1
Solyc03g114380.3.1	Kinesin-like protein (AHRD V3.3 *** M1C9W2_SOLTU)	1
Solyc02g068340.3.1	Kinesin-like protein (AHRD V3.3 *** O24147_TOBAC)	1
Solyc01g057310.3.1	Kinesin-like protein KIF15 (AHRD V3.3 *** A0A0B2P1R3_GLYSO)	1
Solyc09g010060.3.1	Kinesin-related protein (AHRD V3.3 *** A0A0B0NF68_GOSAR)	1
Solyc10g083310.2.1	Kinesin-related protein (AHRD V3.3 *** A0A0B0NF68_GOSAR)	1
Solyc01g110190.3.1	Kinesin-related protein (AHRD V3.3 *** D3YBF5_TRIRP)	1
Solyc10g054080.2.1	Kinesin-related protein (AHRD V3.3 *** D3YBF5_TRIRP)	1
Solyc07g064410.1.1	Kua-ubiquitin conjugating enzyme hybrid, localization (AHRD V3.3 *** A0A103XYI2_CYNCS)	1
Solyc03g098710.1.1	Kunitz trypsin inhibitor (AHRD V3.3 *** B8Y888_TOBAC)	1
Solyc09g010993.1.1	Laccase (AHRD V3.3 *-* M1AHJ4_SOLTU)	1
Solyc09g011960.2.1	Laccase (AHRD V3.3 *** A0A067L6R3_JATCU)	1
Solyc05g050540.3.1	Laccase (AHRD V3.3 *** B9SBE5_RICCO)	1
Solyc02g062650.3.1	Laccase (AHRD V3.3 *** I1J8U1_SOYBN)	1
Solyc02g085110.3.1	Laccase (AHRD V3.3 *** I1J8U1_SOYBN)	1
Solyc02g085120.3.1	Laccase (AHRD V3.3 *** I1LHT8_SOYBN)	1
Solyc09g011045.1.1	Laccase (AHRD V3.3 *** M1AHJ4_SOLTU)	1
Solyc08g066850.3.1	Lactoylglutathione lyase (AHRD V3.3 *** K4CLR1_SOLLC)	1
Solyc06g007610.2.1	Lactoylglutathione lyase / glyoxalase I family protein (AHRD V3.3 *** A0A061DM50_THECC)	1
Solyc07g040950.3.1	Lactoylglutathione lyase / glyoxalase I family protein (AHRD V3.3 *** AT5G57040.1)	1
Solyc06g016695.1.1	L-aminoadipate-semialdehyde dehydrogenase-phosphopantetheinyl transferase (AHRD V3.3 --* AT2G02765.2)	1
Solyc07g062680.2.1	lanceolate	1
Solyc02g080670.3.1	L-ascorbate oxidase (AHRD V3.3 *** A0A0B0MPT8_GOSAR)	1
Solyc02g065170.3.1	L-ascorbate oxidase like (AHRD V3.3 *** A0A0B2RUS1_GLYSO)	1
Solyc12g014530.2.1	L-aspartate oxidase (AHRD V3.3 *** K4DCY8_SOLLC)	1
Solyc10g005080.3.1	Late elongated hypocotyl (AHRD V3.3 *** J9PV71_NICAT)	1
Solyc11g068890.1.1	Late embryogenesis abundant (LEA) hydroxyproline-rich glycoprotein family (AHRD V3.3 *** AT3G44220.1)	1
Solyc11g042880.2.1	Late embryogenesis abundant protein (AHRD V3.3 *** A0A072UNH6_MEDTR)	1
Solyc01g087140.3.1	Late embryogenesis abundant protein (AHRD V3.3 *** G7II20_MEDTR)	1
Solyc09g075210.3.1	Late embryogenesis abundant protein Lea5 (AHRD V3.3 *** F2VPP8_SOLNI)	1
Solyc02g092715.1.1	Late embryogenesis abundant protein, group 6 (AHRD V3.3 *** G7JCT1_MEDTR)	1
Solyc10g008040.3.1	Late embryogenesis abundant protein-like (AHRD V3.3 *-* Q9LF88_ARATH)	1
Solyc02g084680.2.1	Lateral root primordium protein-related, putative (AHRD V3.3 *** A0A061DFV6_THECC)	1
Solyc03g119910.3.1	Le3OH-23b-hydroxylase	1
Solyc11g040340.2.1	LEE14BDGL L.esculentum endo-1,4-beta-D-glucanase	1
Solyc04g080380.3.1	Leucine carboxyl methyltransferase (AHRD V3.3 *** A0A118K3W6_CYNCS)	1
Solyc06g048620.3.1	Leucine-rich receptor-like kinase family protein (AHRD V3.3 *** A0A072V1G8_MEDTR)	1
Solyc08g016310.3.1	Leucine-rich receptor-like kinase family protein, putative (AHRD V3.3 *** A0A072UGV6_MEDTR)	1
Solyc08g079740.3.1	Leucine-rich receptor-like protein kinase family protein (AHRD V3.3 *** A0A0K9NNG1_ZOSMR)	1
Solyc09g007110.3.1	Leucine-rich receptor-like protein kinase family protein (AHRD V3.3 *** A0A0K9PPV4_ZOSMR)	1
Solyc02g023950.3.1	Leucine-rich receptor-like protein kinase family protein (AHRD V3.3 *** AT4G20940.1)	1
Solyc05g009990.3.1	Leucine-rich repeat family protein (AHRD V3.3 *** A0A061ECS2_THECC)	1
Solyc10g079233.1.1	Leucine-rich repeat protein kinase family protein (AHRD V3.3 --* AT1G51805.2)	1
Solyc03g064010.3.1	Leucine-rich repeat protein kinase family protein (AHRD V3.3 *** A0A061EWF2_THECC)	1
Solyc02g093970.3.1	Leucine-rich repeat protein kinase family protein (AHRD V3.3 *** AT5G14210.2)	1
Solyc06g084420.1.1	Leucine-rich repeat receptor-like kinase (AHRD V3.3 *** A0A0K9PKL2_ZOSMR)	1
Solyc05g005140.3.1	Leucine-rich repeat receptor-like kinase (AHRD V3.3 *** Q75UP2_IPOBA)	1
Solyc01g009565.1.1	Leucine-rich repeat receptor-like protein kinase (AHRD V3.3 *-* Q9XGZ2_ARATH)	1
Solyc00g110870.3.1	Leucine-rich repeat receptor-like protein kinase (AHRD V3.3 *** C0LGR2_ARATH)	1
Solyc12g006980.1.1	Leucine-rich repeat receptor-like protein kinase family (AHRD V3.3 *-* A0A0K9PTR8_ZOSMR)	1
Solyc02g072250.1.1	Leucine-rich repeat receptor-like protein kinase family (AHRD V3.3 *** A0A0K9NVS3_ZOSMR)	1
Solyc01g086920.3.1	Leucine-rich repeat receptor-like protein kinase family (AHRD V3.3 *** A0A0K9PVU5_ZOSMR)	1
Solyc11g056680.1.1	Leucine-rich repeat receptor-like protein kinase family (AHRD V3.3 *** A0A0K9PVU5_ZOSMR)	1
Solyc12g099950.2.1	Leucine-rich repeat receptor-like protein kinase family protein (AHRD V3.3 *-* AT4G08850.2)	1
Solyc02g084600.3.1	Leucine-rich repeat receptor-like protein kinase family protein (AHRD V3.3 *** A0A061DFG6_THECC)	1
Solyc06g069290.3.1	Leucine-rich repeat receptor-like protein kinase family protein, putative (AHRD V3.3 *-* A0A061E290_THECC)	1
Solyc12g042760.1.1	Leucine-rich repeat receptor-like protein kinase family protein, putative (AHRD V3.3 *-* A0A061E290_THECC)	1
Solyc02g080990.2.1	Leucyl-tRNA synthetase (AHRD V3.3 *** G7JJA8_MEDTR)	1
Solyc02g081000.1.1	Leucyl-tRNA synthetase, putative (AHRD V3.3 *-* B9RXG5_RICCO)	1
Solyc01g104950.3.1	LEXYL2	1
Solyc08g068420.3.1	L-gulonolactone oxidase (AHRD V3.3 *** A0A151T9K5_CAJCA)	1
Solyc10g006370.3.1	Lhcp translocation defect-like protein (AHRD V3.3 *** A0A0B0PFC4_GOSAR)	1
Solyc12g013710.2.1	light dependent NADH:protochlorophyllide oxidoreductase 1	1
Solyc07g054210.3.1	light dependent NADH:protochlorophyllide oxidoreductase 2	1
Solyc10g006900.3.1	light dependent NADH:protochlorophyllide oxidoreductase 3 s2	1
Solyc08g007180.3.1	Light harvesting-like protein (AHRD V3.3 *** I3SI55_MEDTR)	1
Solyc09g092110.3.1	Light-regulated (AHRD V3.3 *** A0A0B0P5I2_GOSAR)	1
Solyc12g062250.2.1	like SEX4 1 (AHRD V3.3 *** AT3G01510.1)	1
Solyc03g007550.3.1	LIM domain-containing protein A, putative isoform 1 (AHRD V3.3 *** A0A061G8M8_THECC)	1
Solyc02g068070.3.1	Lipase (AHRD V3.3 *** K4B7D9_SOLLC)	1
Solyc03g005020.3.1	Lipase (AHRD V3.3 *** K4BDS6_SOLLC)	1
Solyc12g019550.2.1	Lipase maturation factor 2 (AHRD V3.3 *** A0A1D1ZBR5_9ARAE)	1
Solyc11g031960.2.1	Lipase, GDSL (AHRD V3.3 *** A0A103V493_CYNCS)	1
Solyc02g071700.3.1	Lipase, GDSL (AHRD V3.3 *** A0A103XTV4_CYNCS)	1
Solyc03g005910.3.1	Lipase, GDSL (AHRD V3.3 *** A0A103XTV4_CYNCS)	1
Solyc02g086370.3.1	Lipid phosphate phosphatase-like protein (AHRD V3.3 *** I3SWU2_MEDTR)	1
Solyc01g005990.3.1	Lipid transfer protein (AHRD V3.3 *** A0A072TPI6_MEDTR)	1
Solyc03g034380.1.1	Lipid transfer protein (AHRD V3.3 *** S4TID2_GOSHI)	1
Solyc03g034390.1.1	Lipid transfer protein (AHRD V3.3 *** S4TID2_GOSHI)	1
Solyc01g091420.2.1	LOB domain-containing protein, putative (AHRD V3.3 *** B9RDE1_RICCO)	1
Solyc01g107190.3.1	LOB domain-containing protein, putative (AHRD V3.3 *** B9SGY6_RICCO)	1
Solyc01g109180.3.1	Long-Chain Acyl-CoA Synthetase (AHRD V3.3 *** A0A0G2SJ83_SALMI)	1
Solyc01g079240.3.1	Long-Chain Acyl-CoA Synthetase (AHRD V3.3 *** A0A0G2SJE2_SALMI)	1
Solyc09g075790.3.1	Long-Chain Acyl-CoA Synthetase (AHRD V3.3 *** A0A0R5QM74_SALMI)	1
Solyc08g075240.3.1	Long-chain-alcohol oxidase (AHRD V3.3 *** K4CMP1_SOLLC)	1
Solyc04g050470.3.1	LOW protein: ammonium transporter 1-like protein (AHRD V3.3 *** AT5G37360.1)	1
Solyc03g006840.3.1	LOW protein: M-phase inducer phosphatase-like protein (AHRD V3.3 *** AT5G62170.1)	1
Solyc06g068480.3.1	Low PSII Accumulation 3 isoform 3 (AHRD V3.3 *** A0A061G863_THECC)	1
Solyc08g075990.3.1	LOW PSII ACCUMULATION protein (DUF1995) (AHRD V3.3 *** AT5G48790.1)	1
Solyc02g084580.2.1	LOW QUALITY:(S)-N-methylcoclaurine 3'-hydroxylase isozyme 1 (AHRD V3.3 --* C80B1_ESCCA)	1
Solyc01g097080.1.1	LOW QUALITY:26S protease regulatory subunit 6A homolog (AHRD V3.3 --* PRS6A_SOLLC)	1
Solyc02g085495.1.1	LOW QUALITY:30S ribosomal protein S7, chloroplastic (AHRD V3.3 *-* RR7_TOBAC)	1
Solyc09g061450.1.1	LOW QUALITY:30S ribosomal protein S7, chloroplastic (AHRD V3.3 *-* RR7_TOBAC)	1
Solyc06g009985.1.1	LOW QUALITY:50S ribosomal protein L2, chloroplastic (AHRD V3.3 *-* A0A0N7BD77_CORYI)	1
Solyc05g023730.1.1	LOW QUALITY:50S ribosomal protein L2, chloroplastic (AHRD V3.3 *-* RK2_SOLBU)	1
Solyc10g047090.2.1	LOW QUALITY:50S ribosomal protein L2, chloroplastic (AHRD V3.3 *-* RK2_SOLBU)	1
Solyc09g056370.1.1	LOW QUALITY:Acyl-CoA N-acyltransferase with RING/FYVE/PHD-type zinc finger protein (AHRD V3.3 --* AT3G14980.6)	1
Solyc08g081110.2.1	LOW QUALITY:aluminum induced protein with YGL and LRDR motifs (AHRD V3.3 --* AT5G19140.3)	1
Solyc09g009420.1.1	LOW QUALITY:AMP-dependent synthetase and ligase family protein (AHRD V3.3 --* AT2G47240.4)	1
Solyc05g007680.1.1	LOW QUALITY:Arabinanase/levansucrase/invertase (AHRD V3.3 *** AT1G26761.1)	1
Solyc07g053640.1.1	LOW QUALITY:Arabinogalactan-protein (AHRD V3.3 *-* Q41256_NICAL)	1
Solyc05g050500.1.1	LOW QUALITY:ATP synthase delta chain, putative (AHRD V3.3 *** B9SBC4_RICCO)	1
Solyc10g052790.1.1	LOW QUALITY:ATP synthase subunit a, chloroplastic (AHRD V3.3 *-* ATPI_PANGI)	1
Solyc01g017050.1.1	LOW QUALITY:ATP synthase subunit alpha, chloroplastic (AHRD V3.3 --* ATPA_IPOPU)	1
Solyc11g051170.2.1	LOW QUALITY:ATP synthase subunit alpha, chloroplastic (AHRD V3.3 *-* ATPA_TOBAC)	1
Solyc04g039850.1.1	LOW QUALITY:ATP synthase subunit beta (AHRD V3.3 *-* ATCG00480.1)	1
Solyc01g008940.2.1	LOW QUALITY:ATPase E1-E2 type family protein / haloacid dehalogenase-like hydrolase family protein (AHRD V3.3 --* AT1G54280.3)	1
Solyc04g007360.1.1	LOW QUALITY:Avr9/Cf-9 rapidly elicited protein (AHRD V3.3 -** A0A072TJU3_MEDTR)	1
Solyc07g019500.2.1	LOW QUALITY:B3 DNA-binding domain protein (AHRD V3.3 --* G7KI94_MEDTR)	1
Solyc06g007530.2.1	LOW QUALITY:B3 domain-containing protein (AHRD V3.3 *** M8AKJ2_AEGTA)	1
Solyc00g025400.2.1	LOW QUALITY:basic helix-loop-helix (bHLH) DNA-binding superfamily protein (AHRD V3.3 --* AT2G42280.3)	1
Solyc11g071780.1.1	LOW QUALITY:B-class MADS-box protein AP3-2 (AHRD V3.3 --* G2XKB5_PHATN)	1
Solyc02g078760.1.1	LOW QUALITY:BEST plant protein match is: (TAIR:plant.1) protein, putative (AHRD V3.3 *** G7INX9_MEDTR)	1
Solyc07g056360.1.1	LOW QUALITY:BHLH transcription factor (AHRD V3.3 *-* I1M6X1_SOYBN)	1
Solyc12g038360.1.1	LOW QUALITY:Bidirectional sugar transporter SWEET4 (AHRD V3.3 --* SWET4_ORYSJ)	1
Solyc07g054690.1.1	LOW QUALITY:BnaA01g17000D protein (AHRD V3.3 *** A0A078DPQ5_BRANA)	1
Solyc09g075590.1.1	LOW QUALITY:BnaA01g17710D protein (AHRD V3.3 *** A0A078H5Y0_BRANA)	1
Solyc02g069910.2.1	LOW QUALITY:BnaC07g36860D protein (AHRD V3.3 -** A0A078DYT9_BRANA)	1
Solyc12g099590.1.1	LOW QUALITY:BnaCnng45880D protein (AHRD V3.3 *** A0A078JHJ1_BRANA)	1
Solyc04g079110.1.1	LOW QUALITY:BRI1 kinase inhibitor 1 (AHRD V3.3 *** A0A061FJ36_THECC)	1
Solyc01g073710.2.1	LOW QUALITY:Calcium-binding EF hand family protein (AHRD V3.3 *** A9PCU6_POPTR)	1
Solyc10g017590.2.1	LOW QUALITY:Calcium-dependent lipid-binding (CaLB domain) family protein (AHRD V3.3 *** AT3G61050.2)	1
Solyc01g095360.2.1	LOW QUALITY:Calcium-dependent lipid-binding (CaLB domain) family protein (AHRD V3.3 *** AT4G01200.1)	1
Solyc07g008070.1.1	LOW QUALITY:Calcium-dependent lipid-binding (CaLB domain) family protein (AHRD V3.3 *** G7I6T6_MEDTR)	1
Solyc11g064840.1.1	LOW QUALITY:Calcium-dependent lipid-binding (CaLB domain) family protein (AHRD V3.3 *** G7K355_MEDTR)	1
Solyc09g072750.2.1	LOW QUALITY:Carbohydrate-binding X8 domain superfamily protein (AHRD V3.3 --* AT1G29380.3)	1
Solyc09g015030.1.1	LOW QUALITY:cation/H+ exchanger 18 (AHRD V3.3 --* AT5G41610.3)	1
Solyc09g059440.1.1	LOW QUALITY:Cell division control protein 45-like protein (AHRD V3.3 *** W9RYN1_9ROSA)	1
Solyc06g009760.1.1	LOW QUALITY:CheY-like two-component responsive regulator family protein (AHRD V3.3 --* AT4G18020.9)	1
Solyc09g092230.2.1	LOW QUALITY:Chlorophyll a-b binding protein of LHCII type I, chloroplastic (AHRD V3.3 --* CB2_DUNSA)	1
Solyc07g064100.1.1	LOW QUALITY:Chlororespiratory reduction 41 (AHRD V3.3 *** A0A0F7J577_9ROSI)	1
Solyc07g054560.1.1	LOW QUALITY:CK25 (AHRD V3.3 *** Q1W1G0_TOBAC)	1
Solyc02g067550.1.1	LOW QUALITY:CLE protein 3	1
Solyc05g013630.1.1	LOW QUALITY:CP-interacting protein-L (AHRD V3.3 *** A0A0K0PWY1_CAPAN)	1
Solyc02g071930.1.1	LOW QUALITY:CTD small phosphatase-like protein (AHRD V3.3 *** W9SMG6_9ROSA)	1
Solyc02g086450.1.1	LOW QUALITY:cyclin-dependent kinase inhibitor (AHRD V3.3 *** AT1G10690.1)	1
Solyc01g073780.2.1	LOW QUALITY:Cysteine/Histidine-rich C1 domain family protein (AHRD V3.3 *-* AT2G44380.1)	1
Solyc12g005970.1.1	LOW QUALITY:Disease resistance protein (CC-NBS-LRR class) family (AHRD V3.3 *-* AT5G35450.2)	1
Solyc02g092190.1.1	LOW QUALITY:Disease resistance protein (TIR-NBS-LRR class) family (AHRD V3.3 --* AT5G46450.3)	1
Solyc02g067610.1.1	LOW QUALITY:DNA helicase INO80-like protein (AHRD V3.3 --* AT3G57300.2)	1
Solyc05g024020.1.1	LOW QUALITY:DnaK family protein (AHRD V3.3 *-* A0A072UMK6_MEDTR)	1
Solyc09g082190.1.1	LOW QUALITY:DUF1677 family protein (AHRD V3.3 *** G7K3P0_MEDTR)	1
Solyc06g066530.1.1	LOW QUALITY:DUF1677 family protein (AHRD V3.3 *** G7LFY6_MEDTR)	1
Solyc02g072220.1.1	LOW QUALITY:DUF1685 family protein (AHRD V3.3 *** A0A072V475_MEDTR)	1
Solyc02g083040.1.1	LOW QUALITY:DUF241 domain protein (AHRD V3.3 *** G7LA86_MEDTR)	1
Solyc02g083070.2.1	LOW QUALITY:DUF241 domain protein (AHRD V3.3 *** G7LA86_MEDTR)	1
Solyc05g009890.1.1	LOW QUALITY:Eukaryotic aspartyl protease family protein (AHRD V3.3 *** AT3G25700.1)	1
Solyc06g074000.1.1	LOW QUALITY:Eukaryotic aspartyl protease family protein (AHRD V3.3 *** AT3G52500.1)	1
Solyc12g055770.1.1	LOW QUALITY:Exocyst complex exo70-like protein (AHRD V3.3 *** G7I5R5_MEDTR)	1
Solyc11g073010.1.1	LOW QUALITY:Exocyst subunit EXO70 family protein (AHRD V3.3 *** B9HCA8_POPTR)	1
Solyc02g063380.1.1	LOW QUALITY:Fad-dependent oxidoreductase family protein (AHRD V3.3 --* A0A061RE27_9CHLO)	1
Solyc00g019980.2.1	LOW QUALITY:FAM91 carboxy-terminus protein (AHRD V3.3 --* AT1G35220.5)	1
Solyc06g008990.1.1	LOW QUALITY:Fantastic four-like protein (AHRD V3.3 *-* G7IE53_MEDTR)	1
Solyc01g079740.3.1	LOW QUALITY:Fantastic four-like protein (AHRD V3.3 *** G7IE53_MEDTR)	1
Solyc01g098570.2.1	LOW QUALITY:FANTASTIC four-like protein (DUF3049) (AHRD V3.3 *-* AT1G54740.1)	1
Solyc11g068530.1.1	LOW QUALITY:FANTASTIC four-like protein (DUF3049) (AHRD V3.3 *-* AT5G22390.1)	1
Solyc09g065140.1.1	LOW QUALITY:FANTASTIC four-like protein (DUF3049) (AHRD V3.3 *** AT5G19260.1)	1
Solyc03g117270.1.1	LOW QUALITY:F-box family protein, putative (AHRD V3.3 *** A0A061F027_THECC)	1
Solyc12g036670.1.1	LOW QUALITY:Glutamate/malate translocator (AHRD V3.3 *-* Q8L7Z8_TOBAC)	1
Solyc09g009860.1.1	LOW QUALITY:Glutaredoxin family protein, putative (AHRD V3.3 *** A0A061ETX1_THECC)	1
Solyc11g006430.1.1	LOW QUALITY:Glutaredoxin family protein, putative (AHRD V3.3 *** A0A061FWX9_THECC)	1
Solyc03g046200.1.1	LOW QUALITY:Glycoside hydrolase, family 81 (AHRD V3.3 *** A0A103YH72_CYNCS)	1
Solyc04g081130.1.1	LOW QUALITY:glyoxal oxidase-related protein (AHRD V3.3 *** AT1G19900.1)	1
Solyc10g086650.1.1	LOW QUALITY:glyoxal oxidase-related protein (AHRD V3.3 *** AT3G53950.1)	1
Solyc07g018240.1.1	LOW QUALITY:GNS1/SUR4 membrane protein (AHRD V3.3 *** A0A103XMP3_CYNCS)	1
Solyc07g018250.1.1	LOW QUALITY:GNS1/SUR4 membrane protein family (AHRD V3.3 *** AT3G06470.1)	1
Solyc09g005650.1.1	LOW QUALITY:HAT transposon superfamily protein, putative (AHRD V3.3 *** A0A061GGP8_THECC)	1
Solyc07g061890.1.1	LOW QUALITY:Heat stress transcription factor B-4b, putative (AHRD V3.3 *** A0A061FAG8_THECC)	1
Solyc10g079590.1.1	LOW QUALITY:histidine-tRNA ligase (AHRD V3.3 *** AT3G10250.5)	1
Solyc09g014280.1.1	LOW QUALITY:HXXXD-type acyl-transferase family protein (AHRD V3.3 *** AT5G01210.1)	1
Solyc12g005430.1.1	LOW QUALITY:HXXXD-type acyl-transferase family protein, putative (AHRD V3.3 *** A0A061E8Z9_THECC)	1
Solyc12g096770.1.1	LOW QUALITY:HXXXD-type acyl-transferase family protein, putative (AHRD V3.3 *** A0A061E8Z9_THECC)	1
Solyc11g008070.1.1	LOW QUALITY:Hyccin (AHRD V3.3 *** A0A118JWG4_CYNCS)	1
Solyc09g074450.1.1	LOW QUALITY:Hydroxyproline-rich glycoprotein (AHRD V3.3 *** B9I9X0_POPTR)	1
Solyc01g090440.2.1	LOW QUALITY:Hydroxyproline-rich glycoprotein family protein, putative (AHRD V3.3 *-* A0A061G512_THECC)	1
Solyc01g007200.2.1	LOW QUALITY:Integrase-type DNA-binding superfamily protein (AHRD V3.3 -** AT1G72360.3)	1
Solyc02g083285.1.1	LOW QUALITY:IQ-domain 20 (AHRD V3.3 *** AT3G51380.1)	1
Solyc06g084050.3.1	LOW QUALITY:isochorismate synthase 2 (AHRD V3.3 --* AT1G18870.2)	1
Solyc06g006090.1.1	LOW QUALITY:JOSEPHIN-like protein, putative (AHRD V3.3 *-* A0A061GWC4_THECC)	1
Solyc02g080100.1.1	LOW QUALITY:Late embryogenesis abundant (LEA) hydroxyproline-rich glycoprotein family (AHRD V3.3 *** AT4G05220.1)	1
Solyc05g013760.3.1	LOW QUALITY:Late embryogenesis abundant (LEA) hydroxyproline-rich glycoprotein family (AHRD V3.3 *** AT4G26490.1)	1
Solyc11g066490.1.1	LOW QUALITY:Late embryogenesis abundant (LEA) hydroxyproline-rich glycoprotein family (AHRD V3.3 *** AT5G22870.1)	1
Solyc09g074260.1.1	LOW QUALITY:Leucine-rich repeat receptor-like kinase (AHRD V3.3 *** A0A0K9PKL2_ZOSMR)	1
Solyc10g007830.1.1	LOW QUALITY:Leucine-rich repeat receptor-like protein kinase family protein (AHRD V3.3 *-* AT3G24240.1)	1
Solyc10g052880.1.1	LOW QUALITY:Leucine-rich repeat receptor-like protein kinase family protein (AHRD V3.3 *** A0A061DFG6_THECC)	1
Solyc07g054120.2.1	LOW QUALITY:Leucine-rich repeat receptor-like protein kinase family protein (AHRD V3.3 *** AT4G08850.1)	1
Solyc00g311230.2.1	LOW QUALITY:LysM-domain containing receptor-like kinase (AHRD V3.3 --* A9DLL9_MEDTR)	1
Solyc02g063230.1.1	LOW QUALITY:membrane-associated kinase regulator (AHRD V3.3 *** AT1G67050.1)	1
Solyc03g007700.1.1	LOW QUALITY:Membrane-associated kinase regulator, putative (AHRD V3.3 *** G7IDX6_MEDTR)	1
Solyc01g095240.3.1	LOW QUALITY:Membrane-associated kinase regulator-like protein, putative (AHRD V3.3 *** A0A072U9K3_MEDTR)	1
Solyc08g078020.1.1	LOW QUALITY:Methionine rich arabinogalactan (AHRD V3.3 *** Q52QJ6_SOLLC)	1
Solyc05g054450.1.1	LOW QUALITY:Microneme/rhoptry antigen (AHRD V3.3 *** A0A1D1Y2V2_9ARAE)	1
Solyc05g010450.1.1	LOW QUALITY:micronuclear linker histone polyprotein-like protein (AHRD V3.3 *-* AT3G25590.1)	1
Solyc04g051880.2.1	LOW QUALITY:Mitochondrial transcription termination factor family protein, putative (AHRD V3.3 --* A0A061DJV1_THECC)	1
Solyc12g033080.1.1	LOW QUALITY:NAD(P)H-quinone oxidoreductase subunit 2, chloroplastic (AHRD V3.3 *-* A0A0X8IHH4_9GENT)	1
Solyc03g059050.2.1	LOW QUALITY:NADH-ubiquinone oxidoreductase chain 3 (AHRD V3.3 --* NU3M_PINSY)	1
Solyc02g087030.1.1	LOW QUALITY:NHL domain-containing protein, putative (AHRD V3.3 *-* A0A061EBN2_THECC)	1
Solyc01g006780.3.1	LOW QUALITY:Nitrate reductase [NADH] 1 (AHRD V3.3 --* NIA1_PHAVU)	1
Solyc03g078620.1.1	LOW QUALITY:Nitric oxide synthase-interacting protein, putative (AHRD V3.3 *** A0A061DQB5_THECC)	1
Solyc12g015850.1.1	LOW QUALITY:Nucleotide/sugar transporter family protein (AHRD V3.3 *** AT5G55950.1)	1
Solyc02g043940.1.1	LOW QUALITY:origin recognition complex subunit 3 (AHRD V3.3 --* AT5G16690.2)	1
Solyc06g082460.1.1	LOW QUALITY:ovate family protein 14	1
Solyc09g065350.1.1	LOW QUALITY:ovate family protein 18	1
Solyc01g007810.1.1	LOW QUALITY:ovate family protein 3	1
Solyc11g068780.1.1	LOW QUALITY:ovate family protein 30	1
Solyc03g120790.1.1	LOW QUALITY:ovate family protein 8	1
Solyc06g074020.2.1	LOW QUALITY:ovate family protein12	1
Solyc01g096250.2.1	LOW QUALITY:oxidoreductases, acting on NADH or NADPH (AHRD V3.3 *-* AT1G75260.1)	1
Solyc09g061790.1.1	LOW QUALITY:Pentatricopeptide repeat-containing protein, putative (AHRD V3.3 *-* A0A061DKY9_THECC)	1
Solyc01g105720.2.1	LOW QUALITY:Peptide upstream ORF protein (AHRD V3.3 *** G7J561_MEDTR)	1
Solyc11g012990.1.1	LOW QUALITY:Peroxisomal membrane 22 kDa (Mpv17/PMP22) family protein (AHRD V3.3 *** AT4G33905.1)	1
Solyc10g008320.1.1	LOW QUALITY:phosphatidic acid phosphatase 1 (AHRD V3.3 --* AT2G01180.6)	1
Solyc09g010910.2.1	LOW QUALITY:Phosphatidylinositol 4-kinase alpha (AHRD V3.3 --* M8A4X8_TRIUA)	1
Solyc06g075420.1.1	LOW QUALITY:phosphoglycerate/bisphosphoglycerate mutase family protein (AHRD V3.3 --* AT5G22620.6)	1
Solyc05g025600.1.1	LOW QUALITY:Photosystem II subunit X (AHRD V3.3 *** A0A061GJE6_THECC)	1
Solyc10g081340.1.1	LOW QUALITY:Phytochrome kinase substrate 4, putative (AHRD V3.3 *** A0A061F5H7_THECC)	1
Solyc06g069880.1.1	LOW QUALITY:Phytochrome kinase substrate-related family protein (AHRD V3.3 *** B9N4C0_POPTR)	1
Solyc10g007750.1.1	LOW QUALITY:Plant basic secretory protein family protein, putative (AHRD V3.3 *** A0A061DSQ8_THECC)	1
Solyc03g083720.1.1	LOW QUALITY:Plant invertase/pectin methylesterase inhibitor (AHRD V3.3 *** I3T947_MEDTR)	1
Solyc10g076730.1.1	LOW QUALITY:Plant invertase/pectin methylesterase inhibitor superfamily protein (AHRD V3.3 *** A0A061E7V9_THECC)	1
Solyc08g081520.1.1	LOW QUALITY:Plant/F1M20-13 protein (AHRD V3.3 *** A0A072TUL8_MEDTR)	1
Solyc01g100750.2.1	LOW QUALITY:plant/protein (Protein of unknown function, DUF538) (AHRD V3.3 *** AT1G56580.1)	1
Solyc05g012030.1.1	LOW QUALITY:Protein BIG GRAIN 1-like E (AHRD V3.3 *** BIG1E_ARATH)	1
Solyc11g005180.1.1	LOW QUALITY:Protein SENSITIVITY TO RED LIGHT REDUCED 1 (AHRD V3.3 *-* SRR1_ARATH)	1
Solyc05g010640.3.1	LOW QUALITY:Redox-regulatory protein FAM213A (AHRD V3.3 *** A0A1D1Y8W1_9ARAE)	1
Solyc00g230060.2.1	LOW QUALITY:Ribonuclease H protein (AHRD V3.3 --* A0A061DZ04_THECC)	1
Solyc02g077860.1.1	LOW QUALITY:Ribulose bisphosphate carboxylase large chain (AHRD V3.3 *-* RBL_PERAE)	1
Solyc09g064170.1.1	LOW QUALITY:RNA-binding (RRM/RBD/RNP motifs) family protein (AHRD V3.3 --* AT1G22910.3)	1
Solyc02g077710.1.1	LOW QUALITY:ROX1 homologue (AHRD V3.3 *** I7GSE9_TOBAC)	1
Solyc06g005610.1.1	LOW QUALITY:RTL5-like protein (AHRD V3.3 *** F5C0G8_SOLCH)	1
Solyc02g081150.1.1	LOW QUALITY:serine/arginine repetitive matrix-like protein (AHRD V3.3 *** AT4G22190.1)	1
Solyc12g007060.1.1	LOW QUALITY:serine-rich protein-like protein (AHRD V3.3 --* AT5G55980.1)	1
Solyc12g009880.1.1	LOW QUALITY:Serine-rich protein-related (AHRD V3.3 *** A0A061GN42_THECC)	1
Solyc05g007760.1.1	LOW QUALITY:SET domain-containing family protein (AHRD V3.3 *** B9HI95_POPTR)	1
Solyc11g069730.1.1	LOW QUALITY:SH2 domain protein A (AHRD V3.3 --* AT1G17040.3)	1
Solyc02g030460.2.1	LOW QUALITY:Sh4 homologue protein (AHRD V3.3 *** B6ZKM2_9POAL)	1
Solyc01g086690.2.1	LOW QUALITY:Sister chromatid cohesion 1 protein 3 (AHRD V3.3 *** W9R9I5_9ROSA)	1
Solyc06g068310.1.1	LOW QUALITY:Sterile alpha motif (SAM) domain-containing protein (AHRD V3.3 *** AT1G80520.1)	1
Solyc03g097760.2.1	LOW QUALITY:Sterile alpha motif domain-containing protein (AHRD V3.3 *** A0A103XWE6_CYNCS)	1
Solyc02g090100.1.1	LOW QUALITY:Synechocystis YCF37 (AHRD V3.3 *** A0A061DHK7_THECC)	1
Solyc10g008780.1.1	LOW QUALITY:TCP transcription factor 30	1
Solyc04g077830.2.1	LOW QUALITY:Tetratricopeptide repeat protein 7A (AHRD V3.3 *** A0A0B2PIX3_GLYSO)	1
Solyc06g076790.1.1	LOW QUALITY:Thylakoid soluble phosphoprotein (AHRD V3.3 *** Q8GT36_SPIOL)	1
Solyc02g066980.1.1	LOW QUALITY:TPX2 (targeting protein for Xklp2) protein family (AHRD V3.3 *** AT5G15510.1)	1
Solyc02g094750.1.1	LOW QUALITY:TPX2 (targeting protein for Xklp2) protein family (AHRD V3.3 *** AT5G15510.2)	1
Solyc06g054660.1.1	LOW QUALITY:tracheary element differentiation-related 7 (AHRD V3.3 --* AT5G48920.1)	1
Solyc02g088740.1.1	LOW QUALITY:Transcription factor bHLH151, putative (AHRD V3.3 *** A0A061EF71_THECC)	1
Solyc02g076640.1.1	LOW QUALITY:transcription factor-like protein (AHRD V3.3 *-* AT4G18650.1)	1
Solyc01g108700.3.1	LOW QUALITY:transcription initiation factor TFIID subunit 1b-like protein (AHRD V3.3 -** AT3G19030.1)	1
Solyc10g050510.1.1	LOW QUALITY:transcription initiation factor TFIID subunit 1b-like protein (AHRD V3.3 -** AT3G19030.1)	1
Solyc07g065530.1.1	LOW QUALITY:Transducin family protein / WD-40 repeat family protein (AHRD V3.3 --* AT1G15750.4)	1
Solyc01g068250.2.1	LOW QUALITY:Transducin/WD40 repeat-like superfamily protein (AHRD V3.3 *** A0A061FJT3_THECC)	1
Solyc07g042400.2.1	LOW QUALITY:transmembrane protein (AHRD V3.3 --* AT5G20790.2)	1
Solyc04g054340.1.1	LOW QUALITY:transmembrane protein (AHRD V3.3 --* AT5G65440.9)	1
Solyc05g009300.1.1	LOW QUALITY:transmembrane protein (AHRD V3.3 *-* AT2G29180.1)	1
Solyc02g086760.1.1	LOW QUALITY:transmembrane protein (AHRD V3.3 *** AT3G01516.2)	1
Solyc07g066540.1.1	LOW QUALITY:transmembrane protein (AHRD V3.3 *** AT3G12870.1)	1
Solyc05g055680.3.1	LOW QUALITY:transmembrane protein (AHRD V3.3 *** AT5G16250.1)	1
Solyc01g109800.2.1	LOW QUALITY:Transmembrane protein, putative (AHRD V3.3 *-* G7J762_MEDTR)	1
Solyc11g069420.1.1	LOW QUALITY:Transmembrane protein, putative (AHRD V3.3 *** G7IRR9_MEDTR)	1
Solyc02g094210.1.1	LOW QUALITY:transmembrane protein, putative (DUF 3339) (AHRD V3.3 *** AT5G08391.1)	1
Solyc06g060520.1.1	LOW QUALITY:transmembrane protein, putative (DUF1191) (AHRD V3.3 *** AT3G08600.1)	1
Solyc08g080070.1.1	LOW QUALITY:transmembrane protein, putative (DUF1191) (AHRD V3.3 *** AT4G22900.1)	1
Solyc01g080490.2.1	LOW QUALITY:transmembrane protein, putative (DUF679 domain membrane protein 2) (AHRD V3.3 *** AT3G21550.1)	1
Solyc10g050200.1.1	LOW QUALITY:transmembrane protein, putative (DUF679 domain membrane protein 2) (AHRD V3.3 *** AT3G21550.1)	1
Solyc02g072460.1.1	LOW QUALITY:Ycf20-like protein (AHRD V3.3 *** A0A1D1YWC0_9ARAE)	1
Solyc08g079010.1.1	LOW QUALITY:zinc finger (C2H2 type) family protein (AHRD V3.3 *** AT4G12450.1)	1
Solyc03g113890.1.1	LOW QUALITY:Zinc finger family protein (AHRD V3.3 *-* B9HJ48_POPTR)	1
Solyc06g074800.1.1	LOW QUALITY:Zinc finger family protein (AHRD V3.3 *** B9HQP7_POPTR)	1
Solyc06g063280.1.1	LOW QUALITY:Zinc finger family protein (AHRD V3.3 *** B9HV28_POPTR)	1
Solyc08g077000.1.1	LOW QUALITY:Zinc finger, C2H2 (AHRD V3.3 *** A0A103XFH7_CYNCS)	1
Solyc08g079030.3.1	Low-density lipoprotein receptor-related 11 (AHRD V3.3 *** A0A0B0PKY1_GOSAR)	1
Solyc08g081940.3.1	LRR receptor-like kinase (AHRD V3.3 *** A0A072TUR7_MEDTR)	1
Solyc03g026040.3.1	LRR receptor-like kinase family protein (AHRD V3.3 *** A0A072VNY9_MEDTR)	1
Solyc08g080750.3.1	LURP-one-like protein (AHRD V3.3 *** AT1G53875.1)	1
Solyc03g116710.3.1	LURP-one-like protein (AHRD V3.3 *** G7II68_MEDTR)	1
Solyc02g063030.3.1	LuxR family transcriptional regulator, putative (AHRD V3.3 *** A0A072U7J6_MEDTR)	1
Solyc02g085750.3.1	LuxR family transcriptional regulator, putative (AHRD V3.3 *** A0A072U7J6_MEDTR)	1
Solyc04g040190.1.1	lycopene beta-cyclase	1
Solyc10g079480.1.1	Lycopene beta-cyclase (AHRD V3.3 *** A0A0U2DBC9_LYCCN)	1
Solyc08g005240.2.1	Lysine-specific demethylase (AHRD V3.3 *** A0A199VZ18_ANACO)	1
Solyc08g076390.3.1	Lysine-specific demethylase (AHRD V3.3 *** A0A199VZ18_ANACO)	1
Solyc08g005250.3.1	Lysine-specific demethylase REF6 (AHRD V3.3 *-* W9R3C0_9ROSA)	1
Solyc01g005540.3.1	Lysine--tRNA ligase (AHRD V3.3 *** K4ASC0_SOLLC)	1
Solyc07g008470.3.1	Macrophage migration inhibitory factor family protein (AHRD V3.3 *** D7MMS4_ARALL)	1
Solyc07g053820.3.1	Mad3/BUB1 homology region 1 (AHRD V3.3 *** A0A103XTQ9_CYNCS)	1
Solyc06g051040.3.1	Mad3/BUB1 region 1, putative isoform 1 (AHRD V3.3 *** A0A061FM29_THECC)	1
Solyc01g093960.3.1	MADS-box transcription factor (AHRD V3.3 *** A0A072TNM9_MEDTR)	1
Solyc02g085290.3.1	Maf protein, putative (AHRD V3.3 *** B9SNZ2_RICCO)	1
Solyc04g015750.3.1	Magnesium chelatase H subunit (AHRD V3.3 *** F8SPG3_CAMSI)	1
Solyc01g103760.3.1	magnesium transporter NIPA (DUF803) (AHRD V3.3 *** AT4G13800.8)	1
Solyc03g118240.3.1	Magnesium-protoporphyrin O-methyltransferase (AHRD V3.3 *** A0A0B0NE87_GOSAR)	1
Solyc02g086145.1.1	Major facilitator superfamily protein (AHRD V3.3 *** AT1G05030.1)	1
Solyc12g044310.2.1	Major facilitator superfamily protein (AHRD V3.3 *** AT1G52190.1)	1
Solyc06g005070.2.1	Major facilitator superfamily protein (AHRD V3.3 *** AT1G68570.1)	1
Solyc01g096880.3.1	Major facilitator superfamily protein (AHRD V3.3 *** AT2G26690.1)	1
Solyc02g068140.3.1	Major facilitator superfamily protein (AHRD V3.3 *** AT3G01930.2)	1
Solyc12g006050.2.1	Major facilitator superfamily protein (AHRD V3.3 *** AT3G21670.1)	1
Solyc11g072580.2.1	Major facilitator superfamily protein (AHRD V3.3 *** AT3G45660.3)	1
Solyc04g055080.3.1	Major facilitator superfamily transporter (AHRD V3.3 *** A0A0K0KFR2_CARHR)	1
Solyc05g051900.3.1	Major facilitator superfamily transporter (AHRD V3.3 *** A0A0K0KFR2_CARHR)	1
Solyc05g046145.1.1	Major latex-like protein (AHRD V3.3 *** B5THI3_PANGI)	1
Solyc05g005865.1.1	Major latex-like protein (AHRD V3.3 *** D2D328_GOSHI)	1
Solyc04g007795.1.1	Major latex-like protein (AHRD V3.3 *** K9MJR1_9ASTR)	1
Solyc10g055420.2.1	Malate dehydrogenase, cytoplasmic (AHRD V3.3 --* MDHC_MESCR)	1
Solyc03g111130.1.1	Malate synthase (AHRD V3.3 *** K4BJX6_SOLLC)	1
Solyc03g111120.3.1	Malate synthase (AHRD V3.3 *** M1B824_SOLTU)	1
Solyc08g066360.3.1	Malic enzyme (AHRD V3.3 *** A0A0V0IM81_SOLCH)	1
Solyc12g044300.2.1	Malonate--CoA ligase (AHRD V3.3 *** A0A0B2P973_GLYSO)	1
Solyc01g006980.3.1	Malonyl-CoA:Acyl carrier protein transacylase (AHRD V3.3 *** M9PMR7_LINUS)	1
Solyc04g080620.3.1	Mannan endo-1,4-beta-mannosidase-like protein (AHRD V3.3 *** A0A072V2A7_MEDTR)	1
Solyc02g084990.3.1	Mannan endo-1,4-beta-mannosidase-like protein (AHRD V3.3 *** G7KF03_MEDTR)	1
Solyc10g074920.2.1	Mannan endo-1,4-beta-mannosidase-like protein (AHRD V3.3 *** G7LAQ6_MEDTR)	1
Solyc02g065110.3.1	MAP kinase kinase kinase 15	1
Solyc01g079750.3.1	MAP kinase kinase kinase 4	1
Solyc06g071410.3.1	MAP kinase kinase kinase 40	1
Solyc10g085670.2.1	MAP kinase kinase kinase 79	1
Solyc01g098980.3.1	MAP kinase kinase kinase 8	1
Solyc03g120230.3.1	MAR-binding filament-like protein 1 (AHRD V3.3 *** MFP1_SOLLC)	1
Solyc02g076945.1.1	maternal effect embryo arrest 18 (AHRD V3.3 *** AT2G34090.1)	1
Solyc01g096620.3.1	MATH and LRR domain-containing protein PFE0570w, putative isoform 2 (AHRD V3.3 *-* A0A061FQQ6_THECC)	1
Solyc10g081810.2.1	MD-2-related lipid recognition domain-containing protein / ML domain-containing protein (AHRD V3.3 *-* AT3G11780.1)	1
Solyc10g012050.3.1	Mechanosensitive ion channel protein (AHRD V3.3 *** AT4G00290.1)	1
Solyc03g083300.3.1	Mediator of RNA polymerase II transcription subunit 22 (AHRD V3.3 *** G7IT38_MEDTR)	1
Solyc07g052290.1.1	Membrane metalloprotease ARASP, chloroplastic (AHRD V3.3 *** ARASP_ARATH)	1
Solyc08g081710.3.1	membrane-associated kinase regulator (AHRD V3.3 *** AT1G64080.1)	1
Solyc03g007710.3.1	Membrane-associated kinase regulator, putative (AHRD V3.3 *** G7IDX6_MEDTR)	1
Solyc07g066620.3.1	metalloprotease VIRESCENT3-like	1
Solyc04g058150.3.1	Metallothionein-like protein (AHRD V3.3 *** A8DUB1_SOLLC)	1
Solyc04g058100.3.1	Metallothionein-like protein type 2 (AHRD V3.3 *** MT2X_SOLLC)	1
Solyc02g090670.3.1	Methionine aminopeptidase 1 (AHRD V3.3 *** M1BAG1_SOLTU)	1
Solyc06g048630.3.1	methionine sulfoxide reductase A1	1
Solyc01g106400.3.1	Methionine sulfoxide reductase, putative (AHRD V3.3 *** B9RX37_RICCO)	1
Solyc06g048850.3.1	methionine-S-oxide reductase (AHRD V3.3 *-* AT2G17705.1)	1
Solyc06g060770.3.1	Methionyl-tRNA formyltransferase (AHRD V1 *-*- FMT_STAEQ)	1
Solyc05g054600.3.1	Methionyl-tRNA synthetase family protein (AHRD V3.3 *** B9HTK5_POPTR)	1
Solyc09g014970.3.1	Methyl esterase (AHRD V3.3 *** A0A072UEL6_MEDTR)	1
Solyc03g044740.3.1	Methyl esterase 10, putative (AHRD V3.3 *** A0A061DG36_THECC)	1
Solyc03g005230.3.1	Methyl-6-phytyl-1,4-benzoquinone methyltransferase 2 (AHRD V3.3 *** F1BPW0_SOLPN)	1
Solyc01g056990.3.1	Methyl-CpG-binding domain protein 4 (AHRD V3.3 *** A0A1D1YE90_9ARAE)	1
Solyc05g055730.3.1	Methylenetetrahydrofolate reductase (AHRD V3.3 *** K4C2P8_SOLLC)	1
Solyc11g008870.2.1	Methylenetetrahydrofolate reductase (AHRD V3.3 *** K4D5E7_SOLLC)	1
Solyc01g108810.3.1	Methylketone synthase Ib (AHRD V3.3 *** E0YCS5_SOLLC)	1
Solyc04g007200.3.1	methylketone synthase IIb	1
Solyc10g007050.3.1	Methylthioribulose 1-phosphate dehydratase / enolase-phosphatase E1 (AHRD V3.3 *-* A0A061R779_9CHLO)	1
Solyc04g015490.3.1	Mg-protoporphyrin IX chelatase (AHRD V3.3 *** K4BQ51_SOLLC)	1
Solyc10g008740.3.1	Mg-protoporphyrin IX chelatase (AHRD V3.3 *** K4CY51_SOLLC)	1
Solyc02g081440.3.1	microsomal glutathione s-transferase (AHRD V3.3 *-* AT1G65820.3)	1
Solyc01g099270.2.1	Microtubule binding protein (AHRD V3.3 *** A6YTD5_CUCME)	1
Solyc04g008040.3.1	Microtubule-associated protein 70-2 (AHRD V3.3 *** MP702_ARATH)	1
Solyc03g113680.3.1	Microtubule-associated protein TORTIFOLIA1 (AHRD V3.3 *** A0A151R900_CAJCA)	1
Solyc05g006550.3.1	Microtubule-associated protein TORTIFOLIA1, putative (AHRD V3.3 *** B9S2H6_RICCO)	1
Solyc07g042580.3.1	Microtubule-associated protein TORTIFOLIA1, putative (AHRD V3.3 *** B9SP95_RICCO)	1
Solyc02g083540.3.1	MID1-complementing activity-like protein (AHRD V3.3 *** G7JXK8_MEDTR)	1
Solyc01g111550.3.1	minichromosome maintenance 10 (AHRD V3.3 *** AT2G20980.1)	1
Solyc10g079200.2.1	Mitochondrial carrier protein (AHRD V3.3 *** B1N662_SOLLC)	1
Solyc10g080070.2.1	Mitochondrial GTPase 1 (AHRD V3.3 *** A0A0B0PKU7_GOSAR)	1
Solyc07g054130.2.1	mitochondrial ribosomal protein S7 (AHRD V3.3 --* ATMG01270.1)	1
Solyc04g071010.3.1	Mitochondrial substrate carrier family protein (AHRD V3.3 *** AT5G42130.1)	1
Solyc04g074130.3.1	Mitochondrial substrate carrier family protein (AHRD V3.3 *** AT5G64970.1)	1
Solyc01g095570.3.1	Mitochondrial substrate carrier family protein (AHRD V3.3 *** B9I8V0_POPTR)	1
Solyc02g021430.1.1	Mitochondrial transcription termination factor family protein (AHRD V3.3 *** AT2G34620.1)	1
Solyc01g007750.3.1	Mitochondrial transcription termination factor family protein (AHRD V3.3 *** AT2G36000.1)	1
Solyc01g109550.2.1	Mitochondrial transcription termination factor family protein (AHRD V3.3 *** AT3G18870.1)	1
Solyc12g010650.1.1	Mitochondrial transcription termination factor family protein (AHRD V3.3 *** AT5G07900.1)	1
Solyc05g014370.3.1	Mitotic spindle checkpoint protein MAD2 (AHRD V3.3 *** A0A151QV91_CAJCA)	1
Solyc11g010360.2.1	MIZU-KUSSEI-like protein (Protein of unknown function, DUF617) (AHRD V3.3 *** AT5G65340.1)	1
Solyc02g083725.1.1	MLO-like protein (AHRD V3.3 *-* K4BAP0_SOLLC)	1
Solyc01g102520.3.1	MLO-like protein (AHRD V3.3 *** K4B1I0_SOLLC)	1
Solyc02g083720.3.1	MLO-like protein (AHRD V3.3 *** K4BAP0_SOLLC)	1
Solyc10g044510.2.1	MLO-like protein (AHRD V3.3 *** K4CZH6_SOLLC)	1
Solyc08g079090.3.1	Monocopper oxidase-like protein SKU5 (AHRD V3.3 *** SKU5_ARATH)	1
Solyc02g086710.3.1	Monodehydroascorbate reductase (NADH)-like protein	1
Solyc08g006640.3.1	Monogalactosyldiacylglycerol synthase (AHRD V3.3 *** D8RQT3_SELML)	1
Solyc12g009820.2.1	Monogalactosyldiacylglycerol synthase (AHRD V3.3 *** G7JGJ5_MEDTR)	1
Solyc01g105880.4.1	Monoterpenoid synthase 2	1
Solyc09g072990.3.1	mRNA, clone: RTFL01-07-P23 (AHRD V3.3 *** E4MWC7_EUTHA)	1
Solyc11g044360.2.1	mTERF family protein	1
Solyc05g014310.3.1	multidrug resistance protein (AHRD V3.3 *** AT1G67700.5)	1
Solyc06g035860.2.1	multidrug resistance-associated protein 3 (AHRD V3.3 --* AT3G13080.4)	1
Solyc02g079870.3.1	multimeric translocon complex in the outer envelope membrane 132 (AHRD V3.3 --* AT2G16640.3)	1
Solyc03g123700.3.1	muscle M-line assembly protein (AHRD V3.3 *** AT1G53800.1)	1
Solyc08g068320.3.1	Myb (AHRD V3.3 *** Q948S5_TOBAC)	1
Solyc11g071300.2.1	Myb (AHRD V3.3 *** Q948S6_TOBAC)	1
Solyc02g036370.3.1	Myb family transcription factor	1
Solyc04g080500.3.1	Myb family transcription factor family protein (AHRD V3.3 *** B9H0R6_POPTR)	1
Solyc10g052470.1.1	Myb family transcription factor family protein (AHRD V3.3 *** B9H0R6_POPTR)	1
Solyc03g098320.3.1	Myb transcription factor (AHRD V3.3 *** A0A072UBN0_MEDTR)	1
Solyc12g005800.2.1	Myb transcription factor (AHRD V3.3 *** A0A072UKM9_MEDTR)	1
Solyc10g084370.2.1	MYB transcription factor (AHRD V3.3 *** B5TV64_CAMSI)	1
Solyc01g109690.1.1	MYB transcription factor (AHRD V3.3 *** F2WZH1_VITPS)	1
Solyc08g008485.1.1	Myb transcription factor (AHRD V3.3 *** S8DZZ2_9LAMI)	1
Solyc08g008480.3.1	Myb transcription factor,R2R3MYB transcription factor 4	1
Solyc09g064277.1.1	Myb/SANT-like DNA-binding domain protein (AHRD V3.3 *** A0A072UYX1_MEDTR)	1
Solyc02g091890.2.1	myb-like protein X (AHRD V3.3 *-* AT4G33740.5)	1
Solyc04g005600.2.1	MYB-related transcription factor (AHRD V3.3 *-* A0A059PRK4_SALMI)	1
Solyc02g088190.3.1	MYB-related transcription factor (AHRD V3.3 *** A0A059PRK4_SALMI)	1
Solyc05g007690.2.1	MYB-related transcription factor (AHRD V3.3 *** A0A059PRS5_SALMI)	1
Solyc05g007710.3.1	MYB-related transcription factor (AHRD V3.3 *** A0A059PRS5_SALMI)	1
Solyc11g072060.2.1	MYB-related transcription factor (AHRD V3.3 *** A0A059PSR6_SALMI)	1
Solyc01g097860.3.1	Myelin-associated oligodendrocyte basic protein isoform 1 (AHRD V3.3 *** A0A061F284_THECC)	1
Solyc10g005400.3.1	Myo-inositol oxygenase (AHRD V3.3 *** C6K2L2_SOLLC)	1
Solyc12g008650.2.1	Myo-inositol oxygenase (AHRD V3.3 *** C6K2L2_SOLLC)	1
Solyc04g054740.3.1	myo-inositol-1-phosphate synthase	1
Solyc04g050820.2.1	myo-inositol-1-phosphate synthase 1 (AHRD V3.3 *** AT4G39800.1)	1
Solyc10g074935.1.1	myosin (AHRD V3.3 --* AT4G33200.4)	1
Solyc08g022030.3.1	Myosin heavy chain-related protein (AHRD V3.3 *** AT4G32190.1)	1
Solyc08g080780.3.1	Myosin heavy chain-related protein, putative (AHRD V3.3 *** A0A061GCE0_THECC)	1
Solyc01g107260.3.1	myosin-2 heavy chain-like protein (AHRD V3.3 *** AT1G49870.1)	1
Solyc02g020910.3.1	Myosin-related family protein (AHRD V3.3 *** B9H5P2_POPTR)	1
Solyc02g036430.2.1	NAC domain protein, (AHRD V3.3 *** A0A061EDT4_THECC)	1
Solyc06g034340.2.1	NAC domain protein, (AHRD V3.3 *** A0A061G781_THECC)	1
Solyc06g065410.3.1	NAC domain-containing protein, putative (AHRD V3.3 *** B9SLE9_RICCO)	1
Solyc01g007160.3.1	N-acetyltransferase ESCO2 (AHRD V3.3 *** A0A1D1YG22_9ARAE)	1
Solyc05g010250.2.1	N-acetyltransferase, putative (AHRD V3.3 *** B9RLC7_RICCO)	1
Solyc01g099560.3.1	NAD(P)-binding rossmann-fold protein (AHRD V3.3 *** G7LBT9_MEDTR)	1
Solyc09g010930.3.1	NAD(P)-binding rossmann-fold protein (AHRD V3.3 *** I3TAJ6_MEDTR)	1
Solyc09g010510.3.1	NAD(P)-binding Rossmann-fold superfamily protein (AHRD V3.3 *-* AT2G37540.2)	1
Solyc05g014150.3.1	NAD(P)-binding Rossmann-fold superfamily protein (AHRD V3.3 *-* AT3G55290.2)	1
Solyc05g032660.3.1	NAD(P)-binding Rossmann-fold superfamily protein (AHRD V3.3 *-* AT4G13250.1)	1
Solyc03g025410.3.1	NAD(P)-binding Rossmann-fold superfamily protein (AHRD V3.3 *-* AT4G23430.2)	1
Solyc02g090540.3.1	NAD(P)-binding Rossmann-fold superfamily protein (AHRD V3.3 *** A0A061DHS1_THECC)	1
Solyc01g005500.3.1	NAD(P)-binding Rossmann-fold superfamily protein (AHRD V3.3 *** A0A061EUQ7_THECC),Pfam:PF13561	1
Solyc02g070760.3.1	NAD(P)-binding Rossmann-fold superfamily protein (AHRD V3.3 *** A0A061GF24_THECC)	1
Solyc12g049280.2.1	NAD(P)-binding Rossmann-fold superfamily protein (AHRD V3.3 *** A0A061GJI8_THECC)	1
Solyc01g103100.3.1	NAD(P)-binding Rossmann-fold superfamily protein (AHRD V3.3 *** AT1G10310.1)	1
Solyc05g014560.3.1	NAD(P)-binding Rossmann-fold superfamily protein (AHRD V3.3 *** AT1G24360.1)	1
Solyc04g071940.3.1	NAD(P)-binding Rossmann-fold superfamily protein (AHRD V3.3 *** AT1G52340.1),Pfam:PF13561	1
Solyc04g071960.3.1	NAD(P)-binding Rossmann-fold superfamily protein (AHRD V3.3 *** AT1G52340.1),Pfam:PF13561	1
Solyc04g071970.3.1	NAD(P)-binding Rossmann-fold superfamily protein (AHRD V3.3 *** AT1G52340.1),Pfam:PF13561	1
Solyc10g083170.2.1	NAD(P)-binding Rossmann-fold superfamily protein (AHRD V3.3 *** AT1G52340.1),Pfam:PF13561	1
Solyc03g096650.2.1	NAD(P)-binding Rossmann-fold superfamily protein (AHRD V3.3 *** AT2G29170.1)	1
Solyc01g067630.3.1	NAD(P)-binding Rossmann-fold superfamily protein (AHRD V3.3 *** AT2G39080.1)	1
Solyc01g091660.3.1	NAD(P)-binding Rossmann-fold superfamily protein (AHRD V3.3 *** AT2G47140.1),Pfam:PF13561	1
Solyc10g051095.1.1	NAD(P)-binding Rossmann-fold superfamily protein (AHRD V3.3 *** AT3G18890.1)	1
Solyc12g100280.2.1	NAD(P)-binding Rossmann-fold superfamily protein (AHRD V3.3 *** AT3G55310.1)	1
Solyc03g059190.3.1	NAD(P)-binding Rossmann-fold superfamily protein (AHRD V3.3 *** AT3G59710.3)	1
Solyc02g072160.3.1	NAD(P)-binding Rossmann-fold superfamily protein (AHRD V3.3 *** AT4G18810.1)	1
Solyc03g025370.3.1	NAD(P)-binding Rossmann-fold superfamily protein (AHRD V3.3 *** AT4G23420.2)	1
Solyc10g086390.2.1	NAD(P)-binding Rossmann-fold superfamily protein (AHRD V3.3 *** AT5G02540.1)	1
Solyc06g083480.3.1	NAD(P)-binding Rossmann-fold superfamily protein (AHRD V3.3 *** AT5G06060.1)	1
Solyc06g083470.3.1	NAD(P)-binding Rossmann-fold superfamily protein (AHRD V3.3 *** AT5G06060.1),Pfam:PF13561	1
Solyc06g083490.3.1	NAD(P)-binding Rossmann-fold superfamily protein (AHRD V3.3 *** AT5G06060.1),Pfam:PF13561	1
Solyc09g083190.3.1	NAD(P)H dehydrogenase 18 (AHRD V3.3 *** A0A061ELZ4_THECC)	1
Solyc03g116870.3.1	NAD(P)H dehydrogenase subunit 48 (AHRD V3.3 *** A0A0F7GZU3_9ROSI)	1
Solyc09g061460.2.1	NAD(P)H-quinone oxidoreductase subunit 2, chloroplastic (AHRD V3.3 *** A0A0X8IHH4_9GENT)	1
Solyc01g109620.3.1	NAD(P)H-quinone oxidoreductase subunit I, chloroplastic (AHRD V3.3 *** NDHI_ARAHI)	1
Solyc07g043570.3.1	NAD(P)-linked oxidoreductase superfamily protein	1
Solyc09g097970.3.1	NAD(P)-linked oxidoreductase superfamily protein (AHRD V3.3 *** AT1G60710.1)	1
Solyc09g097980.3.1	NAD(P)-linked oxidoreductase superfamily protein (AHRD V3.3 *** AT1G60710.1)	1
Solyc03g082560.3.1	NAD(P)-linked oxidoreductase superfamily protein (AHRD V3.3 *** AT5G53580.1)	1
Solyc01g102830.3.1	NADH dehydrogenase (ubiquinone)s (AHRD V3.3 *** AT1G14450.2)	1
Solyc05g026550.3.1	NADH dehydrogenase-like complex L (AHRD V3.3 *** A0A0F7CYX9_9ROSI)	1
Solyc09g083150.3.1	NADH dehydrogenase-like complex N (AHRD V3.3 *** A0A0F7GZG2_9ROSI)	1
Solyc11g006020.2.1	NADH dehydrogenase-like complex O (AHRD V3.3 *** A0A0F7GYD5_9ROSI)	1
Solyc03g006540.3.1	NADH-ubiquinone oxidoreductase 75 kDa subunit, mitochondrial (AHRD V3.3 *-* N1QXW8_AEGTA)	1
Solyc06g063040.1.1	NADP-dependent alkenal double bond reductase (AHRD V3.3 *** A0A072TWU1_MEDTR)	1
Solyc07g045080.3.1	NADP-dependent alkenal double bond reductase P1 (AHRD V3.3 *** A0A0B2SKR4_GLYSO)	1
Solyc04g009130.3.1	Nbs-lrr resistance protein (AHRD V3.3 *** A0A061FZT5_THECC)	1
Solyc01g106540.3.1	neurofilament heavy protein (AHRD V3.3 *** AT4G17000.3)	1
Solyc01g100810.3.1	Neutral/alkaline invertase (AHRD V3.3 *** V5N4X0_MANES)	1
Solyc02g093290.3.1	Nicotinate phosphoribosyltransferase family protein (AHRD V3.3 *** B9H6H6_POPTR)	1
Solyc05g044630.3.1	NifU-like protein 3 (AHRD V3.3 *-* W9RHZ6_9ROSA)	1
Solyc10g007670.3.1	NifU-like protein 3, chloroplastic (AHRD V3.3 *** A0A1D1XGL9_9ARAE)	1
Solyc01g108630.3.1	nii1 nitrite reductase	1
Solyc02g088910.3.1	Ninja-family protein AFP2 (AHRD V3.3 *** A0A0B0PRX3_GOSAR)	1
Solyc11g013810.2.1	Nitrate reductase (AHRD V3.3 *** K4D6I5_SOLLC)	1
Solyc06g069723.1.1	Nitrate reductase [NADH] 1 (AHRD V3.3 --* NIA1_ORYSJ)	1
Solyc03g113250.3.1	nitrate transporter 1:2 (AHRD V3.3 *** AT1G69850.1)	1
Solyc05g007000.3.1	nitrate transporter 1:2 (AHRD V3.3 *** AT1G69850.1)	1
Solyc10g039290.2.1	Nitrate transporter protein 1.2-like protein (AHRD V3.3 *** A0A0H3WEV3_CAMSI)	1
Solyc01g091140.3.1	Nitroreductase-like protein (AHRD V3.3 *-* A0A103XIC5_CYNCS)	1
Solyc04g073970.3.1	N-lysine methyltransferase (AHRD V3.3 *** AT1G78150.3)	1
Solyc03g013340.3.1	NOD26-like intrinsic protein 2.1	1
Solyc10g083940.1.1	Nodulin-like / Major Facilitator Superfamily protein (AHRD V3.3 *** A0A0K9NWX1_ZOSMR)	1
Solyc07g007340.3.1	Nodulin-like / Major Facilitator Superfamily protein (AHRD V3.3 *** A0A0K9Q428_ZOSMR)	1
Solyc05g005870.3.1	nodulin-related MtN21 family protein	1
Solyc06g005780.1.1	Non-specific lipid-transfer protein (AHRD V3.3 *** A0A0V0GS93_SOLCH)	1
Solyc08g067530.1.1	Non-specific lipid-transfer protein (AHRD V3.3 *** K4CLX9_SOLLC)	1
Solyc10g075050.2.1	Non-specific lipid-transfer protein (AHRD V3.3 *** K4D1U7_SOLLC)	1
Solyc09g018010.3.1	Non-specific lipid-transfer protein (AHRD V3.3 *** M0ZNZ5_SOLTU)	1
Solyc02g068880.2.1	Non-specific serine/threonine protein kinase (AHRD V3.3 *-* M1ANR5_SOLTU)	1
Solyc05g047600.3.1	Non-specific serine/threonine protein kinase (AHRD V3.3 *** A0A0V0I757_SOLCH)	1
Solyc02g072540.3.1	Non-specific serine/threonine protein kinase (AHRD V3.3 *** A0A0V0IFU0_SOLCH)	1
Solyc03g043770.3.1	Non-specific serine/threonine protein kinase (AHRD V3.3 *** A0A0V0IVW5_SOLCH)	1
Solyc03g033610.1.1	Non-specific serine/threonine protein kinase (AHRD V3.3 *** K4BFN3_SOLLC)	1
Solyc04g081080.1.1	Non-specific serine/threonine protein kinase (AHRD V3.3 *** K4BVI7_SOLLC)	1
Solyc12g098100.2.1	Non-specific serine/threonine protein kinase (AHRD V3.3 *** K4DHI4_SOLLC)	1
Solyc03g071690.3.1	Non-symbiotic hemoglobin 1 (AHRD V3.3 *** A0A199VNT0_ANACO)	1
Solyc02g087450.3.1	Nuclear mitotic apparatus 1 (AHRD V3.3 *-* A0A0B0NXR3_GOSAR)	1
Solyc07g039190.3.1	nuclear pore complex protein (DUF3414) (AHRD V3.3 --* AT5G51200.3)	1
Solyc03g117740.3.1	nuclear protein (AHRD V3.3 *** AT1G16080.1)	1
Solyc12g006120.2.1	Nuclear transcription factor Y protein (AHRD V3.3 *** G7K4Q5_MEDTR)	1
Solyc03g110860.3.1	Nuclear transcription factor Y subunit C-1 (AHRD V3.3 *** NFYC1_ARATH)	1
Solyc02g080190.3.1	Nuclear transport factor 2-like protein (AHRD V3.3 *** A0A0B0NHI4_GOSAR)	1
Solyc02g070230.2.1	Nucleic acid binding protein, putative (AHRD V3.3 *-* B9SAY5_RICCO)	1
Solyc09g009900.3.1	Nucleic acid-binding, OB-fold (AHRD V3.3 *** A0A103YMS1_CYNCS)	1
Solyc06g071330.3.1	Nucleobase-ascorbate transporter-like protein (AHRD V3.3 *** A0A072VA43_MEDTR)	1
Solyc02g093980.3.1	nucleolar protein gar2-like protein (AHRD V3.3 *-* AT2G42320.2)	1
Solyc03g110960.3.1	Nucleoside diphosphate kinase (AHRD V3.3 *** K4BJV9_SOLLC)	1
Solyc06g071960.3.1	Nucleoside diphosphate kinase (AHRD V3.3 *** K4C8R8_SOLLC)	1
Solyc07g056530.3.1	Nucleotide/sugar transporter family protein (AHRD V3.3 *** AT3G14410.1)	1
Solyc12g008490.2.1	Nucleotide-diphospho-sugar transferase domain protein (AHRD V3.3 *** G7L7F4_MEDTR)	1
Solyc08g079790.1.1	Nucleotide-sugar transporter family protein (AHRD V3.3 *** A0A061G5R7_THECC)	1
Solyc11g006580.2.1	Nudix hydrolase (AHRD V3.3 *** A0A061FQV2_THECC)	1
Solyc07g009170.3.1	Nudix hydrolase-like protein (AHRD V3.3 *** G7KNJ9_MEDTR)	1
Solyc12g010590.2.1	O-acyltransferase WSD1 (AHRD V3.3 *** A0A151TQI5_CAJCA)	1
Solyc07g066430.3.1	Obg-like ATPase 1 (AHRD V3.3 *** K4CHW8_SOLLC)	1
Solyc01g008010.3.1	OBP32pep protein, putative (Domain of unknown function DUF220) (AHRD V3.3 *** AT1G23600.1)	1
Solyc05g013530.3.1	Octicosapeptide/Phox/Bem1p domain-containing protein kinase (AHRD V3.3 *** A0A0K9NT10_ZOSMR)	1
Solyc02g079360.2.1	Octicosapeptide/Phox/Bem1p family protein (AHRD V3.3 *** AT4G05150.1)	1
Solyc11g013270.2.1	O-fucosyltransferase family protein (AHRD V3.3 *** AT1G38131.1)	1
Solyc08g066040.1.1	Oleosin (AHRD V3.3 *** A0A0D2V8E6_GOSRA)	1
Solyc02g086490.3.1	Oleosin (AHRD V3.3 *** K4BBF7_SOLLC)	1
Solyc03g119820.1.1	Oleosin family protein (AHRD V3.3 *** A0A061FVM3_THECC)	1
Solyc06g007140.3.1	Omega-3 fatty acid desaturase	1
Solyc06g051400.3.1	Omega-3 fatty acid desaturase (AHRD V3.3 *** Q7X7I9_SOLLC)	1
Solyc06g007130.4.1	omega-3 fatty acid desaturase-3	1
Solyc07g005510.3.1	Omega-6 fatty acid desaturase (AHRD V3.3 *** U3MY72_SOLAC)	1
Solyc06g064510.2.1	O-methyltransferase (AHRD V3.3 *** A0A1B4Z3W3_9ROSA)	1
Solyc10g008120.3.1	O-methyltransferase (AHRD V3.3 *** A0A1B4Z3W3_9ROSA)	1
Solyc06g064500.2.1	O-methyltransferase (AHRD V3.3 *** F6M2M1_VITPS)	1
Solyc02g077530.2.1	O-methyltransferase, putative (AHRD V3.3 *** B9S932_RICCO)	1
Solyc04g071930.3.1	one-helix protein 2 (AHRD V3.3 *** AT1G34000.1)	1
Solyc02g070890.3.1	Ontology_term=GO:0004675	1
Solyc02g070910.3.1	Ontology_term=GO:0004675	1
Solyc04g057980.3.1	Orange Ripening	1
Solyc07g063920.3.1	Organic cation transporter, putative (AHRD V3.3 *** B9SY49_RICCO)	1
Solyc10g009150.3.1	Organ-specific protein S2 (AHRD V3.3 *** F2VPS2_SOLNI)	1
Solyc05g007450.3.1	Origin recognition complex, subunit 6 (AHRD V3.3 *** A0A118K386_CYNCS)	1
Solyc12g089210.2.1	Ornithine carbamoyltransferase (AHRD V3.3 *** K4BVE0_SOLLC)	1
Solyc03g098300.1.1	Ornithine decarboxylase 2 (AHRD V3.3 *** A0A060IIA7_ATRBE)	1
Solyc11g071890.2.1	Outer envelope protein 80 (AHRD V3.3 *** W9RH86_9ROSA)	1
Solyc01g107650.3.1	Ovary receptor kinase 1 (AHRD V3.3 *** S4WIP5_SOLCH)	1
Solyc11g011020.2.1	Ovary receptor kinase 11 (AHRD V3.3 *** S4WG09_SOLCH)	1
Solyc09g008860.3.1	Ovary receptor kinase 14 (AHRD V3.3 *** S4WME3_SOLCH)	1
Solyc03g118510.3.1	Ovary receptor kinase 27 (AHRD V3.3 *** S4WIQ7_SOLCH)	1
Solyc01g007800.3.1	ovate family protein 2	1
Solyc06g073037.1.1	Ovate family protein 5 (AHRD V3.3 *** A0A061G3I6_THECC)	1
Solyc03g034100.3.1	ovate family protein 6	1
Solyc09g090670.3.1	Oxidation resistance 1 (AHRD V3.3 *** A0A0B0PUF7_GOSAR)	1
Solyc06g053600.3.1	Oxidoreductase, aldo/keto reductase family protein, expressed (AHRD V3.3 *-* Q10GW3_ORYSJ)	1
Solyc02g084650.3.1	oxidoreductase-like protein, amino-terminal protein (AHRD V3.3 *-* AT5G17280.1)	1
Solyc01g005620.3.1	oxoglutarate/malate translocator	1
Solyc07g032640.2.1	Oxygen-evolving enhancer protein 1 (AHRD V3.3 *** A0A1D3L5W7_SOLLC)	1
Solyc03g115005.1.1	Oxygen-evolving enhancer protein 3 (AHRD V3.3 *** B6SQ77_MAIZE)	1
Solyc05g013960.3.1	Oxysterol-binding protein, putative (AHRD V3.3 *** B9RMS3_RICCO)	1
Solyc03g044710.3.1	Patatin (AHRD V3.3 *** K4BG88_SOLLC)	1
Solyc09g065240.3.1	Patatin (AHRD V3.3 *** K4CUF1_SOLLC)	1
Solyc02g031950.3.1	pathogenesis-related family protein (AHRD V3.3 *** AT1G78780.5)	1
Solyc07g006700.1.1	Pathogenesis-related family protein (AHRD V3.3 *** B9IM28_POPTR)	1
Solyc07g006710.1.1	Pathogenesis-related protein 1 (AHRD V3.3 *** PR1_HORVU)	1
Solyc09g006010.2.1	Pathogenesis-related protein 1 (AHRD V3.3 *** Q75QH2_CAPCH)	1
Solyc01g097280.2.1	Pathogenesis-related protein PR-4 (AHRD V3.3 *** PR4_PRUPE)	1
Solyc09g011027.1.1	Pathogenesis-related thaumatin family protein (AHRD V3.3 *** A0A072TZL3_MEDTR)	1
Solyc10g084840.2.1	Pathogenesis-related thaumatin family protein (AHRD V3.3 *** A0A072TZL3_MEDTR)	1
Solyc01g111330.3.1	Pathogenesis-related thaumatin family protein (AHRD V3.3 *** A0A072UXB7_MEDTR)	1
Solyc04g081560.3.1	Pathogenesis-related thaumatin family protein (AHRD V3.3 *** A0A072UXB7_MEDTR)	1
Solyc02g083790.3.1	Pathogenesis-related thaumatin family protein (AHRD V3.3 *** G7JW96_MEDTR)	1
Solyc01g104290.2.1	Pathogenesis-related thaumatin family protein (AHRD V3.3 *** G7K8X4_MEDTR)	1
Solyc03g118780.3.1	Pathogenesis-related thaumatin family protein (AHRD V3.3 *** G7LDC8_MEDTR)	1
Solyc02g031920.3.1	Pathogen-related protein (AHRD V3.3 *** A0A151SPD2_CAJCA)	1
Solyc02g070935.1.1	Pectate lyase (AHRD V3.3 *-* A0A199VAW8_ANACO)	1
Solyc06g083580.3.1	Pectate lyase (AHRD V3.3 *** A0A022QXK5_ERYGU)	1
Solyc03g058890.3.1	Pectate lyase (AHRD V3.3 *** K4BGT7_SOLLC)	1
Solyc03g071570.3.1	Pectate lyase (AHRD V3.3 *** K4BHI7_SOLLC)	1
Solyc06g071020.3.1	Pectate lyase (AHRD V3.3 *** K4C8H5_SOLLC)	1
Solyc09g008380.3.1	Pectate lyase (AHRD V3.3 *** K4CQM6_SOLLC)	1
Solyc11g008140.2.1	Pectate lyase (AHRD V3.3 *** K4D575_SOLLC)	1
Solyc05g014000.3.1	Pectate lyase (AHRD V3.3 *** M1AQF5_SOLTU)	1
Solyc09g061890.3.1	Pectate lyase (AHRD V3.3 *** M1BAL5_SOLTU)	1
Solyc09g091430.3.1	Pectate lyase (AHRD V3.3 *** M1CWG5_SOLTU)	1
Solyc03g111690.3.1	Pectate lyase family protein (AHRD V3.3 *** AT1G67750.1)	1
Solyc05g005170.3.1	Pectin lyase-like superfamily protein (AHRD V3.3 *** A0A061E6B2_THECC)	1
Solyc01g100980.3.1	Pectin lyase-like superfamily protein (AHRD V3.3 *** AT1G02460.1)	1
Solyc09g098270.3.1	Pectin lyase-like superfamily protein (AHRD V3.3 *** AT1G23460.1)	1
Solyc10g038130.2.1	Pectinacetylesterase family protein (AHRD V3.3 *** AT2G46930.1)	1
Solyc03g123620.4.1	Pectinesterase (AHRD V1 ***- B9GXZ7_POPTR)	1
Solyc01g098940.3.1	Pectinesterase (AHRD V3.3 *** K4B0T1_SOLLC)	1
Solyc02g075620.3.1	Pectinesterase (AHRD V3.3 *** K4B8N8_SOLLC)	1
Solyc02g080200.3.1	Pectinesterase (AHRD V3.3 *** K4B9P2_SOLLC)	1
Solyc03g078090.3.1	Pectinesterase (AHRD V3.3 *** K4BHN9_SOLLC)	1
Solyc06g009190.3.1	Pectinesterase (AHRD V3.3 *** K4C3U9_SOLLC)	1
Solyc08g078640.2.1	Pectinesterase (AHRD V3.3 *** K4CNM3_SOLLC)	1
Solyc09g075350.3.1	Pectinesterase (AHRD V3.3 *** K4CVB2_SOLLC)	1
Solyc09g091730.3.1	Pectinesterase (AHRD V3.3 *** K4CWJ9_SOLLC)	1
Solyc11g005820.1.1	Pectinesterase inhibitor (AHRD V3.3 *** A0A103Y9H8_CYNCS)	1
Solyc03g007590.3.1	Pentatricopeptide repeat (PPR) superfamily protein (AHRD V3.3 *-* AT3G49140.1)	1
Solyc12g055940.2.1	Pentatricopeptide repeat (PPR) superfamily protein (AHRD V3.3 *** AT1G64430.2)	1
Solyc06g036340.3.1	Pentatricopeptide repeat (PPR) superfamily protein (AHRD V3.3 *** AT3G49140.1)	1
Solyc09g010450.1.1	Pentatricopeptide repeat (PPR) superfamily protein (AHRD V3.3 *** AT3G53700.1)	1
Solyc04g080830.3.1	Pentatricopeptide repeat (PPR-like) superfamily protein (AHRD V3.3 *** AT1G19720.1)	1
Solyc01g091240.3.1	Pentatricopeptide repeat protein (AHRD V3.3 *** A0A0D5ZZN7_NICSY)	1
Solyc09g082390.2.1	Pentatricopeptide repeat superfamily protein, putative (AHRD V3.3 *** A0A061ELP3_THECC)	1
Solyc07g042313.1.1	Pentatricopeptide repeat superfamily protein, putative (AHRD V3.3 *** A0A061FRD6_THECC)	1
Solyc04g008570.3.1	Pentatricopeptide repeat superfamily protein, putative (AHRD V3.3 *** A0A061GUB4_THECC)	1
Solyc02g093620.1.1	Pentatricopeptide repeat-containing family protein (AHRD V3.3 *** B9IJL3_POPTR)	1
Solyc07g052590.1.1	Pentatricopeptide repeat-containing family protein (AHRD V3.3 *** B9IQB5_POPTR)	1
Solyc09g007200.3.1	Pentatricopeptide repeat-containing family protein (AHRD V3.3 *** U5GAL9_POPTR)	1
Solyc08g076150.3.1	Pentatricopeptide repeat-containing family protein (AHRD V3.3 *** U5GMW9_POPTR)	1
Solyc02g081250.2.1	Pentatricopeptide repeat-containing protein (AHRD V3.3 *-* A0A103Y0J8_CYNCS)	1
Solyc07g021620.1.1	Pentatricopeptide repeat-containing protein (AHRD V3.3 *** A0A0B2S7U5_GLYSO)	1
Solyc08g068230.3.1	Pentatricopeptide repeat-containing protein (AHRD V3.3 *** A0A0B2SBT0_GLYSO)	1
Solyc07g019650.3.1	Pentatricopeptide repeat-containing protein (AHRD V3.3 *** A0A103S9G9_CYNCS)	1
Solyc01g057200.3.1	Pentatricopeptide repeat-containing protein (AHRD V3.3 *** A0A103TWN9_CYNCS)	1
Solyc02g069500.1.1	Pentatricopeptide repeat-containing protein (AHRD V3.3 *** A0A103XQS1_CYNCS)	1
Solyc07g066390.1.1	Pentatricopeptide repeat-containing protein (AHRD V3.3 *** A0A103Y4I4_CYNCS)	1
Solyc02g081900.3.1	Pentatricopeptide repeat-containing protein (AHRD V3.3 *** A0A103YLQ2_CYNCS)	1
Solyc08g013850.1.1	Pentatricopeptide repeat-containing protein (AHRD V3.3 *** A0A118JW03_CYNCS)	1
Solyc07g017760.1.1	Pentatricopeptide repeat-containing protein (AHRD V3.3 *** A0A118K0H2_CYNCS)	1
Solyc11g008940.1.1	Pentatricopeptide repeat-containing protein (AHRD V3.3 *** A0A118K217_CYNCS)	1
Solyc11g073230.1.1	Pentatricopeptide repeat-containing protein (AHRD V3.3 *** A0A118K7B7_CYNCS)	1
Solyc01g049810.3.1	Pentatricopeptide repeat-containing protein (AHRD V3.3 *** A0A124SBK7_CYNCS)	1
Solyc04g076800.3.1	Pentatricopeptide repeat-containing protein (AHRD V3.3 *** A0A199W533_ANACO)	1
Solyc11g066920.1.1	Pentatricopeptide repeat-containing protein family (AHRD V3.3 *** A0A151R9G8_CAJCA)	1
Solyc04g010060.2.1	Pentatricopeptide repeat-containing protein, putative (AHRD V3.3 *-* B9S7L1_RICCO)	1
Solyc01g095690.2.1	Pentatricopeptide repeat-containing protein, putative (AHRD V3.3 *** A0A061DSI9_THECC)	1
Solyc01g094600.2.1	Pentatricopeptide repeat-containing protein, putative (AHRD V3.3 *** B9RDS2_RICCO)	1
Solyc08g069010.3.1	Pentatricopeptide repeat-containing protein, putative (AHRD V3.3 *** B9RNM2_RICCO)	1
Solyc12g098990.2.1	Pentatricopeptide repeat-containing protein, putative (AHRD V3.3 *** B9RZZ6_RICCO)	1
Solyc04g010055.1.1	Pentatricopeptide repeat-containing protein, putative (AHRD V3.3 *** B9S7L1_RICCO)	1
Solyc04g072150.2.1	Pentatricopeptide repeat-containing protein, putative (AHRD V3.3 *** B9T6B6_RICCO)	1
Solyc01g111020.3.1	Pentatricopeptide repeat-containing protein, putative (AHRD V3.3 *** B9T729_RICCO)	1
Solyc07g032385.1.1	Pentatricopeptide repeat-containing-like protein (AHRD V3.3 *** A0A0B0N0N5_GOSAR)	1
Solyc08g081250.3.1	Peptidase M1 family aminopeptidase N (AHRD V3.3 *** A0A072TU77_MEDTR)	1
Solyc07g015860.3.1	peptide deformylase AF271258	1
Solyc12g089230.2.1	Peptide transporter (AHRD V3.3 *** A0A072V2Y9_MEDTR)	1
Solyc01g091180.3.1	peptide transporter 1 (AHRD V3.3 *** AT3G54140.2)	1
Solyc09g014220.3.1	Peptide transporter, putative (AHRD V3.3 *** B9T6M4_RICCO)	1
Solyc12g014270.2.1	Peptide-N4-(N-acetyl-beta-glucosaminyl)asparagine amidase A (AHRD V3.3 *** PNAA_PRUDU)	1
Solyc01g009610.3.1	Peptidyl-prolyl cis-trans isomerase (AHRD V3.3 *** A0A0K9NN67_ZOSMR)	1
Solyc09g092690.3.1	Peptidyl-prolyl cis-trans isomerase (AHRD V3.3 *** A0A0K9NXQ5_ZOSMR)	1
Solyc10g039270.2.1	Peptidyl-prolyl cis-trans isomerase (AHRD V3.3 *** A0A0K9PKM9_ZOSMR)	1
Solyc03g119860.3.1	Peptidyl-prolyl cis-trans isomerase (AHRD V3.3 *** G7JRX9_MEDTR)	1
Solyc01g009990.3.1	Peptidyl-prolyl cis-trans isomerase (AHRD V3.3 *** K4ATJ4_SOLLC)	1
Solyc07g007110.3.1	Peptidyl-prolyl cis-trans isomerase (AHRD V3.3 *** K4CBI2_SOLLC)	1
Solyc02g086915.1.1	Peptidyl-prolyl cis-trans isomerase CYP38 (AHRD V3.3 *** W9SGV3_9ROSA)	1
Solyc04g015040.3.1	Peptidyl-prolyl cis-trans isomerase FKBP16-3 (AHRD V3.3 *** W9R3C3_9ROSA)	1
Solyc02g086910.3.1	Peptidyl-prolyl cis-trans isomerase, putative (AHRD V3.3 *** B9RUU4_RICCO)	1
Solyc12g013580.2.1	Peptidyl-prolyl cis-trans isomerase, putative (AHRD V3.3 *** B9SW20_RICCO)	1
Solyc01g105710.3.1	peptidyl-prolyl isomerase FKBP12	1
Solyc08g059760.3.1	Peroxidase (AHRD V3.3 *** A0A0V0I4D2_SOLCH)	1
Solyc01g104860.3.1	Peroxidase (AHRD V3.3 *** K4B258_SOLLC)	1
Solyc02g087190.1.1	Peroxidase (AHRD V3.3 *** K4BBM6_SOLLC)	1
Solyc03g006810.3.1	Peroxidase (AHRD V3.3 *** K4BEA4_SOLLC)	1
Solyc05g046020.3.1	Peroxidase (AHRD V3.3 *** K4C0T5_SOLLC)	1
Solyc09g072700.3.1	Peroxidase (AHRD V3.3 *** K4CUU6_SOLLC)	1
Solyc10g047110.2.1	Peroxidase (AHRD V3.3 *** K4CZX5_SOLLC)	1
Solyc11g018800.2.1	Peroxidase (AHRD V3.3 *** K4D6T3_SOLLC)	1
Solyc07g042440.3.1	Peroxiredoxin (AHRD V3.3 *** A0A0B4SWQ5_9ROSI)	1
Solyc04g064930.3.1	Peroxiredoxin (AHRD V3.3 *** G8JBE2_9ORYZ)	1
Solyc10g083650.1.1	Peroxiredoxin, putative (AHRD V3.3 *** B9SRG0_RICCO)	1
Solyc07g063430.3.1	Peroxisomal membrane (Mpv17/PMP22) family protein (AHRD V3.3 *** F4JI90_ARATH)	1
Solyc07g055340.3.1	Peroxisomal membrane 22 kDa (Mpv17/PMP22) family protein (AHRD V3.3 *** AT2G42770.1)	1
Solyc03g093180.1.1	Peroxisomal membrane protein 11-4 (AHRD V3.3 *** A0A151TE35_CAJCA)	1
Solyc04g076100.3.1	Pesticidal crystal cry8Ba (AHRD V3.3 *** A0A0B0MPH2_GOSAR)	1
Solyc07g056060.3.1	pesticidal crystal cry8Ba protein (AHRD V3.3 *** AT4G24610.1)	1
Solyc08g080050.3.1	PGRL1A transmembrane protein (AHRD V3.3 *** A0A0F7GZP2_9ROSI)	1
Solyc07g062100.3.1	PHD-zinc-finger-like domain protein (AHRD V3.3 *** G7ZV42_MEDTR)	1
Solyc04g040160.3.1	Pheophorbide A oxygenase, putative (AHRD V3.3 *** B9T573_RICCO)	1
Solyc10g008490.3.1	Phosphatase 2C family protein (AHRD V3.3 *** U5FGH9_POPTR)	1
Solyc06g072510.3.1	Phosphate carrier, mitochondrial (AHRD V3.3 *** A0A0B0NBL8_GOSAR)	1
Solyc01g094720.3.1	Phosphate transporter (AHRD V3.3 *** A0A0B5WYA8_MANES)	1
Solyc05g013510.3.1	Phosphate transporter (AHRD V3.3 *** K4BY72_SOLLC)	1
Solyc00g147577.1.1	Phosphate transporter PHO1-like protein (AHRD V3.3 *-* A0A0B0PBG6_GOSAR)	1
Solyc05g010060.3.1	Phosphate transporter PHO1-like protein (AHRD V3.3 *** A0A072TS35_MEDTR)	1
Solyc04g074420.1.1	Phosphate-responsive 1 family protein (AHRD V3.3 *-* AT4G08950.1)	1
Solyc02g068877.1.1	Phosphate-responsive 1 family protein (AHRD V3.3 *** B9ICP1_POPTR)	1
Solyc10g074540.1.1	Phosphate-responsive 1 family protein (AHRD V3.3 *** D7L8T1_ARALL)	1
Solyc06g034390.1.1	Phosphate-responsive 1 family protein (AHRD V3.3 *** G7JP91_MEDTR)	1
Solyc02g062580.3.1	Phosphatidic acid phosphatase 2 (AHRD V3.3 *** X5I2G6_NICBE)	1
Solyc03g116740.3.1	phosphatidic acid phosphatase-related / PAP2-like protein (AHRD V3.3 *** AT3G15820.1)	1
Solyc08g082480.3.1	Phosphatidylinositol 3-and 4-kinase family protein (AHRD V3.3 *** B9GL47_POPTR)	1
Solyc09g025230.3.1	Phosphatidylinositol transfer protein (AHRD V3.3 *** A0A0K9NNU5_ZOSMR)	1
Solyc01g096410.3.1	Phosphatidylinositol-4-phosphate 5-kinase (AHRD V3.3 *** J7K3W0_TOBAC)	1
Solyc01g112260.3.1	Phosphoenolpyruvate carboxylase (AHRD V3.3 --* A7DX51_9POAL)	1
Solyc10g007290.3.1	Phosphoenolpyruvate carboxylase (AHRD V3.3 *** CAPP_TOBAC)	1
Solyc06g053625.1.1	Phosphoenolpyruvate carboxylase kinase 2 (AHRD V3.3 *-* Q84JP7_SOLLC)	1
Solyc09g090090.2.1	Phosphoenolpyruvate carboxylase kinase 2 (AHRD V3.3 *** Q84JP7_SOLLC)	1
Solyc02g086650.3.1	Phosphoenolpyruvate/phosphate translocator (AHRD V3.3 *** A0A0D3QJC6_CAMSI)	1
Solyc06g068950.3.1	Phosphoethanolamine N-methyltransferase (AHRD V3.3 *** PEAMT_SPIOL)	1
Solyc07g066610.3.1	phosphoglycerate kinase	1
Solyc08g081390.3.1	Phosphoglycerate mutase family protein (AHRD V3.3 *** A0A061G5H4_THECC)	1
[truncated: 3,839 more rows]
