# Supplementary material for: Transcriptomic analysis at organ and time scale reveals gene regulatory networks controlling the sulfate starvation response of Solanum lycopersicum
Source: BMC Plant Biol. 2020 Aug 24;20:385. doi: 10.1186/s12870-020-02590-2 (PMC7444261; doi:10.1186/s12870-020-02590-2)
Supplement: Supplementary file 2 — Additional file 2: Table S1. Normalized RNA-seq data in transcripts per million (TPM) scale. Table S2. Differentially expressed genes between sulfate-starved and control tomato plants at 2, 3 and 4 weeks after sowing. Differential expression analysis was performed in roots and leaves using the sleuth R package (q-value< 0.05 and absolute log2 FC > 1). Table S3. List of genes validated by qPCR indicating whether the sulfate regulation was previously reported in Arabidopsis. Table S4. List of Arabidopsis and tomato sulfate-responsive orthologous genes. Table S5. Enriched GO terms for orthologous sulfate-responsive genes in Arabidopsis, tomato, or shared in both species. Table S6. Genes exclusively regulated by sulfate and time in roots. Multifactorial analysis was performed using the sleuth R package (q-value< 0.05 and log2 FC > 1 in at least one level of each factor). Table S7. Genes exclusively regulated by sulfate and time in leaves. Multifactorial analysis was performed using the sleuth R package (q-value< 0.05 and log2 FC > 1 in at least one level of each factor). Table S8. Enriched GO terms for genes of root clusters. Only significant GO terms (adjusted p-value < 0.05) within the category of biological process are included in this table. Table S9. Enriched GO terms for genes of leaf clusters. Only significant GO terms (adjusted p-value < 0.05) within the category of biological process are included in this table. Table S10. List of TF-target interactions and nodes annotation of the root regulatory network. Table S11. Summary of the transcription factors of root and leaf gene regulatory networks. Table S12. List of TF-target interactions and nodes annotation of the leaf regulatory network. Table S13. Enriched GO terms for target genes of the TFs Myb (Solyc11g071300), TCP21 (Solyc03g006800) and EIL3 (Solyc01g006650). Table S14. List of predicted targets for SLIM1 (AT1G73730) TF and EIL3 (Solyc01g006650) according to PlantRegMap derived from literature, high-through [file 12870_2020_2590_MOESM2_ESM.zip › Table S8.xlsx]

## Sheet: Cluster1
GO-ID	p-value	adjusted p-value	Description	Genes in test set
42744	1.3018e-13	5.012e-11	hydrogen peroxide catabolic process	SOLYC07G049240|SOLYC07G052530|SOLYC08G075830|SOLYC02G083490|SOLYC07G052510|SOLYC09G007520|SOLYC05G050870|SOLYC05G050890|SOLYC01G105070|SOLYC12G089370|SOLYC02G092580|SOLYC07G017880|SOLYC09G072700|SOLYC01G009410|SOLYC03G033710|SOLYC02G064970|SOLYC01G067860|SOLYC03G025380|SOLYC05G046020|SOLYC07G052540|SOLYC12G005370|SOLYC02G083480|SOLYC04G081860|SOLYC00G072400|SOLYC04G076770|SOLYC05G046030|SOLYC01G0…
9834	4.1257e-11	5.2947e-09	plant-type secondary cell wall biogenesis	SOLYC03G005160|SOLYC07G005840|SOLYC11G065840|SOLYC09G075930|SOLYC07G048090|SOLYC03G114890|SOLYC09G072820|SOLYC10G005550|SOLYC06G034340|SOLYC12G099540|SOLYC03G114910|SOLYC01G098960|SOLYC02G072240|SOLYC06G075220|SOLYC10G076830|SOLYC01G103360|SOLYC09G007660|SOLYC07G056290|SOLYC02G089130|SOLYC05G008670|SOLYC06G050920|SOLYC06G063430|SOLYC02G086430|SOLYC11G069250
98869	1.4307e-10	1.5738e-08	cellular oxidant detoxification	SOLYC07G049240|SOLYC07G052530|SOLYC06G075570|SOLYC08G075830|SOLYC02G083490|SOLYC07G052510|SOLYC09G007520|SOLYC05G050870|SOLYC05G050890|SOLYC01G105070|SOLYC12G089370|SOLYC02G092580|SOLYC12G094430|SOLYC07G017880|SOLYC08G077060|SOLYC09G072700|SOLYC01G009410|SOLYC03G033710|SOLYC11G072800|SOLYC02G064970|SOLYC01G067860|SOLYC03G025380|SOLYC05G046020|SOLYC07G052540|SOLYC12G005370|SOLYC02G083480|SOLYC04G0…
98755	6.5729e-09	4.6011e-07	maintenance of seed dormancy by absisic acid	SOLYC04G008970|SOLYC04G008940|SOLYC11G011580|SOLYC04G008960|SOLYC04G008950|SOLYC11G011590|SOLYC01G009760|SOLYC03G098660|SOLYC11G011600
10481	3.3994e-08	1.7865e-06	epidermal cell division	SOLYC04G008970|SOLYC04G008940|SOLYC11G011580|SOLYC04G008960|SOLYC04G008950|SOLYC11G011590|SOLYC01G009760|SOLYC03G098660|SOLYC11G011600
10482	3.3994e-08	1.7865e-06	regulation of epidermal cell division	SOLYC04G008970|SOLYC04G008940|SOLYC11G011580|SOLYC04G008960|SOLYC04G008950|SOLYC11G011590|SOLYC01G009760|SOLYC03G098660|SOLYC11G011600
10214	2.3457e-07	9.5061e-06	seed coat development	SOLYC11G066820|SOLYC03G083710|SOLYC05G006510|SOLYC03G114890|SOLYC01G079570|SOLYC03G114910|SOLYC01G091110|SOLYC01G091100|SOLYC07G065540|SOLYC04G016180|SOLYC04G071540|SOLYC04G072850|SOLYC08G065710|SOLYC10G018330|SOLYC10G018320|SOLYC01G102340|SOLYC01G104950|SOLYC02G089130|SOLYC08G007450|SOLYC04G007150|SOLYC02G065530|SOLYC03G083660
51511	3.8865e-07	1.5217e-05	negative regulation of unidimensional cell growth	SOLYC04G015610|SOLYC04G015620|SOLYC06G067910|SOLYC08G067030|SOLYC05G008670|SOLYC12G042930|SOLYC02G086430
90487	4.8122e-07	1.8223e-05	secondary metabolite catabolic process	SOLYC04G008970|SOLYC12G094430|SOLYC04G008940|SOLYC11G011580|SOLYC04G008960|SOLYC05G006750|SOLYC04G008950|SOLYC11G011590|SOLYC07G056480|SOLYC01G009760|SOLYC03G098660|SOLYC11G011600
9407	4.8122e-07	1.8223e-05	toxin catabolic process	SOLYC04G008970|SOLYC12G094430|SOLYC04G008940|SOLYC11G011580|SOLYC04G008960|SOLYC05G006750|SOLYC04G008950|SOLYC11G011590|SOLYC07G056480|SOLYC01G009760|SOLYC03G098660|SOLYC11G011600
9733	1.5145e-06	4.9274e-05	response to auxin	SOLYC05G011940|SOLYC09G075410|SOLYC06G060830|SOLYC03G033970|SOLYC12G006690|SOLYC06G034340|SOLYC05G053180|SOLYC03G091010|SOLYC06G059880|SOLYC12G088380|SOLYC03G124020|SOLYC03G043890|SOLYC04G081250|SOLYC02G069200|SOLYC08G068070|SOLYC09G074430|SOLYC05G005470|SOLYC05G054320|SOLYC04G081860|SOLYC10G008780|SOLYC05G051850|SOLYC04G077960|SOLYC12G005310|SOLYC01G110920|SOLYC02G093000|SOLYC02G077400|SOLYC03G0…
7346	2.3397e-06	7.2064e-05	regulation of mitotic cell cycle	SOLYC11G010460|SOLYC03G007550|SOLYC07G053820|SOLYC12G088500|SOLYC10G078330|SOLYC04G014550|SOLYC03G032190|SOLYC06G051040|SOLYC03G093790|SOLYC10G080400|SOLYC10G080950|SOLYC12G094600|SOLYC04G008070|SOLYC02G066980|SOLYC12G088520|SOLYC12G088530|SOLYC12G088470|SOLYC01G089850|SOLYC02G067100
9641	5.8839e-06	0.0001699	shade avoidance	SOLYC02G093590|SOLYC06G060830|SOLYC03G083710|SOLYC10G018330|SOLYC10G018320|SOLYC07G056360|SOLYC08G007450|SOLYC06G071640|SOLYC05G031600|SOLYC01G091110|SOLYC03G083660|SOLYC01G091100
71281	6.1184e-06	0.00017449	cellular response to iron ion	SOLYC02G084990|SOLYC07G026650|SOLYC06G051550|SOLYC10G005550|SOLYC02G091990|SOLYC11G045520|SOLYC12G088970|SOLYC02G069210|SOLYC01G104810|SOLYC03G043890|SOLYC01G104800|SOLYC02G069200|SOLYC01G104820
71732	1.1948e-05	0.0003247	cellular response to nitric oxide	SOLYC02G084990|SOLYC07G026650|SOLYC06G051550|SOLYC11G045520|SOLYC10G005550|SOLYC02G069210|SOLYC01G104810|SOLYC01G104800|SOLYC02G069200|SOLYC01G104820
80167	3.9123e-05	0.0010041	response to karrikin	SOLYC04G007000|SOLYC08G005620|SOLYC10G083510|SOLYC04G015620|SOLYC12G006690|SOLYC04G050790|SOLYC11G005820|SOLYC01G096740|SOLYC07G065980|SOLYC07G044720|SOLYC09G010230|SOLYC07G043690|SOLYC02G089350|SOLYC05G009790|SOLYC06G007130|SOLYC05G047530|SOLYC10G083290|SOLYC02G083870|SOLYC11G011210|SOLYC04G015610|SOLYC04G076970|SOLYC05G052860|SOLYC07G056480|SOLYC12G042930|SOLYC05G052680|SOLYC08G061130|SOLYC03G0…
1902066	9.6717e-05	0.0021281	regulation of cell wall pectin metabolic process	SOLYC04G015610|SOLYC04G015620|SOLYC06G067910|SOLYC08G067030|SOLYC12G042930
9735	0.00012004	0.0025364	response to cytokinin	SOLYC08G081910|SOLYC04G008970|SOLYC01G010350|SOLYC05G011940|SOLYC03G113890|SOLYC06G060830|SOLYC11G011580|SOLYC03G033970|SOLYC04G008950|SOLYC06G034340|SOLYC08G015690|SOLYC03G091010|SOLYC02G091990|SOLYC06G059880|SOLYC10G080500|SOLYC06G048600|SOLYC08G066590|SOLYC05G047590|SOLYC07G064030|SOLYC02G064970|SOLYC03G043890|SOLYC11G011600|SOLYC07G062490|SOLYC09G074430|SOLYC12G009650|SOLYC08G076530|SOLYC05G0…
50850	0.00012188	0.0025364	positive regulation of calcium-mediated signaling	SOLYC03G031770|SOLYC06G008240|SOLYC10G005340|SOLYC02G080230
7204	0.00012188	0.0025364	positive regulation of cytosolic calcium ion concentration	SOLYC03G031770|SOLYC06G008240|SOLYC10G005340|SOLYC02G080230
51567	0.00012616	0.002602	histone H3-K9 methylation	SOLYC04G008970|SOLYC04G008940|SOLYC11G011580|SOLYC04G008960|SOLYC04G008950|SOLYC11G011590|SOLYC08G007560|SOLYC01G009760|SOLYC03G098660|SOLYC11G011600
17157	0.00013108	0.0026613	regulation of exocytosis	SOLYC03G031770|SOLYC11G008880|SOLYC06G008240|SOLYC10G005340|SOLYC02G077400|SOLYC02G080230
55114	0.00013134	0.0026613	oxidation-reduction process	SOLYC03G058430|SOLYC06G075570|SOLYC02G062650|SOLYC05G006830|SOLYC06G083910|SOLYC07G061720|SOLYC03G113130|SOLYC11G042420|SOLYC09G007520|SOLYC05G055280|SOLYC01G105070|SOLYC06G060070|SOLYC06G067940|SOLYC02G092580|SOLYC12G094430|SOLYC01G009410|SOLYC06G066170|SOLYC11G072800|SOLYC06G083470|SOLYC06G007130|SOLYC11G069180|SOLYC12G100230|SOLYC05G047530|SOLYC01G009370|SOLYC02G083480|SOLYC04G081860|SOLYC08G0…
278	0.00015237	0.0030028	mitotic cell cycle	SOLYC12G009300|SOLYC07G053820|SOLYC12G088500|SOLYC06G051300|SOLYC04G014550|SOLYC08G077550|SOLYC06G051040|SOLYC03G093790|SOLYC10G080400|SOLYC07G042520|SOLYC12G088520|SOLYC07G042560|SOLYC01G089850|SOLYC09G065880|SOLYC02G067100|SOLYC03G007130|SOLYC11G010460|SOLYC03G007550|SOLYC10G078330|SOLYC03G032190|SOLYC10G080950|SOLYC12G094600|SOLYC04G008070|SOLYC02G066980|SOLYC12G088530|SOLYC12G088470|SOLYC01G0…
43086	0.0001595	0.0030961	negative regulation of catalytic activity	SOLYC09G075750|SOLYC10G086100|SOLYC03G083710|SOLYC07G065090|SOLYC11G005820|SOLYC01G098940|SOLYC09G075350|SOLYC01G091110|SOLYC01G099950|SOLYC03G019690|SOLYC03G020010|SOLYC02G031710|SOLYC10G080400|SOLYC10G018330|SOLYC05G047590|SOLYC08G007450|SOLYC03G123630|SOLYC02G081990|SOLYC05G054120|SOLYC03G083840|SOLYC08G080630|SOLYC09G098160|SOLYC11G020960|SOLYC01G091100|SOLYC10G018320|SOLYC06G061210|SOLYC03G1…
10411	0.00018288	0.0034539	xyloglucan metabolic process	SOLYC01G099630|SOLYC02G080160|SOLYC12G007270|SOLYC12G056510|SOLYC12G007260|SOLYC11G040140|SOLYC10G005350|SOLYC11G071650|SOLYC06G073760|SOLYC06G061210|SOLYC04G007150|SOLYC07G055990
10215	0.00025172	0.0045076	cellulose microfibril organization	SOLYC03G031770|SOLYC11G008880|SOLYC03G114890|SOLYC06G008240|SOLYC10G005340|SOLYC02G089130|SOLYC03G114910|SOLYC02G080230
42545	0.00035134	0.0061022	cell wall modification	SOLYC07G005840|SOLYC04G081870|SOLYC05G006510|SOLYC09G072820|SOLYC03G115890|SOLYC01G098940|SOLYC08G078640|SOLYC09G075350|SOLYC10G078460|SOLYC02G070890|SOLYC02G072240|SOLYC01G099950|SOLYC05G047590|SOLYC03G123630|SOLYC05G007790|SOLYC02G081990|SOLYC11G008140|SOLYC03G083840|SOLYC06G072530|SOLYC05G054060|SOLYC02G093000|SOLYC09G010200|SOLYC02G067190|SOLYC03G123620|SOLYC02G065530
9744	0.00055314	0.008812	response to sucrose	SOLYC09G097980|SOLYC11G011210|SOLYC08G005620|SOLYC11G010460|SOLYC12G009300|SOLYC01G079480|SOLYC05G056480|SOLYC06G059740|SOLYC05G014470|SOLYC07G042520|SOLYC06G060100|SOLYC02G089350|SOLYC07G006020|SOLYC03G116060|SOLYC02G084860|SOLYC02G083870|SOLYC02G083880
31122	0.00060575	0.0095189	cytoplasmic microtubule organization	SOLYC06G053780|SOLYC03G031770|SOLYC06G008240|SOLYC10G081730|SOLYC10G005340|SOLYC09G083400|SOLYC10G084290|SOLYC06G066030|SOLYC10G086030|SOLYC02G080230
48766	0.00061443	0.0095901	root hair initiation	SOLYC12G088380|SOLYC03G113890|SOLYC12G006690|SOLYC01G103130|SOLYC04G077960|SOLYC10G078460|SOLYC02G091440
10031	0.00091595	0.013634	circumnutation	SOLYC06G053780|SOLYC03G115770|SOLYC10G081730|SOLYC09G083400|SOLYC06G066030
9684	0.00092071	0.013634	indoleacetic acid biosynthetic process	SOLYC10G007110|SOLYC09G091090|SOLYC12G088000|SOLYC06G071640|SOLYC05G031600|SOLYC12G096240
7018	0.00094868	0.01387	microtubule-based movement	SOLYC12G005260|SOLYC06G075580|SOLYC03G114380|SOLYC04G016080|SOLYC11G071730|SOLYC10G083310|SOLYC12G005250|SOLYC12G099540|SOLYC07G042560|SOLYC01G098080|SOLYC07G064030
9860	0.0010237	0.01478	pollen tube growth	SOLYC02G086840|SOLYC10G086660|SOLYC03G031770|SOLYC12G007150|SOLYC11G008880|SOLYC03G033510|SOLYC10G005340|SOLYC01G094610|SOLYC02G070210|SOLYC08G078640|SOLYC02G077400|SOLYC10G078460|SOLYC06G066650|SOLYC08G014610|SOLYC10G024360|SOLYC07G043310|SOLYC09G005220|SOLYC06G008240|SOLYC02G087580|SOLYC12G044270|SOLYC02G080230|SOLYC09G089630
46688	0.0011886	0.016441	response to copper ion	SOLYC09G090600|SOLYC06G062390|SOLYC03G121100|SOLYC08G080870|SOLYC08G066530|SOLYC05G052340
9627	0.0012927	0.017463	systemic acquired resistance	SOLYC08G078900|SOLYC12G087940|SOLYC01G066910|SOLYC01G109390|SOLYC01G079570|SOLYC04G072000|SOLYC02G093000|SOLYC06G053380|SOLYC04G072850|SOLYC01G097270|SOLYC08G077060|SOLYC01G104950|SOLYC01G086930|SOLYC03G121900|SOLYC07G007290|SOLYC07G065110
5985	0.001478	0.019509	sucrose metabolic process	SOLYC12G009300|SOLYC08G014610|SOLYC07G043310|SOLYC07G042520|SOLYC10G083300|SOLYC05G054060|SOLYC10G083290|SOLYC09G010090
10358	0.0015123	0.019736	leaf shaping	SOLYC04G007000|SOLYC04G056620|SOLYC09G010230|SOLYC05G009790|SOLYC07G006900|SOLYC01G068410
32956	0.0018502	0.023731	regulation of actin cytoskeleton organization	SOLYC03G031770|SOLYC12G007160|SOLYC11G012020|SOLYC11G008880|SOLYC06G008240|SOLYC10G005340|SOLYC02G077400|SOLYC09G090550|SOLYC02G080230
51650	0.0018989	0.023731	establishment of vesicle localization	SOLYC03G031770|SOLYC11G008880|SOLYC06G008240|SOLYC10G005340|SOLYC02G077400|SOLYC02G080230
52546	0.0018989	0.023731	cell wall pectin metabolic process	SOLYC07G005840|SOLYC04G015610|SOLYC04G015620|SOLYC06G067910|SOLYC08G067030|SOLYC12G042930
10119	0.0021174	0.026297	regulation of stomatal movement	SOLYC05G005670|SOLYC04G008970|SOLYC10G079050|SOLYC04G008940|SOLYC11G011580|SOLYC04G008960|SOLYC04G008950|SOLYC11G011590|SOLYC03G098660|SOLYC01G096740|SOLYC10G024360|SOLYC09G005220|SOLYC01G102340|SOLYC01G009760|SOLYC06G068440|SOLYC11G011600
71369	0.0024339	0.030066	cellular response to ethylene stimulus	SOLYC02G084990|SOLYC06G053780|SOLYC09G075420|SOLYC06G051550|SOLYC09G075410|SOLYC09G072820|SOLYC10G005550|SOLYC10G081730|SOLYC02G072240|SOLYC10G055810|SOLYC11G045520|SOLYC08G077060|SOLYC09G083400|SOLYC02G069210|SOLYC01G104810|SOLYC06G066030|SOLYC01G104800|SOLYC02G069200|SOLYC01G104820
2000030	0.0025845	0.031556	regulation of response to red or far red light	SOLYC04G008970|SOLYC04G008940|SOLYC11G011580|SOLYC04G008960|SOLYC04G008950|SOLYC11G011590|SOLYC10G008780|SOLYC03G098660|SOLYC07G062680|SOLYC08G061130|SOLYC01G110060|SOLYC01G009760|SOLYC11G011600
1666	0.0028299	0.034048	response to hypoxia	SOLYC08G068070|SOLYC12G009300|SOLYC06G059740|SOLYC08G075690|SOLYC04G056570|SOLYC08G077060|SOLYC02G070090|SOLYC07G042520|SOLYC09G072700|SOLYC12G088970|SOLYC07G007290|SOLYC02G067440|SOLYC11G018800
1901657	0.0028785	0.034453	glycosyl compound metabolic process	SOLYC04G007000|SOLYC06G075470|SOLYC07G052670|SOLYC03G113890|SOLYC12G056510|SOLYC10G083510|SOLYC09G007940|SOLYC03G070380|SOLYC09G009690|SOLYC08G080280|SOLYC09G010230|SOLYC12G088000|SOLYC05G009790|SOLYC10G084280|SOLYC04G081350|SOLYC04G077240|SOLYC10G007110|SOLYC02G093000|SOLYC06G075640|SOLYC12G096240|SOLYC08G080290|SOLYC01G097880|SOLYC08G014240|SOLYC08G082430|SOLYC02G083640|SOLYC07G065890
45493	0.0030859	0.036002	xylan catabolic process	SOLYC04G072850|SOLYC01G104950|SOLYC01G079570|SOLYC04G007150
7043	0.0030859	0.036002	cell-cell junction assembly	SOLYC09G010200|SOLYC02G067190|SOLYC06G072530|SOLYC05G007790
9853	0.0031716	0.03645	photorespiration	SOLYC08G078490|SOLYC02G062600|SOLYC11G068510|SOLYC07G065280|SOLYC11G005880|SOLYC06G036350|SOLYC04G008490|SOLYC01G102830
42538	0.0032448	0.036924	hyperosmotic salinity response	SOLYC07G052540|SOLYC03G095980|SOLYC09G090600|SOLYC07G052530|SOLYC06G062390|SOLYC03G121100|SOLYC10G007110|SOLYC02G072180|SOLYC12G088000|SOLYC08G066530|SOLYC03G097420|SOLYC12G096240
48767	0.0032448	0.036924	root hair elongation	SOLYC10G086660|SOLYC00G007080|SOLYC03G113890|SOLYC10G080500|SOLYC10G024360|SOLYC12G006690|SOLYC12G010170|SOLYC09G005220|SOLYC01G094610|SOLYC12G056260|SOLYC01G005370|SOLYC10G078460
9808	0.003408	0.038473	lignin metabolic process	SOLYC11G010990|SOLYC02G062650|SOLYC10G005550|SOLYC09G091210|SOLYC01G105070|SOLYC05G052340|SOLYC10G076830|SOLYC01G103360|SOLYC09G011960|SOLYC03G031730|SOLYC10G085090|SOLYC05G043360|SOLYC02G064970|SOLYC06G068440|SOLYC05G047530
2000652	0.0037646	0.041608	regulation of secondary cell wall biogenesis	SOLYC11G065840|SOLYC10G005550|SOLYC06G034340|SOLYC05G008670|SOLYC02G086430
30243	0.0039046	0.04295	cellulose metabolic process	SOLYC07G005840|SOLYC04G071540|SOLYC02G089170|SOLYC12G014570|SOLYC03G114890|SOLYC09G072820|SOLYC12G015770|SOLYC02G089130|SOLYC02G065740|SOLYC03G114910|SOLYC02G072240|SOLYC05G012070
30042	0.0040678	0.044534	actin filament depolymerization	SOLYC03G031770|SOLYC06G035980|SOLYC06G008240|SOLYC01G111380|SOLYC10G005340|SOLYC02G077400|SOLYC02G080230
45487	0.0042662	0.045483	gibberellin catabolic process	SOLYC00G050430|SOLYC07G061720|SOLYC07G061730|SOLYC02G091690
10192	0.004495	0.047413	mucilage biosynthetic process	SOLYC07G065540|SOLYC04G016180|SOLYC11G066820|SOLYC12G056510|SOLYC05G006510|SOLYC03G114890|SOLYC02G089130|SOLYC03G114910|SOLYC02G065530

## Sheet: Cluster2
GO-ID	p-value	adjusted p-value	Description	Genes in test set
10438	7.1714e-09	2.2284e-06	cellular response to sulfur starvation	SOLYC03G096760|SOLYC03G096770|SOLYC03G096780|SOLYC09G091600|SOLYC06G007970|SOLYC06G072990|SOLYC09G061700
6468	2.48e-07	5.1473e-05	protein phosphorylation	SOLYC07G053220|SOLYC07G056410|SOLYC08G076060|SOLYC02G031790|SOLYC04G015460|SOLYC04G012190|SOLYC02G089090|SOLYC10G076760|SOLYC02G030300|SOLYC07G063820|SOLYC06G006040|SOLYC01G067020|SOLYC01G007990|SOLYC06G048740|SOLYC08G066490|SOLYC08G066210|SOLYC05G008940|SOLYC02G080050|SOLYC04G074050|SOLYC05G008980|SOLYC07G049190|SOLYC02G078170|SOLYC09G091990|SOLYC01G094830|SOLYC03G006920|SOLYC09G090100|SOLYC11G0…
1904823	1.9046e-05	0.0014123	purine nucleobase transmembrane transport	SOLYC02G082170|SOLYC04G005410|SOLYC12G087870|SOLYC01G088550|SOLYC03G111400|SOLYC06G050250|SOLYC04G074880
19379	1.9697e-05	0.0014123	sulfate assimilation, phosphoadenylyl sulfate reduction by phosphoadenylyl-sulfate reductase (thioredoxin)	SOLYC02G032860|SOLYC02G080640|SOLYC03G031620
48544	2.0414e-05	0.0014123	recognition of pollen	SOLYC03G078370|SOLYC07G053220|SOLYC05G008310|SOLYC02G079640|SOLYC08G076060|SOLYC01G094830|SOLYC07G053080|SOLYC02G079710|SOLYC07G053130|SOLYC07G063770|SOLYC07G063730|SOLYC02G030300|SOLYC07G063820
42742	5.9603e-05	0.0032747	defense response to bacterium	SOLYC03G007240|SOLYC12G040800|SOLYC06G053980|SOLYC04G072460|SOLYC05G016690|SOLYC03G096760|SOLYC03G095770|SOLYC03G096780|SOLYC04G048900|SOLYC01G006320|SOLYC03G119060|SOLYC02G079280|SOLYC02G080070|SOLYC10G086410|SOLYC02G037540|SOLYC03G007890|SOLYC03G080190|SOLYC11G013110|SOLYC05G055930|SOLYC06G072990|SOLYC06G073320|SOLYC04G051690|SOLYC04G079420|SOLYC04G071000|SOLYC01G096510|SOLYC01G111610|SOLYC03G0…
10025	7.1756e-05	0.0036227	wax biosynthetic process	SOLYC02G085870|SOLYC04G011940|SOLYC11G067190|SOLYC05G007510|SOLYC11G065350|SOLYC08G078030|SOLYC07G053890|SOLYC01G066970
10345	8.6417e-05	0.0039372	suberin biosynthetic process	SOLYC02G014730|SOLYC05G054890|SOLYC03G097500|SOLYC04G011600|SOLYC11G067190|SOLYC06G076800
50832	0.00018421	0.0067932	defense response to fungus	SOLYC02G061770|SOLYC10G086410|SOLYC06G053980|SOLYC11G008200|SOLYC05G007510|SOLYC02G078170|SOLYC06G072430|SOLYC02G078130|SOLYC08G077360|SOLYC03G111730|SOLYC04G051690|SOLYC01G095320|SOLYC01G111610|SOLYC03G095770|SOLYC09G015770|SOLYC10G062160|SOLYC01G006320|SOLYC06G068680|SOLYC08G062490|SOLYC03G119060|SOLYC06G082010|SOLYC08G063130|SOLYC06G009040|SOLYC01G108910
6791	0.0001891	0.0067932	sulfur utilization	SOLYC09G091600|SOLYC06G007970|SOLYC09G061700
6792	0.0001891	0.0067932	regulation of sulfur utilization	SOLYC09G091600|SOLYC06G007970|SOLYC09G061700
9624	0.00027237	0.0090854	response to nematode	SOLYC05G054890|SOLYC02G082170|SOLYC09G031750|SOLYC04G076950|SOLYC03G098210|SOLYC09G075020|SOLYC04G074880|SOLYC10G076940|SOLYC01G103030|SOLYC00G007130|SOLYC12G087870|SOLYC01G088550|SOLYC03G082430
8295	0.00042722	0.014001	spermidine biosynthetic process	SOLYC03G007240|SOLYC06G053510|SOLYC06G053520|SOLYC08G014310
1905039	0.00063029	0.019301	carboxylic acid transmembrane transport	SOLYC03G019760|SOLYC06G035710|SOLYC06G070960|SOLYC12G011370|SOLYC03G096380|SOLYC08G008420|SOLYC12G096480|SOLYC00G007130|SOLYC07G066010|SOLYC09G075020|SOLYC10G078270
9814	0.00068022	0.02044	defense response, incompatible interaction	SOLYC12G040800|SOLYC03G119600|SOLYC02G037540|SOLYC03G007890|SOLYC02G078170|SOLYC06G072430|SOLYC10G079640|SOLYC01G095320|SOLYC01G096510|SOLYC04G072460|SOLYC03G095770|SOLYC09G015770|SOLYC03G119590|SOLYC01G006320|SOLYC03G119060|SOLYC05G009480|SOLYC05G005280|SOLYC06G009040
12502	0.00073078	0.02044	induction of programmed cell death	SOLYC06G072430|SOLYC01G095320
80126	0.00073078	0.02044	ovary septum development	SOLYC04G078790|SOLYC02G090950
80160	0.00073078	0.02044	selenate transport	SOLYC12G056930|SOLYC04G072760
1902358	0.00074406	0.02044	sulfate transmembrane transport	SOLYC05G054740|SOLYC04G054730|SOLYC12G056930|SOLYC04G072760
71446	0.0010213	0.027254	cellular response to salicylic acid stimulus	SOLYC05G016690|SOLYC03G095770|SOLYC09G015770|SOLYC02G078170|SOLYC09G091990|SOLYC01G006320|SOLYC03G119060|SOLYC04G072460
6855	0.0015666	0.038006	drug transmembrane transport	SOLYC02G032660|SOLYC06G035710|SOLYC04G005410|SOLYC12G011370|SOLYC06G060530|SOLYC04G076950|SOLYC01G094830|SOLYC02G063270|SOLYC11G016970|SOLYC08G079730
9415	0.0019838	0.046659	response to water	SOLYC06G035710|SOLYC05G052410|SOLYC06G019170|SOLYC05G050130|SOLYC05G015390|SOLYC01G097510|SOLYC09G074560|SOLYC03G095770|SOLYC01G006720|SOLYC08G067340|SOLYC08G067360|SOLYC08G081630|SOLYC07G044760|SOLYC01G109920|SOLYC05G007470|SOLYC08G062490|SOLYC08G083110|SOLYC02G084980|SOLYC03G121940|SOLYC08G068150|SOLYC02G077040|SOLYC10G009550|SOLYC09G075820|SOLYC05G050340|SOLYC02G091840|SOLYC04G051690|SOLYC04G0…
2239	0.0019982	0.046659	response to oomycetes	SOLYC03G096760|SOLYC03G096770|SOLYC03G096780|SOLYC03G080190|SOLYC02G078170|SOLYC06G072990|SOLYC04G071000
44272	0.0022138	0.049824	sulfur compound biosynthetic process	SOLYC02G079280|SOLYC09G090900|SOLYC09G091600|SOLYC06G007970|SOLYC12G099000|SOLYC12G088220|SOLYC09G061700|SOLYC07G064160|SOLYC06G006080|SOLYC09G082650|SOLYC09G082460|SOLYC07G045030

## Sheet: Cluster3
GO-ID	p-value	adjusted p-value	Description	Genes in test set
10030	0.00019099	0.037835	positive regulation of seed germination	SOLYC03G025720|SOLYC09G082690|SOLYC07G049550
1901698	0.00023775	0.037835	response to nitrogen compound	SOLYC11G069750|SOLYC10G009110|SOLYC02G065680|SOLYC12G008380|SOLYC01G112190|SOLYC07G049550|SOLYC08G013900|SOLYC04G077980
51762	0.00023915	0.037835	sesquiterpene biosynthetic process	SOLYC01G101170|SOLYC02G071080|SOLYC02G071090
9735	0.00032143	0.037835	response to cytokinin	SOLYC10G054910|SOLYC03G025720|SOLYC10G018150|SOLYC09G065070|SOLYC02G071080|SOLYC02G071090|SOLYC06G061100|SOLYC01G065980|SOLYC07G049550
10817	0.00042137	0.037835	regulation of hormone levels	SOLYC06G074090|SOLYC02G071080|SOLYC02G071090|SOLYC03G032080|SOLYC03G026280|SOLYC01G065980|SOLYC03G026270|SOLYC08G065430|SOLYC07G049550
1901642	0.00042872	0.037835	nucleoside transmembrane transport	SOLYC02G079350|SOLYC02G071080|SOLYC02G071090
2001057	0.00069471	0.043962	reactive nitrogen species metabolic process	SOLYC01G112190|SOLYC08G079430|SOLYC08G013900
16114	0.00069941	0.043962	terpenoid biosynthetic process	SOLYC01G101170|SOLYC02G071080|SOLYC02G071090|SOLYC03G026280|SOLYC03G026270
15698	0.00071911	0.043962	inorganic anion transport	SOLYC11G069750|SOLYC12G005670|SOLYC09G065070|SOLYC06G061100|SOLYC09G082550
80027	0.00074722	0.043962	response to herbivore	SOLYC01G101170|SOLYC02G071080|SOLYC02G071090

## Sheet: Cluster4
No significant enriched GO term

## Sheet: Cluster5
No significant enriched GO term

## Sheet: Cluster6
No significant enriched GO term
