# Supplementary material for: Transcriptomic analysis at organ and time scale reveals gene regulatory networks controlling the sulfate starvation response of Solanum lycopersicum
Source: BMC Plant Biol. 2020 Aug 24;20:385. doi: 10.1186/s12870-020-02590-2 (PMC7444261; doi:10.1186/s12870-020-02590-2)
Supplement: Supplementary file 2 — Additional file 2: Table S1. Normalized RNA-seq data in transcripts per million (TPM) scale. Table S2. Differentially expressed genes between sulfate-starved and control tomato plants at 2, 3 and 4 weeks after sowing. Differential expression analysis was performed in roots and leaves using the sleuth R package (q-value< 0.05 and absolute log2 FC > 1). Table S3. List of genes validated by qPCR indicating whether the sulfate regulation was previously reported in Arabidopsis. Table S4. List of Arabidopsis and tomato sulfate-responsive orthologous genes. Table S5. Enriched GO terms for orthologous sulfate-responsive genes in Arabidopsis, tomato, or shared in both species. Table S6. Genes exclusively regulated by sulfate and time in roots. Multifactorial analysis was performed using the sleuth R package (q-value< 0.05 and log2 FC > 1 in at least one level of each factor). Table S7. Genes exclusively regulated by sulfate and time in leaves. Multifactorial analysis was performed using the sleuth R package (q-value< 0.05 and log2 FC > 1 in at least one level of each factor). Table S8. Enriched GO terms for genes of root clusters. Only significant GO terms (adjusted p-value < 0.05) within the category of biological process are included in this table. Table S9. Enriched GO terms for genes of leaf clusters. Only significant GO terms (adjusted p-value < 0.05) within the category of biological process are included in this table. Table S10. List of TF-target interactions and nodes annotation of the root regulatory network. Table S11. Summary of the transcription factors of root and leaf gene regulatory networks. Table S12. List of TF-target interactions and nodes annotation of the leaf regulatory network. Table S13. Enriched GO terms for target genes of the TFs Myb (Solyc11g071300), TCP21 (Solyc03g006800) and EIL3 (Solyc01g006650). Table S14. List of predicted targets for SLIM1 (AT1G73730) TF and EIL3 (Solyc01g006650) according to PlantRegMap derived from literature, high-through [file 12870_2020_2590_MOESM2_ESM.zip › Table S9.xlsx]

## Sheet: Cluster 1
GO-ID	p-value	corr p-value	Description	Genes in test set
7018	3.7829e-20	3.8989e-17	microtubule-based movement	SOLYC12G005260|SOLYC03G114380|SOLYC10G083310|SOLYC12G099540|SOLYC03G005620|SOLYC09G010060|SOLYC01G057320|SOLYC09G097860|SOLYC01G098980|SOLYC12G098630|SOLYC04G016080|SOLYC11G071730|SOLYC01G108670|SOLYC01G110190|SOLYC07G042560|SOLYC01G098080|SOLYC07G064030|SOLYC07G065880|SOLYC09G010810|SOLYC10G054080|SOLYC06G075580|SOLYC03G119220|SOLYC12G005250|SOLYC04G076310|SOLYC09G075480|SOLYC01G057310|SOLYC12G0…
9773	4.9967e-12	1.7166e-09	photosynthetic electron transport in photosystem I	SOLYC03G062720|SOLYC10G005050|SOLYC03G116870|SOLYC09G090570|SOLYC04G071340|SOLYC12G036170|SOLYC08G013670|SOLYC08G083360|SOLYC09G011810|SOLYC12G056830|SOLYC07G066150|SOLYC05G026550|SOLYC08G080050|SOLYC05G026570
9658	7.2487e-11	1.8677e-08	chloroplast organization	SOLYC04G080040|SOLYC08G066180|SOLYC10G006370|SOLYC07G052290|SOLYC10G006330|SOLYC04G078000|SOLYC03G097320|SOLYC02G070790|SOLYC11G044360|SOLYC01G080840|SOLYC08G079180|SOLYC01G007750|SOLYC11G066110|SOLYC03G007370|SOLYC09G063140|SOLYC10G083490|SOLYC04G008260|SOLYC06G083110|SOLYC04G078970|SOLYC01G110520|SOLYC08G082590|SOLYC06G072710|SOLYC06G065390|SOLYC02G089540|SOLYC02G086350|SOLYC02G083640|SOLYC04G0…
15995	7.4378e-10	1.2776e-07	chlorophyll biosynthetic process	SOLYC11G012850|SOLYC10G080080|SOLYC06G073290|SOLYC07G054210|SOLYC03G118240|SOLYC12G008830|SOLYC07G066470|SOLYC06G060310|SOLYC06G008160|SOLYC12G013710|SOLYC02G087400|SOLYC03G115540|SOLYC03G115980|SOLYC04G015750|SOLYC10G008740|SOLYC08G077880|SOLYC10G077040|SOLYC04G015490|SOLYC04G076870|SOLYC10G006900|SOLYC08G007180|SOLYC01G067290|SOLYC09G014760|SOLYC06G050620|SOLYC01G067890
10207	1.505e-08	1.7898e-06	photosystem II assembly	SOLYC02G065400|SOLYC07G054820|SOLYC09G076030|SOLYC11G042640|SOLYC07G054290|SOLYC01G097910|SOLYC09G074880|SOLYC10G039270|SOLYC06G063370|SOLYC07G066310|SOLYC01G005520|SOLYC06G068480|SOLYC08G081770|SOLYC03G007370
9409	5.4123e-08	5.5783e-06	response to cold	SOLYC10G085550|SOLYC10G005080|SOLYC03G034220|SOLYC06G051400|SOLYC07G052290|SOLYC02G077990|SOLYC10G006970|SOLYC09G075210|SOLYC02G021260|SOLYC07G066610|SOLYC01G110770|SOLYC01G008600|SOLYC11G018550|SOLYC06G007130|SOLYC12G056830|SOLYC01G103960|SOLYC08G007130|SOLYC04G009030|SOLYC05G056420|SOLYC03G118310|SOLYC06G051350|SOLYC01G091800|SOLYC04G053010|SOLYC08G077000|SOLYC01G110920|SOLYC09G011080|SOLYC08G0…
9735	2.3805e-07	1.9893e-05	response to cytokinin	SOLYC02G086740|SOLYC04G007760|SOLYC04G008970|SOLYC01G080280|SOLYC01G007080|SOLYC03G113890|SOLYC06G060830|SOLYC06G034340|SOLYC01G091010|SOLYC12G011280|SOLYC12G009600|SOLYC03G071690|SOLYC12G008830|SOLYC02G070790|SOLYC08G076220|SOLYC07G008180|SOLYC01G096660|SOLYC10G080500|SOLYC04G050950|SOLYC11G018550|SOLYC02G087150|SOLYC12G056830|SOLYC03G123410|SOLYC07G064030|SOLYC12G044280|SOLYC06G068670|SOLYC12G0…
45454	6.1139e-07	4.6108e-05	cell redox homeostasis	SOLYC04G057980|SOLYC10G080080|SOLYC05G053100|SOLYC04G064930|SOLYC05G053300|SOLYC10G083650|SOLYC11G006430|SOLYC10G006970|SOLYC10G007420|SOLYC10G008930|SOLYC08G083270|SOLYC10G078920|SOLYC07G042440|SOLYC09G065900|SOLYC11G017440|SOLYC04G017720|SOLYC02G089350|SOLYC06G007890|SOLYC01G100650|SOLYC02G082760|SOLYC02G087850|SOLYC12G013810|SOLYC10G082030|SOLYC05G056400|SOLYC05G056300|SOLYC09G018750|SOLYC10G0…
10114	2.5905e-06	0.00017413	response to red light	SOLYC12G009200|SOLYC06G051680|SOLYC08G075950|SOLYC03G034220|SOLYC03G005780|SOLYC10G083510|SOLYC03G005760|SOLYC05G056070|SOLYC03G097320|SOLYC07G056670|SOLYC02G071260|SOLYC10G080500|SOLYC04G080500|SOLYC02G085950|SOLYC06G069880|SOLYC03G007370|SOLYC12G006140|SOLYC11G005190|SOLYC03G115540|SOLYC03G005770|SOLYC05G007830|SOLYC02G090890|SOLYC03G113720|SOLYC01G091540|SOLYC07G041640|SOLYC06G063370|SOLYC09G0…
10218	4.8146e-06	0.00030381	response to far red light	SOLYC12G009200|SOLYC08G075950|SOLYC03G034220|SOLYC03G005780|SOLYC06G060830|SOLYC10G083510|SOLYC03G005760|SOLYC05G056070|SOLYC02G071260|SOLYC10G080500|SOLYC02G085950|SOLYC02G087870|SOLYC06G069880|SOLYC03G007370|SOLYC12G006140|SOLYC06G074390|SOLYC11G005190|SOLYC03G115540|SOLYC03G005770|SOLYC01G091540|SOLYC07G041640|SOLYC06G063370|SOLYC11G067170|SOLYC09G014520|SOLYC02G063150|SOLYC02G089540
10258	1.0055e-05	0.00057575	NADH dehydrogenase complex (plastoquinone) assembly	SOLYC04G057980|SOLYC09G083150|SOLYC10G005470|SOLYC11G006020|SOLYC05G026550
10374	1.1052e-05	0.00061021	stomatal complex development	SOLYC03G118310|SOLYC11G010460|SOLYC02G086820|SOLYC01G080050|SOLYC03G114770|SOLYC03G007410|SOLYC08G061930|SOLYC09G091760|SOLYC04G005710|SOLYC02G092980|SOLYC08G066610|SOLYC02G071260|SOLYC12G042760|SOLYC12G014570|SOLYC04G081080|SOLYC09G064490|SOLYC01G107730|SOLYC05G005490|SOLYC06G065680|SOLYC03G007050
9769	2.2638e-05	0.0011864	photosynthesis, light harvesting in photosystem II	SOLYC12G006140|SOLYC02G071030|SOLYC10G047410|SOLYC03G005780|SOLYC03G005770|SOLYC03G005760|SOLYC07G063600|SOLYC02G070940|SOLYC02G070950|SOLYC02G070970|SOLYC02G070990|SOLYC02G071010
10143	3.6252e-05	0.0017792	cutin biosynthetic process	SOLYC11G007540|SOLYC03G025320|SOLYC01G094700|SOLYC10G081450|SOLYC08G008610|SOLYC01G079240|SOLYC03G116610|SOLYC01G096860|SOLYC01G109180
9637	3.9185e-05	0.001864	response to blue light	SOLYC12G009200|SOLYC04G008970|SOLYC04G080040|SOLYC03G034220|SOLYC03G005780|SOLYC11G011580|SOLYC03G005760|SOLYC04G008950|SOLYC10G006330|SOLYC05G056070|SOLYC08G014580|SOLYC02G071260|SOLYC06G063280|SOLYC01G110370|SOLYC07G043130|SOLYC02G085950|SOLYC01G109700|SOLYC02G087870|SOLYC06G069880|SOLYC12G013840|SOLYC03G007370|SOLYC12G006140|SOLYC10G081340|SOLYC03G115540|SOLYC03G005770|SOLYC04G006980|SOLYC04G0…
10196	9.9778e-05	0.0041307	nonphotochemical quenching	SOLYC06G063370|SOLYC01G105050|SOLYC03G113240|SOLYC12G005630|SOLYC06G060340|SOLYC01G100650|SOLYC02G072460
60236	9.9778e-05	0.0041307	regulation of mitotic spindle organization	SOLYC12G005480|SOLYC10G008210|SOLYC02G066980|SOLYC07G053790|SOLYC08G079760|SOLYC02G067100|SOLYC02G094750
1904666	0.0001477	0.0056381	regulation of ubiquitin protein ligase activity	SOLYC08G080080|SOLYC03G096870|SOLYC06G072830|SOLYC08G005420|SOLYC10G080400|SOLYC06G043150
80086	0.00016941	0.0062362	stamen filament development	SOLYC11G011670|SOLYC11G011690|SOLYC10G052530|SOLYC10G052550|SOLYC03G120380|SOLYC01G005120|SOLYC04G053010|SOLYC04G052890|SOLYC04G053030|SOLYC11G011630
1904668	0.00017748	0.0062362	positive regulation of ubiquitin protein ligase activity	SOLYC08G080080|SOLYC03G096870|SOLYC06G072830|SOLYC08G005420|SOLYC06G043150
9644	0.00025574	0.0085951	response to high light intensity	SOLYC12G006140|SOLYC07G005510|SOLYC02G087400|SOLYC05G056400|SOLYC02G065400|SOLYC10G006230|SOLYC09G090570|SOLYC05G056070|SOLYC10G077120|SOLYC12G011280|SOLYC04G054740|SOLYC02G070530|SOLYC03G116730|SOLYC03G115900|SOLYC08G079530|SOLYC07G022900|SOLYC09G011010|SOLYC10G080500|SOLYC10G024360|SOLYC07G063600|SOLYC01G005520|SOLYC01G107660|SOLYC03G123540|SOLYC09G065660
7623	0.00032546	0.010483	circadian rhythm	SOLYC10G005080|SOLYC06G051680|SOLYC01G100810|SOLYC10G078340|SOLYC11G006650|SOLYC02G070530|SOLYC12G098490|SOLYC12G008830|SOLYC03G111710|SOLYC01G079850|SOLYC08G079530|SOLYC02G071260|SOLYC06G070900|SOLYC06G071830|SOLYC01G110370|SOLYC09G007750|SOLYC11G031970|SOLYC10G047050|SOLYC06G073260|SOLYC06G074390|SOLYC03G033660|SOLYC03G115540|SOLYC07G056360|SOLYC06G005710|SOLYC03G098320|SOLYC02G036370|SOLYC02G0…
9734	0.00036058	0.011377	auxin-activated signaling pathway	SOLYC06G008810|SOLYC12G006690|SOLYC10G007420|SOLYC03G110960|SOLYC04G052890|SOLYC03G111710|SOLYC01G110770|SOLYC10G052530|SOLYC01G111560|SOLYC06G071830|SOLYC10G052550|SOLYC12G049550|SOLYC01G088780|SOLYC04G007690|SOLYC11G011670|SOLYC02G083580|SOLYC11G011690|SOLYC03G115540|SOLYC12G005310|SOLYC04G053010|SOLYC03G098320|SOLYC02G036370|SOLYC01G110920|SOLYC04G053030|SOLYC02G092490|SOLYC08G014440|SOLYC06G0…
9664	0.00038647	0.01207	plant-type cell wall organization	SOLYC10G086520|SOLYC05G009820|SOLYC04G081870|SOLYC02G080260|SOLYC10G086660|SOLYC04G015620|SOLYC03G115890|SOLYC10G005340|SOLYC03G058890|SOLYC09G098510|SOLYC08G080060|SOLYC09G010210|SOLYC12G014570|SOLYC02G089130|SOLYC02G088100|SOLYC02G081210|SOLYC06G049050|SOLYC03G026070|SOLYC05G007830|SOLYC10G005330|SOLYC01G094610|SOLYC06G072310|SOLYC03G098320|SOLYC02G036370|SOLYC03G098200|SOLYC12G098780|SOLYC08G0…
51656	0.00042169	0.012892	establishment of organelle localization	SOLYC05G009930|SOLYC04G080040|SOLYC02G083580|SOLYC03G062700|SOLYC10G006330|SOLYC03G005620|SOLYC10G005340|SOLYC09G090320|SOLYC04G078970|SOLYC08G082590|SOLYC01G111560|SOLYC02G086350|SOLYC01G088780
5985	0.00049045	0.014443	sucrose metabolic process	SOLYC06G065210|SOLYC01G100810|SOLYC10G081660|SOLYC05G052600|SOLYC10G083300|SOLYC07G007790|SOLYC09G011810|SOLYC08G042000|SOLYC05G054060|SOLYC04G071340|SOLYC09G092130|SOLYC09G010090
7052	0.00050718	0.014656	mitotic spindle organization	SOLYC12G005480|SOLYC10G008210|SOLYC02G066980|SOLYC07G053790|SOLYC08G079760|SOLYC02G067100|SOLYC02G094750
10094	0.00054424	0.01516	specification of carpel identity	SOLYC07G008180|SOLYC12G009580|SOLYC06G073920|SOLYC01G091010|SOLYC07G064030|SOLYC08G079100
9826	0.00056528	0.015606	unidimensional cell growth	SOLYC06G005980|SOLYC05G054110|SOLYC09G025230|SOLYC06G060830|SOLYC04G005660|SOLYC04G015620|SOLYC08G078640|SOLYC06G068950|SOLYC02G067380|SOLYC10G080500|SOLYC01G100490|SOLYC04G017720|SOLYC06G082460|SOLYC07G065040|SOLYC06G007890|SOLYC06G075580|SOLYC12G005310|SOLYC01G109580|SOLYC06G007910|SOLYC01G096410|SOLYC09G011750|SOLYC12G042430|SOLYC06G069790|SOLYC08G006550|SOLYC01G065530|SOLYC02G084210|SOLYC02G0…
6633	0.00059715	0.016056	fatty acid biosynthetic process	SOLYC06G050590|SOLYC03G005320|SOLYC06G051400|SOLYC06G053480|SOLYC06G054670|SOLYC02G070790|SOLYC11G072980|SOLYC07G064410|SOLYC12G044300|SOLYC09G065800|SOLYC08G082620|SOLYC06G007130|SOLYC06G053900|SOLYC06G068010|SOLYC09G065780|SOLYC06G008160|SOLYC07G005510|SOLYC03G118410|SOLYC06G053870|SOLYC08G076470|SOLYC08G078030|SOLYC03G116730|SOLYC03G078330|SOLYC08G016170|SOLYC06G075000|SOLYC01G109180|SOLYC05G0…
72330	0.00076698	0.020269	monocarboxylic acid biosynthetic process	SOLYC06G050590|SOLYC11G032220|SOLYC08G008610|SOLYC06G051400|SOLYC06G059840|SOLYC06G054670|SOLYC02G070790|SOLYC09G065800|SOLYC08G082620|SOLYC06G007130|SOLYC06G053900|SOLYC05G053790|SOLYC07G005510|SOLYC02G090890|SOLYC08G076470|SOLYC03G116730|SOLYC10G006400|SOLYC01G109180|SOLYC04G071940|SOLYC10G086170|SOLYC01G110280|SOLYC01G006450|SOLYC03G111170|SOLYC10G081450|SOLYC03G005320|SOLYC03G112460|SOLYC06G0…
19682	0.0007885	0.020661	glyceraldehyde-3-phosphate metabolic process	SOLYC02G084440|SOLYC01G097460|SOLYC03G082580|SOLYC03G005230|SOLYC01G111120|SOLYC10G054870|SOLYC01G110360|SOLYC05G008370|SOLYC02G069620|SOLYC08G066360|SOLYC01G067890|SOLYC07G065900
80167	0.00079658	0.020698	response to karrikin	SOLYC06G051680|SOLYC08G075950|SOLYC10G006370|SOLYC10G083510|SOLYC02G085490|SOLYC04G015620|SOLYC12G006690|SOLYC06G051400|SOLYC11G006650|SOLYC11G005820|SOLYC01G010390|SOLYC06G084380|SOLYC07G064410|SOLYC11G017440|SOLYC04G017720|SOLYC01G007870|SOLYC02G089350|SOLYC06G007130|SOLYC06G007890|SOLYC02G081210|SOLYC08G005930|SOLYC06G073180|SOLYC03G118770|SOLYC03G121680|SOLYC10G075160|SOLYC12G005630|SOLYC09G0…
9750	0.00081838	0.021087	response to fructose	SOLYC03G005780|SOLYC03G005770|SOLYC03G005760|SOLYC04G071340|SOLYC06G007910|SOLYC12G008510|SOLYC01G107370|SOLYC11G017440|SOLYC04G071940|SOLYC04G017720|SOLYC06G069790|SOLYC02G089350|SOLYC06G007890
90706	0.00089593	0.022704	specification of plant organ position	SOLYC07G008180|SOLYC12G009580|SOLYC06G073920|SOLYC01G091010|SOLYC08G079100
10236	0.0009252	0.022704	plastoquinone biosynthetic process	SOLYC03G051810|SOLYC03G005230|SOLYC11G005340|SOLYC07G061990|SOLYC07G045050|SOLYC04G008260
7349	0.0009252	0.022704	cellularization	SOLYC03G096890|SOLYC03G119220|SOLYC08G013940|SOLYC07G042560|SOLYC04G078000|SOLYC01G096840
97502	0.0009252	0.022704	mannosylation	SOLYC05G055410|SOLYC09G009010|SOLYC10G083670|SOLYC03G097050|SOLYC09G075550|SOLYC11G007600
10275	0.0010048	0.024084	NAD(P)H dehydrogenase complex assembly	SOLYC02G066920|SOLYC01G009990|SOLYC07G007280
6260	0.0010375	0.024677	DNA replication	SOLYC03G115050|SOLYC05G053520|SOLYC06G008510|SOLYC03G119870|SOLYC06G076860|SOLYC09G009900|SOLYC09G059440|SOLYC08G080080|SOLYC06G070900|SOLYC10G080400|SOLYC02G094160|SOLYC01G103960|SOLYC01G108610|SOLYC03G082860|SOLYC06G065680|SOLYC03G007550|SOLYC05G007450|SOLYC04G008600|SOLYC03G111680|SOLYC02G093300|SOLYC03G113760|SOLYC04G005710|SOLYC01G111550|SOLYC08G068320|SOLYC07G005020|SOLYC05G025590
6740	0.0010621	0.024879	NADPH regeneration	SOLYC02G084440|SOLYC01G097460|SOLYC03G082580|SOLYC03G005230|SOLYC01G110360|SOLYC05G008370|SOLYC02G069620|SOLYC08G066360|SOLYC07G065900|SOLYC07G066150
51156	0.001174	0.026496	glucose 6-phosphate metabolic process	SOLYC02G084440|SOLYC01G097460|SOLYC03G082580|SOLYC03G005230|SOLYC02G091830|SOLYC01G110360|SOLYC05G008370|SOLYC02G069620|SOLYC08G066360|SOLYC07G065900|SOLYC12G008510
51365	0.0012361	0.027496	cellular response to potassium ion starvation	SOLYC12G039070|SOLYC05G047600|SOLYC07G041640|SOLYC08G075950|SOLYC10G083510|SOLYC03G114560|SOLYC03G114530|SOLYC01G091540
23	0.0012768	0.028	maltose metabolic process	SOLYC02G020980|SOLYC08G007130|SOLYC04G053120|SOLYC08G077530
904	0.0013817	0.029668	cell morphogenesis involved in differentiation	SOLYC09G025230|SOLYC03G113890|SOLYC12G006690|SOLYC08G078640|SOLYC06G068950|SOLYC08G080080|SOLYC01G080840|SOLYC10G080500|SOLYC01G100490|SOLYC07G065040|SOLYC04G007690|SOLYC11G012860|SOLYC03G111680|SOLYC06G072310|SOLYC01G096410|SOLYC12G042430|SOLYC08G006550|SOLYC01G100760|SOLYC04G081260|SOLYC02G068340|SOLYC02G086840|SOLYC02G080260|SOLYC10G086660|SOLYC03G033510|SOLYC12G099540|SOLYC10G005340|SOLYC02G0…
42549	0.0014824	0.031394	photosystem II stabilization	SOLYC06G084050|SOLYC02G065400|SOLYC07G032640|SOLYC09G065910|SOLYC11G042640|SOLYC10G085680
46352	0.0014824	0.031394	disaccharide catabolic process	SOLYC06G065210|SOLYC01G100810|SOLYC02G020980|SOLYC10G083300|SOLYC04G053120|SOLYC09G010090
10027	0.0015077	0.031499	thylakoid membrane organization	SOLYC10G085980|SOLYC07G054820|SOLYC08G006640|SOLYC03G113240|SOLYC06G065390|SOLYC11G066110|SOLYC06G060340|SOLYC01G006130|SOLYC01G067530|SOLYC06G075000|SOLYC04G008260|SOLYC02G094420
46496	0.0015399	0.031956	nicotinamide nucleotide metabolic process	SOLYC11G007690|SOLYC02G084440|SOLYC10G085550|SOLYC03G082580|SOLYC03G005230|SOLYC04G076090|SOLYC09G008840|SOLYC07G065900|SOLYC01G096860|SOLYC01G097460|SOLYC07G066610|SOLYC01G111120|SOLYC10G054870|SOLYC01G110360|SOLYC02G093290|SOLYC05G008370|SOLYC02G069620|SOLYC08G066360|SOLYC12G014530|SOLYC07G066150|SOLYC02G062340
6546	0.0016442	0.033446	glycine catabolic process	SOLYC06G061070|SOLYC02G080810|SOLYC08G065220|SOLYC08G007040|SOLYC02G091560
16123	0.0016442	0.033446	xanthophyll biosynthetic process	SOLYC12G008980|SOLYC01G094090|SOLYC12G041880|SOLYC02G090890|SOLYC06G036260
6418	0.001712	0.033955	tRNA aminoacylation for protein translation	SOLYC07G008530|SOLYC05G054600|SOLYC04G074590|SOLYC04G074630|SOLYC12G095850|SOLYC01G111990|SOLYC01G005540|SOLYC12G019100|SOLYC12G019110|SOLYC01G080810|SOLYC03G019940|SOLYC02G080990|SOLYC03G119280|SOLYC02G081000
5982	0.0017351	0.033955	starch metabolic process	SOLYC10G080080|SOLYC02G088910|SOLYC04G076090|SOLYC10G083300|SOLYC03G114560|SOLYC07G056140|SOLYC03G114530|SOLYC04G071340|SOLYC04G053120|SOLYC07G052690|SOLYC03G110860|SOLYC08G077530|SOLYC09G010090|SOLYC12G039070|SOLYC05G052600|SOLYC02G020980|SOLYC04G082290|SOLYC12G062250|SOLYC08G007130|SOLYC02G080570
9958	0.0018429	0.035806	positive gravitropism	SOLYC05G047710|SOLYC01G111310|SOLYC03G116370|SOLYC10G017590|SOLYC01G111560|SOLYC12G006690|SOLYC03G112460|SOLYC06G071640|SOLYC10G055260|SOLYC04G007690|SOLYC02G087870|SOLYC06G069880
48481	0.0020259	0.038288	plant ovule development	SOLYC12G009580|SOLYC03G118770|SOLYC05G054600|SOLYC01G091010|SOLYC04G074630|SOLYC01G093960|SOLYC08G079100|SOLYC12G095850|SOLYC07G008180|SOLYC01G005540|SOLYC01G080810|SOLYC03G019940|SOLYC06G073920|SOLYC01G107660|SOLYC02G024070|SOLYC03G007050
43572	0.0022732	0.041591	plastid fission	SOLYC01G109260|SOLYC01G007880|SOLYC10G047050|SOLYC08G016170|SOLYC10G083490|SOLYC02G070790|SOLYC06G083110|SOLYC06G068760
46621	0.0022732	0.041591	negative regulation of organ growth	SOLYC11G011670|SOLYC11G011690|SOLYC10G052530|SOLYC10G052550|SOLYC04G053010|SOLYC04G052890|SOLYC04G053030|SOLYC11G011630
9807	0.0027426	0.046238	lignan biosynthetic process	SOLYC03G082560|SOLYC06G066170|SOLYC06G066160|SOLYC08G081790
9854	0.0027426	0.046238	oxidative photosynthetic carbon pathway	SOLYC01G111630|SOLYC12G044250|SOLYC12G044260|SOLYC01G093990
45038	0.0027426	0.046238	protein import into chloroplast thylakoid membrane	SOLYC02G087400|SOLYC07G054820|SOLYC09G009940|SOLYC11G066110
51775	0.0027665	0.046238	response to redox state	SOLYC00G005840|SOLYC03G082580|SOLYC06G072710|SOLYC03G071590|SOLYC03G097320
71836	0.0027665	0.046238	nectar secretion	SOLYC10G083300|SOLYC07G007790|SOLYC08G042000|SOLYC07G061990|SOLYC09G010090
7093	0.0027665	0.046238	mitotic cell cycle checkpoint	SOLYC05G014370|SOLYC03G007550|SOLYC07G053820|SOLYC11G013240|SOLYC06G051040
48765	0.0029599	0.048681	root hair cell differentiation	SOLYC04G008970|SOLYC02G080260|SOLYC10G086660|SOLYC00G007080|SOLYC03G113890|SOLYC11G011580|SOLYC12G006690|SOLYC04G008950|SOLYC02G070530|SOLYC10G055260|SOLYC08G080060|SOLYC10G080500|SOLYC12G014570|SOLYC03G097050|SOLYC04G007690|SOLYC03G026070|SOLYC03G120650|SOLYC04G008960|SOLYC10G005330|SOLYC05G012000|SOLYC01G094610|SOLYC06G072310|SOLYC03G098200|SOLYC08G075120|SOLYC01G096410|SOLYC03G095980|SOLYC01G1…
6096	0.0030382	0.049443	glycolytic process	SOLYC11G007690|SOLYC02G084440|SOLYC10G085550|SOLYC04G076090|SOLYC09G008840|SOLYC07G065900|SOLYC01G096860|SOLYC07G066610|SOLYC10G074930|SOLYC01G111120|SOLYC10G054870|SOLYC01G110360|SOLYC02G062340

## Sheet: Cluster 2
GO-ID	p-value	corr p-value	Description	Genes in test set
6468	2.625e-12	3.1067e-09	protein phosphorylation	SOLYC07G056410|SOLYC12G088940|SOLYC06G005500|SOLYC02G080080|SOLYC10G076560|SOLYC11G007420|SOLYC07G055560|SOLYC04G074000|SOLYC09G089610|SOLYC01G098440|SOLYC01G009810|SOLYC12G014350|SOLYC03G119240|SOLYC01G067020|SOLYC01G102870|SOLYC01G007990|SOLYC06G048740|SOLYC07G065240|SOLYC02G067780|SOLYC09G075720|SOLYC00G201160|SOLYC04G077360|SOLYC03G120110|SOLYC11G007430|SOLYC02G078170|SOLYC02G080090|SOLYC02G0…
48544	1.4092e-08	3.0324e-06	recognition of pollen	SOLYC07G053220|SOLYC03G078360|SOLYC11G013880|SOLYC05G008310|SOLYC02G079550|SOLYC07G053080|SOLYC02G079710|SOLYC04G077330|SOLYC07G053120|SOLYC04G077310|SOLYC10G006710|SOLYC03G007790|SOLYC00G201160|SOLYC03G078370|SOLYC03G005130|SOLYC12G005290|SOLYC04G077360|SOLYC03G120110|SOLYC08G076050|SOLYC02G079540|SOLYC11G005630|SOLYC10G006720|SOLYC12G006840|SOLYC00G289230|SOLYC07G063770|SOLYC07G063730
9414	3.0896e-07	3.4824e-05	response to water deprivation	SOLYC12G011200|SOLYC05G052410|SOLYC10G075070|SOLYC01G109470|SOLYC04G071770|SOLYC05G053380|SOLYC04G054990|SOLYC05G015390|SOLYC01G097510|SOLYC03G098730|SOLYC10G075150|SOLYC09G074560|SOLYC03G020010|SOLYC08G062210|SOLYC01G005410|SOLYC08G067340|SOLYC01G066450|SOLYC03G119240|SOLYC08G062490|SOLYC08G083110|SOLYC09G066010|SOLYC03G007770|SOLYC02G077040|SOLYC04G072070|SOLYC12G006240|SOLYC03G006400|SOLYC12G0…
9624	7.6505e-07	7.2435e-05	response to nematode	SOLYC05G054890|SOLYC05G008210|SOLYC04G082700|SOLYC02G092800|SOLYC08G077370|SOLYC03G005820|SOLYC03G098210|SOLYC03G098730|SOLYC10G076480|SOLYC03G020010|SOLYC02G071060|SOLYC11G069640|SOLYC00G007130|SOLYC07G043230|SOLYC12G087870|SOLYC05G045670|SOLYC05G008220|SOLYC08G077380|SOLYC03G032090|SOLYC09G075020|SOLYC01G096730|SOLYC03G098740|SOLYC02G093580|SOLYC01G103030|SOLYC06G011350|SOLYC02G087280|SOLYC00G0…
10200	5.1792e-05	0.0031434	response to chitin	SOLYC02G079280|SOLYC05G054650|SOLYC12G008960|SOLYC02G092930|SOLYC02G078170|SOLYC06G005310|SOLYC04G071770|SOLYC05G053380|SOLYC02G093050|SOLYC02G076920|SOLYC08G062960|SOLYC09G015770|SOLYC08G062930|SOLYC06G071820|SOLYC11G068620|SOLYC02G032950|SOLYC02G062040|SOLYC02G083400|SOLYC01G103970|SOLYC02G080890|SOLYC09G009490|SOLYC11G012510|SOLYC06G082010
80142	6.0598e-05	0.0034984	regulation of salicylic acid biosynthetic process	SOLYC09G008010|SOLYC06G071280|SOLYC02G032850|SOLYC01G100240|SOLYC12G036390|SOLYC02G067660|SOLYC03G113940
9697	6.474e-05	0.0035637	salicylic acid biosynthetic process	SOLYC09G008010|SOLYC06G071280|SOLYC02G032850|SOLYC02G093180|SOLYC01G100240|SOLYC12G036390|SOLYC02G067660|SOLYC03G113940
15893	9.6093e-05	0.0047386	drug transport	SOLYC05G008510|SOLYC05G054890|SOLYC03G063730|SOLYC02G032660|SOLYC10G007360|SOLYC03G005980|SOLYC04G005410|SOLYC07G053830|SOLYC12G011370|SOLYC07G008410|SOLYC12G042950|SOLYC03G032090|SOLYC04G074850|SOLYC09G075020|SOLYC02G093860|SOLYC02G070280|SOLYC06G011350|SOLYC12G019320|SOLYC07G042690|SOLYC03G026230|SOLYC00G007130|SOLYC06G066680|SOLYC04G009790
10112	0.00012512	0.0059233	regulation of systemic acquired resistance	SOLYC03G119600|SOLYC09G091840|SOLYC09G092600|SOLYC03G119590|SOLYC01G100240|SOLYC03G121270|SOLYC12G036390|SOLYC04G007140|SOLYC03G113940|SOLYC05G009480
9816	0.0001332	0.0061694	defense response to bacterium, incompatible interaction	SOLYC12G040800|SOLYC02G037540|SOLYC06G071280|SOLYC10G081980|SOLYC02G032850|SOLYC10G081970|SOLYC02G091520|SOLYC02G079990|SOLYC12G036390|SOLYC03G113940|SOLYC09G059430|SOLYC06G083390|SOLYC01G100240|SOLYC02G067660|SOLYC05G005290|SOLYC08G080130|SOLYC05G005280
10150	0.00020201	0.0084842	leaf senescence	SOLYC10G081970|SOLYC08G078340|SOLYC04G076720|SOLYC11G044840|SOLYC06G062950|SOLYC03G026230|SOLYC10G024490|SOLYC03G119060|SOLYC02G067660|SOLYC07G045030|SOLYC06G071280|SOLYC05G009430|SOLYC03G005890|SOLYC10G081980|SOLYC02G032850|SOLYC02G071430|SOLYC06G069710|SOLYC08G065610|SOLYC09G015770|SOLYC10G018340|SOLYC02G076910|SOLYC08G006010|SOLYC01G009860|SOLYC04G082570|SOLYC02G068200
9723	0.00033744	0.011746	response to ethylene	SOLYC04G014530|SOLYC05G012770|SOLYC08G078340|SOLYC12G056590|SOLYC09G089610|SOLYC02G082900|SOLYC02G082920|SOLYC02G064690|SOLYC07G049530|SOLYC02G067660|SOLYC05G005290|SOLYC02G079280|SOLYC05G008820|SOLYC06G071280|SOLYC02G092930|SOLYC06G076270|SOLYC02G078170|SOLYC02G032850|SOLYC06G005310|SOLYC06G053610|SOLYC07G041900|SOLYC03G121060|SOLYC01G096810|SOLYC08G076230|SOLYC08G065610|SOLYC01G097240|SOLYC07G0…
1900367	0.00044473	0.014621	positive regulation of defense response to insect	SOLYC06G071280|SOLYC02G032850|SOLYC04G071160|SOLYC02G067660
9737	0.00069737	0.021304	response to abscisic acid	SOLYC12G040800|SOLYC03G114580|SOLYC10G075070|SOLYC01G109470|SOLYC12G006530|SOLYC03G097440|SOLYC04G071770|SOLYC02G036480|SOLYC12G005720|SOLYC03G098730|SOLYC10G075150|SOLYC03G020010|SOLYC09G090730|SOLYC08G062210|SOLYC01G005410|SOLYC07G021540|SOLYC02G067860|SOLYC03G119240|SOLYC09G066410|SOLYC03G007770|SOLYC05G008820|SOLYC06G076270|SOLYC03G006400|SOLYC10G006640|SOLYC04G079820|SOLYC12G036390|SOLYC03G1…
1902475	0.00076098	0.021443	L-alpha-amino acid transmembrane transport	SOLYC02G070280|SOLYC12G011370|SOLYC03G096390|SOLYC06G066680|SOLYC10G078270|SOLYC02G093860
16115	0.00076098	0.021443	terpenoid catabolic process	SOLYC08G075320|SOLYC10G007570|SOLYC12G014010|SOLYC02G070430|SOLYC08G066650|SOLYC01G079200
9862	0.0008082	0.022492	systemic acquired resistance, salicylic acid mediated signaling pathway	SOLYC06G071280|SOLYC09G015770|SOLYC02G032850|SOLYC12G056860|SOLYC11G044840|SOLYC02G067660|SOLYC04G072460
80151	0.00084571	0.022492	positive regulation of salicylic acid mediated signaling pathway	SOLYC06G071280|SOLYC02G032850|SOLYC07G045430|SOLYC02G067660
71327	0.00091091	0.022749	cellular response to trehalose stimulus	SOLYC06G071280|SOLYC02G032850|SOLYC02G067660
10325	0.00091091	0.022749	raffinose family oligosaccharide biosynthetic process	SOLYC06G008870|SOLYC01G098390|SOLYC02G086530
1901642	0.0009175	0.022749	nucleoside transmembrane transport	SOLYC12G008770|SOLYC02G079350|SOLYC02G071060|SOLYC08G077370|SOLYC08G077380|SOLYC02G079330|SOLYC12G087870|SOLYC03G005820
72530	0.0011254	0.026994	purine-containing compound transmembrane transport	SOLYC12G008770|SOLYC02G071060|SOLYC04G005410|SOLYC08G077370|SOLYC08G077380|SOLYC12G087870|SOLYC03G005820|SOLYC06G050250
71421	0.0011419	0.027029	manganese ion transmembrane transport	SOLYC09G059460|SOLYC02G092800|SOLYC12G100300|SOLYC01G006150|SOLYC03G116900
51762	0.0013046	0.029132	sesquiterpene biosynthetic process	SOLYC07G006500|SOLYC12G006570|SOLYC02G071060|SOLYC08G077370|SOLYC08G077380|SOLYC12G087870|SOLYC03G005820
302	0.0013708	0.029728	response to reactive oxygen species	SOLYC02G079990|SOLYC05G052470|SOLYC03G098730|SOLYC08G062450|SOLYC03G020010|SOLYC10G074880|SOLYC07G045430|SOLYC07G049530|SOLYC06G005150|SOLYC03G119060|SOLYC02G067660|SOLYC05G005290|SOLYC02G084980|SOLYC03G007770|SOLYC05G008820|SOLYC06G071280|SOLYC02G032850|SOLYC03G121060|SOLYC01G095320|SOLYC04G014480|SOLYC03G098740|SOLYC02G071130|SOLYC07G065410|SOLYC08G062960|SOLYC09G092600|SOLYC06G071820|SOLYC06G0…
89718	0.0014476	0.030593	amino acid import across plasma membrane	SOLYC02G070280|SOLYC12G011370|SOLYC06G066680|SOLYC02G093860
1900378	0.0014476	0.030593	positive regulation of secondary metabolite biosynthetic process	SOLYC05G052280|SOLYC06G071280|SOLYC02G032850|SOLYC02G067660
9611	0.0016906	0.035102	response to wounding	SOLYC12G006570|SOLYC12G040800|SOLYC06G075350|SOLYC05G054650|SOLYC12G056410|SOLYC10G083730|SOLYC10G081970|SOLYC03G121270|SOLYC09G057660|SOLYC04G071770|SOLYC05G050130|SOLYC03G098730|SOLYC03G020010|SOLYC11G067180|SOLYC02G082900|SOLYC02G070090|SOLYC02G082920|SOLYC01G105420|SOLYC10G083290|SOLYC02G086880|SOLYC07G008140|SOLYC02G079280|SOLYC10G081980|SOLYC05G007950|SOLYC02G078170|SOLYC04G071160|SOLYC02G0…
90487	0.001982	0.040098	secondary metabolite catabolic process	SOLYC08G080910|SOLYC08G078510|SOLYC12G056250|SOLYC10G084960|SOLYC07G021540|SOLYC01G102660|SOLYC01G081310|SOLYC06G009040
9407	0.001982	0.040098	toxin catabolic process	SOLYC08G080910|SOLYC08G078510|SOLYC12G056250|SOLYC10G084960|SOLYC07G021540|SOLYC01G102660|SOLYC01G081310|SOLYC06G009040
9753	0.002155	0.042866	response to jasmonic acid	SOLYC06G075350|SOLYC04G076360|SOLYC05G012770|SOLYC06G036420|SOLYC08G078340|SOLYC04G071770|SOLYC09G091840|SOLYC02G082900|SOLYC02G070090|SOLYC08G068730|SOLYC08G062490|SOLYC02G067660|SOLYC05G005290|SOLYC02G079280|SOLYC05G008820|SOLYC06G071280|SOLYC02G092930|SOLYC06G076270|SOLYC05G007950|SOLYC02G078170|SOLYC02G032850|SOLYC06G005310|SOLYC06G053610|SOLYC03G121060|SOLYC04G079820|SOLYC04G051690|SOLYC08G0…
46164	0.0022864	0.043448	alcohol catabolic process	SOLYC08G075320|SOLYC08G007080|SOLYC12G014010|SOLYC03G117490|SOLYC06G062430|SOLYC08G077210
1901601	0.0022944	0.043448	strigolactone biosynthetic process	SOLYC01G067620|SOLYC09G065750|SOLYC08G066650|SOLYC02G092770
9817	0.0024432	0.045898	defense response to fungus, incompatible interaction	SOLYC01G097240|SOLYC02G076910|SOLYC02G078170|SOLYC06G036420|SOLYC02G067750|SOLYC04G071160|SOLYC12G006530|SOLYC01G095320|SOLYC12G056390|SOLYC06G009040

## Sheet: Cluster 3
GO-ID	p-value	corr p-value	Description	Genes in test set
9834	5.8748e-20	4.3885e-17	plant-type secondary cell wall biogenesis	SOLYC07G005840|SOLYC02G084350|SOLYC11G065840|SOLYC09G072820|SOLYC03G110890|SOLYC08G079120|SOLYC11G005760|SOLYC02G072240|SOLYC07G053590|SOLYC06G075220|SOLYC10G076830|SOLYC03G070440|SOLYC08G079270|SOLYC01G103360|SOLYC02G069490|SOLYC09G007420|SOLYC11G031950|SOLYC11G066320|SOLYC06G050920|SOLYC06G068770|SOLYC02G086430|SOLYC01G107800|SOLYC11G069250
9611	5.9992e-08	4.4814e-06	response to wounding	SOLYC08G078400|SOLYC04G009440|SOLYC03G111290|SOLYC10G005480|SOLYC12G009240|SOLYC01G109150|SOLYC06G074420|SOLYC06G053380|SOLYC04G079730|SOLYC01G095150|SOLYC00G071180|SOLYC10G086180|SOLYC09G089530|SOLYC04G080660|SOLYC02G084350|SOLYC06G074030|SOLYC12G005450|SOLYC09G007910|SOLYC03G122190|SOLYC09G084450|SOLYC09G084470|SOLYC12G096920|SOLYC09G084490|SOLYC11G071740|SOLYC01G105890
10417	5.768e-07	3.4469e-05	glucuronoxylan biosynthetic process	SOLYC09G007420|SOLYC11G066320|SOLYC07G064050|SOLYC11G005760|SOLYC06G068770|SOLYC02G065530|SOLYC04G079860
50832	7.6698e-06	0.00027948	defense response to fungus	SOLYC08G075940|SOLYC11G065840|SOLYC09G072820|SOLYC05G051850|SOLYC12G005300|SOLYC01G109150|SOLYC10G055560|SOLYC04G079730|SOLYC03G093550|SOLYC02G072240|SOLYC03G093540|SOLYC10G050970|SOLYC01G095150|SOLYC09G084450|SOLYC03G070440|SOLYC08G080290|SOLYC09G084470|SOLYC12G096920|SOLYC09G084490|SOLYC07G061750|SOLYC07G061760|SOLYC09G089530
2213	1.2381e-05	0.00043016	defense response to insect	SOLYC09G084450|SOLYC08G078400|SOLYC09G084470|SOLYC06G074030|SOLYC03G111290|SOLYC09G084490|SOLYC12G009240|SOLYC09G089530
45893	3.0143e-05	0.0010235	positive regulation of transcription, DNA-templated	SOLYC06G009710|SOLYC05G007870|SOLYC12G056460|SOLYC04G009440|SOLYC11G065840|SOLYC01G092950|SOLYC03G093550|SOLYC07G053590|SOLYC03G093540|SOLYC08G008280|SOLYC10G049780|SOLYC08G079270|SOLYC03G096030|SOLYC08G078190|SOLYC08G080100|SOLYC01G105800|SOLYC08G082110|SOLYC00G179240|SOLYC02G086430
43693	3.958e-05	0.0012581	monoterpene biosynthetic process	SOLYC10G005390|SOLYC08G005660|SOLYC01G105890|SOLYC10G005410
1901348	6.8139e-05	0.0019577	positive regulation of secondary cell wall biogenesis	SOLYC02G084350|SOLYC11G065840|SOLYC08G079120
80184	9.8057e-05	0.0025258	response to phenylpropanoid	SOLYC07G008710|SOLYC04G007790|SOLYC04G007010|SOLYC08G023660|SOLYC04G005700
1944	0.00014026	0.0031988	vasculature development	SOLYC10G050970|SOLYC12G009240|SOLYC08G078190|SOLYC10G009110|SOLYC03G093550|SOLYC03G093540
10951	0.00014815	0.0031988	negative regulation of endopeptidase activity	SOLYC09G084450|SOLYC00G071180|SOLYC09G084470|SOLYC09G084490|SOLYC11G021060|SOLYC03G098780|SOLYC10G055560|SOLYC09G089530
10200	0.00015416	0.0031988	response to chitin	SOLYC08G008280|SOLYC10G050970|SOLYC02G084350|SOLYC08G036640|SOLYC08G078190|SOLYC10G009110|SOLYC01G007010|SOLYC01G007000|SOLYC12G008380|SOLYC08G082110|SOLYC01G095630
30244	0.00024549	0.0045846	cellulose biosynthetic process	SOLYC07G005840|SOLYC03G070440|SOLYC02G089170|SOLYC09G005630|SOLYC09G072820|SOLYC12G015770|SOLYC07G043390|SOLYC02G072240
6351	0.00051989	0.0085354	transcription, DNA-templated	SOLYC09G025310|SOLYC12G009240|SOLYC08G007840|SOLYC12G008350|SOLYC10G006130|SOLYC03G098010|SOLYC03G113970|SOLYC03G093550|SOLYC10G050970|SOLYC05G050830|SOLYC06G008580|SOLYC05G009790|SOLYC12G007070|SOLYC10G018510|SOLYC01G081570|SOLYC10G009290|SOLYC12G056460|SOLYC08G007830|SOLYC08G075940|SOLYC06G068390|SOLYC10G009110|SOLYC07G053590|SOLYC03G093540|SOLYC02G072550|SOLYC08G080290|SOLYC10G049780|SOLYC08G0…
9733	0.00061515	0.009674	response to auxin	SOLYC06G006110|SOLYC10G006130|SOLYC05G053180|SOLYC03G093110|SOLYC04G053020|SOLYC10G050970|SOLYC03G093130|SOLYC05G050830|SOLYC02G062230|SOLYC06G009710|SOLYC05G054320|SOLYC10G009110|SOLYC05G051850|SOLYC07G053050|SOLYC08G077020|SOLYC10G008520|SOLYC08G021820|SOLYC02G077400|SOLYC10G006700|SOLYC03G093120|SOLYC10G049780|SOLYC01G108240|SOLYC03G093080|SOLYC01G100020|SOLYC06G008590|SOLYC02G063450
9808	0.00069241	0.010665	lignin metabolic process	SOLYC10G076830|SOLYC01G103360|SOLYC02G069490|SOLYC03G110890|SOLYC11G031950|SOLYC10G086180|SOLYC09G014240|SOLYC09G007910|SOLYC01G107800
9828	0.00085279	0.012741	plant-type cell wall loosening	SOLYC06G050160|SOLYC03G093130|SOLYC03G093120|SOLYC03G093080|SOLYC03G093110
9741	0.0012293	0.017492	response to brassinosteroid	SOLYC03G093130|SOLYC11G011210|SOLYC05G007870|SOLYC03G093120|SOLYC03G093080|SOLYC04G074450|SOLYC05G009790|SOLYC06G072670|SOLYC03G093110|SOLYC04G074440
10411	0.0015265	0.02131	xyloglucan metabolic process	SOLYC03G093130|SOLYC03G093120|SOLYC03G093080|SOLYC12G011030|SOLYC07G056000|SOLYC03G093110
10214	0.0016951	0.023023	seed coat development	SOLYC03G070440|SOLYC03G083730|SOLYC11G066820|SOLYC03G083710|SOLYC12G009270|SOLYC06G074630|SOLYC02G065530|SOLYC04G079860
9612	0.0018979	0.025093	response to mechanical stimulus	SOLYC03G093130|SOLYC03G093120|SOLYC03G093080|SOLYC03G093110
10228	0.0019404	0.025209	vegetative to reproductive phase transition of meristem	SOLYC04G005040|SOLYC05G007870|SOLYC03G005250|SOLYC07G008710|SOLYC04G007790|SOLYC04G007010|SOLYC08G023660|SOLYC06G068390|SOLYC09G014590|SOLYC04G005700|SOLYC10G049870|SOLYC07G042520|SOLYC05G009790|SOLYC08G080100|SOLYC03G026220|SOLYC02G063450
10043	0.0020862	0.026639	response to zinc ion	SOLYC07G008710|SOLYC04G007790|SOLYC04G007010|SOLYC08G023660|SOLYC03G119980|SOLYC04G005700|SOLYC03G082620
9414	0.0032454	0.038789	response to water deprivation	SOLYC07G056570|SOLYC03G113970|SOLYC02G072240|SOLYC01G095630|SOLYC04G053020|SOLYC08G008280|SOLYC01G095150|SOLYC00G071180|SOLYC10G075110|SOLYC07G042520|SOLYC01G007010|SOLYC10G086180|SOLYC02G062230|SOLYC05G054320|SOLYC09G074930|SOLYC08G021820|SOLYC09G007910|SOLYC09G083360|SOLYC10G075100|SOLYC03G096030|SOLYC01G108240|SOLYC02G069490|SOLYC03G124110|SOLYC01G007000|SOLYC03G026280|SOLYC08G082110
51262	0.0035181	0.040019	protein tetramerization	SOLYC03G006450|SOLYC07G042520|SOLYC06G062540|SOLYC06G062550
9695	0.0035181	0.040019	jasmonic acid biosynthetic process	SOLYC08G078400|SOLYC01G109150|SOLYC04G079730|SOLYC04G080660
46677	0.0038379	0.043111	response to antibiotic	SOLYC11G011210|SOLYC04G009440|SOLYC10G005480|SOLYC11G065840|SOLYC09G072820|SOLYC03G119980|SOLYC05G051850|SOLYC10G055560|SOLYC03G098010|SOLYC02G072240|SOLYC01G095630|SOLYC08G008280|SOLYC12G096920|SOLYC07G061750|SOLYC07G061760|SOLYC06G048410|SOLYC08G082110
2252	0.0041263	0.044998	immune effector process	SOLYC06G074040|SOLYC12G096920|SOLYC07G042520|SOLYC10G009110|SOLYC05G051850|SOLYC01G007010|SOLYC01G007000

## Sheet: Cluster 4
GO-ID	p-value	corr p-value	Description	Genes in test set
9834	3.3165e-06	0.00059508	plant-type secondary cell wall biogenesis	SOLYC08G081500|SOLYC02G093090|SOLYC09G007660|SOLYC09G007650|SOLYC09G075930|SOLYC05G008670|SOLYC03G114900|SOLYC04G078990
9735	1.4331e-05	0.0017413	response to cytokinin	SOLYC01G010150|SOLYC10G084120|SOLYC03G007360|SOLYC09G025220|SOLYC03G120320|SOLYC04G008940|SOLYC07G056470|SOLYC06G073580|SOLYC11G070150|SOLYC02G071090|SOLYC08G068960|SOLYC01G065980|SOLYC11G011500|SOLYC10G048030|SOLYC07G062480|SOLYC08G081780|SOLYC08G008050
9805	1.9941e-05	0.0019266	coumarin biosynthetic process	SOLYC02G093250|SOLYC01G096670|SOLYC01G107910
9693	4.168e-05	0.0027553	ethylene biosynthetic process	SOLYC02G077920|SOLYC06G060070|SOLYC03G093560|SOLYC01G101060|SOLYC08G081540|SOLYC01G065980
46274	0.00010925	0.0057175	lignin catabolic process	SOLYC09G011970|SOLYC09G010990|SOLYC05G052400|SOLYC10G085090|SOLYC05G052340
51511	0.00015848	0.007962	negative regulation of unidimensional cell growth	SOLYC06G067910|SOLYC05G008670|SOLYC12G042930
98754	0.00018973	0.0091652	detoxification	SOLYC02G083480|SOLYC08G069040|SOLYC07G017880|SOLYC04G008940|SOLYC05G006730|SOLYC07G052510|SOLYC05G046030|SOLYC02G084800|SOLYC07G056470|SOLYC07G042460
45893	0.00066112	0.023725	positive regulation of transcription, DNA-templated	SOLYC03G093560|SOLYC05G052050|SOLYC02G061990|SOLYC11G012980|SOLYC08G081500|SOLYC03G006830|SOLYC05G008670|SOLYC03G093610|SOLYC01G065980|SOLYC03G026270|SOLYC02G083520
1903338	0.0006979	0.024349	regulation of cell wall organization or biogenesis	SOLYC08G081500|SOLYC06G067910|SOLYC05G008670|SOLYC12G042930
35264	0.00074389	0.025252	multicellular organism growth	SOLYC04G005620|SOLYC05G007790|SOLYC04G077980
1944	0.00084141	0.025916	vasculature development	SOLYC03G093560|SOLYC05G052050|SOLYC08G081540|SOLYC03G093610
10200	0.00084599	0.025916	response to chitin	SOLYC03G093560|SOLYC05G052050|SOLYC02G061990|SOLYC03G093610|SOLYC01G100200|SOLYC02G083520|SOLYC04G077980
97237	0.0012474	0.033657	cellular response to toxic substance	SOLYC02G083480|SOLYC08G069040|SOLYC07G017880|SOLYC07G052510|SOLYC05G046030|SOLYC02G084800|SOLYC08G068960|SOLYC07G042460
42744	0.0012785	0.033657	hydrogen peroxide catabolic process	SOLYC02G083480|SOLYC08G069040|SOLYC07G017880|SOLYC07G052510|SOLYC05G046030|SOLYC02G084800
35435	0.0015556	0.03831	phosphate ion transmembrane transport	SOLYC08G007800|SOLYC09G090360|SOLYC03G117810

## Sheet: Cluster 5
GO-ID	p-value	corr p-value	Description	Genes in test set
45454	6.8539e-12	5.0445e-09	cell redox homeostasis	SOLYC04G011840|SOLYC04G011850|SOLYC04G011820|SOLYC04G011830|SOLYC04G011880|SOLYC04G011860|SOLYC04G011870|SOLYC04G011790|SOLYC06G054570|SOLYC02G080640|SOLYC01G067460|SOLYC04G011800|SOLYC04G011810
42793	2.2871e-08	4.2083e-06	plastid transcription	SOLYC02G070390|SOLYC09G011850|SOLYC02G081920|SOLYC05G012100|SOLYC03G113630
9658	4.6061e-08	6.7802e-06	chloroplast organization	SOLYC03G096760|SOLYC08G081170|SOLYC09G011850|SOLYC05G007840|SOLYC02G081920|SOLYC05G012100|SOLYC10G085900|SOLYC04G051660|SOLYC12G015640|SOLYC09G064790
22900	2.0771e-07	2.5176e-05	electron transport chain	SOLYC04G011840|SOLYC04G011850|SOLYC04G011820|SOLYC04G011830|SOLYC04G011880|SOLYC04G011860|SOLYC04G011870|SOLYC04G011790|SOLYC01G067460|SOLYC04G011800|SOLYC04G011810|SOLYC06G054570
32107	9.9684e-06	0.00066698	regulation of response to nutrient levels	SOLYC05G009720|SOLYC01G108300|SOLYC02G090400
10452	1.4189e-05	0.00087026	histone H3-K36 methylation	SOLYC05G009720|SOLYC01G108300|SOLYC02G090400
9788	0.00010326	0.0047501	negative regulation of abscisic acid-activated signaling pathway	SOLYC05G009720|SOLYC01G108300|SOLYC02G090400|SOLYC06G065510|SOLYC11G065620
55062	0.00059353	0.019856	phosphate ion homeostasis	SOLYC05G009720|SOLYC01G108300|SOLYC02G090400
80022	0.00083313	0.022711	primary root development	SOLYC05G009720|SOLYC01G108300|SOLYC02G090400
90701	0.00083313	0.022711	specification of plant organ identity	SOLYC05G009720|SOLYC01G108300|SOLYC02G090400
48579	0.0015756	0.039989	negative regulation of long-day photoperiodism, flowering	SOLYC05G009720|SOLYC01G108300|SOLYC02G090400
31669	0.0018768	0.04456	cellular response to nutrient levels	SOLYC05G009720|SOLYC03G096760|SOLYC03G005260|SOLYC01G108300|SOLYC02G090400|SOLYC05G007840

## Sheet: Cluster 6
GO-ID	p-value	corr p-value	Description	Genes in test set
10438	6.1935e-11	6.4412e-08	cellular response to sulfur starvation	SOLYC03G096770|SOLYC03G096780|SOLYC09G091600|SOLYC06G007970|SOLYC06G072990|SOLYC09G061700
6791	2.7077e-06	0.0003107	sulfur utilization	SOLYC09G091600|SOLYC06G007970|SOLYC09G061700
6792	2.7077e-06	0.0003107	regulation of sulfur utilization	SOLYC09G091600|SOLYC06G007970|SOLYC09G061700
1902358	2.9875e-06	0.0003107	sulfate transmembrane transport	SOLYC05G054740|SOLYC04G054730|SOLYC12G056930|SOLYC04G072760
9556	6.8508e-06	0.00054806	microsporogenesis	SOLYC03G116970|SOLYC09G091600|SOLYC06G007970|SOLYC03G116940|SOLYC09G061700
10439	9.4401e-05	0.003776	regulation of glucosinolate biosynthetic process	SOLYC09G091600|SOLYC06G007970|SOLYC09G061700
44272	0.00012382	0.004713	sulfur compound biosynthetic process	SOLYC09G091600|SOLYC06G007970|SOLYC01G107550|SOLYC12G099000|SOLYC02G082850|SOLYC09G061700|SOLYC09G082460
71248	0.00015916	0.0057077	cellular response to metal ion	SOLYC01G107550|SOLYC09G092430|SOLYC12G099000|SOLYC01G006650|SOLYC01G067740
6536	0.00038441	0.012203	glutamate metabolic process	SOLYC03G094010|SOLYC12G006450|SOLYC03G098240
42254	0.00053629	0.015493	ribosome biogenesis	SOLYC02G082360|SOLYC09G011420|SOLYC03G120080|SOLYC03G116380|SOLYC11G007800|SOLYC07G054460|SOLYC01G006170
48587	0.00079469	0.021749	regulation of short-day photoperiodism, flowering	SOLYC03G096770|SOLYC03G096780|SOLYC06G072990
10039	0.0009729	0.025944	response to iron ion	SOLYC01G107550|SOLYC12G099000|SOLYC01G006650|SOLYC01G067740
48575	0.0012924	0.029868	short-day photoperiodism, flowering	SOLYC03G096770|SOLYC03G096780|SOLYC06G072990
46686	0.0013323	0.030122	response to cadmium ion	SOLYC10G052500|SOLYC03G094010|SOLYC12G006450|SOLYC10G084660|SOLYC01G104000|SOLYC09G092430|SOLYC05G046140|SOLYC12G099000|SOLYC03G098240|SOLYC08G006150|SOLYC03G116170
9658	0.0017477	0.036432	chloroplast organization	SOLYC03G096770|SOLYC03G096780|SOLYC09G091600|SOLYC06G007970|SOLYC06G072990|SOLYC09G061700
6555	0.0021039	0.042078	methionine metabolic process	SOLYC01G107550|SOLYC12G099000|SOLYC09G082460
